# Supplementary material for: Exonic enhancers are a widespread class of dual-function regulatory elements
Source: Nat Commun. 2026 Apr 2;17:4755. doi: 10.1038/s41467-026-71220-6 (PMC13216554; doi:10.1038/s41467-026-71220-6)
Supplement: Supplementary file 5 — Supplementary Data 3 [file 41467_2026_71220_MOESM5_ESM.xlsx]

## Sheet: READMe
Filename	File size (MB)	File type	Format	Brief description	Key contents (sheets/members)	Related figures/tables	Repository/Accession	Notes for editors	Related figures/tables
Supplementary_file5_bed_exonenhancers.tar.gz	0.74	Compressed archive (tar.gz)	tar.gz	Compressed archive of BED files constituting the exonic enhancer (cEE) catalogue across species. Coordinates are provided per species/genome build with minimal columns (chrom, start, end, ID, score/strand where available). Intended for direct loading into genome browsers (UCSC/IGV) and for overlap/enrichment analyses.	ExonsEnhancers_all_species/dm6_EE.bed; ExonsEnhancers_all_species/hg38_EE.bed; ExonsEnhancers_all_species/mm39_EE.bed; ExonsEnhancers_all_species/tair10_EE.bed	Supports Fig.2 (catalog build) and genome-browser views; several Supplementary Figures/Tables.	Zenodo DOI: 10.5281/zenodo.15079251	Data are non-sensitive and publicly reusable under the article’s open license; please host with the Supplementary Information.	Supports main catalogue figures (Fig.2) and several Supplementary Figures/Tables.
Supplementary_file1_OMICS.xlsx	0.12	Excel workbook	XLSX	Multi-omics integrative tables used to characterise cEEs (motif load, chromatin accessibility, TF binding metrics, eQTL overlaps, conservation and sequence features). Provides the numeric values underlying genome-scale plots.	DNAse_ATAC; Histone_marks	Supports genome-scale summaries (e.g., Fig.2/5/7) and Supplementary Figures.	Zenodo DOI: 10.5281/zenodo.15079251	Data are non-sensitive and publicly reusable under the article’s open license; please host with the Supplementary Information.	Supports Figs.2/5/7 and Supplementary Figures.
Supplementary_file2_STARR-seq_catalogues.xlsx	0.04	Excel workbook	XLSX	Per-element activity tables from STARR-seq for candidate cEEs, including raw/normalised counts, log2(cDNA/gDNA), significance (P, FDR), and pass/fail flags used to define active elements and variants.	active_peaks; negative_peaks; cell-lines; STARR-seq_signal	Primarily supports Fig.4 and corresponding Supplementary Figures.	Zenodo DOI: 10.5281/zenodo.15079251; GEO: GSE292804 (STARR-seq)	Data are non-sensitive and publicly reusable under the article’s open license; please host with the Supplementary Information.	Supports Fig.4 and Supplementary Figures.
Supplementary_file3_STARR-seq_experiment.xlsx	3.43	Excel workbook	XLSX	Experimental metadata for STARR-seq: construct annotations, library IDs, sample sheets, sequencing run information, replicate mapping, and QC summaries (read depth, mapping %, duplicate rate).	Sequences; STARR_results; Significant_SNP_sequences	Methods/QC for Fig.4; cross-ref in Supplementary Methods.	Zenodo DOI: 10.5281/zenodo.15079251; GEO: GSE292804 (STARR-seq)	Data are non-sensitive and publicly reusable under the article’s open license; please host with the Supplementary Information.	Methods/QC for Fig.4; cross-referenced in Supplementary Methods.
Supplementary_file4_TCGA_DESEQ2.xlsx	0.16	Excel workbook	XLSX	DESeq2 outputs for TCGA comparisons relevant to cEEs (e.g., gene expression contrasts between groups) with log2 fold-changes, standard errors, Wald statistics, P values and BH-adjusted q-values; includes sample/group mappings used for each comparison.	tcga_deseq_significative_result	Primarily supports Fig.6 and Supplementary Figures/Tables.	Zenodo DOI: 10.5281/zenodo.15079251	Data are non-sensitive and publicly reusable under the article’s open license; please host with the Supplementary Information.	Supports Fig.6 and Supplementary Figures/Tables.

## Sheet: Sequences
CATEGORY	ID	CHR	START	END	STRAND	SEQUENCE
EEK	ENST00000338591.8_cds_6_EEK	chr1	963108	963253	+	GCGGCGGGAGCCTGTTTGCCATCCACGGAGACTGTGAGGCCTACGACACGCGCACCGACCGCTGGCACGTGGTGGCCTCCATGTCCACGCGCCGGGCCCGGGTGGGAGTGGCTGCGGTGGGGAACCGGCTCTATGCTGTGGGCGG
EEKAG	ENST00000379370.7_cds_3_EEKAG	chr1	1040664	1040880	+	CGTGCCGGGGAATGCTGTGCGGCTTCGGCGCCGTGTGCGAGCCCAACGCGGAGGGGCCGGGCCGGGCGTCCTGCGTCTGCAAGAAGAGCCCGTGCCCCAGCGTGGTGGCGCCTGTGTGTGGGTCGGACGCCTCCACCTACAGCAACGAATGCGAGCTGCAGCGGGCGCAGTGCAGCCAGCAGCGCCGCATCCGCCTGCTCAGCCGCGGGCCGTGCG
EEK	ENST00000379370.7_cds_6_EEK	chr1	1041955	1042162	+	ACCAGTGCCCGGAGCCCTGCCGGTTCAATGCCGTGTGCCTGTCCCGCCGTGGCCGTCCCCGCTGCTCCTGCGACCGCGTCACCTGTGACGGGGCCTACAGGCCCGTGTGTGCCCAGGACGGGCGCACGTATGACAGTGATTGCTGGCGGCAGCAGGCTGAGTGCCGGCAGCAGCGTGCCATCCCCAGCAAGCACCAGGGCCCGTGTG
EEK	ENST00000379370.7_cds_8_EEK	chr1	1043537	1043732	+	ACCGCTGCGGGCAGTGCCGCTTTGGAGCCCTGTGCGAGGCCGAGACCGGGCGCTGCGTGTGCCCCTCTGAATGCGTGGCTTTGGCCCAGCCCGTGTGTGGCTCCGACGGGCACACGTACCCCAGCGAGTGCATGCTGCACGTGCACGCCTGCACACACCAGATCAGCCTGCACGTGGCCTCAGCTGGACCCTGTG
EEK	ENST00000325425.12_cds_7_EEK	chr1	1287672	1287836	+	GAGTCGGCCTGGTCCTCAGGGTTGAGCAGCAGCCTCACCTCCCTCTGCTGTCCACGCTGGCCGGCATCAGGGTCATGGTTCACGGCCGTAACCACACGCCCTTCCTGGGGCACCACAGCTTCAGCGTCCGGCCAGGGACGGAGGCCACCATCAGCATCCGAGAG
EEKG	ENST00000353662.4_cds_3_EEKG	chr1	1300508	1300692	-	GGATGTGCGGAAGTTCAAGGAGACAAAGAAGCAGTTTGACAAGGTGCGGGAGGACCTGGAGCTGTCCCTGGTGAGGAACGCCCAGGCCCCGAGGCACCGGCCCCACGAGGTGGAGGAAGCCACCGGGGCCCTCACCCTCACCAGGAAGTGCTTCCGCCACCTGGCACTGGACTATGTGCTCCAG
EEK	ENST00000378625.5_cds_3_EEK	chr1	1759733	1759902	-	AGCCACTCCTTTGTCACTCGCATCTCAGCTGCTGCCTTCACCAGCCGTCAGTCACTCGGGCCAGGGCGGGGTCACCGGACAGGTGCATGTTCTGCCTCAGCCCTCAGACCAGGGCGTACTCAGTGGTCCCCGAGCTGCCCGAGGCCAGACAGCCCCGCAGGAGGAAGCG
EEKG	ENST00000502556.5_cds_6_EEKG	chr1	2598653	2598790	-	GGATTTAACTGGACTCTGTTCATACAAACTGTGCTATCCTCTGTCAAAATCAAGCTGCTGCCAGATGAGGAAGTGGTGGTCTATGGCATCCCCTACCTGCAGAACCTTGAAAACATCATCGACACCTACTCAGCCAG
EEK	ENST00000378280.5_cds_2_EEK	chr1	3722020	3722207	+	TACTCCCCGCTCTTGAAGAAACTCTACTGCCAGATCGCCAAGACATGCCCCATCCAGATCAAGGTGTCCACCCCGCCACCCCCAGGCACCGCCATCCGGGCCATGCCTGTTTACAAGAAAGCGGAGCACGTGACCGACGTCGTGAAACGCTGCCCCAACCACGAGCTCGGGAGGGACTTCAACGAAG
EEK	ENST00000378156.9_cds_5_EEK	chr1	5961793	5961949	-	AAAACAGACACATGACCCTCATTGAGAACTGCAGCCTGCAGTACACGCTGAAGCCACACCCGGCCCTGGAGCCTGCGTTCCACCTTCTTCCTGAGAACCTTCTGGTGTCTGGTCTGCAGCAGATACCTGGCCTGCTTCCAGCTCATGGAGAATCCG
EEK	ENST00000262450.8_cds_17_EEK	chr1	6135229	6135403	-	CAACCTGGAGGGCTTCCTGGAGGAGTTTGCTGACATCTCCAAGGAAGACCAGATCAAGAAGCTGCATGACCTGCTGGGGCCGCACATGCTCAGGCGGCTCAAGGCTGACGTGTTCAAGAACATGCCGGCCAAGACCGAGCTCATTGTCCGGGTGGAGCTGAGCCAGATGCAGAA
EEK	ENST00000343813.10_cds_3_EEK	chr1	6231901	6232119	-	AACTGAAGCAGATTACCTGGCTCAGTGTCACAGGGCTGCTGATGGTGGTCTTCGGAGAATGTCTGAGGAAGGCGGCCATGTTTACAGCTGGCTCCAATTTCAACCACGTGGTACAGAATGAAAAATCAGATACACATACTCTGGTGACCAGTGGAGTGTACGCTTGGTTTCGGCATCCTTCTTACGTCGGGTGGTTTTACTGGAGTATTGGAACTCAG
EEK	ENST00000377893.3_cds_3_EEK	chr1	6251337	6251530	-	GTGGTGAGCTTCAGCAGCCTGCGGGCCGACGCCTCAGCGCCCTGGATGGCACTCTGCGTGCTGTGGTGCTCCGTGGCCCAGGCCCTGCTGCTGCCTGTGTTCCTCTGGGCCTGCGACCGCTACCGGGCTGACCTCAAAGCTGTCCGGGAGAAGTGCATGGCCCTCATGGCCAACGACGAGGAGTCAGACGATG
EEK	ENST00000377732.5_cds_1_EEK	chr1	6477528	6477658	-	GTATGTCACCACGCCGACTGCCAGCAGCTGCACCGCCGGGGGCCCCTCAACCTCTGCGAGGCCTGTGACAGCAAGTTCCACAGCACCATGCATTATGATGGGCATGTCCGCTTCGACCTTCCCCCACAAG
EEK	ENST00000361923.2_cds_11_EEK	chr1	7810437	7810588	+	ATGACCTTGCAGCAGGTCTATGCCAGTGTGAACAAAATTAAAAATCTGGGTCAGCAGCTCTACATTGAGTCAATGACCAAATCATCATTCAAGCCAGTGACGGGGACACGCACAGAACCGAATGGTGGTGGTGAGTCAGCGAATGGTGGTG
EEK	ENST00000340305.9_cds_3_EEK	chr1	9598448	9598625	+	GGCAGGTATGACGAGGAGGTCGAGGTGTACCGGCATCACCTGGAGCAGATGTACAAGCTGTGCCGGCCGTGCCAAGCGGCTGTGGAGTACTACATCAAGCACCAGAACCGCCAGCTGCGCGCCCTGTTGCTCAGCCACCAGTTCAAGCGCCGGGAGGCCGACCAGACCCACGCACAG
EEK	ENST00000361311.4_cds_10_EEK	chr1	9735884	9736042	-	GTGGCGACCTGCACATGACCCAGTTTTTCCGAGGCAATCTGGCTGGCTTAACTCTCCGTTCCGGGAAACTCGCGGATAAGAAGGTGATCGACTGTCTGTATACCTGCAAGGAGGGGCTGGACCTGCAGGTCCTCGAAGACAGTGGCAGAGGCGTGCAG
EEK	ENST00000294484.7_cds_4_EEK	chr1	11515368	11515503	+	TGTTCCTGTCCTTCTTTGGGATTGCCAGCATTGGTCTCAGCTGCCTGGTGGCCCTCTTCCTGTACCACGTGGTCTTTGGTATCCAGTACTTGGGCATCCTGAATGGGGTGGCCGCCTTCGTGATCGTGGGCATTG
EEK	ENST00000294484.7_cds_5_EEK	chr1	11516000	11516161	+	GTGTGGACGATGTCTTTGTGTTCATCAACACCTACCGCCAGGCCACCCACCTGGAAGACCCACAGCTGCGCATGATCCACACCGTCCAAACTGCAGGCAAGGCCACCTTCTTCACCTCCCTGACCACAGCCGCCGCCTACGCAGCTAACGTCTTCTCCCAG
EEK	ENST00000294484.7_cds_14_EEK	chr1	11529786	11529959	+	TGCCCAAGGCCCGTCTCTCAGCCACCTTCGGCTTCAACCCCTGCGTGAACACGGGCTGCGGGAAGCCGGCGGTGCGGCCACTAGTGGATACCGGGGCCATGGTCTTTGTGGTCTTCGGCATTATTGGCGTCAACCGCACTCGGCAGGTGGACAACCACGTCATTGGAGACCCG
EEK	ENST00000251547.10_cds_4_EEK	chr1	11658735	11658871	+	GTTCGCAGCCAGGCCAGATTGCGGGTCCAAGTACCAGCTGTGCGTTCAGCTCCTGTCGTCCGCGCACGCGCCTCTGGGGACCTTCCAGCCAGACCCGGCGACCATCCAGCAGAAGAGCGATGCCAAGTGGAGGGAG
EEK	ENST00000263932.7_cds_13_EEK	chr1	12138228	12138436	+	CAGCTGAGGAGTGGTGCGTCGGTGACAGAACCCGTCGCGGAAGAGCGAGGGTTAATGAGCCAGCCACTGATGGAGACCTGCCACAGCGTGGGGGCAGCCTACCTGGAGAGCCTGCCGCTGCAGGATGCCAGCCCGGCCGGGGGCCCCTCGTCCCCCAGGGACCTTCCTGAGCCCCGGGTGTCCACGGAGCACACCAATAACAAGATTG
EEK	ENST00000376259.7_cds_8_EEK	chr1	12201966	12202171	+	CCTCACTTGCCTGCCGATAAGGCCCGGGGTACACAGGGCCCCGAGCAGCAGCACCTGCTGATCACAGCGCCGAGCTCCAGCAGCAGCTCCCTGGAGAGCTCGGCCAGTGCGTTGGACAGAAGGGCGCCCACTCGGAACCAGCCACAGGCACCAGGCGTGGAGGCCAGTGGGGCCGGGGAGGCCCGGGCCAGCACCGGGAGCTCAG
EEKAG	ENST00000613099.4_cds_3_EEKAG	chr1	12244245	12244436	+	GCTTCATTGGGAAAGTAACCCTTCAGATTCCCTTTTATCGCCCCCATGTGGACCCTTGGGTGATCTCCATCTCCAGCCTTCACTTAATTGGAGCCCCAGAGAAAATACAGGATTTCAATGATGAAAAGGAGAAGCTGTTGGAAAGGGAACGTAAGAAAGCACTACTTCAAGCCCTGGAGGAGAAATGGAAG
EEK	ENST00000011700.10_cds_42_EEK	chr1	12400180	12400330	+	GTGGACAATCAGCTCATTGGTACCACGCAGCCCTTCATGCTCTATGTGACTCCCCTGAGCAATGAGAATGAGGTCATCGAGACCGGCCCAGCTGTGCAAGTCAACGCAGTGAAGTTCCCCAGTAAGAGTGCACTGACCAACATCTACAAG
EEKG	ENST00000375799.8_cds_5_EEKG	chr1	15719733	15719920	+	GATGCCCCTTACCTAGACCTGGCCCCCTACATGCCCGACTACTACAAACCTCAGTACCTGCTGGACTTTGAAGACCGCCTTCCCAGCTCGGTCCACGGCTCAGACAGTCTGTCCCTCAACTCTTTCAACTCCGTCACCTCCACCAACCTGGAGTGGGATGACAGTGCGATTGCCCCATCTAGTGAGG
EEK	ENST00000375759.8_cds_5_EEK	chr1	15916127	15916279	+	AAACAGAAAGTGAAAATGAATTTCGCCCCTTGGATGAAAGGATAGATGAATTTCACCCCAAAGCAACAAGAACTCTCTTTATTGGCAACCTTGAAAAAACCACTACTTACCATGACCTTCGCAACATCTTCCAGCGCTTTGGAGAAATTGTG
EEK	ENST00000326735.13_cds_15_EEK	chr1	16993628	16993835	-	ACGGGCACCCTCACTGAGGACGGCTTAGACGTGATGGGGGTGGTGCCCCTGAAGGGGCAGGCATTCCTGCCCCTGGTCCCAGAGCCTCGCCGCCTGCCTGTGGGGCCCCTGCTCCGAGCACTGGCCACCTGCCATGCCCTCAGCCGGCTCCAGGACACCCCCGTGGGCGACCCCATGGACTTGAAGATGGTGGAGTCTACTGGCTGG
EEK	ENST00000326735.13_cds_10_EEK	chr1	17000010	17000142	-	AGGAAGAGTGGGTGGACTCCAGTGAGCTAGTGCCCGGAGACTGCCTGGTGCTGCCCCAGGAGGGTGGGCTGATGCCCTGTGATGCCGCCCTGGTGGCCGGCGAGTGCATGGTGAATGAGAGCTCTCTGACAG
EEK	ENST00000375460.3_cds_1_EEK	chr1	17259577	17259758	+	GTCAGTGCCTGAGGGCACAGAAATGTTTGAGGTCTATGGGACGCCTGGCGTGGACATCTACATCTCTCCCAACATGGAGAGGGGCCGGGAGCGTGCAGACACCAGGCGGTGGCGCTTTGACGCGACTTTGGAGATCATCGTGGTCATGAACTCCCCCAGCAATGACCTCAACGACAGCCAT
EEK	ENST00000375460.3_cds_6_EEK	chr1	17270232	17270411	+	GTCCTGAGGATGTGTGTGAGGCCTATAGGCATGTGCTGGGCCAAGATAAGGTGTCCTATGAGGTACCCCGCTTGCATGGGGATGAGGAGCGCTTCTTCGTGGAAGGCCTGTCCTTCCCTGATGCCGGCTTCACAGGACTCATCTCCTTCCATGTCACTCTGCTGGACGACTCCAACGAG
EEK	ENST00000251296.4_cds_7_EEK	chr1	18376799	18376992	+	AACGAAGTCTTCCCGGAGCCCATGTTCACGTGGACGCGGGTTGGGAGCCGCCTCCTGGACGGCAGCGCTGAGTTCGACGGGAAGGAGCTGGTGCTGGAGCGGGTTCCCGCCGAGCTCAATGGCTCCATGTATCGCTGCACCGCCCAGAACCCACTGGGCTCCACCGACACGCACACCCGGCTCATCGTGTTTG
EEK	ENST00000290597.9_cds_9_EEK	chr1	18877415	18877612	-	AGTGCGGCGGAAAGAACTTCCACTTCGTGCACCGCTCGGCCGACGTGGAGAGCGTGGTGAGCGGGACCCTCCGCTCAGCCTTCGAGTACGGTGGCCAGAAGTGTTCCGCGTGCTCGCGTCTCTACGTGCCGCACTCGCTGTGGCCGCAGATCAAAGGGCGGCTGCTGGAGGAGCACAGTCGGATCAAAGTGGGCGAC
EEK	ENST00000375254.8_cds_47_EEK	chr1	19151642	19151859	-	CCCGGAGGCTTCACCATTGAGATTAGTAACAACAATAGCACTATGGTGATGACAGGCATGCGGATCCAGATTGGGACTCAAGCAATAGAACGGGCCCCGTCATATATCGAGATCTTCGGCAGAACTATGCAGCTCAACCTGAGTCGCTCACGCTGGTTTGACTTCCCCTTCACCAGAGAAGAAGCCCTGCAGGCTGATAAGAAGCTGAACCTCTTCA
EEK	ENST00000247986.2_cds_1_EEK	chr1	20715492	20715639	-	GGCGTCACTGAGGGCTACAATGGCACCATCTTTGCCTACGGCCAGACAGGCAGCGGGAAGTCCTTCACCATGCAGGGCCTGCCGGATCCGCCCTCCCAGAGAGGCATCATCCCCAGGGCCTTCGAGCACGTGTTCGAGAGCGTCCAG
EEKA	ENST00000400422.6_cds_27_EEKA	chr1	20840855	20841028	-	GAAGCCATGCAGTGTGTGGAAGAGCTGAATGCCCAGGGCCTACTACATGTTTTTGTGAGAGTGGGAGTGGAGTCCACCCTGGAAAGGAGCCAGATCACCAGGGATCACATGGGCCAATTACTCTATCAGCTGGTACAGTCAGAAAAACTCAGCAAACAGGACTTTTTCAAAGG
EEK	ENST00000374695.8_cds_71_EEK	chr1	21839821	21840017	-	ATTTCATCAGCTAAACCATCAGATGCGGGCACTTATGTGTGCCTTGCTCAGAATGCACTAGGCACAGCACAGAAGCAGGTGGAGGTGATCGTGGACACGGGCGCCATGGCCCCAGGGGCCCCTCAGGTCCAAGCTGAAGAAGCTGAGCTGACTGTGGAGGCTGGACACACGGCCACCTTGCGCTGCTCAGCCACAG
EEK	ENST00000374695.8_cds_66_EEK	chr1	21842769	21842921	-	CTCCAGGACTGGCCCAGCCCATCTACATCGAGGCCTCCTCTTCACACGTGACTGAAGGGCAGACTCTGGATCTGAACTGTGTGGTGCCCGGGCAGGCCCATGCCCAGGTCACGTGGTACAAGCGCGGGGGCAGCCTCCCCGCCCGGCACCAG
EEK	ENST00000374630.8_cds_12_EEK	chr1	22909021	22909171	+	GGCGGAAAGATCCCCATCCGCTGGACAGCCCCGGAAGCCATCCAGTACCGGAAGTTCACCTCGGCCAGTGATGTGTGGAGCTACGGCATTGTCATGTGGGAGGTGATGTCCTATGGGGAGCGGCCCTACTGGGACATGACCAACCAGGAT
EEK	ENST00000270800.2_cds_2_EEK	chr1	24137130	24137309	-	GTACGGAGAGAGGGACTGGGTGGCAAAGAAGGGCTGTCAGCGGATCACCCGGAAGTCCTGCAACCTGACGGTGGAGACGGGCAACCTCACGGAGCTCTACTATGCCAGGGTCACCGCTGTCAGTGCGGGAGGCCGGTCAGCCACCAAGATGACTGACAGGTTCAGCTCTCTGCAGCACA
EEKG	ENST00000361547.7_cds_6_EEKG	chr1	25809682	25809820	+	GATCCATGCCGAGTTCCAGCTCAGTGAGCCGCCCGACTTCCCCTTTTGGTTCTCCCCTGCTCAGTTCACCGGCCACATCATCCTCTCCAAAGACGCCACCCACGTCCGCGACTTCCGGCTCTTCGTGCCCAACCACAG
EEK	ENST00000361547.7_cds_8_EEK	chr1	25811690	25811879	+	ATGGAGCTGGAGGCCACGGGCCCCTCTGTGCCCTCCGTGATCCTGGATGAGGATGGCAGCATGATCGACAGCCACCTGCCTTCAGGGGAGCCCCTGCAGTTTGTGTTTGAGGAGATCAAGTGGCAGCAGGAGCTGAGCTGGGAGGAGGCTGCCCGGCGCCTGGAGGTGGCCATGTACCCCTTCAAGAAG
EEK	ENST00000374300.7_cds_4_EEK	chr1	25826614	25826826	+	GAGTGATACGCGCCCCCTGAGGCACACCTGGAAACCCAGCCCTCTGATTGTCATGCAGCGCAATGCCTCTGTTCCCAACCTGCGTGGGTCCGAGGAGAGGCTTCTGGCCCTGAAGAAGCCAGCTCTGCCAGCCCTAAGCCGCACTACTGAGCTGCAGGACGAGCTGAGCCACTTGCGCAGCCAGATTGCAAAGATAGTGGCAGCTGATGCAG
EEK	ENST00000252992.8_cds_7_EEK	chr1	26268482	26268635	+	GTCAAAGGTCGTGATAAACATATCAATAATTTGAAAAAGAAATGCCAGAAGGAATCAGAGCAGAACCGGGAGAAGCAGCAGCGTATTGAGACCTTGGAGCGCTACCTGGCTGACCTGCCCACACTGGAAGACCATCAGAAGCAGAGCCAGCAG
EEK	ENST00000253063.4_cds_2_EEK	chr1	28271673	28271871	+	GTCCTTCGGGAGGGGGCTGAGAGCCTCGAGCAGCACCTGGGGCTGGAGGCACTGATGTCCTCTGGGCGAGTAGACAACCTGGCAGTGGTGATGGGCCTGCACCCTGACTACTTTACCAGCTTCTGGCGCCTGCACTACCTGCTGCTGCACACGGATGGTCCCTTGGCCAGCTCCTGGCGCCACTACATTGCCATCATG
EEK	ENST00000347529.7_cds_7_EEK	chr1	29033092	29033245	+	GACTTGGAAGGAGTAGATATCATCCTAGGTGTCTGCTCTAGTGGCCTTCTGGTTTACAAAGATAAGCTGAGAATTAACCGCTTCCCTTGGCCCAAAGTGCTGAAGATTTCTTATAAACGTAGTAGCTTTTTCATCAAGATTCGGCCTGGAGAG
EEK	ENST00000347529.7_cds_10_EEK	chr1	29053103	29053312	+	CAGCAGCTGTCGATTCGGCAGACCGAAGTCCTCGGCCCACTTCTGCACCTGCCATTACTCAGGGTCAGGTTGCAGAAGGTGGCGTCCTAGATGCCTCTGCTAAAAAAACAGTGGTCCCTAAAGCACAGAAGGAAACAGTGAAGGCTGAAGTGAAAAAGGAAGACGAGCCACCTGAGCAAGCTGAGCCAGAGCCCACAGAAGCATGGAAG
EEK	ENST00000373709.8_cds_8_EEK	chr1	31432966	31433185	+	TCTGCGCTCCTCAGACCACCGGCAGGTGAACAGCCTGATGCAGACCGAGGAGTGCCCACCTATGCTAGACGCCACACAGCAGCAGCAGCAGGTGGCAGCCTGTGAGGGCCGGGCCTTTGACAACGAGCAGGACGGCGTCACCTACAGCTACTCCTTCTTCCACTTCTGCCTGGTGCTGGCCTCACTGCACGTCATGATGACGCTCACCAACTGGTACAA
EEK	ENST00000373655.6_cds_25_EEK	chr1	31732971	31733143	-	GGCCTCACTCTGGAGCTCCTGCGTGGTGCTGCCCCTGCTGGCGCTCACCTGGATGTCTGCCGTCCTGGCTATGACAGACCGCCGTTCCGTCCTCTTCCAGGCCCTCTTTGCTGTCTTCAACTCCGCGCAGGGCTTTGTCATCACTGCTGTGCACTGCTTCCTGCGCCGAGAG
EEK	ENST00000373477.9_cds_10_EEK	chr1	32780084	32780278	-	CACCCAGATGCAGACAGCCTGTATGTAGAGAAGATTGACGTGGGGGAAGCTGAACCACGGACTGTGGTGAGCGGCCTGGTACAGTTCGTGCCCAAGGAGGAACTGCAGGACAGGCTGGTAGTGGTGCTGTGCAACCTGAAACCCCAGAAGATGAGAGGAGTCGAGTCCCAAGGCATGCTTCTGTGTGCTTCTAT
EEKG	ENST00000235150.5_cds_2_EEKG	chr1	32948221	32948366	-	CAGATGACATCAAGCCATGCCCACGATGCAGTGCATACATTATCAAGATGAATGATGGAAGCTGTAATCACATGACCTGTGCAGTGTGTGGCTGTGAATTCTGTTGGCTTTGTATGAAAGAGATCTCAGACTTGCATTACCTCAG
EEKG	ENST00000373381.9_cds_33_EEKG	chr1	33625050	33625254	-	CGGTTCCTCGAACCAGCGCCACGCAGTGCAGCTCTGTGCCGGAACCCCGCTATGGCAAGAGGCTGGGCAGTGACTTCTCGGTGGGGGCCATCGTCCGCTTCGAATGCAACTCCGGCTATGCCCTGCAGGGGTCGCCAGAGATCGAGTGCCTCCCTGTGCCTGGGGCCTTGGCCCAATGGAATGTCTCAGCGCCCACGTGTGTGG
EEKAG	ENST00000325722.8_cds_16_EEKAG	chr1	35444160	35444303	-	CACCAAAATGGTATTTTTTGTTCAAAACGAGCCTCCCCACCAGATCTTCAAAGGCCATGAGGTGGCAGCGATGCTCAAGAGTGAGCTGCGGAAGCAAAAGGCAGACTTTTTGATATTCAGAGCCTTGGAAGTCAACACTGTCA
EEK	ENST00000373210.4_cds_3_EEK	chr1	35825312	35825494	+	GTTGATATGGAGGTGACTCTTCCAGGCGAGGGTAAAGACCAAACATTTAAAGTGTCTGTTCAGTGGGTGTCAGTTGTGAGCCTTCAGTTGCTTTTAGAAGCTTTGGCTGGGCACTTGAATGAAGTCCCAGATGACTCAGTACAAGCACTTGATGTTATCACAAGACACCTTCCCTCCATGAG
EEK	ENST00000316156.8_cds_3_EEK	chr1	36172463	36172627	+	CGGCCAAGAAGGCAGTGTGGCTGGAGAAGGAGGAGAAGGCCAAGGCGCTGCGGGAGAAGCAGCTCCAGGAGCGCCGGCGCCGGCTGGAGGAGCAACGTCTTAAAGCCGAGCAACGCCGTGCAGCCCTGGAGGAACGGCAGCGGCAGAAGCTCGAGAAAAACAAG
EEK	ENST00000373129.7_cds_11_EEK	chr1	36341754	36341973	-	GCGAAGGTGACGGAGGAGTGCTCCCAGTACGAGTTTGAGAACTACATGCGTCAGCAGCTGCTGCTGGCCGAGGAGAAGAGCTCCATCCATGACGCCCGGAGCTGGGTACCCAAGCGGCAGTTCGGCAGCGCACCACCGGTGCGACGGCTGGGCCACGACGCACAGCCCATGACCTCCTTGGACACGGCCATCCTGGCGCAGCGCTACCTGCGGAAATAA
EEK	ENST00000296218.8_cds_2_EEK	chr1	37559326	37559496	+	GGAGTGGGTGGAAGACACGCAGCTATGGATCCAGCAGGTGTCCAGCACCCCTAGCACCAGGATGGACGTGGTGCACCTCCAGGAGCAGTTAGACTTAAAGCTGCAGCAGCGGCAGGCCAGGGAAACAGGCATCTGCCCTGTCCGCAGGGAACTCTACTCACAGTGTTTTG
EEK	ENST00000347132.10_cds_8_EEK	chr1	40824096	40824258	+	AGAGCTGGCCCTCTTGTTTGAGCACGTGCAACGGGCCCGCAATGGGGGCCTACGGCCCCTGGAGGTGCGGCGGGCGCCGGTACCCGACGGAGCACCCTCCCGTTACCCGCCCGTTGCCACCTGCCACCGGCCGGGCAGCACCTCCTTCTGCCCTGGGGAAAG
EEK	ENST00000347132.10_cds_13_EEK	chr1	40838310	40838523	+	GTGCAGTCCATCGAGCACAAGCTGGACCTGCTGTTGGGCTTCTATTCGCGCTGCCTGCGCTCTGGCACCTCGGCCAGCCTGGGCGCCGTGCAAGTGCCGCTGTTCGACCCCGACATCACCTCCGACTACCACAGCCCTGTGGACCACGAGGACATCTCCGTCTCCGCACAGACGCTCAGCATCTCCCGCTCGGTCAGCACCAACATGGACTGA
EEK	ENST00000326197.11_cds_9_EEK	chr1	41048689	41048890	-	TTTGTATCTACTTGAACAAGAATGGCAGCACAGGCCCCCACTTAGATAAGAAGAAGGTCCAGCAACTCCCTGACCATTTTGGACCAGCCCGTGCCTCTGTGGTGTTGCAGCAGGCTGTCCAGGCCTGTATCGACTGTGCTTATCACCAGAAAACCGTCTTCAGCTTCCTCAAGCAAGGCCATGGTGGTGAGGTTATCTCAG
EEK	ENST00000372343.8_cds_9_EEK	chr1	43958460	43958595	+	ACAAGCCAGTGCATGTGGCTGATGCAGGCGCTGGGCTTCCTGCTGTCAGCTCTTCAAGTGGAGGAGATCCTTAAGAACCTGCACTCGCTTATCTCACCCTATATCCAGCAACTGGAGAAGCTGGCAGAGGAGATA
EEK	ENST00000372192.4_cds_7_EEK	chr1	44829613	44829761	-	GGCAGAGGCCCTGCAGAGCACCTTCTTGCTGATGAGTCCCCGCCAGCTGTACGAGCATTTCCGGGGTGACTATCAGACACATGACATTGGCTGGAGTGAGGAGCAGGCCAGCACAGTGCTACAAGCCTGGCAGCGGCGCTTTGTGCAG
EEK	ENST00000372192.4_cds_2_EEK	chr1	44832151	44832341	-	TGGGCAGCCGGGTGAGCCAGGAGCTGCATTACACCAAGGAGAAGCTGGGGGAGGAGGCTGCATACACCTCTCAGATGCTGATACAGACCGCACGCCAGGAGGGAGAGAACATCCTCACACCCGAAGCACTTGGCCTCCACCTCCAGGCAGCCCTCACTGCCAGTAAAGTCCAAGTATCACTCTATGGGAA
EEK	ENST00000360403.7_cds_3_EEK	chr1	44941505	44941665	-	ACAGATGTGCTGGTGCTGAGCTGTGATCTGATAACAGACGTTGCCTTACATGAGGTTGTGGACCTGTTTAGAGCTTATGATGCATCACTTGCTATGTTGATGAGAAAAGGCCAAGATAGCATAGAACCTGTTCCCGGTCAAAAGGGGAAAAAAAAAGCAG
EEK	ENST00000243167.9_cds_2_EEK	chr1	46405013	46405148	+	GCCTGGGAAGTGAACAAAGGGACCAACTGTGTGACCTCCTATCTGGCTGACTGTGAGACTCAGCTGTCTCAGGCCCCAAGGCAGGGCCTGCTCTATGGCGTCCCTGTGAGCCTCAAGGAGTGCTTCACCTACAAG
EEK	ENST00000310638.9_cds_5_EEK	chr1	46934999	46935154	-	GAATTCTCAGTCCTACATACAGGCCATTAGTGACCTGAACAACCTGGTTTTTTCCCGTGTGAGGAATGCCTTTCACCAGAATGACACCATCTACAGCCTGACCTCTGCTGGCCGCTGGACACACCGCGCCTGCCAGCTGGCCCATCAGCACACAG
EEKAG	ENST00000360380.7_cds_15_EEKAG	chr1	47262902	47263116	-	CAGCTCTTCTCTAGTTGTGAGAAAAGAACCTGATGTACCTGTGTTCTTTCCAAGTGGCCAGCTGGCAGAAAGTGTAAGCATGTGTTTACAGACTGGACCAACAGGGGGTGCCAGTAACAATTCTGAAACATCAGAGGAACCAAAAATTGAGCATGTAATGCAACCCTTGCTTCATCAACCATCAGATAACCAGAAAATTTACCAGGATTTATTG
EEKAG	ENST00000396221.6_cds_14_EEKAG	chr1	47262902	47263062	-	TGGCCAGCTGGCAGAAAGTGTAAGCATGTGTTTACAGACTGGACCAACAGGGGGTGCCAGTAACAATTCTGAAACATCAGAGGAACCAAAAATTGAGCATGTAATGCAACCCTTGCTTCATCAACCATCAGATAACCAGAAAATTTACCAGGATTTATTG
EEK	ENST00000606738.3_cds_3_EEK	chr1	47794585	47794760	-	CTGCCCAACTTTATCAACACCACCCTCCCGCCACACGAGCAGGTGACGGCCCAGGAGATTGACAGCTACTTCCGCCAGGAGCTCATCTACAAGAGGAATGAGCGCATGGGGAAGAGGGTCATGGCGCTTCTACGGGAGAACGAGGACAAGATCTGCTTCTTTGCCTTCGGAGCAG
EEK	ENST00000371750.9_cds_2_EEK	chr1	51312811	51312943	-	AACCAAGGAAAGCATGTACCACTCACTGACATATGCCACCATCCTGGAGATGCAGGCCATGATGACCTTTGACCCTCAGGACATCCTGCTTGCCGGCAACATGATGAAGGAGGCACAGATGCTGTGTCAGAG
EEKA	ENST00000371494.9_cds_8_EEKA	chr1	53089799	53089934	-	TATCACAGCCACTGCAGCCAGCATTGGGGCAGCTGGCATCCCCCAGGCCGGCCTCGTCACCATGGTCATCGTGCTCACCTCCGTGGGACTGCCCACCGATGACATCACCCTCATCATTGCCGTTGACTGGGCTCT
EEK	ENST00000343744.7_cds_5_EEK	chr1	54594555	54594691	+	GTGAAGCTGAAGCAGATCACGCCGCGGACAGAAGAGGAGAAGATGGAGCACAGTGTGGCGGCTGAGCGCCGGCGCATGCGCCTTGTCTATGCAGACACCATCAAGGACCTCCTGGCCAACTGCGCCATTCAGGGCG
EEK	ENST00000302118.5_cds_5_EEK	chr1	55055992	55056189	+	GCCTGGAGTTTATTCGGAAAAGCCAGCTGGTCCAGCCTGTGGGGCCACTGGTGGTGCTGCTGCCCCTGGCGGGTGGGTACAGCCGCGTCCTCAACGCCGCCTGCCAGCGCCTGGCGAGGGCTGGGGTCGTGCTGGTCACCGCTGCCGGCAACTTCCGGGACGATGCCTGCCTCTACTCCCCAGCCTCAGCTCCCGAG
EEKA	ENST00000371065.9_cds_2_EEKA	chr1	65429861	65430048	+	CGTTTACTGGCCCTTATTCGTCCTGATTTTCCACGCCATCTCCCCCATCCCCCATTTCATTGCCAAAAGAGTCACCTATGACTCAGATGCAACCAGTAGTGCCTGTCGGGAACTGGCATATTTCTTCACTACTGGAATTGTTGTTTCTGCCTTTGGATTTCCTGTTATTCTTGCTCGTGTGGCTGTG
EEK	ENST00000344610.12_cds_13_EEK	chr1	65616007	65616224	+	CCCCTGATGAAAAATGACTCATTGTGCAGTGTTCAGAGATATGTGATAAACCATCATACTTCCTGCAATGGAACATGGTCAGAAGATGTGGGAAATCACACGAAATTCACTTTCCTGTGGACAGAGCAAGCACATACTGTTACGGTTCTGGCCATCAATTCAATTGGTGCTTCTGTTGCAAATTTTAATTTAACCTTTTCATGGCCTATGAGCAAAG
EEK	ENST00000371037.9_cds_20_EEK	chr1	66733747	66733880	+	TGATAATACACAAAATGATGCCAATACCAAGGAATTCTGGGTAAACATGCCAAATTTGATGACTCACCTAAAGAAAGTGTCTGAACAAAAACCCCAGGCTACATATTATAACGTTGACATGCTCAAATATCAG
EEKG	ENST00000355356.3_cds_11_EEKG	chr1	66981778	66981918	+	GGATTACATGGATCGTCTTCTAGACGAAAGTGAAAGTGCTGCATCTAGTCGAGCACCATCCCCTCCCCCAACTGCATCAAACAGTAGTAACAGCCAGTCTGAGAAAGAAGATGGCACTGTAAGCACTGCTAATCAAAATG
EEKG	ENST00000262345.5_cds_8_EEKG	chr1	67350869	67351089	+	AATCTGAGTGTCTCAGAGGCAAGAGGAAAAATTCTCCACTATCAGGTGACCTTGCAGGAGCTGACAGGAGGGAAAGCCATGACACAGAACATCACAGGACACACCTCCTGGACCACAGTCATTCCTAGAACCGGAAATTGGGCTGTGGCTGTGTCTGCAGCAAATTCAAAAGGCAGTTCTCTGCCCACTCGTATTAACATAATGAACCTGTGTGAGGCAG
EEKA	ENST00000262345.5_cds_9_EEKA	chr1	67367824	67368025	+	GGTTGCTGGCTCCTCGCCAGGTCTCTGCAAACTCAGAGGGCATGGACAACATTCTGGTGACTTGGCAGCCTCCCAGGAAAGATCCCTCTGCTGTTCAGGAGTACGTGGTGGAATGGAGAGAGCTCCATCCAGGGGGTGACACACAGGTCCCTCTAAACTGGCTACGGAGTCGACCCTACAATGTGTCTGCTCTGATTTCAG
EEK	ENST00000415775.2_cds_15_EEK	chr1	70043953	70044094	+	AATGCTGCTTACAAACACAATACAGTTAACCTTGGCATGCTGCCCTATGGAGGTATTTCAGCAATGCATGCAGGCAGAAGCATGACTTTAAACTTGCAGACTAAGTCTAAATTTGATCATCAAGAACTACCTCTTCAGAAA
EEK	ENST00000370894.9_cds_1_EEK	chr1	74199663	74199831	+	GCAAACTTGTAGCACGTGGAGAATTCTGGGACATAGTTGCAATAACAGCGGCTGATGAAAAACAGGAACTTGCTTACAACCAACAGCTGTCAGAAAAGCTGAAAAGAAAGGAGTTACCCCTTGGAGTTCAATATCACGTTTTTGTGGATCCTGCTGGAGCCAAAATTG
EEK	ENST00000370466.4_cds_1_EEK	chr1	89121776	89121966	-	ATGGCTCCAGAGATCAACTTGCCGGGCCCAATGAGCCTCATTGATAACACTAAAGGGCAGCTGGTGGTGAATCCAGAAGCTCTGAAGATCCTATCTGCAATTACGCAGCCTGTGGTGGTGGTGGCGATTGTGGGCCTCTATCGCACAGGCAAATCCTACCTGATGAACAAGCTGGCTGGGAAGAAAAACG
EEK	ENST00000212355.9_cds_10_EEK	chr1	91716567	91716708	-	ATTGTGATACAGGTTCCAGCCCTTGGGGACAGTAGTGGTTGGCCAGATGGTTATGAAGATCTGGAGTCAGGTGATAATGGATTTCCGGGAGATATGGATGAAGGAGATGCTTCCCTGTTCACCCGACCTGAAATCGTGGTG
EEK	ENST00000212355.9_cds_5_EEK	chr1	91729804	91729973	-	ATCAAGTGTTCCCTCCAAAGTGCAACATAGGGAAGAATTTTCTCTCACTCAATTACCTTGCTGAGTACCTTCAACCCAAAGCAGCAGAAGGGTGTGTGATGTCCAGCCAGCCCCAGAATGAGGAAGTACACATCATCGAGCTAATCACCCCCAACTCTAACCCCTACAG
EEK	ENST00000294724.8_cds_11_EEK	chr1	99877640	99877828	+	GTTCAGAAGTTTACCTAAGGAGAGAACTTATTTGCTGGGGAGACAGTGTTAAATTACGCTATGGGAATAAACCAGAGGACTGTCCTTATCTCTGGGCACACATGAAAAAATACACTGAAATAACTGCAACTTATTTCCAGGGAGTACGTCTTGATAACTGCCACTCAACACCTCTTCACGTAGCTGAG
EEK	ENST00000533028.8_cds_1_EEK	chr1	99993554	99993741	+	ATGTTCGCCAACCTAAAATACGTTTCCCTGGGAATTTTGGTCTTTCAGACTACCAGTTTGGTTCTAACAATGCGTTATTCCAGAACTTTAAAAGAAGAAGGACCTCGTTATCTATCTTCTACAGCAGTGGTTGTTGCTGAACTTTTGAAGATAATGGCCTGCATTTTATTGGTCTACAAAGACAGCA
EEK	ENST00000342115.8_cds_11_EEK	chr1	109628642	109628806	+	GAGGTGATGTCAGACCTGGAGGAGAGCAAATACCAGAATGCAGAGCTGCGGCTCTCCATTTACGGGCGCTCGAGGGATGAGTGGGACAAGCTGGCGCGCTGGGCCGTCATGCACCGCGTGCACTCCCCCAACGTGCGCTGGCTGGTGCAGGTGCCCCGCCTCTT
EEK	ENST00000357443.2_cds_1_EEK	chr1	112688934	112689138	+	CTTTGGGACCCCCGCCCCTGGCTTCTCCTCCATGCTGTATGGAATGAAGATTGCAAATCTGGCCTACGTCACCAAGACTCGGGTCAGGTTCTTCAGACTCGACCGCTGGGCCGACGTGCGGTTCCCAGAAAAGAGGAGAATGAAGCTGGGGTCAGATATCAGCAAACACCACAAGTCACTGCTAGCCAAGATCTTTTATGACAG
EEK	ENST00000369611.4_cds_15_EEK	chr1	113659079	113659265	+	TTATTCCTCATAAAATTGGCCGAGTCATAGAAGGAAGTCCGGCTGACCGCTGTGGAAAACTGAAAGTTGGAGATCATATCTCTGCAGTGAATGGGCAGTCCATTGTTGAACTGTCTCATGATAACATTGTTCAGCTGATCAAAGATGCTGGTGTCACCGTCACACTAACGGTCATTGCTGAAGAAG
EEKAG	ENST00000369503.9_cds_3_EEKAG	chr1	116020720	116020885	+	GTTTTGCTCTTGACATCTTATTTGCAATTGCAAATGGATTTTCCCCCTCATATGAGTTCTTTGCAGTAACTCGCTTCCTGGTGGGCATGATGAATGGAGGGATGTCGCTGGTGGCCTTTGTCTTGCTTAATGAATGTGTGGGCACCGCCTACTGGGCACTTGCAG
EEK	ENST00000256649.9_cds_2_EEK	chr1	117116615	117116745	-	ACCTCCACAGAGCCCGGGAGAAACAGACGGCCTCTTTCACCCTGCTTTGTAAGGATGCCGCAGGAGAAATCATGGGCAGGGGAGGAGACAACGTTCAAGTTGCCGTTGTCCCTAAAGATAAGAAAGACAG
EEK	ENST00000369409.9_cds_6_EEK	chr1	119735294	119735443	+	GCTTGCTGAATGACAACACCTTTGCCCAGTGCAAGAAGGGGGTGCGTGTGGTGAACTGTGCCCGTGGAGGGATCGTGGACGAAGGCGCCCTGCTCCGGGCCCTGCAGTCTGGCCAGTGTGCCGGGGCTGCACTGGACGTGTTTACGGAA
EEKAG	ENST00000256646.7_cds_6_EEKAG	chr1	119968076	119968232	-	GTCTCCTGTGTCATCTGGATGATGCATGCATCAGCAATCCTTGCCACAAGGGGGCACTGTGTGACACCAACCCCCTAAATGGGCAATATATTTGCACCTGCCCACAAGGCTACAAAGGGGCTGACTGCACAGAAGATGTGGATGAATGTGCCATGG
EEK	ENST00000369304.8_cds_11_EEK	chr1	145901515	145901664	-	GTTACTCTGTTTCTTCCATGCTTTTGCGGGGTGGACGCCGCCTGTTTCTCTCTGGGGCTCCTCGATTTAGACATCGAGGAAAAGTCATCGCCTTCCAGCTTAAGAAAGATGGGGCTGTGAGGGTTGCCCAGAGCCTCCAGGGGGAGCAG
EEK	ENST00000369306.8_cds_2_EEK	chr1	145916816	145917018	-	TTCTACGCCTGGGTAACTCAGCAGATGCCCTTGAGTCAGCCAAAAGAGCTGTTCACCTATCAGATGTTGTCCTGAGATTCTGCATCACTGTTAGTCACCTCAATCGAGCCTTGTACTTCGCCTGTGACAATGTCCTGTGGGCTGGAAAGTCTGGACTGGCTCCCCGTGTGGATCAGGAGAAGTGGGCCCAGCGTTCATTCAG
EEK	ENST00000369146.8_cds_10_EEK	chr1	149906649	149906856	-	ACCTGTTCGAGTACAAGTTTGTGAACAGCCGTCTGATAAACAGTACATTCCTGCACAACAAGGAGGGCTGCCCGCTAGACGTGACAGGGACGGGCGAAGGTGCCTACATGGTATACTTTGTGAGCTTCCTGGGGACACTGGCAGTGCTTCCTGGGAATATCGTGTCTGCCCTGCTCATGGACAAGATCGGCAGGCTCAGAATGCTTG
EEKG	ENST00000369111.9_cds_6_EEKG	chr1	150263041	150263199	+	ATCAGAAGACCTCAGTGCCTCCCTTCAACCTAAGAGAGCTGCTCCCCAAACAGCTGGGGCAGTACTTCCGCTACAATGGCTCGCTCACAACTCCCCCTTGCTACCAGAGTGTGCTCTGGACAGTTTTTTATAGAAGGTCCCAGATTTCAATGGAACAG
EEKAG	ENST00000369068.5_cds_9_EEKAG	chr1	150464526	150464727	+	GGGTCAGTCCTGCATCAAGACCTTCTCCAGGAACGCCCACCAGCCCCAGCAACCTCACCAGTGGCCTGAAAACACCTGCACCTGCCACGACAACATCTCACAACCCTCTGGCAAATATCCTCTCCAAGGTGGAGATCACCCCAGAGAGCATTCTGTCTGCACTTTCCAAAACCCAGACACAGTCAGCCCCTGCACTGCAAG
EEK	ENST00000369038.6_cds_11_EEK	chr1	150557944	150558149	+	CTGGGAGGCTGGCGAGTGGACATCCTGCAGCCGCTCCTGTGGCCCCGGCACCCAGCACCGCCAGCTGCAGTGCCGGCAGGAATTTGGGGGGGGTGGCTCCTCGGTGCCCCCGGAGCGCTGTGGACATCTCCCCCGGCCCAACATCACCCAGTCTTGCCAGCTGCGCCTCTGTGGCCATTGGGAAGTTGGCTCTCCTTGGAGCCAG
EEK	ENST00000369038.6_cds_13_EEK	chr1	150558961	150559165	+	TGCTCAGCCGAGTGTGGGACGGGAATCCAGCGGCGCTCTGTGGTCTGCCTTGGGAGTGGGGCAGCCCTCGGGCCAGGCCAGGGGGAAGCAGGAGCAGGAACTGGGCAGAGCTGTCCAACAGGAAGCCGGCCCCCTGACATGCGCGCCTGCAGCCTGGGGCCCTGTGAGAGAACTTGGCGCTGGTACACAGGGCCCTGGGGTGAG
EEKA	ENST00000354396.6_cds_20_EEKA	chr1	150813171	150813338	-	CTCCTGAGACTGGACAGACTGCAGGACAATTCCAGACACGGACAGCAGAGGGTGTGGGTGTCTGGCCACAGTGGCAGGGCCAGCAGCCTCATCATCGTTCAAGTTCTAGTGAGCAACATGTTCAACAACCGCCAGCACAGCAACCTGGCCAGCCTGAGGTCTTCCAG
EEK	ENST00000361936.9_cds_5_EEK	chr1	151000456	151000615	-	AATGTGGATGATGCAATGACAGTGCTGCCTAAACTGGCCACAGGTCTGGATGTCAATGTGCGATTCACAGGCGTCTCTGATTTTGAGTATACACCCGAGTGCAGTGTCTTTGACCTGCTAGGCATACCTCTGTACCATGGCTGGCTTGTTGATCCACAG
EEKAG	ENST00000271620.8_cds_3_EEKAG	chr1	151024610	151024795	+	AAGTGACACAGCCCTAGAGGAGGCAGTAGCAGAGGTGCTAGACCATCGACCCATCGAGCCGAAACACTGCCCTCCCTGCCATGTTTCAGTTGAGCTGGTGGGGTCCTGTGCTACCCTGGTGACCGAGAGAATCCTGCAGGGGGCACCAGAGATCTTGGACAGGCAAACTGCAGCCCTTCTGCATG
EEKA	ENST00000368918.8_cds_6_EEKA	chr1	151107036	151107222	+	CCAATACAGAGGAAATTATAGAAGGAAATTCCGTTGACTCATCAATCCAGCAAGTAATGGGGAGTGGAGGCCAGAGGGTCATCACCATAGTGACTGATGGAGTCCCTCTGGGTAATATCCAAACTTCAATCCCTACTGGAGGCATTGGCCAGCCATTTATTGTAACTGTGCAAGATGGACAGCAAG
EEKG	ENST00000341697.7_cds_13_EEKG	chr1	151135590	151135764	-	GGCCCTACTGACCCAAGTAGCTGTGGATGGCATGGCTGGTCCCCACAGTAACATCACAGTCATGTTCCTTGGCTCCAATGATGGGACAGTGCTGAAGGTGCTGACCCCAGGTGGGCGATCCGGGGGACCTGAGCCCATCCTCCTGGAAGAGATTGATGCCTACAGCCCTGCCCG
EEK	ENST00000271636.12_cds_10_EEK	chr1	151529349	151529559	+	GAGCTGCTCCGGACACAGGAGGAGCTTAAGGAACTGCAGGCAGAACGGCAGAGCCAGGAGGTGGCTGGGCGACACCGGGACCGGGAGTTGGAGAAGCAGCTGGCGGTCCTGAGGGTCGAGGCTGATCGAGGTCGGGAGCTGGAAGAACAGAACCTCCAGCTACAAAAGACCCTCCAGCAACTGCGACAGGACTGTGAAGAGGCTTCCAAG
EEKA	ENST00000271636.12_cds_20_EEKA	chr1	151537204	151537346	+	GCGCAAAGCTTCCCGCTCAGCTGCTGAGTCAGCTCTCAAAAACGAAGGGCTGAGCTCAGATGAGGAATTCGACAGTGTCTACGATCCCTCGTCCATTGCATCACTGCTTACGGAGAGCAACCTACAGACCAGCTCCTGTTAG
EEK	ENST00000290583.9_cds_10_EEK	chr1	151705821	151705965	-	GCCCTGATGGCTGCAACATCTTCATCTACCACCTGCCCCAGGAGTTCACTGACTCAGAGATCCTCCAGATGTTTGTCCCCTTTGGCCACGTCATCTCAGCCAAAGTCTTTGTTGACCGAGCCACCAATCAAAGCAAATGTTTTG
EEK	ENST00000368680.4_cds_14_EEK	chr1	153688052	153688221	+	AGATCATCGAGCGGGTGACTCGGGGTGAGCAGCCCCCCTTCCGGCCCTCCCTGGCCCTGCAGAGTCACCTGGAGGAGTTGGGGCTGCTCATGCAGCGGTGCTGGGCTGAGGACCCACAGGAGAGGCCACCATTCCAGCAGATCCGCCTGACGTTGCGCAAATTTAACAG
EEK	ENST00000361217.9_cds_8_EEK	chr1	153940903	153941048	-	TGGTGCCAGCTTCCTGCAGCTGCTGCAGAGCCTGGGCCCTGAGCTGGCTATCACACTGCTGCTGGCTGTGCTCACAGAGCACAAGCTGCTAGTCCACTCGCTGCGGCCAGACCTGCTCACCAGCGTCTGTGAGGCCCTCGTCTCG
EEK	ENST00000343815.10_cds_11_EEK	chr1	154249238	154249437	+	GTGAGCATGTTAGGGAAAGGATTTGGTGATGTCGGTGAAGCTAAAGGCGGCAGTACTACAGGCTCCCAGTTCTTGGAGCAATTCAAGACTGCCCAAGCCCTGGCTCAGTTGGCAGCTCAGCATTCTCAGTCTGGAAGCACCACCACCTCCTCTTGGGACATGGGCTCGACGACACAATCCCCATCACTGGTGCAGTATG
EEK	ENST00000368471.8_cds_10_EEK	chr1	154588124	154588258	-	CACTGCTCCGTGTGGAGATGGCGCCCTCTTTGACAAGTCCTGCAGCGACCGTGCTATGGAAAGCACAGAATCCCGCCACTACCCTGTCTTCGAGAATCCCAAACAAGGAAAGCTCCGCACCAAGGTGGAGAACG
EEKAG	ENST00000343043.7_cds_8_EEKAG	chr1	155729207	155729366	+	GGCATAACACGGGTGAGGAACGCCACAGATGCAGTTGGAATTGTGCTGAAAGAGCTAAAGAGGCAAAGTTCTTTGGGTATGTTTCACCTCCTAGTGGCCGTGGATGGAATCAATGCTCTTTGGGGAAGAACCACTCTGAAAAGAGAAGATAAAAGCCCG
EEK	ENST00000313667.8_cds_4_EEK	chr1	155965630	155965760	-	CAACCATCCGGGAGCGGCCAAGCTCGGCCATCTACCCCTCCGACAGCTTCCGGCAGTCCCTCCTGGGCTCCCGCCGTGGCCGCTCCTCCTTGTCTTTAGCCAAGAGTGTTTCTACCACCAACATTGCTGG
EEKA	ENST00000355014.6_cds_10_EEKA	chr1	156172825	156173006	+	TGCTCAGTGGGCCCCTCCTCTGATAAGGCCCTGACCTTCATGAAGGACCATTTCCTGATGGATGAGCAAGTGGTGGGGACGCCCCTGCTGGTGAAATCTGGCGTGGAGTATACACGGCTTGCAGTGGAGACAGCCCAGGGCCTTGATGGGCACAGCCATCTTGTCATGTACCTGGGAACCA
EEK	ENST00000362007.6_cds_3_EEK	chr1	156294017	156294236	-	GTCCAGGCCTTTTCCAGGTCCAGCCGACCAGCCCAACCCCCTCGCCTCCTGCACACAGCAGACACCTGTCAGCTAGAGGTGGCCCTGATTGGAGCCTCTCCCCGGGGAAACCGTTCCCTGTTTGGGCTGGAGGTAGCCACATTGGGCCAGGGCCCTGACTGCCCCTCAATGCAGGAGCAGCACTCCATCGACGATGAATATGCACCGGCCGTCTTCCAG
EEKA	ENST00000348159.9_cds_6_EEKA	chr1	156477011	156477202	-	GGAATGGCTACGTCAGTGCTCGGGCTTCCCCTGGCCTCCTCCCTGTGGCCAATGGCAACAGCCTAAACAAGGTCATCCCTGCCAAGTCTCCACCCCCACCTACCCACAGCACCCAGCTTGGAGCCCCCAGCCGCAAGCCCGACCTGCGAGTCATCACTTCCCAGGCAGGAAAGGGGTTAATGCATCACTTG
EEK	ENST00000348159.9_cds_4_EEK	chr1	156479585	156479796	-	TCAACTGTCCCGGCCCCCAACTTTGCCATGCCTGTCACGGTGCCCGTGTCCAATCAGAGCTCACTGCAGTTCAGCAATCCCAGCGGCTCCCTGGTCACCCCTTCCCTGGTGACATCATCCCTCACGGACCCGCGGCTCCTGTCCCCCCAGCAGCCAGCACTACAGAGGAACAGTGTGTCTCCTGGCCTGCCCCAGCGGCCAGCTAGTGCGG
EEKAG	ENST00000348159.9_cds_3_EEKAG	chr1	156480833	156480971	-	ACCCTGAGGAAGAAGGGCTTCAACGGCTGCGACAGCCCCGAGCCCGACGGGGAGGACTCGCTGGAACAGAGCCCCCTGCTGGAGGACAAGTACCGACGCGCCAGCGAGGAGCTCGACGGGCTCTTCCGGCGCTATGGG
EEK	ENST00000368195.4_cds_9_EEK	chr1	156845618	156845814	-	GCTTGCGGCTGCCCACCAGCAACAACGATCCGCGCTTCGACGGCGAAGACGGGGATCCTGAGGCCGAGATGGAGTCCGACTGCTGCCCTTGCCAGCACCCACCTCCTGGTCAGGTTCTGCCCCCGCTGGAGGCGCAAGAGGCCTCGTTCCAGAAGAAGTTTGAAAACTTTCTACACAACGCGATCACCATCCCCAT
EEKAG	ENST00000368008.5_cds_4_EEKAG	chr1	161119818	161119952	+	GGGCAGTAGTGGCCACTTACAGGAAGACACATCTGTGTGACGTAGAGATTCCAGGGCAGGGGCCTATGTGTGAAAGCAACTCTACCATGCCTGGGCCCAGTCTTGAGTCACCTGTCAGCACACCAGCAGGCAAG
EEK	ENST00000367921.8_cds_17_EEK	chr1	162780111	162780246	+	ACTTACCTCCCTCAACCAGCCATTTGTCCTGACTCTGTGTATAAGCTGATGCTCAGCTGCTGGAGAAGAGATACGAAGAACCGTCCCTCATTCCAAGAAATCCACCTTCTGCTCCTTCAACAAGGCGACGAGTGA
EEK	ENST00000271385.9_cds_4_EEK	chr1	167119248	167119466	+	GAGTGTGGCTGTGAACAAGGGGAGGCTGAAGAGGCTGGGAATCACCCACATTCTGAATGCTGCGCATGGCACCGGCGTTTACACTGGCCCCGAATTCTACACTGGCCTGGAGATCCAGTACCTGGGTGTAGAGGTGGATGACTTTCCTGAGGTGGACATTTCCCAGCATTTCCGGAAGGCGTCTGAGTTCCTGGATGAGGCGCTGCTGACTTACAGAG
EEK	ENST00000312263.10_cds_15_EEK	chr1	168065589	168065746	+	ATAAAAGAAGCCAATTTCTGGGGTGCTAACTTTGTAATGAGTGGTTCTGACTGTGGCCACATTTTCATCTGGGATCGGCACACTGCTGAGCATTTGATGCTTCTGGAAGCTGATAATCATGTGGTAAACTGCCTGCAGCCACATCCGTTTGACCCAA
EEKAG	ENST00000367797.9_cds_10_EEKAG	chr1	169546441	169546592	-	AGGGCAGCAGACATCGAACAGCAGGCTGTGTTTGCTGTGTTTGATGAGAACAAAAGCTGGTACCTTGAGGACAACATCAACAAGTTTTGTGAAAATCCTGATGAGGTGAAACGTGATGACCCCAAGTTTTATGAATCAAACATCATGAGCA
EEK	ENST00000258349.8_cds_13_EEK	chr1	173947368	173947582	-	AATGTGGAGAGTAAAGGAATGAGGGACCAGCGATTAGATCTTCAGAGAAGAGCAGCAGAAACCAGTGATGATGACCTCATCCCATTTGGAGACCGACCAACAGTGTCTCGGTTTGGTGCCATCTCACGAACTTCCAAAACTATATATCAGGGTGCTGGTCCAATGCAGGCTATGGCACCTCAGGGAGCTCCTACAAAATCTATTAACATTTCAG
EEKAG	ENST00000361833.7_cds_11_EEKAG	chr1	176949184	176949351	-	TGCCCATCTGGACTCAGTCCCATGAAGGACAGCTCTGGCTGCTATGACCGCCACATCGGGGTGGACTGTTCCGACGGCTTCAACGGCGGCTGTGAGCAGCTGTGCCTCCAGCAGATGGCGCCCTTCCCGGACGACCCCACCTTGTATAACATCCTCATGTTCTGTGG
EEK	ENST00000263726.4_cds_2_EEK	chr1	180266391	180266594	+	GCGCTTCGGCACAAAATGCACGGCCTGCCAGCAGGGTATCCCCCCAACCCAGGTGGTCCGCAAGGCCCAGGACTTTGTCTACCACCTGCACTGCTTTGCTTGCATCATCTGCAACCGGCAGCTGGCCACGGGGGACGAATTCTACCTCATGGAGGACGGGCGGCTGGTGTGCAAGGAAGACTACGAGACAGCCAAGCAGAACG
EEK	ENST00000367588.9_cds_5_EEK	chr1	180938554	180938711	+	GAGGACCCCAGGGCTTTCTTGGCTCAGCAGATGTTGCCACCATCAACTCCACGGGCATCACCCTCTCCCTGTCCTCAGAGGAGTCAGAGTCCAGCAAGGAATCAGAGGGAAGCCTGCAGAGGACAGGGTCAGGATCTGGAGGACATGTGCTGTCAAG
EEKG	ENST00000367554.7_cds_2_EEKG	chr1	182806358	182806531	+	ATGAGCAGGGCCCCCGGGATCCTGGCTTCTTGGAGAAGAGCCCCCTCCCTTTCTGTGCAGAAGGGCAGCCAAACTGCTAGACACACCTGCCACCCAGAGGTTCCGCTGGGAAACTGCTTCTTACCTGTCTACAAGGCCAGTCCCCTCACAGTTACCCGTCTTTGGGCTGAAAG
EEK	ENST00000258341.5_cds_14_EEK	chr1	183125396	183125550	+	CCTGCAATTGCAATCTGTATGGGACCATGAAGCAGCAGAGCAGCTGTAACCCCGTGACGGGGCAGTGTGAATGTTTGCCTCACGTGACTGGCCAGGACTGTGGTGCTTGTGACCCTGGATTCTACAATCTGCAGAGTGGGCAAGGCTGTGAGAG
EEK	ENST00000347615.6_cds_4_EEK	chr1	183526595	183526767	+	TTATTACAAGAACTGTGTACAGTATTTAATGTAGATTTACCATGCCGTGTGAAGTCTTCCCAATTGGGAATTATCAGCAATAAACAGACGCATACCAGCGCCATAGTGAAGCCACAGTCTAGCTCCTGTTCCTATATCTGCCAGCACTGCCTCGTCCACCTTGGAGACATTG
EEK	ENST00000271588.9_cds_65_EEK	chr1	186093485	186093669	+	TTACACCTACAATTAGGGGTAATAAAGATGAAGCAGAGAAACTAATGACTTTAGTGGATACTTCAATAAATATTGAATGCAGAGCCACAGGGACGCCTCCACCACAGATAAACTGGCTGAAGAATGGACTTCCTCTGCCTCTCTCCTCCCATATCCGGTTACTGGCAGCAGGACAAGTTATCAG
EEK	ENST00000367462.5_cds_3_EEK	chr1	190264864	190265055	-	GAGAGGAGTCACTCACAATTTTTGTGGACAAGCGGAAGTTGAGCAAACGAGCTGAAGGAAGTGATTCCACCACCAATAGCTCTTCGGTCACTCTGGAGACGCTACATCAGCTAGCCGCTTCTTATTTCATTGACAGGGACAGCACCCTTCGGAGACTTCACCACATTCAAATTGCATCCACTGCCATAAAG
EEK	ENST00000367313.4_cds_1_EEK	chr1	201389159	201389303	-	CCTTGCCCGGCAGAGGACTCTGGAGGATGAGGAGGAACAGGAGCGCGAGCGCAGGCGGCGGCACCGCAACCTGAGCTCCACCACGGACGATGAGGCTCCCAGGCTCAGCCAGAATGGAGACCGGCAGGCCTCTGCTTCTGAGAG
EEK	ENST00000367187.7_cds_24_EEK	chr1	204434438	204434608	-	GCTGTGGAGAACTTTATCTACTCCTGCGCTGGCTGCTGCGTGGCCACGTACGTCTTGGGCATCTGTGACCGACATAATGACAACATCATGCTGAAGACCACTGGTCACATGTTCCACATTGATTTTGGCCGCTTCCTGGGCCATGCCCAGATGTTTGGCAACATCAAGCG
EEKAG	ENST00000367187.7_cds_16_EEKAG	chr1	204445955	204446144	-	GCTCACTGATGCTGACAAGAAGCGCCTGTGGGAGAAGCGATATTACTGCCACTCGGAGGTGAGCTCGCTCCCCCTGGTGCTCGCCAGCGCCCCCAGCTGGGAGTGGGCTTGCCTGCCTGACATCTATGTTCTCCTGAAGCAGTGGACCCACATGAACCACCAGGATGCCCTGGGGCTCCTGCATGCCAC
EEK	ENST00000340781.8_cds_7_EEK	chr1	205927901	205928049	-	GTTCCCCACCCCGGTGTCGCCTGTGGTCTCACAGTGGAAGGACATGATAGGCACAGCCTTCTCCCTAGCCATCGTGAGCTACGTCATCAACCTGGCTATGGGCCGGACCCTGGCCAACAAGCACGGCTACGACGTGGATTCGAACCAG
EEK	ENST00000322875.8_cds_5_EEK	chr1	207767012	207767195	+	TGGTCAAATGTCGATTTCCAGTAGTCGAAAATGGAAAACAGATATCAGGATTTGGAAAAAAATTTTACTACAAAGCAACAGTTATGTTTGAATGCGATAAGGGTTTTTACCTCGATGGCAGCGACACAATTGTCTGTGACAGTAACAGTACTTGGGATCCCCCAGTTCCAAAGTGTCTTAAAG
EEKA	ENST00000366993.7_cds_18_EEKA	chr1	211944783	211944969	-	CTTGCTCTGTCACCATCGCCCCGGAATCCTGCAGAGCCCATTGCTGTCCAGAATAACCAGCAGCTGGCGCTAAAGGTAGAGGGAGTGGTTCAGCACGGATCTAAACCAGGACTCTTCCGCAAAATTCAGTCTGTCTGTCTGAATGTTTCTTCCACACTGCAGAGTAAATCTGGACAAGACTACAAG
EEK	ENST00000366993.7_cds_5_EEK	chr1	212007249	212007449	-	GTTTAGCGACACCAGTAGACTTGAAGCTAAAATTGATACCCATTCTACAGCACATGCACCATGATGCAATCTTGGCTTCCAGTGCTCGTCAGCTTTTACAACAGCTGGTCACATCCTATCCGTCCACCAAAATGGTGATTGTGTCTTTGCACACTTTCACTCTGCTTGCAGCGTCATCTTTGGTTGATACACCTAAGCAG
EEKAG	ENST00000366957.10_cds_9_EEKAG	chr1	214332017	214332192	+	CCCCTAGTGAGCTGCTGGAGATCTGCGAGCTCAGCCAGGAGAAGATGAGCTCTGTGTTTGAGGACAGTAACGTGTACATGTTGCACATGATGTACCAGGCCATGGGTGTCTGCTTGTACATGCAGGACTGGGAAGGAGCCCTGCAATATGGACAGAAAATCATTAAGCCCTACAG
EEK	ENST00000366956.10_cds_1_EEK	chr1	214464629	214464803	-	ATGCCTTTTGGTCTGAAGCTCCGCCGGACACGGCGCTACAACGTCCTGAGCAAGAACTGCTTTGTCACACGGATTCGCCTGCTGGACAGCAATGTTATCGAGTGCACGCTGTCGGTGGAAAGCACAGGGCAAGAATGCCTGGAGGCTGTGGCCCAGAGGCTGGAGCTGCGAGAG
EEKAG	ENST00000366955.8_cds_10_EEKAG	chr1	214637865	214638001	+	GAAATGAAGAAGGAAAACAACCTCCTTAAGAGTCACTCTGAGCAAAAGGCCAGAGAAGTCTGCCACCTGGAGGCAGAACTCAAGAACATCAAACAGTGTTTAAATCAGAGCCAGAATTTTGCAGAAGAAATGAAAG
EEKAG	ENST00000366955.8_cds_18_EEKAG	chr1	214658849	214659028	+	GGTTTGCTGACATCCCGACAGGAAAGACTAGCCCATATATCCTGCGAAGAACAACCATGGCAACTCGGACCAGCCCCCGCCTGGCTGCACAGAAGTTAGCGCTATCCCCACTGAGTCTCGGCAAAGAAAATCTTGCAGAGTCCTCCAAACCAACAGCTGGTGGCAGCAGATCACAAAAG
EEK	ENST00000344029.6_cds_4_EEK	chr1	223264629	223264818	-	GCTGCCTGAGACCTCTAGCCTCTTCTAATGGCTATGTAAACATCTCTGAGCTCCAGACCTCCTTCCCGGTGGGGACTGTGATCTCCTATCGCTGCTTTCCCGGATTTAAACTTGATGGGTCTGCGTATCTTGAGTGCTTACAAAACCTTATCTGGTCGTCCAGCCCACCCCGGTGCCTTGCTCTGGAAG
EEK	ENST00000366835.8_cds_23_EEK	chr1	225847039	225847213	-	CCCTACGTGCCTCGGATTCTGAACGGCTTGGCCTCGGAGAGGACAGCACTGTCTCCGCAGCAGCAGCAGCAGCAGACCTATGGTGCCATCCACAACATCAGCGGGACTATCCCTGGACAGTGCTTGGCGCAGAGCGCCACGGGCAGTGTGGCTGCTGCCCCCCAGGAGGCCTGA
EEK	ENST00000636476.2_cds_65_EEK	chr1	228337943	228338144	+	ATCTTTGACATCTACGTGGTCACCGCTGACTACCTGCCCCTAGGGGCTGAGCAGGATGCCATCACGCTGCGGGAAGGCCAGTATGTGGAGGTCCTGGATGCAGCCCACCCACTGCGCTGGCTTGTCCGCACCAAGCCCACCAAGTCCAGCCCCTCACGGCAGGGCTGGGTGTCACCAGCCTACCTGGACAGGAGGCTCAAG
EEK	ENST00000391860.7_cds_4_EEK	chr1	230332843	230333041	-	GGATTTACTGCTGCGGCTTGCTCCGCGCGCGGAAGAGTGACTGCACCGGCCTCCCACTGTCCATGCTGACCAACCCAGCCACACCCCCGGCCCGGGGCCAGTACCAAATCAAGATGAAGGGGAACATGTCCTTGATCTGCTGGTACAACAAAGGACACTTCCGCTTCCTGACCAACGCCTACTCCCCGGTGCAGCAGG
EEK	ENST00000366653.6_cds_4_EEK	chr1	231201357	231201517	+	ATCTCAGATGCTCTGATCAAGCGCGTCCAGGTGTCTCAGGAGCAGTGGGTCAAAGGCGCCCTGGAGCCGAAAGTGTCTGCGGAGTTTGATCTGACTTTGGACAGCGAGCCGCTGCTGCAGGCCATCCACCAGCTGGACTTCATTCAGATGAAATGTAGGG
EEK	ENST00000366653.6_cds_8_EEK	chr1	231213814	231213977	+	GACGGAAGGTGGCGTGTGCAAGGGGGCCACCGTGGGCGTGCTGCTGGACCTGAATAAGCACACTCTCACCTTCTTCATCAACGGGCAGCAGCAGGGCCCCACAGCCTTCAGCCACGTGGACGGGGTCTTCATGCCAGCCCTCAGCCTCAACCGCAACGTGCAG
EEK	ENST00000366624.8_cds_5_EEK	chr1	233372037	233372198	+	ATTTCCAGCACAAGATAACCGTGCAGGCCTCTCCCAACTTGGACAAACGGCGGAGCCTGAACAGCAGCAGTTCCAGTCCCCCGAGCAGCCCCACAATGATGCCCCGACTCCGAGCCATACAGTGTGAGCTTTCTGCACTGCCACGGGGGCTCCTGTGTTGA
EEK	ENST00000264187.7_cds_6_EEK	chr1	236029549	236029750	-	GGGGTGAGTTCACTCGCCAGGCTGAGGTGACCTTCGTGGGGCACCCGGGCAATCTGGTCATTAAGCAGCGGTTCAGCGGCATCGATGAGCATGGGCACCTGACCATCGACACGGAGCTGGAGGGCCGCGTGCCGCAGATTCCGTTCGGCTCCTCCGTGCACATTGAGCCCTACACGGAGCTGTACCACTACTCCACCTCAG
EEK	ENST00000366578.6_cds_11_EEK	chr1	236744625	236744776	+	GCAAAGAGCAGATCTTGCTGCAGAAGGATTACGAGTCGGCGTCGCTGACAGAGGTGCGGGCTCTGCTGCGGAAGCACGAGGCGTTCGAGAGCGACCTGGCAGCGCACCAGGACCGCGTGGAGCAGATCGCAGCCATCGCGCAGGAGCTCAA
EEK	ENST00000407071.7_cds_8_EEK	chr1	245611792	245611976	+	CTGCAGAACCAGAGCGAGCTGCGGGCCCCCACCGCAGAGAAGGCTGCCTTTTTCCTGGATGCCGCCATTGCCTCCCGCAGGAGCCACCAACAGGACTGTGATGAGGACGACCACCGCAACTCACACGTGTTCTTCACACTGCACATCTACCAGTACCGGATGGAGAAGAGCGGGAAAGGGGGAA
EEK	ENST00000366472.6_cds_4_EEK	chr1	248814448	248814610	-	GCTCAGCAGGAGACACAGAAGGCAGCGCTGCGGTACGAGCGGGCCGTAAGCATGCACAACGCTGCTCGAGAAATGGTGTTTGTGGCTGAGCAGGGCGTCATGGCTGACAAGAACCGACTGGACCCCACGTGGCAGGAGATGCTGAACCATGCTACCTGCAAG
EEK	ENST00000281419.8_cds_23_EEK	chr2	9393481	9393647	+	ATCCCCTGACCCCCACGCCGCCCCCACCCGTTGCCAAGACGCCCAGCGTAATGGAAGCCTTGAGCCAGCCGAGCAAGCCTGCCCCGCCTGGGATCTCACAGATCAGGCCCCCACCTCTGCCCCCACAGCCGCCCAGCCGCCTCCCGCAGAAGAAGCCTGCGCCGGG
EEK	ENST00000234111.9_cds_10_EEK	chr2	10441508	10441723	-	AGACCTAAACCAGATGAGAAGTATTATTCATCCAGCATATGGGGACCAACATGTGATGGCCTCGATCGGATTGTTGAGCGCTGTGACCTGCCTGAAATGCATGTGGGTGATTGGATGCTCTTTGAAAACATGGGCGCTTACACTGTTGCTGCTGCCTCTACGTTCAATGGCTTCCAGAGGCCGACGATCTACTATGTGATGTCAGGGCCTGCGTG
EEK	ENST00000401753.5_cds_1_EEK	chr2	11227253	11227398	-	ACAGGCATGGTACATTGTGATACAGCAGTTGGAACACCGGATTATATATCACCTGAGGTTCTGAAATCACAAGGGGGTGATGGTTTCTATGGGCGAGAATGTGATTGGTGGTCTGTAGGTGTTTTCCTTTATGAGATGCTAGTGG
EEKG	ENST00000281405.9_cds_7_EEKG	chr2	19973562	19973708	-	ATCCCGTTTTGATTGACACTGGCATGTACGTAGTAGGCATCCAGTGGAACCACATGGGCAGCGTGTTAGCTGTGGCAGGCTTCCAGAAGGCAGCCATGCAGGACAAAGATGTGAACATTGTGCAGTTTTACACTCCGTTTGGTGAG
EEK	ENST00000355123.9_cds_20_EEK	chr2	24261560	24261742	-	GTTGATGAAAAAACCGTAGGAGAACCTGGTTGGCTTTATGGTAGTTTTCAAGGAAATTTTGGCTGGTTTCCATGCAATTATGTAGAAAAAATGCCATCAAGTGAAAATGAAAAAGCTGTATCTCCAAAGAAGGCCTTACTTCCTCCTACAGTTTCTTTATCTGCTACCTCAACTTCCTCTGA
EEKAG	ENST00000311519.5_cds_4_EEKAG	chr2	26316274	26316448	-	AGTGTAATGTCAACCACAAGGGGAATTTCTATTGTGCTTGCCTCTCTGGCTACCAGTGGAACACCAGCATCTGCCTCCATTACCCTCCTTGTCAAAGCCTCCACAACCACCAGCCTTGTGGCTGCCTTGTCTTCAGCCATCCCGAACCCGGGTACTGCCAGTTGCTGCCACCTG
EEK	ENST00000311519.5_cds_3_EEK	chr2	26316911	26317055	-	AATCAGCGCTGGTCTCCGTCTATGTACATCTGGACTTTCCAGATAAGACCTGGCCCCCTGAACTCTCCAGGACACTGACTCTCCCTGCTGCCTCAGCTTCCTCTTCCCCAAGGCCTCTTCTCACTGGCCTCAGACTCACAACAG
EEK	ENST00000344420.10_cds_3_EEK	chr2	26775463	26775676	+	CTCTGAACATGACCAGTGCCTCCAGCTTCCAGATGCTGCGGGGTGCAGTGATCATATTCACTGGCCTGTTCTCGGTGGCCTTCCTGGGCCGGAGGCTGGTGCTGAGCCAGTGGCTGGGCATCCTAGCCACCATCGCGGGGCTGGTGGTCGTGGGCCTGGCTGACCTCCTGAGCAAGCACGACAGTCAGCACAAGCTCAGCGAAGTGATCACAG
EEK	ENST00000233575.7_cds_9_EEK	chr2	27375505	27375709	+	TTCCTGAGACTGGCCCAGACGCTGCGGCACTATGGCTACTTGCGCTTTGATGCCTGTGTGGCTGACTTCCCAGAAAAGGACTGTCCTGTGGTGGTGAGCGCGGGCAACAGTGAGCTCAGCCTGCAGCTCCGCCTGCCTGGCCAGCAACTCCGAGAAGGCTCCTTCCGGGTCACCCGCATGCGATGCTGGCGGGTCACCTCCTCT
EEK	ENST00000317907.9_cds_2_EEK	chr2	32633875	32634005	+	ACAACAGTTGATATTTCTACTTGGTGTGAGCAGTTTGCAACTTTTTGTTCAGAGCAACTGGACGGGGCCCCCTGTTGACTTACACCCTCAGGACTTTTTGTCATCTGTTTTGTTCCAGCAATTCAGTGAG
EEKA	ENST00000282406.9_cds_10_EEKA	chr2	43707400	43707545	+	AAGGCGACCCAAATAAGTAGCAGCCCTTTCCTGGATGACTCATCTGGGTCAGAGGAAGAAGACAGCTCCAGATCCAGCTCCCGGACGTCAGAGTCAGACTCACGCAGTAGGAGTGGGCCAGGCAGCCCCAGAGCCATGAAACGAG
EEK	ENST00000234256.4_cds_5_EEK	chr2	65018070	65018265	+	CTCAGCGACCCTTCCCTCTATGATGAAGTGCATTGAAGAGAACAATGGTGTGGACAAGAGGATCAGCAGGTTTATTCTCCCCATCGGGGCCACCGTGAACATGGACGGAGCAGCCATCTTCCAGTGTGTGGCCGCGGTGTTCATTGCGCAACTCAACAACGTAGAGCTCAACGCAGGACAGATTTTCACCATTCT
EEKG	ENST00000356388.9_cds_1_EEKG	chr2	65344718	65344896	-	TGACAGCTATATTGTGCGTGTCAAGGCTGTGGTTATGACCAGAGATGACTCCAGCGGGGGATGGTTCCCACAGGAAGGAGGCGGGATCAGTCGCGTCGGGGTCTGTAAGGTCATGCACCCCGAAGGCAATGGACGAAGCGGCTTTCTCATCCATGGTGAACGACAGAAAGACAAACTG
EEK	ENST00000264436.9_cds_4_EEK	chr2	70696244	70696396	-	ATGTCTCCATGATGACGCCTATCAATGACCTCCACACAGCTGACTCCCTGAACCTGGCCAAAGGGGAGCGGCTCATGCGGTGCAAGATCAGCAGTGTCTACCGACTCCTGGACCTCTATGGCTGGGCCCAGCTGAGTGACACCTATGTCACG
EEK	ENST00000264436.9_cds_3_EEK	chr2	70704320	70704459	-	TCTTTCAGGGAGGAGCTGGAAGGCCTCATCCAGGAGCAGATGAAGAAGGGGAACAACTCCTCCAACATCTGGGCCCTGCGACAGATCGCGGACTTCATGGCCAGCACCTCCCACGCAGTCTTCCCGACATCTTCCATGA
EEK	ENST00000258104.8_cds_19_EEK	chr2	71553010	71553188	+	AAGTACCTTAGGAGGCGCAAGTACTCCCTGTTTGCGGCCTTCTACTCAGCCACCATGCTGCAGGATGTGGATGATGCCATCCAGTTTGAGGTCAGCATCGGGAACTACGGGAACAAGTTCGACATGACCTGCCTGCCGCTGGCCTCCACCACTCAGTACAGCCGTGCAGTCTTTGACG
EEKG	ENST00000258106.11_cds_1_EEKG	chr2	72924308	72924493	+	CCAGCGACGTGCCCCAGGACGGGCTGCTTCTGCACGGCCCCTTCGCACGCAAGCCCAAGCGGATCCGCACGGCCTTCTCGCCCTCGCAGCTGCTGCGGCTGGAGCGCGCCTTCGAGAAGAACCACTACGTGGTGGGCGCCGAGCGGAAGCAGCTGGCCGGCAGTCTCAGCCTCTCCGAGACGCAG
EEK	ENST00000389501.9_cds_12_EEK	chr2	73225795	73225946	+	GGAGAACTATCTATTTGTCTGTTCCTGTCCCAAATGCCTGGCAGAGGCTGATGAACCCAATGTGACCTCAGAAGAGGAAGAGGAAGAGGAGGAGGAGGAGGAAGGAGAGCCAGAAGATGCAGAGCTGGGGGATGAGATGACTGATGTGTGA
EEKAG	ENST00000295133.9_cds_9_EEKAG	chr2	73260388	73260547	-	CGAGAAACTGCATGCGGCTGCAGGTCCTGGAGCTTGACCACGTGTCAGAGATCACCCAGGAGGTGGCAGCAGAGGTCTGCCGGGAAGGCCTGAAGGGACTGGAGATGCTGGTGCTCACGGCGACTCCCGTCACCCCTAAGGCCCTACTGCACTTCAACA
EEK	ENST00000233330.6_cds_1_EEK	chr2	74432466	74432666	-	GACACGGAGTTGCAGAGGAAGCTAGACCATGAGATCCGGATGAGGGAAGGGGCCTGTAAGCTGCTGGCAGCCTGCTCCCAGCGAGAGCAGGCTCTGGAGGCCACCAAGAGCCTGCTAGTGTGCAACAGCCGCATCCTCAGCTACATGGGCGAGCTGCAGCGGCGCAAGGAGGCGCAGGTGCTGGGGAAGACAAGCCGGCG
EEKAG	ENST00000393965.8_cds_7_EEKAG	chr2	74474915	74475115	-	CCTGCAGGGAGCGCTGCAGCTCAAACAAGACTTTGGAGTGGTCAGGGAGTTGCTGGAAGAGGAGCAGTGGAGCCTGTCCCCTGATCTCCGCCAGACCCTGCTCATGCTCAGCATCTTCCAGCAGCTGGATGGGGCCCTGCTGTGTCTGTTGCAGCAGCCCCTGCCCAAGTCTCAAGTCCACAGGAGGCCCCCCTGTTGCT
EEK	ENST00000264094.8_cds_4_EEK	chr2	74536708	74536928	-	GCTGCTAGCCCAACGGCAGCAACACTCCTTTGGTCTGCATGGGGTGGCGTGCGTGGGCACGGAGGCCCACCTCTCCCTCTGTTCCCTGGAGTTCTATCGTGCCAATGACACCGCCAGGTGCCCTGGGGGGGGCCCTGCAGTGGTGAGCTGTGTGCCAGGCCCTGTCTACGCGGCATCCAGTGGCCAGAAGAAGCAACAACAGTCGAAGCCTCAGGGGGAG
EEKAG	ENST00000305249.10_cds_2_EEKAG	chr2	75053604	75053755	-	GTACCACATCTGTGTGACTGTGCTGATCTACTTCCTCCCCCTGCTGGTGATTGGCTATGCATACACCGTAGTGGGAATCACACTATGGGCCAGTGAGATCCCCGGGGACTCCTCTGACCGCTACCACGAGCAAGTCTCTGCCAAGCGCAAG
EEK	ENST00000419482.7_cds_2_EEK	chr2	88087861	88088075	+	GCTGGCGGCGCGCATCATGTGGCGGGTGGAGAGAGAAGGCACCGGGCTCACGGAGGGCTGCCTGGTGTCCGTGGACGACTTGCAGAACCACGTGGAGCACTTTGGGGAGGAGGAGCAGAAGGACCTGCGGGTGGACGTGGACACATTCTTGCAGTACTGGCCGCCGCAGAGCCAGCAGTTCAGCATGCAGTACATCTCGCACATCTTCGGAGTG
EEK	ENST00000305510.4_cds_5_EEK	chr2	96828566	96828700	+	TTCACCAGTCCCCGGTGTCCTCGCTCCAGCCCATCCGCCATGACCTGCAGCCCGACCCAGGTGACGGCACGCATTCATCTGCGTATTGTCCCGACTACACCGTGAGGGCGCTCTCTGATCTGCAGCTCATCAAG
EEKAG	ENST00000233336.7_cds_3_EEKAG	chr2	112501205	112501341	+	GTGAAGGCATTCTCATCTCCTCAGAGGCTTCAGAGCTTCTCGATTTCATAGACAACCAGGGCCAAGTGCACGTGATCCAGAAATATCTTGAGCACCCTCTGCTGCTTGAGCCAGGTCATCGCAAGTTTGACATCCG
EEKA	ENST00000409894.7_cds_2_EEKA	chr2	112547420	112547567	+	GCTGATATCAACTGGGCAGTGAATGGAATCTCAAAAGGAATCATTAAGCAGTTTCTTGGCTATGTTCCCATCATGGTGAAATCCAAGCTTTGCAACTTACGTAACCTTCCCCCACAAGCCCTCATTGAGCACCATGAGGAGGCAGAG
EEK	ENST00000409816.8_cds_16_EEK	chr2	127592793	127592946	+	CTGTTCGACCGGGAGCTGTGCCTGCGGCAGCTGCGATACTCGGGCATGATGGAGACCGTGCACATCCGCAAGTCGGGCTTCCCCATCCGCTACACGTTCGAGGAGTTCTCGCAGAGGTTCGGCGTGTTGCTGCCCAACGCCATGCGGATGCAG
EEK	ENST00000409816.8_cds_20_EEK	chr2	127607205	127607424	+	ATCCTCGTGGGCTTTGAGCGCCTGCAGGCTATTGCCCGGAGCCAGCCGCTGGCGAGGCAGTACCAGGCCATGCGGCAGAGGACAGTCCAGCTGCAGGCCCTGTGCAGGGGATACCTGGTGCGCCAGCAAGTCCAGGCCAAGAGGAGGGCAGTGGTGGTCATTCAGGCCCATGCCAGGGGCATGGCTGCCCGGCGCAACTTCCAGCAAAGGAAGGCCAAT
EEKAG	ENST00000264160.8_cds_21_EEKAG	chr2	135710058	135710231	+	CTGGACCACCACCGCCACCTGGTGGGGGGATGGTGATGATGCAGCTCAGTGTACCAAACAATCCACAATCTTGTGCCCACTCACCCCCGCAGTGGAAACAAAACAAATATTACTGTGATCACCAGAGAGGACAGAAGTGTGTAGAATTTAGCAGTGTAGACAATATTGTCCAG
EEKAG	ENST00000493468.7_cds_1_EEKAG	chr2	152715994	152716126	-	ATGGGGCACCCTGGCATGCATTATGCCCCAATGGGAATGCACCCTATGGGTCAGAGAGCGAATATGCCTCCTGTACCTCATGGAATGATGCCGCAGATGATGCCCCCTATGGGAGGGCCACCAATGGGACAA
EEKA	ENST00000422440.7_cds_15_EEKA	chr2	171787788	171787947	-	GTGTCCCAGCTGCATCTCTGGTGACCCCTGCTGATGTCATCAAGACAAGACTGCAGGTGGCTGCCCGCGCTGGCCAGACGACATACAGTGGTGTCATCGACTGTTTCAGGAAGATTCTCCGGGAAGAAGGGCCCTCAGCATTTTGGAAAGGGACTGCAG
EEK	ENST00000282077.8_cds_3_EEK	chr2	172564502	172564687	+	CTTTACAGATACTGTGATACGGATCAGAAACCGACACAATGATGTCATTCCCACAATGGCCCAGGGTGTGATTGAATACAAGGAGAGCTTTGGGGTGGATCCTGTCACCAGCCAGAATGTTCAGTACTTTTTGGATCGATTCTACATGAGTCGCATTTCAATTAGAATGTTACTCAATCAGCACT
EEK	ENST00000272748.9_cds_11_EEK	chr2	175937343	175937514	-	CTTTTCGATGTGCCTACTGTTTTTTCTTGAACCCTGCAAGAAAAACCAGACCTCAGGCTCCAAGACTTCCTGAGTTTAGTTTTGAGAAGAGGCAGGTGGTGGAAGGTTCAAGTTCAGTTGGTCCCTTGCCATCAGGAAGTGTGCTTTCATCAGACAACCAGTTTAATGAAG
EEK	ENST00000424317.5_cds_14_EEK	chr2	197005693	197005910	-	ATTATGACAGGACACGAGGAATGTGTGCAAATGCTGCTGGAACAAGAAGTGTCAATTCTCTGTAAAGATTCCAGAGGGAGGACGCCCTTGCACTATGCAGCTGCTCGTGGCCACGCCACGTGGCTGAGCGAGCTGCTCCAAATGGCTCTTTCTGAGGAGGACTGTTGTTTCAAAGATAACCAAGGCTACACGCCGCTGCACTGGGCTTGTTACAATG
EEK	ENST00000409919.5_cds_4_EEK	chr2	197125836	197126037	-	GAAGCAGTACAGGTTTTGATTAAGCACTCAGCTGATGTCAATGCAAGGGACAAGAACTGGCAGACCCCTCTTCATGTGGCAGCAGCCAACAAGGCTGTCAAATGTGCAGAAGTGATCATTCCCCTGCTGAGCAGTGTCAATGTCTCCGACCGAGGGGGGCGCACAGCCTTGCACCATGCGGCTCTGAACGGCCACGTGGAG
EEK	ENST00000264276.11_cds_26_EEK	chr2	201709880	201710038	-	GCCTGTGACACTCCTCTGCACCCCCTGGGCAGGCTTGTGGAGACACTGGTTGCAGTGTATAGAATGACATACGTGGGCGTAGGAGCCAACCGCAGGTTATTGCAGGAGGCTGTAAAGGAGATTAAGTCCTATCTTAAGCGAATTTTCCAGCTGGTGAG
EEKA	ENST00000272849.7_cds_2_EEKA	chr2	205716192	205716374	+	GTATGACTTTATCGAGATTCGGGATGGGGACAGTGAATCCGCAGACCTCCTGGGCAAACACTGTGGGAACATCGCCCCGCCCACCATCATCTCCTCGGGCTCCATGCTCTACATCAAGTTCACCTCCGACTACGCCCGGCAGGGGGCAGGCTTCTCTCTGCGCTACGAGATCTTCAAGACAG
EEKAG	ENST00000273067.5_cds_1_EEKAG	chr2	216283573	216283729	-	GGGGAGCTGCTGAGCCCATGCCGCTGTGATGGCTCGGTCAAGTGCACACACCAGCCTTGCCTCATCAAGTGGATCAGCGAGCGGGGCTGCTGGAGCTGCGAGCTGTGCTACTACAAGTACCACGTCATCGCCATAAGCACAAAAAATCCTCTGCAG
EEKAG	ENST00000295718.7_cds_18_EEKAG	chr2	219294974	219295141	-	GTGAACCTGGTGTCGGAGCACATCTGGTGCGAGGACTTTCTGGTGCGGAGCTTCTACCTGAAGAACGTGCAGACCCAGGAGACGCGCACGCTCACGCAGTTCCACTTCCTCAGCTGGCCGGCAGAGGGCACACCGGCCTCCACGCGGCCCCTGCTGGACTTCCGCAG
EEK	ENST00000272907.8_cds_5_EEK	chr2	225626916	225627126	+	AATCAACAGAGGAACTGAAAGTCCGAAGCCACAGCACGGAGCCATTACCAAAGTTGGACAACAAGGAAAGAGGCCACCATGGGGCGTCTTCCTCCAGAGAGCCTGTCAAAGCTCAGGAATGGGATGGAACACCAGGGACACCTGTGGTCACCAGTCGACTAGGAAGATGCTCTGTGAGCCCCACCTTGTTAGCGGGAAACCACAGTTCAG
EEK	ENST00000358662.9_cds_16_EEK	chr2	230170620	230170761	-	ATTCGAGATTACGGTGAGCCCTTTCAGGAAGCAATGTGGTTGGACCTGGTTAAGGAAAGGCTGATTACGGAAATGTACACGGTGGCATGGTTTGTGCGAGACATGCGCCTGATGTTTCGCAACCATAAAACATTTTACAAG
EEK	ENST00000389492.3_cds_5_EEK	chr2	232542881	232543082	+	AGAATGGGGAGTGGGCCATCCAGCACCGACCAGCCAAGATGCTCCTGGACCCAGCGGCGCCAGCCCAGGAAGCAGGCCACCAGAAGGTGGTGTTCTACCTGCTCATCCAGCGCAAGCCCCTCTTCTACGTCATCAACATCATCGCCCCCTGTGTGCTCATCTCCTCTGTCGCCATCCTCATCCACTTCCTTCCTGCCAAGG
EEK	ENST00000389492.3_cds_8_EEK	chr2	232544366	232544580	+	GTGTTCCTGAGGCTCTTGCCCCAGCTGCTGAGGATGCACGTTCGCCCGCTGGCCCCGGCAGCTGTGCAGGACACCCAGTCCCGGCTACAGAATGGCTCCTCGGGATGGTCGATCACAACTGGGGAGGAGGTGGCCCTCTGCCTGCCTCGCAGTGAACTCCTCTTCCAGCAGTGGCAGCGGCAAGGGCTGGTGGCGGCAGCGCTGGAGAAGCTAG
EEK	ENST00000373563.9_cds_13_EEK	chr2	232796061	232796221	+	CAAGCTGAGAAAATGGTGGCTTATCTCCAAGACAGTGCACTAGATGATGAAAGATTGGCATCAAAACTGCAAGAGCACAGAGCTAAAGGAGTGTCGATTCCATTGATGCATGAAGCAATGCAGAAGTGGTATTACAAAGATCCTCAGGGAGAAATTCAAG
EEK	ENST00000274979.12_cds_11_EEK	chr2	241209284	241209428	+	GCCGGCCGGCTGTTCGACCACGGCGGCACCGTGTTCTTCAGCTTGTTCATGGCACTGTGGGCCGTGCTGCTGCTGGAGTACTGGAAGCGGAAGAGCGCCACGCTGGCCTACCGCTGGGACTGCTCTGACTACGAGGACACTGAG
EEK	ENST00000157600.8_cds_4_EEK	chr3	8565431	8565647	+	GTCTGCGAGCTCTGCAAGGGAGCGGCCCCTCCTGACAGCCCCGTGGTCTACTCGGACAGGGCAGGCTACAACAAGCAGTGGCACCCCACCTGCTTTGTGTGTGCCAAGTGCTCCGAGCCGCTGGTGGACCTCATCTACTTCTGGAAGGATGGTGCACCCTGGTGCGGCCGCCATTACTGCGAGAGTCTGCGGCCCCGGTGCTCCGGCTGCGATGAG
EEK	ENST00000326434.9_cds_5_EEK	chr3	9940849	9941026	+	CCTGTCCTGGGGGAACAGAGAGGCCCTGCGGTGGCTACGGGCAGTGTGAAGGAGAAGGGACACGAGGGGGCAGCGGGCACTGTGACTGCCAAGCCGGCTACGGGGGTGAGGCCTGTGGCCAGTGTGGCCTTGGCTACTTTGAGGCAGAACGCAACGCCAGCCATCTGGTATGTTCGG
EEK	ENST00000337354.8_cds_4_EEK	chr3	10312578	10312730	-	TCATGAGGGTCCTGTGTGGCAAGTGGCCTGGGCTCACCCCATGTACGGCAACATCCTGGCATCGTGCTCCTATGACCGGAAAGTCATTATCTGGAGAGAGGAAAACGGCACCTGGGAGAAGAGCCACGAGCATGCGGGACACGACTCCTCAG
EEKA	ENST00000456430.6_cds_2_EEKA	chr3	12807305	12807460	+	CCTGGGTCCTCTGGTGGTCAAAGTGAAGGAGTACCAGGTGGAGACCATTGTGGACACCCTGTGCACCAACATGCGGTCAGACAAGGAGCAGCTGCGAGACATTGCCGGCATTGGCCTCAAGACCGTCCTCTCGGAGCTCCCTCCTGCAGCCACAG
EEK	ENST00000253697.8_cds_14_EEK	chr3	14761472	14761615	+	ATGTTTGCCGGGGGGAAGCTCATTTTTGGGGGCCGTGTTTTGAATGGATATGGCCTCAGCAAGCAGAATCTGCTGAAACAGATCTTCCGGTCTCAACAGGATTACAAGATGGGCTACTTCCTGCCGGATGACTACAAATTCAG
EEKAG	ENST00000253693.7_cds_14_EEKAG	chr3	15241452	15241588	+	TACTTGGGATGCTAAGCAAGGACCTGTGAAAGATGCCTATAGCCTGGCCAACAACCCCCAGTACAAACTGGAGGTGCAGTGTCCACAGGGGGGTGCTGCAGTTTGGGTTTTGCTTAGTAGACACATAACAGACAAG
EEK	ENST00000383791.8_cds_6_EEK	chr3	15258830	15259050	-	CAACTGAAAAAGACTGTGGATGACCTGCAGGCCAAACTGACCCTGGCAAAAGGCGAGTACAAGATGGCCCTGAAGAACCTGGAGATGATCTCAGATGAGATCCACGAGCGGCGGCGCTCCAGTGCCATGGGGCCTCGGGGATGCGGTGTTGGTGCTGAGGGCAGCAGCACATCTGTGGAGGATCTGCCAGGGAGCAAACCTGAGCCTGATGCCATTTCTG
EEKA	ENST00000295824.14_cds_9_EEKA	chr3	19888443	19888651	-	AAGGGAGATGGGATGATAGATAAAGACGAGCTGCAGGAAGCTTGTGACCAGGCCAACTTGAGTTTAGATGACAAGCTCCTGGACCAGCTATTTGACTACTGTGATGTGGATAATGATGGCTTCATTAACTATCTGGAATTCGCAAATTTTCTTAACTGGAAAGACAAAATGCTTCTTAAAGAGTATGAAGAGAGGGTCATTATTAAAG
EEK	ENST00000330688.9_cds_7_EEK	chr3	25596419	25596616	+	GTGCAGAGCGTGTAATTACCTTGAAAATGGAAATTCCTGGATCAATGCCACCTCTCATTCAAGAAATGCTGGAGAATTCTGAAGGACATGAACCCTTGACCCCAAGTTCAAGTGGGAACACAGCAGAGCACAGTCCTAGCATCTCACCCAGCTCAGTGGAAAACAGTGGGGTCAGTCAGTCACCACTCGTGCAATAA
EEKG	ENST00000383763.6_cds_1_EEKG	chr3	32873817	32873985	+	GTGCTGCACCTGTACTGTGACACTTGCTCTGTACCCATCTGTCGTGAGTGCACAATGGGCCGGCATGGGGGCCACAGCTTCATCTACCTCCAGGAGGCACTGCAGGACTCACGGGCACTCACCATCCAGCTGCTGGCAGATGCCCAGCAGGGACGACAGGCAATCCAG
EEK	ENST00000333535.9_cds_19_EEK	chr3	38575296	38575451	-	GCTGTGTCCGGCGCTGTCCCTGCTGTGCGGTGGACACCACACAGGCCCCAGGGAAGGTCTGGTGGCGGTTGCGCAAGACCTGCTACCACATCGTGGAGCACAGCTGGTTCGAGACATTCATCATCTTCATGATCCTACTCAGCAGTGGAGCGCTG
EEK	ENST00000423572.7_cds_17_EEK	chr3	38579333	38579495	-	CAGGAATCCCAGCCTGTGTCCGGTGGCCCAGAGGCCCCTCCGGATTCCAGGACCTGGAGCCAGGTGTCAGCGACTGCCTCCTCTGAGGCCGAGGCCAGTGCATCTCAGGCCGACTGGCGGCAGCAGTGGAAAGCGGAACCCCAGGCCCCAGGGTGCGGTGAG
EEKAG	ENST00000431162.6_cds_10_EEKAG	chr3	39125331	39125532	+	GTGCTAATTTTCCTCCAAGCCCTCCTGATGTCCAGGAAGCACAAGGGGGAGGAAGAGACCACAGCGCTCCTGAAGGAGGCAGTGGAGCTTCACTTCTCCAGCATGCAAGGCATCCCTCTTGGCTCTGAGTACTTTGAAAAGCTGGACCCGTACTTCCTGGTCTGCATTGCTAAGGAGTACTTGCTCTTCTGCCCCAAGCAG
EEK	ENST00000431162.6_cds_23_EEK	chr3	39136898	39137060	+	GCACATAGGGCAGCCCAACGAAGCCTTAAAGTTCCTGAACAAGGCACGCAAGGACAGCACTTGGGGCCAGAGCGCCATCTACCACATGGTGCAGATCTGTCTGAATCCAGACAACGAGGTTGTGGGCGGAGAGGCTTTTGAGAACCAGGGAGCTGAGAGCAA
EEKAG	ENST00000232978.13_cds_11_EEKAG	chr3	42635220	42635366	+	CGCTATCACACACCTCCAAGATCAAGATCCTGTTCTGAGTCAGATGATGATGACAGCAGTGAAACTCCTCCTCACTGGAAAGAGGAAATGCAGAGATTAAGAGCATATAGACCACCTAGTGGAGAAAAATGGAGTAAAGGAGATAA
EEKAG	ENST00000416683.5_cds_10_EEKAG	chr3	46998716	46998879	+	CCCGCAGCGGGAGCGCCCCCTGGCTGCTGACGACCTACGCACCGTGCAGACCTCCCTCCTGGGCCTGGCGAGGGAGTTCCTGGTGCGGAGTCTCTCAGCAGATGACGTGCAGGTCACGCAGACCATGCTGAGCTTTTTGGCGGCCACAGGCGATGACGGTCAG
EEK	ENST00000265565.10_cds_14_EEK	chr3	47418320	47418522	-	GGTGGCGGCGCTGGGCCTGGCCACCGGCATCGTCTTGGTGCTGCTGCTGCTCTGCCTCTACCGCGTGCTATGCCCGCGCAACTACGGGCAGCTGGGTGGTGGGCCCGGGCGGCGGAGGCGCGGGGAGCTGCCCTGCGACGACTACGGCTATGCGCCACCCGAGACGGAGATCGTGCCGCTTGTGCTGCGCGGCCACCTCATG
EEK	ENST00000308388.7_cds_7_EEK	chr3	49721964	49722147	-	GACCCAAGTGCCCGCATCGGCCAGAACTGCAGCATTGGCCCCAATGTGAGCCTGGGACCTGGCGTGGTGGTCGAAGATGGTGTGTGTATCCGGCGGTGCACGGTGCTGCGGGATGCCCGGATCCGTTCCCATTCCTGGCTTGAGTCCTGCATTGTGGGCTGGCGCTGCCGCGTGGGTCAGTGG
EEKAG	ENST00000433753.4_cds_10_EEKAG	chr3	50274362	50274582	+	TGCCCCAGCAAGACCTTTGGCACCTTCAGTTCCACCAAGGACTTCCCAGACGATGTCATCCAGTTTGCGCGGAACCACCCCCTCATGTACAACTCTGTCCTGCCCACTGGGGGGCGCCCTCTTTTCCTACAAGTTGGAGCCAATTACACCTTCACTCAAATTGCCGCGGACCGGGTTGCAGCCGCTGACGGACACTATGACGTCCTCTTCATTGGCACAG
EEK	ENST00000433753.4_cds_13_EEK	chr3	50275301	50275459	+	CACCAGCTGTACGTAGCCTCGCGGAGCGCGGTGGCCCAGATCGCGTTGCACCGCTGCGCTGCCCACGGCCGCGTCTGCACCGAATGCTGTCTGGCGCGTGACCCCTACTGCGCCTGGGACGGGGTCGCGTGCACGCGCTTCCAGCCCAGTGCCAAGAG
EEK	ENST00000316436.4_cds_2_EEK	chr3	50286673	50286862	+	CAGGCACACTGCGCCCCTATCTAACTGAAGAGGCACGACCGTGGGATGAGCTGCTGGGCGTTTTGCCGCCGTCACTGTGTGCCCAGGCTGGCTGCAGCCCTGTGTACAGACGAGGAGGGTTCCTGCTGCTGCTCGCGCTGCTGGTGCTCACTTGCCTAGTGCTCGCACTCCTGGCTGTCTACCTGAGCG
EEK	ENST00000420323.7_cds_42_EEK	chr3	52372226	52372387	+	GTGCTGTGCATTGGGCCAACAGGCACGGGGAAGACGCTCACCATCTCTGACAAGCTCCTCAAGAACCTGGCACTGGATTACATCAGCCACTTCCTCACCTTCTCAGCCCGCACTTCAGCCAACCAGACCCAGGACTTCATTGACAGCAAGCTGGACAAGAG
EEK	ENST00000420323.7_cds_57_EEK	chr3	52388417	52388609	+	CAAGCCCTGCTGGAGGCCCAGGATGACCTGGGGGTGACACAGAGGATCCTGGATGAGGCAAAACAGCGCCTTCGTGAGGTGGAGGACGGCATCGCCACAATGCAGGCTAAGTACCGGGAATGCATTACCAAGAAGGAGGAGCTGGAGCTGAAGTGTGAGCAGTGTGAGCAGCGGCTGGGCCGAGCTGGCAAG
EEK	ENST00000321725.10_cds_1_EEK	chr3	52501165	52501302	+	GTGCTGTTCAAAGGCTGTGATGTGAAAACCACGTTTGTCACTCATGTACCCTGCACCTCGTGCGCGGCCATCAAGAAGCAGACGTGTCCCTCAGGCTGGCTGCGGGAGCTCCCGGATCAGATAACCCAGGACTGCCG
EEK	ENST00000394030.8_cds_3_EEK	chr3	105776395	105776542	-	ACGAAATCTCACAAAACTGTCCCTTATCTTCAGTCACATGCTGGCAGAAATCAAAGCAATCTTTCCCAATGGTCAATTCCAGGGAGATAACTTTCGTATCACAAAAGCAGATGCTGCTGAATTCTGGAGAAAGTTTTTTGGAGACAA
EEK	ENST00000273395.8_cds_12_EEK	chr3	113279823	113280005	+	GCACCTCCTACAAGTTTCGAGTCCGGGCTCTGAACATGCTGGGGGAGAGCGAGCCCAGCGCCCCCTCTCGGCCCTACGTGGTGTCGGGCTACAGCGGTCGCGTGTACGAGAGGCCCGTGGCAGGTCCTTATATCACCTTCACGGATGCGGTCAATGAGACCACCATCATGCTCAAGTGGATG
EEK	ENST00000466380.6_cds_4_EEK	chr3	119812796	119812960	+	GTCTCTCTGCAGCTGCGGGGGGAGGATGGCAGTGTCTGGAACTACAAACCCCCAGCCGACAGTGGCGGGAAAGAGATCTTCTCCCTGCTGCCCCACATGGCTGACATGTCAACCTACATGTTCAAAGGCATCATCAGCTTTGCCAAAGTCATCTCCTACTTCAG
EEKG	ENST00000273691.7_cds_4_EEKG	chr3	122001307	122001454	-	ACTGGCTGACAGTGATCTTCATCATCCTGGGAGCCCTCCTCCTCCTGCTGCTGATTGGAGTGTGCTGGTGCCAGTGCTGTCCTCAGTATTGCTGCTGCTATATCCGCTGTCCCTGCTGTCCTGCCCACTGCTGCTGTCCTGAGGAAG
EEKAG	ENST00000357599.8_cds_11_EEKAG	chr3	122921914	122922122	-	AGTCGGGCACCATCCTGAAGGCGCTGTCCACGGCGAGCCGCAGCCTCCACGGCTGCTACCTGGAGGAGCTGCACGTGCTGCCCCCCGGGCGCCGCGAGCCCCTGCGCAGCCTGCGCATCCTGCACAGCGCCCGCGCGCTCTTCGTGGGGCTGAGAGACGGCGTCCTGCGGGTCCCACTGGAGAGGTGCGCCGCCTACCGCAGCCAGGG
EEK	ENST00000357599.8_cds_2_EEK	chr3	122948505	122948709	-	GTCTTCTCCCCTGTCTGCCTCCCGGAGCTAGGACTGCAGAGGGGCCTATCATGGTGCTTGCAGGCCCCCTGGCTGTCTCGCTGTTGCTGCCCAGCCTCACACTGCTGGTGTCCCACCTCTCCAGCTCCCAGGATGTCTCCAGTGAGCCCAGCAGTGAGCAGCAGCTGTGCGCCCTTAGCAAGCACCCCACCGTGGCCTTTGAAG
EEK	ENST00000462833.6_cds_16_EEK	chr3	123296083	123296216	-	CCCTGAGCATGCAACCAAGGTGGCATTGAAGGTGGTGACGCCCATCATCATCTCAGTCTTTGTGCTGGCCCTGTACCTGCACGCCCAGCAGGTGGAGTCCACTGCCCGCCTCGACTTCCTCTGGAAACTGCAG
EEK	ENST00000462833.6_cds_13_EEK	chr3	123303054	123303219	-	TTCACGTGCAACTCCAGGGACCTGCTGGGCTGCTTGGCACAGGAGCACAACATCAGCGCGAGCCAGGTCAACGCGTGTCACGTGGCGGAGTCGGCCGTCAACTACAGCCTGGGCGATGAGCAGGGCTTCTGTGGCAGCCCCTGGCCCAACTGCAACTTCCCCGAG
EEK	ENST00000291478.9_cds_22_EEK	chr3	124699868	124700033	+	GTTCTCAGATCTGGCAGCAGTCAGTGGCTTCGACCTTGGACACTTACCTCGTCATCGAAGACCTTAGTCCCGGGTGTCCTTATCAGTTCAGAGTCAGTGCCAGTAACCCCTGGGGAATCAGCCTTCCCAGCGAGCCCTCGGAGTTTGTGCGACTTCCAGAATATG
EEK	ENST00000302649.4_cds_1_EEK	chr3	129975816	129976027	+	ATGCCCGGCCCTTGGTTGCTGCTCGCTCTGGCTTTGACCCTGAACCTGACCGGTGTCCCCGGCGGCCGTGCTCAGCCAGAGGCGGCCCAGCAGGAGGCAGTGACGGCCGCGGAGCATCCGGGCCTGGATGACTTCCTGCGCCAGGTGGAGCGCCTCCTCTTCCTCCGGGAAAACATCCAGCGGCTGCAAGGGGACCAGGGTGAGCACTCCG
EEK	ENST00000350721.9_cds_21_EEK	chr3	142523992	142524199	-	GAAAAACTGATAAAGTATGCAACAGACAGTGAAACAGTAGAACCTATTATCTCACAGTTGGTGACAGTGCTTTTGAAAGGTTGCCAAGATGCAAACTCTCAAGCTCGGTTGCTCTGTGGGGAATGTTTAGGGGAATTGGGGGCGATAGATCCAGGTCGATTAGATTTCTCAACAACTGAAACTCAAGGAAAAGATTTTACATTTGTG
EEK	ENST00000282903.10_cds_3_EEK	chr3	146110284	146110448	-	CTTTGATGTCATATTTGCTGGTGGTCCAGAAGAAGTTCTAAAAAAATTCCAAAAGGCAAACCACAAAGTGGTCTTTGCAGCAGATGGAATTTTGTGGCCAGATAAAAGACTAGCAGACAAGTATCCTGTTGTGCACATTGGGAAACGCTATCTGAATTCAGGAG
EEK	ENST00000354952.7_cds_7_EEK	chr3	146195123	146195282	-	GTCAAATCCCTTGATGGCATATCCAACATCGGCAGTATTATCCGGAAGTGGAATGGTTTGTTATCAGCAATGGCAGATGCTGACCATTTTGACATTCACTTCCCACTAGACCTGGATGTGAAGATGAAAGCCATGATTTTTGGAGCTTGCTTCCTCATT
EEK	ENST00000284483.12_cds_11_EEK	chr3	171157459	171157664	-	CTCCATCCTGAATCTGCCAGGGGAGTCGACGCTGCGGAGGGACTTTCTGAGGCTGCAGCTGGCCAACAAGGAGCGTTCTGAGGCCCTACGGAGGCAGCAGCTGGAGCAGCAGCAGCGGGAGAATGAGGAGCACAAGCGGCAGCTGCTGGCCGAGCGTCAGAAGCGCATCGAGGAGCAGAAAGAGCAGAGGCGGCGGCTGGAGGAG
EEK	ENST00000351298.9_cds_13_EEK	chr3	171688675	171688876	-	GTGATGAGACACCCGGATCATGTGTCATCCACCGTCTATTTGTGGGCTCACCATGAGAAGCTTGTCATCATTGACCAATCGGTGGCCTTTGTGGGAGGGATTGACCTGGCCTATGGAAGGTGGGACGACAATGAGCACAGACTCACAGACGTGGGCAGTGTGAAGCGGGTCACTTCAGGACCGTCTCTGGGTTCCCTCCCA
EEK	ENST00000311417.7_cds_3_EEK	chr3	179027645	179027812	-	ATGGGCTCCTTTAAGCCAGGAGGCCGAGTGATCCTGGCCACGGAGAATGATTACTGTAAGCTCTGTGATGCCTCCTTCAGTTCCCCAGCTGTGGCTCAGGCTCACTATCAAGGGAAGAATCATGCCAAGAGGCTGCGGCTGGCGGAAGCTCAGAGTAACTCATTCTC
EEKA	ENST00000263966.8_cds_16_EEKA	chr3	179761111	179761255	+	CATCAGACATCGATGAGTCATCAGTGATGCAGCTGGCCGAGATGGGTTTCCCGCTGGAAGCATGTCGCAAGGCTGTGTACTTCACTGGAAATATGGGCGCCGAGGTGGCCTTCAACTGGATCATTGTTCACATGGAAGAGCCAG
EEK	ENST00000429586.7_cds_15_EEK	chr3	184191122	184191255	+	GTTCCCTGATGGGTTTGAGAAGTTCTCGCCGCCAATTCTGCAGCTAGATGAGGTGGATTTCTACTACGATCCGAAGCACGTCATCTTCAGTCGCCTCTCTGTGTCTGCTGATCTCGAGTCTCGCATCTGTGTG
EEK	ENST00000342981.8_cds_24_EEK	chr3	184327829	184328002	+	GAGGCAGTCCAGTGCGTGCAGGAGCTGGCCTCACCCTCCTTGCTCTTCATCTTTGTACGGCATGGTGTCGAGTCTACGCTGGAGCGCAGTGCCATTGCTCGTGAGCATATGGGGCAGCTGCTGCACCAGCTGCTCTGTGCTGGGCATCTGTCTACTGCTCAGTACTACCAAGG
EEK	ENST00000340957.9_cds_3_EEK	chr3	184342065	184342248	+	GTATTTCCCAGGTGGTGAAGGACCACGTGACCAAGCCTACCGCCATGGCCCAGGGCCGAGTGGCTCACCTCATTGAGTGGAAGGGCTGGAGCAAGCCGAGTGACTCACCTGCTGCCCTGGAATCAGCCTTTTCCTCCTATTCAGACCTCAGCGAGGGCGAACAAGAGGCTCGCTTTGCAGCAG
EEK	ENST00000361908.8_cds_24_EEK	chr3	193662821	193662962	+	TGTGTTCACAATGAAACCAAGAATGAATTGGAGAAGATGTTGAAATGTAATGAGGAGCACCCAGCTTATCTTGCAAGTGATGAAATAACCACAGTCCGGAAGAACCTTGAATCCCGAGGAGTAGAAGTAGATCCAAGCTTG
EEK	ENST00000346145.8_cds_22_EEK	chr3	195748901	195749064	-	TGAACGTGAGCACGCTGAAGGCTTACTTCAGATGCGATGGCTACAAGGGCTACGACCTGGTCTACAGCCCCCAGAGCGGCTTCACCTGCGTGTCCCCGTGCAGTAGGGGCTACTGTGACCATGGAGGCCAGTGCCAGCACCTGCCCAGTGGGCCCCGCTGCAG
EEK	ENST00000273695.4_cds_1_EEK	chr3	196327389	196327590	-	ATGGTGTCCTCTCCCTGCACGCAGGCAAGCTCACGGACTTGCTCCCGTATCCTGGGACTGAGCCTTGGGACTGCAGCCCTGTTTGCTGCTGGGGCCAACGTGGCACTCCTCCTTCCTAACTGGGATGTCACCTACCTGTTGAGGGGCCTCCTTGGCAGGCATGCCATGCTGGGAACTGGGCTCTGGGGAGGAGGCCTCATG
EEK	ENST00000314167.9_cds_19_EEK	chr4	868538	868685	-	GGAAGCCGGAGCTTCCCCGGCAGCCTGGCTCCACGGCTCAGTATGATGCTGGGGCAGGGTCCCCGGAAGCCGAACCCACAGACTCTGACTCACCGCCAAGCAGCAGCGCGGACGCCAGTCGCTTCCTGCACACGCTGGACTGGCAGG
EEK	ENST00000273814.8_cds_17_EEK	chr4	962434	962613	-	GGAATGACCTTGGTCGAGTCCTCCGCTGGGGGGCGGGCTACAGCGGCGAGGACCCGTTCTCCGTACTGCTGTCTGTGGACGAGGCCGACGCCGTGCTCATGGACCGCTGGACCATCCTGCTGGATGCCCACGAGGCTGGCAGTGCAGAGAACGACACGGCAGACGCAGAGCCCCCCAAG
EEK	ENST00000247933.9_cds_7_EEK	chr4	1002268	1002485	+	GTCATCGCGCAGCATCAGAACCTGCTACTGGCCAACACCACCTCCGCCTTCCCCTACGCGCTCCTGAGCAACGACAATGCCTTCCTGAGCTACCACCCGCACCCCTTCGCGCAGCGCACGCTCACCGCGCGCTTCCAGGTCAACAACACCCGCCCGCCGCACGTGCAGCTGTTGCGCAAGCCGGTGCTCACGGCCATGGGGCTGCTGGCGCTGCTGG
EEK	ENST00000290974.7_cds_3_EEK	chr4	2339452	2339655	-	TGCCTGGCCGCCGGCTCCATCATCATGAACCGGGAGCTGGAGAGCATGGCCATGCGCCCGCTGGCCAAGGAGCTGACGCGCAGCCTGGAGGACGTGCGGGGCGCCCTCCGTGACCAGGCGCTGCGGGACCTGAACACCTACACAGAGAAGATGAGGGAAGCGCTGAGGCACTTCGACGTCCTGTTCGCAGAGTTTGAGCTCAG
EEKG	ENST00000324666.9_cds_2_EEKG	chr4	2631004	2631169	+	ATGAAGGTCCGCCTGCTCCGGCAGCTGTCGGCTGCGGCCAAGGTGAAGGCACCATCTGGCCTGCAGGGCCCGCCGCAAGCGCACCAGTTCATCTCCCTCCTGCTTGAGGAGTACGGCGCCCTCTGCCAGGCCGCACGCTCCATCAGCACCTTCCTTGGCACTCTG
EEKAG	ENST00000345167.10_cds_12_EEKAG	chr4	3037373	3037511	+	CCTCATGCCGTTTACTGTAAGGACGTCCTGGATATCGAGCAGTTCTCGGTGGTGAAAGGGATCTACCTGGACACCGCAGATGAAGACTTCTATGCTCGGTTTGCTACCGGGTGTGTCTCCATCCCCTGGCAGAATGAG
EEK	ENST00000315782.6_cds_2_EEK	chr4	8603975	8604188	+	GAGGCCTGGAGGCTGACGAGGCACTGCCCTCAGGGCTGCCGCCCACCTTCATCCGCTTCAGCCACCACTCCTACGCCCAGATGGTGCGTGTGCTGAGGCGGACGGCCTCCCGCTGCGCCCACGTGGCCAGGACCTACAGCATCGGGCGCAGCTTCGACGGCAGGGAGCTGCTGGTCATCGAGTTCTCCAGCCGCCCCGGCCAGCACGAGCTGA
EEKA	ENST00000382103.7_cds_6_EEKA	chr4	25145003	25145133	-	GGGGCTCGAGTTGGTAGAATAGATGCTTTTGTTCAGAGCTTGGACAAAAATTTTATGGTTCCAGTAGGTGGTGCTATAATTGCTGGCTTTAATGATTCATTCATTCAGGAAATCAGCAAGATGTATCCAG
EEK	ENST00000273857.9_cds_4_EEK	chr4	47744401	47744583	-	TCATGGACTCCTGCCCTGTAGGTCCTTCTGTGAGGCTGCAAAAGAAGGCTGTGAATCAGTCCTGGGGATGGTGAATTACTCCTGGCCGGATTTCCTCAGATGCTCCCAGTTTAGAAACCAAACTGAAAGCAGCAATGTCAGCAGAATTTGCTTCTCACCTCAGCAGGAAAACGGAAAGCAAT
EEK	ENST00000273861.5_cds_1_EEK	chr4	48484931	48485142	+	CATCATCATGACCATCTCCTCCACGCTTCTGGCCCTCGTCTTGATGCCCCTGTGCCTGTGGATCTACAGCTGGGCTTGGATCAACACCCCTATCGTGCAGTTACTACCCCTAGGGACCGTGACCCTGACTCTCTGCAGCACTCTCATACCTATCGGGTTGGGCGTCTTCATTCGCTACAAATACAGCCGGGTGGCTGACTACATTGTGAAG
EEKG	ENST00000264312.12_cds_6_EEKG	chr4	48851805	48851992	+	GCACTATTATCAAAAGTCAAAATATGACTCAAGTGTGAGTGGTCAATCATCTTTTGTGACATCCCCAGCAGCAGACAACATAGAAATGCTTCCTCATTATGAGCCAATTCCATTCAGTTCTTCTATGAATGAATCTGCTCCCACTGGTATTACTGATCATATTGTCCAAGGTAGAAACTTCTCTTGA
EEKA	ENST00000226432.9_cds_11_EEKA	chr4	49032565	49032715	+	GATTATGGCTTTGTCAAGATACCCAATTGTGAAATCTGAGCATCACCTTCTTCCGTCACCAGAGGGCGAGATCGCACCAGCCATCACATTGACCGTTAACATTTCGGGCAAGCTGGTGGATTTTGTCGTGACACACTTTGGGAACCACGA
EEK	ENST00000257287.5_cds_7_EEK	chr4	55965643	55965859	+	GTTGACTTTCTTCAGCAAGCTAATAAAGACCTGGAGAAGCGTATACGAGAGCTTATGGAAACCAAGGAAACAGTGACATCTGAAGTCGTTAATTTAAGTAACAAAAATGAAAAACTCTGCCAAGAATTAACTGAAATAGATCAGTTAGCACAGCAGTTGGAAAGACATAAAGAAGAAGTGCTTGAGACTGCTGATAAAGAGCTTGGGGAAGCAAAG
EEK	ENST00000286657.10_cds_6_EEK	chr4	72320713	72320870	-	TCCATCAGCCTCATAGAAAGGGGAAACCCATCCAGAAGCTTGGAGAATGTGTGTCGCTGGGCGTCCCAACAGCAAAGATCTGATCTCAACCACTCTGAACACCATGACCATGCAATTTTTTTAACCAGGCAAGACTTTGGACCTGCTGGAATGCAAG
EEKA	ENST00000307808.10_cds_9_EEKA	chr4	87108158	87108315	+	TGCTCCACAGTCCCTTCCAGAACCAGTGGCATCAGCACATTCCAGCAGTGCAGAGTCAGAAAGCACCAGTGACTCAGACAGTTCCTCAGACTCAGAGAGCGAGAGCAGTTCAAGTGACAGCGAAGAAAATGAGCCCCTAGAAACCCCAGCTCCGGAG
EEK	ENST00000307808.10_cds_15_EEK	chr4	87131082	87131219	+	ACGGACAGGGTTGGAAAGGCTTTTAAGTACCTGGAAGCCGTCTTGTCCTTCATTGAGTGCGGAATTGCCACAGAGTCTGAAAGCCAGTCATCCAAGTCAGCTTACTCTGTCTACTCAGAAACTGTAGATCTCATTAA
EEKG	ENST00000317968.9_cds_2_EEKG	chr4	94523723	94523875	+	CTAAAAGATGGCGGCAAGGCAGCCCAGGCAAATGTAAGAATAGGCGATGTGGTTCTCAGCATTGATGGAATAAATGCACAAGGAATGACTCATCTTGAAGCCCAGAATAAGATTAAGGGTTGTACAGGCTCTTTGAATATGACTCTGCAAAG
EEKAG	ENST00000394931.1_cds_4_EEKAG	chr4	95124982	95125121	+	GTATAAAAGACAAGAAACCAGACCTCGATACAGCATTGGGTTAGAACAGGATGAAACTTACATTCCTCCTGGAGAATCCCTGAGAGACTTAATTGAGCAGTCTCAGAGCTCAGGAAGTGGATCAGGCCTCCCTCTGCTG
EEKA	ENST00000265174.5_cds_7_EEKA	chr4	107654694	107654900	-	GAGGTGTCATTAACTTGTCAGTACCTATAGTTCTGACTGCGACTCATGAAGATAAAGAGAGGCTGGACGGCTGTACAGCATTTGCTCTGATGTATGAGGGCCGCCGTGTGGCCATTCTTCGCAATCCAGAGTTTTTTGAGCACAGGAAAGAGGAGCGCTGTGCCAGACAGTGGGGAACGACATGCAAGAACCACCCCTATATTAAG
EEKA	ENST00000265171.10_cds_4_EEKA	chr4	109945072	109945275	+	GCATAATTTGTTTGCAATGTCCCTTTTTGGTGACCGTATCTTCTATTCAACATGGAAAATGAAGACAATTTGGATAGCCAACAAACACACTGGAAAGGACATGGTTAGAATTAACCTCCATTCATCATTTGTACCACTTGGTGAACTGAAAGTAGTGCATCCACTTGCACAACCCAAGGCAGAAGATGACACTTGGGAGCCTG
EEKAG	ENST00000388738.8_cds_22_EEKAG	chr4	122224497	122224677	+	CAGCGACCCCCTGTGGATGAAGTACTCAGGGAAGGTCACATCAATTTGTCAGGTCTCCAGCTGAGAGCACACGCTATGTTCTCAGCAGAAGGTCTTCCTTTGGGAAGCGATTCCTTAGAATACGCATGGTTAATTGATGTGCAGGCTGGAAGTCTTACAGCTAAGGTCACAGCACCACAG
EEK	ENST00000270861.10_cds_12_EEK	chr4	127893733	127893881	+	AAAACCTGGTAGTACTAGTTCACCTAAGGCCTTATCACCTCCTCCTTCTGTGGATTCAAATTACCCAACGAGAGAGAGAGCATCTTTCAACAGAATGGTCATGCATAGTGCTGCTTCTCCAACACAGGCACCAATCCTTAATCCCTCT
EEKAG	ENST00000357115.9_cds_53_EEKAG	chr4	150302624	150302792	-	GAAGATTGATCCAAGTGGTGTTTGGCCATTGGGATGTCGTCACTTGCCTTGCTCGTTCTGAGTCATATATTGGGGGAAATTGCTACATTCTCTCAGGGTCACGTGATGCAACTCTTTTGCTGTGGTATTGGAATGGAAAATGCAGTGGGATTGGAGATAACCCAGGCA
EEK	ENST00000357115.9_cds_50_EEK	chr4	150321190	150321383	-	TATCTCCTCCTGCAGAGTCCATTGATGTTCACAGACAAAGCCCAGCAGGATGTTATCATGGTCCTCAAGTTTCCCTCCAACTCCCCTGTTACTCACGTGGCAGCCAACACCCAGCCTGGTTTGGCAACTCCCGCTGTGATCACAGTCACTGCTAACAGGTTATTTGCGGTGAACAAATGGCACAACCTTCCTG
EEK	ENST00000316418.10_cds_9_EEK	chr5	432805	432947	+	GAAGGAGCAGCAGAGAGAGCGGCGTTTTGGTGCTCAGGGAACAGACTGACGCTGGCCGATGGGCACAGGTTCCCGCCAGGGCCCCATGCCTGTGCCTCCGGGGTGGCCCTGACCTTGTCCTTGACCCCAAGGGGGGCTCAGG
EEK	ENST00000360578.7_cds_3_EEK	chr5	665101	665296	-	AAAGCCATCTCGTCGCCCACAGTGTCGAGGCTCACGGACACCACCAAGTTCACGGGCTCCCACAAGGAGCGCTTCGACCCCTCTGGCAAGGGCAAGGGCAAGGCTGGCCGCGTGGATCTGGTGGACGAGTCAGGCTATGTGTCCGGCTACAAGCACGCAGGCACCTACGACCAGAAGGTGCAAGGGGGCAAGTAG
EEKA	ENST00000324642.4_cds_3_EEKA	chr5	1235480	1235662	+	GGTTTGTGGAGGAGTGCCAGGGCAGCAGCGCCGTGAGCTACTTCTGGTACCGGCAGACACTGAACATCACAGCCGACATCAATGACAGTGGCTCCATCCAGTGGTGGCTGCTCATCTGCTTGGCAGCCTCCTGGGCAGTCGTGTACATGTGTGTCATCAGGGGCATTGAGACTACAGGGAAG
EEK	ENST00000338316.9_cds_19_EEK	chr5	7789641	7789800	+	AATGAATATTACTGTAGGTTAGACTTCTTATGGAAGAACAAATTCAAAAAAGAGCGGGAGGAGATAGAGACCATGGAGAACCTGAACCGCGTGCTGCTGGAGAACGTGCTTCCCGCGCACGTGGCTGAGCACTTCCTGGCCAGGAGCCTGAAGAATGAG
EEKAG	ENST00000264668.6_cds_13_EEKAG	chr5	7897064	7897247	+	AAAAGAGCTCAGACATTTCCTTAAGCATGGGATCTTAACTCATCTAAAGGTTTCCTTCTCAAGAGATGCTCCTGTTGGGGAGGAGGAAGCCCCAGCAAAGTATGTGCAAGACAACATCCAGCTTCATGGCCAGCAGGTGGCGAGAATCCTCCTCCAGGAGAACGGCCATATTTATGTGTGTGG
EEK	ENST00000280326.9_cds_8_EEK	chr5	10262480	10262618	+	ATCATTGAGGAGGCGAAACGATCCCTTCACGATGCTTTGTGTGTCATCCGGAACCTCATCCGCGATAATCGTGTGGTGTATGGAGGAGGGGCTGCTGAGATATCCTGTGCCCTGGCAGTTAGCCAAGAGGCGGATAAG
EEK	ENST00000344204.9_cds_17_EEK	chr5	14369373	14369523	+	GTCTGCAGCGTCCTCGAGAGCCTGGAACAGGAGTACAAGAGAGAAGAAGACTGGTGTGGCGGGGCGGATAAGCTGGGCCCAAACTCTGAGACGGACCACGTGACGCCCATGATCAGCAAGCACCTGGAGCAGAAGGAGGCATTCCTGAAG
EEK	ENST00000511367.6_cds_15_EEK	chr5	31472062	31472232	-	ATGGAGGAAAGGAAGTGCTGTCCATGCACCAGATTCTCCTGTACTTGTTAAGGTGCAGCAAAGCCCTGGTGCCTGAGGAGGAGATTGCCAATATGCTTCAGTGGGAGGAGCTGGAGTGGCAGAAATATGCAGAAGAATGCAAAGGCATGATTGTTACCAACCCTGGGACG
EEKG	ENST00000514429.5_cds_32_EEKG	chr5	37121616	37121784	-	ATTGCTGCTCTCTGAACACTATAGTCGTCGAATCTCACAAGCGTACGGTCTGATGAATGAACTGTTATCTGAGTCAGTACAGCTACCAACTCTACCACAGAAACCATTGCCTAACAAACCCAGCCCTACTCAGTCTTCCAGTTGTCAACACTGCCCTTCTCCAAGAGG
EEK	ENST00000320816.11_cds_10_EEK	chr5	39381453	39381616	-	TCTTCAGCCAATGACTTGCTTGCATCAGACATCTTTGCTCCTCCCGTCTCAGAACCTTCAGGCCAGGCGTCACCCACAGGACAACCTACAGCCCTGCAGCCCAACCCTCTGGATCTCTTCAAAACAAGTGCTCCTGCCCCAGTGGGGCCCCTGGTGGGTCTAG
EEKAG	ENST00000282588.7_cds_14_EEKAG	chr5	52915463	52915594	+	CGTATTCCATCAGGTGGGGATGGTAAGACACTGAAATTTTTTGGCCAGTCTATCCACGGAGAAATGGATTTAAATGGTGACGGTCTGACAGATGTGACTATTGGGGGCCTTGGTGGTGCTGCCCTCTTCTG
EEK	ENST00000264779.6_cds_7_EEK	chr5	57249408	57249576	+	TGTAATCGCTCAAATTCCTCTTCTCCTGTTGACAAACTTAATCAGCAGCCTCGTCTAACCAAACTGACACGAATGCGCACTGATAAGAAGAGTGAATTTTTGAAAGCATTGAAAAGAGACAGAGTAGAAGAGGAACATGAAGATGAAAGCCGTGCTGGCTCAGAGAAG
EEK	ENST00000350881.6_cds_18_EEK	chr5	80079061	80079258	+	GGTACACAGCTTTTAATGGAGTTGACTTCGAAGGGACCTTCCATGTGAATACCCAGACAGATGATGACTATGCAGGCTTTATCTTTGGCTACCAAGATAGCTCCAGCTTCTACGTGGTCATGTGGAAGCAGACGGAGCAGACATATTGGCAAGCCACCCCATTCCGAGCAGTTGCAGAACCTGGCATTCAGCTCAAG
EEK	ENST00000405460.9_cds_12_EEK	chr5	90642855	90643041	+	GAAGGAGAATCTGTAGAGCTCCACATCATCCGATCAAGGGGGTCCCTTGTTAAGCAGTTTCTACACTACCGAGTAGAGCCAAGAGATAGCAATGAATTCTATGGAAACACGGGAGTACTAGAATTTAAACCTGGAGAAAGGGAGATAGTGATCACCTTGCTAGCAAGATTGGATGGGATACCAGAG
EEKAG	ENST00000405460.9_cds_66_EEKAG	chr5	90783837	90784057	+	TGAATTTGAGGAGCCCATTGAAATTCTACTCACTGGAGCTACTGGAGGAGCGGTCCTTGGGCGCCACCTAGTGAGCAGAATCATAATAGCTAAGAGTGACTCTCCCTTTGGAGTTATAAGGTTTCTCAATCAAAGCAAAATTTCTATTGCTAATCCCAATTCCACAATGATTTTATCACTGGTGCTGGAGCGGACTGGAGGACTCTTGGGAGAGATTCAG
EEKAG	ENST00000379904.8_cds_9_EEKAG	chr5	96901505	96901681	+	CTCGCCTTTCTGGGGGAAAATGCAGAGGTCAAAGAGATGATGACTACATGGACTCTCCAGAAAGGAATCCCCCTGCTGGTGGTTAAACAAGACGGGTGTTCACTCCGACTGCAACAGGAGCGCTTCCTCCAGGGGGTTTTCCAGGAAGACCCTGAATGGAGGGCCCTGCAGGAGAG
EEK	ENST00000257414.12_cds_12_EEK	chr5	116478541	116478718	-	ATACCGCCTTACCAAAATTGCAGTGGACACAGCTGCTGGGCCATATCAGAATCACACTGTGGTTTTTCTGGGATCAGAGAAGGGAATCATCTTGAAGTTTTTGGCCAGAATAGGAAATAGTGGTTTTCTAAATGACAGCCTTTTCCTGGAGGAGATGAGTGTTTACAACTCTGAAAA
EEKAG	ENST00000378823.8_cds_9_EEKAG	chr5	132591223	132591406	+	GAACGTGAGTTAAGCAAGGCTGAGAAAAACAGCAATGTAGAAACCTTAAAAATGGAAGTAATAAGTCTCCAAAATGAAAAAGCAGACTTAGACAGGACCCTGCGTAAACTTGACCAGGAGATGGAGCAGTTAAACCATCATACAACAACACGTACCCAAATGGAGATGCTGACCAAAGACAAA
EEKA	ENST00000033079.7_cds_13_EEKA	chr5	137954165	137954376	-	AGCCATTTCCTGCTTTTAAGTCTTGGCAGGAGGACTCTGAGTCTGGAGAAGCTCAGCTGTCTCCACAAGCTGGAAGAATGAATCATCACCCCTTGGAAGAGGACTGTCCTCCAGTATTATCACACCGCAGTTTAGATTTTGGTCAAAGCCAGCGTTTCCTACATGATCCAGAAAAGTTGGATTCCTCATCTAAAGCACTGTCTTTTACTAG
EEKAG	ENST00000302763.12_cds_16_EEKAG	chr5	138932577	138932712	+	TGCCCCGACTCGGCTTGCAAGCAGGACCTGCTGGCCTACCTGCAACGCATCGCCCTCTACTGCCACCAGCTGAACATCTGCAGCAAGGTCAAGGCCGAGGTGCAGAATCTCGGCGGGGAGCTTGTTGTCTCTGGG
EEKG	ENST00000348729.8_cds_5_EEKG	chr5	139380207	139380389	-	GTCCAGGGTGCAATCATGGTGTCCAGCGTGGTGGAGGTGGTGATTGGCCTGCTGGGGCTGCCTGGGGCCCTGCTCAACTACATTGGGCCTCTCACAGTCACCCCCACTGTCTCCCTCATTGGCCTTTCTGTCTTCCAAGCTGCTGGCGACCGAGCTGGCTCCCACTGGGGCATCTCAGCTTG
EEK	ENST00000330794.9_cds_3_EEK	chr5	139481158	139481342	-	GTACCGGGGCAGCTACTGGAGGACTGTGCGGGCCTGCCTGGGCTGCCCCCTCCGCCGTGGGGCCCTGTTGCTGCTGTCCATCTATTTCTACTACTCCCTCCCAAATGCGGTCGGCCCGCCCTTCACTTGGATGCTTGCCCTCCTGGGCCTCTCGCAGGCACTGAACATCCTCCTGGGCCTCAAG
EEK	ENST00000360839.7_cds_1_EEK	chr5	140436103	140436257	+	GTTGAATCATTTATTTTGGACCAAGAAGATCTGGATAACCCAGTGCTTAAAACAACATCAGAGATATTCTTATCAAGTACTGCAGAAGGAGCAGACTTACGCACTGTGGATCCAGAGACACAGGCACGACTAGAAGCATTGCTAGAAGCAGCAG
EEK	ENST00000336283.9_cds_2_EEK	chr5	140551981	140552184	-	TCCCCGCATCAGAGACTTCTCCTGGGCCTCCCCCAATGGGGCCTCCACCTCCTTCAAGTAAGGCTCCCAGGTCCCCACCTGTGGGGAGTGGTCCTGCCTCTGGCGTGGAGCCCACAAGTTTCCCAGTCGAGTCTGAGGCTGTGATGGAGGATGTGCTGAGACCTTTGGAACAGGCATTGGAAGACTGCCGTGGCCACACAAGG
EEK	ENST00000252100.6_cds_6_EEK	chr5	140642906	140643041	+	CCCTGCTTCTGCCAGCAGCTCCATCTTGGCCTCCACTCTCCCTCAGCACATGCTACAAATGTTGCAACCTGGCCCAAAGCTCAACCCTGGGGTCGCTGTGGAGTTTGCCTGGTGCCTTCATTACATCATCTGCAG
EEK	ENST00000239440.9_cds_19_EEK	chr5	141662042	141662255	-	GGCTCCGGCTGGAAGGTGTATACCGGAAAGGGGGCGCTCGTGCCCGCAGCCTGAGACTCCTGGCTGAGTTCCGTCGGGATGCCCGGTCGGTGAAGCTCCGACCAGGGGAGCACTTTGTGGAGGATGTCACTGACACACTCAAACGCTTCTTTCGTGAGCTCGATGACCCTGTGACCTCTGCACGGTTGCTGCCTCGCTGGAGGGAGGCTGCTG
EEK	ENST00000239440.9_cds_16_EEK	chr5	141666423	141666643	-	TGGTTCTCCCCGCTGAGCTGCCACCAGCTGCTGGGCCCCGGGCTGCTGCGGCTGGGCCGCCTATGGCTGCGGTCCCCCTCCCATACAGCCCCGGCCCCTGGTCTCTGGCTGTCAGGGTTTGGCCTCCTTCGTGGTGACCACCTCTTCCTGTGCTCAGCGCCGGGCCCAGGCCCCCCAGCCCCTGAGGACATGGTGCATCTGCGGCGGCTACAGGAGATCA
EEK	ENST00000296721.9_cds_6_EEK	chr5	149307401	149307613	+	ATAATGACTCTGACGCAATGAGCAGCTCCTATGAGTCCTACGATGAAGAGGAGGAGGAAGGGAAGAGCCCGCAGCCCCGACACCAGTGGCCCTCAGAGGAGGCCTCCATGCACCTGGTGAGGGAATGCAGGATATGTGCCTTCCTGCTGCGGAAAAAGCGTTTCGGGCAGTGGGCCAAGCAGCTGACGGTCATCAGGGAGGACCAGCTCCTG
EEK	ENST00000502717.6_cds_18_EEK	chr5	150050251	150050461	+	GTGGTCTGCGGCTCCAAGTATCTTGTGCGAGGTGAGAGTGCCCGTGACCATGTGGACCTGCTTGCCTCTTCCCGCCACTGGCCGCCTGTCTATGTGGTAGATATGGCCACGTCAGTGGCCCTGTGTGCTGACCTCTGCTACCCAGAGCTGACTAACCAGATGTGGGGGAGGAACCAGGGCTGTTTCTCTAGCCCCACAGAGCCACCTGTG
EEK	ENST00000616178.4_cds_24_EEK	chr5	157359004	157359148	+	CCTCTCAACATTGCCTACAGCCACATCTACAGCTCCTACAGGAATTTCGTGGGGCCACCTCATTTCAAGACTATCTGCAGACTCCTGGGTTATCAGGGCATCGCTGTGGTCATGGAGGAACTGCTAAAGATTGTGAAGAGCTTG
EEK	ENST00000408923.8_cds_2_EEK	chr5	177366176	177366355	+	AGCTGAGCAGCACGACGGGGCCCCAGGGCCAGGGCGAGGGCCGCGGCAGCTCTCTCAGCATCCACAGCCTCCCCAGTGGTCCCAGCAGCCCCTTCCCAACCGAGGAGCAGCCTGTGGCCAGCTGGGCCCTGTCCTTCGAGCGGCTGTTGCAGGACCCGCTGGGCCTGGCTTACTTCACT
EEK	ENST00000313386.9_cds_6_EEK	chr5	178143941	178144108	+	ATGGGCCGTCTCCCACAGGCAGCGCCTGCTGGAACTCAACAGCTCCCTGGAGTTCAAGCTGCACCGACTGCACTTCATCCGCCTCTTGGCAGGAGGCCCCGCGAAGCAGCTGGAGGCCCTCAGCTATGCTCGGCACTTCCAGCCCTTTGCTCGGCTGCACCAGCGGG
EEKAG	ENST00000313386.9_cds_7_EEKAG	chr5	178146113	178146279	+	AGATCCAGGTGATGATGGGCAGCCTGGTGTACCTGCGGCTGGGCTTGGAGAAGTCACCCTACTGCCACCTGCTGGACAGCAGCCACTGGGCAGAGATCTGTGAGACCTTTACCCGGGACGCCTGTTCCCTGCTGGGGCTTTCTGTGGAGTCCCCCCTTAGCGTCAG
EEK	ENST00000261937.11_cds_29_EEK	chr5	180603191	180603390	-	CTGTAAAGGACCTGGCCAGAATGTGGCTGTGACCAGGGCACACCCTGACTCCCAAGGGAGGCGGCGGCGGCCTGAGCGGGGGGCCCGAGGAGGCCAGGTGTTTTACAACAGCGAGTATGGGGAGCTGTCGGAGCCAAGCGAGGAGGACCACTGCTCCCCGTCTGCCCGCGTGACTTTCTTCACAGACAACAGCTACTAA
EEKA	ENST00000261937.11_cds_26_EEKA	chr5	180611330	180611479	-	GAGGAAGAGGAGGTCTGCATGGCCCCGCGCAGCTCTCAGAGCTCAGAAGAGGGCAGCTTCTCGCAGGTGTCCACCATGGCCCTACACATCGCCCAGGCTGACGCTGAGGACAGCCCGCCAAGCCTGCAGCGCCACAGCCTGGCCGCCAG
EEKA	ENST00000376442.8_cds_2_EEKA	chr6	30670789	30670952	-	GGGGAGTAAACAGCAGACAGAGAAGCCAGAGTCGGAAGATGAGTGGGAACGGACAGAGCGTGAACGCCTTCAGGACCTGGAGGAGCGTGATGCCTTTGCTGAGCGGGTTCGACAGCGGGACAAGGATCGGACTCGAAATGTCCTGGAACGGTCAGACAAGAAG
EEKA	ENST00000380455.11_cds_2_EEKA	chr6	3010024	3010189	+	GTAAGAAAGTACTCATTGTCTATGCACACCAGGAACCCAAGTCTTTCAACGGATCCTTGAAGAATGTGGCTGTAGATGAACTGAGCAGGCAGGGCTGCACCGTCACAGTGTCTGATTTGTATGCCATGAACCTTGAGCCGAGGGCCACAGACAAAGATATCACTG
EEK	ENST00000341776.7_cds_13_EEK	chr6	15512207	15512390	+	ATCTCCCCGGAGGTGCTGTGCAAAGAGGGGATCAAGGTGCACAGGACCGTGCAGCAGAGTGGCCAGTTTGTCGTCTGCTTCCCGGGATCCTTTGTGTCCAAAGTGTGCTGTGGGTACAGCGTGTCTGAAACCGTGCACTTTGCTACCACCCAGTGGACAAGTATGGGCTTTGAGACCGCCAAG
EEKAG	ENST00000259711.11_cds_19_EEKAG	chr6	17804360	17804510	-	GCAAAGAGACTCTACGGAAAACGAGGTGACCCTTTCTATGAAGCCCAAGAAAATCACAACCTCATCGGGGTGGCGAATGTATTCTTGGAATGCCTCTTCTGTGATGTGAAACTTCAGTATGCAGTCCCTATCATCAGCCAGCAGGGGGAG
EEK	ENST00000378214.8_cds_14_EEK	chr6	24564201	24564340	-	GATGTCATCGATGGCTCTGACCACAGTGTGGCTCTGCAGCTTACGAATCTGGTGGAGGGGGTGTACACTTTCCACTTGCGAGTCACCGACAGTCAGGGGGCCTCGGACACAGACACTGCCACTGTGGAAGTGCAGCCAG
EEK	ENST00000376621.8_cds_9_EEK	chr6	30547111	30547274	-	GTTCTGGCAGGGATCTACCCTATCGCCCAGATCCAGGAGCCCTACACTGCTGTGGGCTACCTGGCCTCCCGAATTCCCGTGCAGGCCCTGCTCCACCTGCGCCACCCAGAGGCTGAGGACCCCTCAGCGGAACACCCCTGGTGTGCCTGGGACATCTGTGAAG
EEK	ENST00000376437.9_cds_5_EEK	chr6	30656596	30656759	-	GCCTCAGCCAATCAGCGAGCTGGCAGGGCAGGTCGGGTGGCTGCAGGGAAGTGCTTCCGCCTGTATACCGCCTGGGCCTATCAGCACGAGCTTGAGGAAACCACAGTGCCTGAGATCCAGAGGACCAGCTTGGGCAATGTCGTGTTGCTGCTCAAGAGCTTAG
EEK	ENST00000375663.8_cds_8_EEK	chr6	31785568	31785733	-	GCACCGCATGCGTGGGGAGACCACCCTGTGGAACCCTGGCTGTGACCATGCAGGTATTGCCACCCAGGTGGTGGTGGAGAAGAAGCTATGGCGTGAGCAGGGACTGAGCCGGCACCAGCTGGGCCGCGAGGCCTTTCTACAGGAAGTCTGGAAGTGGAAGGAGGA
EEK	ENST00000375394.7_cds_15_EEK	chr6	31963912	31964125	+	GACCGCGGAGTGTACCTGTCCCTCCTGGCCTCCCTCCGCACACGTGCCCAGTTGCCCGTGGTGGTGTTCACCTTCTCCCGGGGCCGCTGTGATGAGCAGGCCTCAGGCCTCACCTCCCTTGACCTCACCACCAGTTCGGAGAAGAGCGAGATCCACCTCTTCCTGCAGCGCTGCCTTGCTCGCCTCCGTGGCTCTGACCGCCAGCTGCCCCAG
EEK	ENST00000375394.7_cds_23_EEK	chr6	31968327	31968538	+	GAAGGATCCTCCCCTTGCAGCCGTGACCACTGCTGTCCAGGAACTGCTGCGTCTGGCTCAGGCCCACCCAGCCGGACCTCCCACCCTCGACCCTGTCAATGACCTGCAGCTCAAAGATATGTCAGTTGTAGAGGGTGGGCTCCGGGCCCGGAAGCTGGAGGAGCTGATCCAGGGGGCTCAGTGTGTACACAGCCCCCGTTTTCCTGCCCAG
EEKAG	ENST00000375201.8_cds_9_EEKAG	chr6	32118955	32119141	-	GCAAAGCTGCTGAAGCGGCAGCAGCGAATGATCAAGAACCGGGAGTCAGCCTGCCAGTCCCGGAGAAAGAAGAAAGAGTATCTGCAGGGACTGGAGGCTCGGCTGCAAGCAGTACTGGCTGACAACCAGCAGCTCCGCCGAGAGAATGCTGCCCTCCGGCGGCGGCTGGAGGCCCTGCTGGCTGAA
EEK	ENST00000375023.3_cds_22_EEK	chr6	32200830	32201006	-	GTTTGTGGTGGTCATGGGTGTGGATTTGTCCCGCTGTGGCCCTGACCACCCGGCATCCCGCTGTCCCTGGGACCCTGGGCTTCTACTCCGCTTCCTTGCTGCGATGGCTGCAGTGGGAGCCCTGGAGCCCCTGCTGCCTGGACCACTGCTGGCTGTCCACCCTCATGCAGGGACCG
EEK	ENST00000375023.3_cds_17_EEK	chr6	32210751	32210936	-	GCATAGACGTCTCTTCCCTTTGCCACAATGGAGGCCTCTGTGTCGACAGCGGCCCCTCCTATTTCTGCCACTGCCCCCCTGGATTCCAAGGCAGCCTGTGCCAGGATCACGTGAACCCATGTGAGTCCAGGCCTTGCCAGAACGGGGCCACCTGCATGGCCCAGCCCAGTGGGTATCTCTGCCAG
EEKA	ENST00000605930.3_cds_17_EEKA	chr6	33668973	33669156	+	GCTTCGGCCCGTGAAGGAGATGGCCCAATCCCACGAGTACCTGAGCATCGAGTACTCAGAAGAGGAAGTGTGGCTCACGTGGACTGACAAGAATAACGAGCATCATGAGAAGAGTGTGAGGCAGCTGGCCCAGGAGGCGCGGGCCGGCAACGCCCACGACGAGAATGTGCTCAGCTACTACAG
EEK	ENST00000605930.3_cds_34_EEK	chr6	33683206	33683397	+	CCAAGGGCCGGGCCATCTTGCTGCCCATGGACCTGGATGCCCACATCAGCTCGATGCTCAGCAGTGGAGCCAGCTGTGCAGCTGCCGCCCAGCGGAACGCCTCCAGCTACAAGGCAACCACGCGGGCCTTCCCCCGCGTCACCCCCACCGCCAACCAGTGGGACTACAAGAACATCATTGAGAAGCTGCAG
EEK	ENST00000293756.5_cds_4_EEK	chr6	33725440	33725616	-	GGTTCTTGTTGCTGGAAAATGTAGTGTCACAGTACACGCATCCCTGTGTCCTGGATCTGAAGATGGGGACCCGGCAGCACGGCGATGATGCATCGGAGGAGAAGAAGGCCCGCCACATGAGGAAGTGTGCGCAGAGCACCTCAGCCTGCCTGGGTGTGCGCATCTGCGGCATGCAG
EEK	ENST00000192788.6_cds_6_EEK	chr6	34835293	34835464	+	ACCAAAGATTGCAATGTGATATCCTCCAAGCTGATGTTCCTGTTGGATGACCTGCTCTGGGTGCTGACTGACTCACAGCTCAAGGCTATGATGAAGTATGCAGAGTCACTGAGTGAAGCCATGGAGAAGTCAGCCCATCAAAGAAAGAGCCTGGCCCCTGAACCTGTGCAG
EEK	ENST00000316637.7_cds_8_EEK	chr6	35319818	35320017	+	ACTGCTGGAAGAGGAGGAAGAGAAGCTGAAGCAGTTGATGCAGCTGAAGGAGGAGCAGGAGCGCTACATCGAACGGGCGCAGCAGGAGAAGGAAGAGCTGCAGCAGGAGATGGCACAGCAGAGCCGCTCCCTGCAGCAGGCCCAGCAGCAGCTGGAGGAGGTGCGGCAGAACCGGCAGAGGGCTGACGAGGATGTGGAG
EEK	ENST00000229769.3_cds_4_EEK	chr6	35458296	35458440	+	ATGGACTTGCTGTGTGCCCAGCTGCAGCTCCCTCAGCTCTCAGACCTCGGTCTCCTGCGGCTCTGCACCTGGCTGCTGGCCCTTTCACCTGATCTCAGCCTCAGCAATGCTACTGTGCTGACCAGAAGCCTCTTTCTTGGACGG
EEK	ENST00000434837.8_cds_2_EEK	chr6	37658244	37658419	-	GTACGGTGGACCAAGACGGCAGGTAGCGCCTCGGACAAGTTCCAGGAGACATCGGTGTTCAACGAGACGCTGCGCATCGAGCGTATTGCACGCACGCAGGGCGGCCGCTACTACTGCAAGGCTGAGAACGGCGTGGGGGTGCCGGCCATCAAGTCCATCCGCGTGGACGTGCAGT
EEK	ENST00000314100.10_cds_3_EEK	chr6	38580217	38580437	-	TACCAGAAGAAAACATTGCAACTATGAAGTATGGAGCCCAAGTTGTAAAGGGGGAGCTGAAATCAGCCTTATTAGATGGTGATACTCAAAATTATGATTTGGATCATGGATTTTCAAGGCACCCAATTGATGATGACTGCCGTTCCGGCATCGAGATTAAGCTAGGTCAGCCATCCATTATCAATCACATACGGATACTCTTGTGGGACCGAGATAGCCG
EEK	ENST00000372977.8_cds_5_EEK	chr6	42066311	42066459	+	ACGTACCGTGAGCCCGTGTCAGACTACCAGGTCCTGCGGGAGAAGGCTGCATCCCAGAGGCGCGATGTGGAGCGGGCACTTACCCGTTTCATGGCCAAGACAGGCGAGACTCAGAGTCTTTTCAAAGATGACGTCAGCACATTTCCAT
EEKG	ENST00000372922.8_cds_15_EEKG	chr6	42236204	42236411	-	ACAAGTGAAGAAGAAGAAGAGTTAGAGGAGGAGGAGGAGGAGGACCCGGAAGAAGATAGGAAATCCACAAAAGAAGAAGAGAGTGAGGTGCCGAAGTCCCCGGAGCCACCACCCGTCCCCGTCCTGGCTCCCACGGAGGGGCCGCCCCTGCAGGCCCTGGGCCAGCCCTCAGGCTCCTTCATCTGTGAAATGCCCAACTGTGGGGCT
EEK	ENST00000230419.9_cds_18_EEK	chr6	43159787	43159966	+	TGAGTACTACCACTTCCGCCAGGCCTGGGTGCCGCTGCGCTGGATGTCCCCCGAGGCCATCCTGGAGGGTGACTTCTCTACCAAGTCTGATGTCTGGGCCTTCGGTGTGCTGATGTGGGAAGTGTTTACACATGGAGAGATGCCCCATGGTGGGCAGGCAGATGATGAAGTACTGGCAG
EEK	ENST00000265354.6_cds_4_EEK	chr6	43178293	43178485	+	TGACGCTGCCCGCCACCATCATGACGTCATCCGTGCCCACAACTGTGGGTGGCCACATGATGTACCCTAGCCCGCATGCGGTGATGTATGCCCCCACCTCGGGCCTGGGTGATGGCAGCCTCACCGTGCTGAATGCCTTCTCCCAGGCACCATCCACCATGCAGGTGTCACACAGCCAGGTCCAGGAGCCAG
EEK	ENST00000372647.6_cds_7_EEK	chr6	43188522	43188715	+	AAATGGCCAGAGCCTTGCGGGGTCCCGGTCCTCGCAGCTCCCTGGATCAGCATGTGGCAGCGGTCGTGGCCACTGTGCAGATATCCAGCTTGGACACAAACCTGCAGCTTTCAGGGCTCTCTGCCCTCTCTCAGGCTGTGGAGGAGGTCACTGAGCGGGACCACCCTCTGGTCCGTCCTGACAGATCGCTGAG
EEK	ENST00000259750.9_cds_9_EEK	chr6	43257811	43257966	+	TTGATCATGTCAGTGTTTGAGAACAGCATGAAGGAGAGGGGCATTGCCGAGAATGAGGCCTTTGACTGGGAGAAGGCAGGCACCGATGCCCTCCTGTCCACGAGCACCTCTACCCCGCCCCAGCAGAACACCCGGCAGACGGCAGCCATGTTTGG
EEK	ENST00000265351.12_cds_6_EEK	chr6	43567168	43567354	-	GCGCAAGCAAACTGTCGAGTAGGAGTTGCAGCACTGAATACTCTAGCAGGCTATATTGACTGGGTGTCTATGAGTCACATCACTGCTGAAAACTGTAAACTCCTGGAGATACTGTGTTTGCTGTTGAATGAACAGGAACTTCAGTTGGGAGCCGCTGAGTGTCTTCTCATTGCAGTCAGCAGAAAA
EEK	ENST00000307126.10_cds_6_EEK	chr6	43624509	43624729	-	CTGGCACCACAAGGGAACATCTGGGGCTGGCCCTGGCCCTGAAAGTGCCCTTCTTCATCGTGGTCAGCAAGATCGACCTATGTGCCAAGACCACAGTGGAGAGGACAGTACGCCAGCTGGAGCGGGTCCTCAAGCAGCCTGGCTGCCACAAGGTCCCCATGCTGGTCACCTCTGAGGATGATGCCGTCACTGCTGCCCAGCAGTTTGCTCAGTCACCCAA
EEKG	ENST00000398776.2_cds_11_EEKG	chr6	44177241	44177420	+	GCACGTTCTGGACCAACCCCCAGTTTAAGATCTCTCTTCCTGAGGGGGATGACCCAGAGGATGACGCAGAGGGCAATGTTGTGGTCTGCACCTGCCTGGTGGCCCTAATGCAGAAGAACTGGCGGCATGCACGGCAGCAGGGAGCCCAGCTGCAGACCATTGGCTTTGTCCTCTACGCG
EEK	ENST00000244571.5_cds_5_EEK	chr6	44307248	44307394	-	GGCTGCAGGGCACCCCCTTACTTGGGCCGAGTAGGGGTGGCAGACGAGGGGCGCACAGACACAGCGTACCGCGTGGTGGCTGACCACATCCGCACACTCAGTGTCTGCATCTCTGATGGCATCTTCCCTGGGATGTCAGGTCCCCC
EEKAG	ENST00000371117.8_cds_35_EEKAG	chr6	51959869	51960026	-	GGCAACTTTTCTTTACAGTTCTGCCGGAGATGGTCCAGGACTCACAGCTGGTTTCCTGAAAGGCTGCCACAAGATGGCGACAACGTCACAGTGGAGAATGGCCAATTGCTTCTGCTGGACACTAACACAAGCATCCTCAACTTACTGCACATTAAAG
EEKG	ENST00000371117.8_cds_33_EEKG	chr6	52017409	52017629	-	TGTCCTTGGCCTTCCTGTGTGGCCTGAAGCGTGAGGAGGACAGCTGTGAGGCTGCCAGACACACCTATGTGCAGTGTGATTTGACAGTTGCCATGGCGACAGAGCAACTGCTTGAATCGTGGCCTTACCTCTACATTTGCGAGGAAAGTTCCCAATGCCTCTTTGTGCCAGATCATTGGGCAGAGTCAATGTTTCCATCATTCTCGGGCCTCTTTATCAG
EEK	ENST00000244364.10_cds_72_EEK	chr6	56476148	56476337	-	GTGCTGGCCTGGGCAAAGCAACATCAGCAGAGATTAGCAAGTGCTCTGGCTGGGCTTATTGCCAAACAGGAATTGTTGGAAGCTTTGCTGGCTTGGTTGCAATGGGCTGAAACTACACTTACTGATAAGGATAAAGAAGTCATCCCCCAGGAGATCGAAGAGGTGAAAGCACTCATTGCAGAACACCAG
EEK	ENST00000317483.4_cds_1_EEK	chr6	57210225	57210380	-	ATGTTGGAGGAAGATATGGAAGTCGCCATAAAGATGGTGGTTGTAGGGAATGGAGCAGTTGGAAAATCAAGTATGATTCAGCGATATTGCAAAGGCATTTTTACAAAAGACTACAAGAAAACCATTGGAGTTGATTTTTTGGAGCGACAAATTCA
EEKAG	ENST00000369977.8_cds_11_EEKAG	chr6	75855138	75855283	+	GTGGTTGTAATCTGAAGAATAAATCTGCTCAGTCTTTGGAATATTGTGCTGAATTACTGGGTTTGGACCAAGATGATCTTCGAGTAAGTTTGACCACAAGAGTCATGCTAACAACAGCAGGGGGCACCAAAGGAACAGTTATAAA
EEK	ENST00000349129.7_cds_33_EEK	chr6	83155950	83156103	+	CTCGTGTAGCAGTGGCTCAAAGCAGTTCACTTAATCTCTTTGCAAACCGTGATGTGGAGCTAGAACAGAGAGCTATGCTTCTTAAAAGATTAGCATTTGCTATTTTTAGCAGTGAAATTGACCAGTACCAGAAATATCTTCCAGATATACAAG
EEK	ENST00000369325.7_cds_4_EEK	chr6	90560075	90560214	-	TGCTGCATGGTGCTGAACCATTGCCATATTATACTGCTGCCCACGCAATGAGTTGGTGTTTACAGTGTTCCCAAGGAGTGGCTTATCTTCACAGCATGCAACCCAAAGCGCTAATTCACAGGGACCTGAAACCACCAAA
EEK	ENST00000230124.8_cds_19_EEK	chr6	109791375	109791571	+	AAACAAAAGCAATAGAGAAGAAGCTGTATTACAGCGGAAAACGGCAGCCAGCGCCCCGCCGCCCCCCAGCGAGGAGGCTGTGTCCAGCAGCTCTGAGGATGACTCTGGGACTGATCGGGAAGAAGAGGGCTCTGTGTCTCAGCGCTCCACTCCCGTGAAGATGACTGATGCAGGAGACAGTGCCAAAGTGACCGAG
EEK	ENST00000368802.8_cds_11_EEK	chr6	111377700	111377843	-	ATCACTGTGCAGAAATACCCACAGAAGTTCAACTGAAGATGATGACTCATCTTCAGGAGAAGAAATGGAATGGAGTGATAACAGTTTGCTTCTAGCCAGTCTTTCTATACCTCAGTTAGATGGAACTGCAGATGAAAATAGTG
EEK	ENST00000230538.12_cds_23_EEK	chr6	112139119	112139291	-	AGATAAGCTGGCCTTCACTCAGAGTCGGGCTGCCAGTTACTTCTTCGATGGCTCCGGTTATGCCGTGGTGAGAGACATCACAAGGAGAGGGAAATTTGGTCAGGTGACTCGCTTTGACATAGAAGTTCGAACACCAGCTGACAACGGCCTTATTCTCCTGATGGTCAATGGA
EEK	ENST00000229554.10_cds_3_EEK	chr6	116629566	116629702	+	GGTCGCTGTAATTGGTTCAACTCCATACAAAAAAATGAGGAAGAAGAAGAGGAAGAAGATGAAGAAAAAGACGATTCTGACTACATAGAACAGGAAGTGGGGCTTCCTCTTTTGACACCAATCTCTGAAGATTTAG
EEK	ENST00000332958.3_cds_15_EEK	chr6	116925452	116925659	+	ATGCGAGTAAAGCTGCTTTCACTGCTTCTCCGAGTTCATGCTTTCTGGCCAACCGTAATAAAGGGAGCATGGTTTCCAGCGACGCTGTGAAGAATGAAAGCCACGTGGAGACAACCTATCTCCCTCTGCCATCCAGTCAACCTGGAGGCCTAGGCCCTGCTCTGCACCAGTTCCCTGCTGGGAACACAGACAACATGCCGCTCACAG
EEK	ENST00000324172.10_cds_3_EEK	chr6	130184437	130184623	-	AAGAAATGTGAAACAAATTCTAGCAAGAAGCAAAGCATTACAGTGGACGAAGTCCTATGTTTTACCAGAGTTTCCCTATGATGTCAAATGCATGTTAGCAGAGCAGAAGTGCCCGGATCACAGCATGAGGATAAGGATCATTGAGTTTCTCCAGGCCGACATGACTAAGTATCTGGAAGGCTCACT
EEKA	ENST00000275230.6_cds_4_EEKA	chr6	133991154	133991308	-	GAACTATGTGAAAAACAACATTTGTTTTATGAGTCATCACCAAGAAGAATTAGTGCCAAAACAGCCTCAAAAAAGAAAACCCCAGGAGCAGCTCTTGGAGTGTAACAAGCTGTGTGGTAGGGGCCAATCCAGGCAGCTTTCTCCAGAGACCTAA
EEK	ENST00000265602.11_cds_20_EEK	chr6	135411347	135411544	-	TTGCCCAGCAGGAGGCTGAAATGTTCAAACGCTACAATGGAACATTTCCATTACCTGGAATACACCAAAGTCAAGATGCCCTATGTACCTGTCCAAAACTACCCCATCAAGGCTCTTTTCAGATTGATGAATTTGTCCACACTGAAAGTTCTTCAACGAAGATGCAGCTAGTAAAACAGAGGCTTGAAACTGTCACA
EEK	ENST00000354570.8_cds_11_EEK	chr6	136361004	136361179	-	ACAAAAGAGAGAGGAATTGGCTCAACGTGTGGCTGAAGAGAGGACGACTCGCCGTGAGGAGGAGTCGCGCAGGCTGGAAGCCGAGCAGGCCCGGGAGAAGGAGGAGCAGCTGCAGCGGCAGGCGGAGGAGCGGGCGCTGCGCGAGCGGGAGGAGGCAGAGCGCGCCCAGAGGCAG
EEKG	ENST00000251691.5_cds_33_EEKG	chr6	138336294	138336486	+	GCATGGACCAACATGGTGCTAACAGTTCTCAATCAGATTCAGATTCTCCCAGACCAGACCTTCACGGCCCTCCAGCCCGCAGTGTTCCCGTGCATCAGTCAGCTGACCTGTCACGTGACCGACATCAGAGTTCGCCAGGCTGTGAGGGAGTGGCTGGGCAGGGTGGGCCGTGTCTATGACATCATTGTGTAG
EEK	ENST00000159060.3_cds_4_EEK	chr6	155443272	155443418	-	CCATCCACATCGTGGCGCATTTCTTCAACCTGGAACGCTACCACTGGAGCCAGTCCGAGGAGGCCCAGGGACTTCTGGCCGCACTTTCCAAGCTGGGCAACACCCCTAACGAGAGCTACCTCAACCCTGTCCGGACCTTCCCCACA
EEKAG	ENST00000346085.10_cds_13_EEKAG	chr6	157184230	157184435	+	GTTAATAAAAACAAGAAGTGGCGTGAGCTGGCAACCAACCTAAACGTTGGCACCTCAAGCAGTGCAGCGAGCTCCCTGAAAAAGCAGTATATTCAGTACCTGTTTGCCTTTGAGTGCAAGATCGAACGTGGGGAGGAGCCCCCGCCGGAAGTCTTCAGCACCGGGGACACCAAAAAGCAGCCCAAGCTCCAGCCGCCATCTCCTG
EEK	ENST00000367094.6_cds_9_EEK	chr6	158493572	158493717	+	GATCAGCATTGAGGCCCGCAAGTCACCCAAGCTGCCCCGGGCTGCTCAGGAGCTCTCCCGGTCCCCACGGTTGCCCCTGCGCAAGCCCTCTGTGGGCTCGCCCAGCCTGACTCGGAGAGAGTTTCCTTTTGAAGACATCACTCAG
EEK	ENST00000356956.6_cds_45_EEK	chr6	160102518	160102671	+	GGTGGGCTTTGACAGCGAGAATCCCGGGGACGACGGGCAGATGCACAAGGGGCTGTCAGAACGGAGCCAGGCAGTCGGCGCGGTGCTCAGCCTGCTGCTGGTGGCGCTCACCTGCTGCCTGCTGGCCCTGTTGCTCTACAAGAAGGAGAGGAG
EEK	ENST00000308192.14_cds_10_EEK	chr6	160731050	160731232	+	TGGCCTGACAATGAACTACTGCAGGAATCCAGATGCCGATAAAGGCCCCTGGTGTTTTACCACAGACCCCAGCGTCAGGTGGGAGTACTGCAACCTGAAAAAATGCTCAGGAACAGAAGCGAGTGTTGTAGCACCTCCGCCTGTTGTCCTGCTTCCAGATGTAGAGACTCCTTCCGAAGAAG
EEK	ENST00000283309.11_cds_7_EEK	chr6	168061806	168061981	-	GGAAAGAAGCTGGAGATCCAGCTGGATGGGCTGCCCGCAGCACAGAAGCTGGTTTACTACACGGGGTGCACCTGGCGGTCCAGGCACCTGCTGCACCTGCTGCGCGCCAGCCACCAGCTCCACCTCCGCGTGCGGCCCACTCTGCAACAGCTGCGGCAGCGGGAGGAGGCAGAAG
EEK	ENST00000366787.7_cds_8_EEK	chr6	169237624	169237795	-	CGGTGGACGGTGAGGAGGGCTGGTCTCCGTGGGCAGAGTGGACCCAGTGCTCCGTGACGTGTGGCTCTGGGACCCAGCAGAGAGGCCGGTCCTGTGACGTCACCAGCAACACCTGCTTGGGGCCCTCCATCCAGACACGGGCTTGCAGTCTGAGCAAGTGTGACACCCGCA
EEK	ENST00000418781.7_cds_2_EEK	chr6	169755282	169755422	+	AGCAGGGTCTGGATTACTGGGGAAGCGTGAGGCTGCTGGGCCCTGTGTGTGAGGCTGTCCATTCACATTTCTTATCTCTGACCAAGGGGCAATTTGAAATTCGATATGCACCGTGGTTCCAGTGGACAAGTTTTCCAGAG
EEK	ENST00000275493.7_cds_19_EEK	chr7	55181292	55181478	+	GAAGCCTACGTGATGGCCAGCGTGGACAACCCCCACGTGTGCCGCCTGCTGGGCATCTGCCTCACCTCCACCGTGCAGCTCATCACGCAGCTCATGCCCTTCGGCTGCCTCCTGGACTATGTCCGGGAACACAAAGACAATATTGGCTCCCAGTACCTGCTCAACTGGTGTGTGCAGATCGCAAAG
EEKAG	ENST00000297477.10_cds_6_EEKAG	chr7	1548518	1548688	-	TGTCCGCAGCGGCTACCTCTATGTGACCCTCATCTACAACGCCTCCGTCAGCCTCGCCCTCTACGCCCTGTTCCTCTTCTACTTCACCACCAGGGAGCTCCTGCGGCCCTTCCAGCCCGTCCTCAAGTTCCTCACCATCAAAGCCGTCATCTTCCTGTCGTTCTGGCAAG
EEK	ENST00000396946.9_cds_15_EEK	chr7	2923131	2923333	-	ACCCTTCCGGCCTTCGGTCACCTCTGTGGGGCACGTGCGGGGCCCAGGGCCCTCGGTGCAGCACACGACGCTGAATGGCGACAGCCTCACCTCCCAGCTCACCCTGCTGGGGGGCAACGCGCGAGGGAGCTTCGTGCACTCGGTCAAGCCTGGCTCTCTGGCCGAGAAAGCCGGCCTCCGTGAGGGCCACCAGCTGCTGCTG
EEK	ENST00000313367.7_cds_15_EEK	chr7	24830767	24830905	-	GTATATGTGGCAGCCTTTGCCATATCAGCGTATGCATCTAGCTACTACCGAGCTGGAAGCAAGCCATTTAATCCGGTTCTTGGAGAAACATATGAATGTATTCGGGAGGACAAGGGCTTCCAGTTTTTTTCAGAACAG
EEK	ENST00000326139.7_cds_5_EEK	chr7	30971962	30972095	+	GAGGCTCCACTGCCCCCGGAACTACGTCCACACCCAGCTGTTCACCACTTTTATCCTCAAGGCGGGAGCTGTGTTCCTGAAGGATGCTGCCCTTTTCCACAGCGACGACACTGACCACTGCAGCTTCTCCACT
EEKAG	ENST00000258787.12_cds_13_EEKAG	chr7	44967604	44967737	-	CACGGACCCCACTCTACGGGCCATGTGGCCGGACGGGCAGCAGGACATCACAGAGGTGACCAAGCGCCCCCTGACGGCTGGCACACTCTTCAAGAACTCCATGGTGGCCCTGGTGGAGAACCTTGCCTCCAAG
EEK	ENST00000297373.7_cds_2_EEK	chr7	56087597	56087776	-	GGGCGTTAGCAGTGTGGTCAGGCGATGCATCCACAAGCCCACGAGCCAGGAGTACGCCGTGAAGGTCATCGACGTCACCGGTGGAGGCAGCTTCAGCCCGGAGGAGGTGCGGGAGCTGCGAGAAGCCACGCTGAAGGAGGTGGACATCCTGCGCAAGGTCTCAGGGCACCCCAACATCA
EEK	ENST00000305632.11_cds_2_EEK	chr7	73573937	73574122	-	AGCCACAGCGGGAACATATCTTGCATGGACTTTAGCAGCAATGGCAAATACCTGGCTACCTGTGCAGATGATCGCACCATCCGCATCTGGAGCACCAAGGACTTCCTGCAGCGAGAGCACCGCAGCATGAGAGCCAACGTGGAGCTGGACCACGCCACCCTGGTGCGCTTCAGCCCTGACTGCAG
EEKA	ENST00000324941.5_cds_1_EEKA	chr7	73669418	73669590	+	TTCCAGGGCCTGCAGCTGGAGCGTGAGGCCTGCCTGGCCTCCAACTACGCGCTGGCCAAGGAGAACCTGGCCCTGCGGCCCCGCCTGGAGATGGGCCGGGCTGCCCTGGCCATCAAATACCAGGAGCTTCGTGAGGTGGCCGAGAACTGCGCGGACAAGCTGCAGCGACTGG
EEK	ENST00000336180.7_cds_4_EEK	chr7	74099031	74099238	+	CGGGCACTGCTACTACCAGACTGTGGTGACCCCCGTCATCGAGCAGATCCTGCCTGACTCCCCTGGCTCCCACCTGCCCCACACCGTCACCCTGGTGTCCATCCCAGCCTCATCTCATGGCAAGCGTGGACTTTCAGTCTCCATTGACCCCCCGCACGGCCCACCGGGCTGTGGCACCGAGCACTCACACACCGTCCGCGTCCAGGG
EEKA	ENST00000361545.9_cds_5_EEKA	chr7	74357279	74357477	+	CTCACGGAGACCTCTTCACGCTACGCCCGCAAGATCTCGGGCACCACGGCCTTGCAGGAGGCACTGAAGGAGAAGCAGCAGCACATTGAGCAGCTGCTGGCTGAACGAGACCTGGAACGGGCTGAGGTGGCCAAGGCCACAAGCCACATCTGCGAGGTGGAGAAGGAGATTGCCCTGCTCAAGGCACAGCATGAGCAG
EEK	ENST00000361545.9_cds_11_EEK	chr7	74389102	74389259	+	CGCTGGAGAGCAAGTGTAAGTCAGGCGAGAAGAAGGTGGACGCCCTCCTGAAGGAGAAGCGGCGCCTGGAGGCAGAGCTGGAGACCGTGTCCCGGAAGACCCATGACGCCTCGGGCCAGCTAGTCCTCATCAGCCAGGAGCTGCTGCGGAAGGAGCG
EEK	ENST00000336926.11_cds_13_EEK	chr7	75559731	75559915	-	AGCCAGCGGGTTGTGCTGCAGCTGAAGGGCCACGTCAGCGAGCTGGAAGCAGATCTGGCCGAGCAGCAGCACCTGCGGCAGCAGGCGGCCGACGACTGTGAATTCCTGCGGGCAGAACTGGACGAGCTCAGGAGGCAGCGGGAGGACACCGAGAAGGCTCAGCGGAGCCTGTCTGAGATAGAAA
EEK	ENST00000265724.8_cds_15_EEK	chr7	87545862	87546024	-	GCCAGAAAAGGTCGGACCACCATTGTGATAGCTCATCGTTTGTCTACAGTTCGTAATGCTGACGTCATCGCTGGTTTCGATGATGGAGTCATTGTGGAGAAAGGAAATCATGATGAACTCATGAAAGAGAAAGGCATTTACTTCAAACTTGTCACAATGCAG
EEK	ENST00000324972.10_cds_10_EEK	chr7	96028174	96028321	+	TCCTCTGTGATGTCGGTCTGCTTCGCCCGTTTCCATCCTAACTTGGTGGTTGGTGGGACTTACTCGGGCCAGATTGTCCTCTGGGACAATCGCAGTCATCGAAGGACTCCAGTGCAGCGGACACCCTTATCAGCTGCTGCACACACG
EEK	ENST00000355540.7_cds_38_EEK	chr7	98955097	98955304	+	GTTTTTCATAGTCTCCTCAAGGCTCACGCAATGGAAGCTCGAGCGATCGTCAGACAGGCGATGGCCATTCTGACCCCGGCGGTGCCGGCCAGGATGGAGGACGGGCACCAGATGCTGACCCACTGGACCCGGAAGATCATTGTGGAGGAGGGGCACACCGTCCCGCAGCTGGTCCACATTCTGCACCTGATAGTGCAACACTTCAAG
EEK	ENST00000355540.7_cds_67_EEK	chr7	99008376	99008561	+	TGCCCCGGGTTGTGGCAGTTTCCCCACAGATGCGCCTCGTGGAGGACAACCCCTCTTCACTTTCCCTTGTGGAGATCTACAAGCAGCGCTGCGCCAAGAAGGGCATCGAGCATGACAACCCCATCTCCCGTTACTATGACCGGCTGGCTACGGTGCAGGCGCGGGGAACCCAAGCCAGCCACCAG
EEK	ENST00000275732.5_cds_14_EEK	chr7	100684019	100684157	-	CCGCCAGCTCCCACAGTGCGCGCTCCGAGAAAAGGCAGCTCTGGGGGACCTGACACCGCCACCACCGCCGCCGCCACAGCAGCAGCAGCAGCAGCTCACGGCATTCCTGCAGCAGCTCCAGGCGCTCAAACCCCCCAG
EEK	ENST00000613979.5_cds_19_EEK	chr7	100762214	100762358	+	CACATACTCTGGCAAACTCTGTGGTTTGTGTGGGAACTATGACGGCAACAGTGACAATGACCACCTGAAGTTGGACGGCAGCCCAGCAGGAGACAAGGAGGAGCTGGGGAACAGCTGGCAGACGGACCAGGACGAGGACCAGGA
EEK	ENST00000613979.5_cds_22_EEK	chr7	100765351	100765554	+	CAATGGCCTGCCCGCCCAACAGCAAGTACTCCCTGTGTGCGAAGCCATGCCCTGACACCTGCCATTCAGGATTCTCCGGCATGTTCTGCTCAGACCGGTGCGTGGAGGCCTGTGAATGCAATCCGGGCTTCGTCCTCAGTGGCCTCGAGTGCATACCTCGCTCCCAGTGTGGGTGCCTCCACCCTGCAGGCAGCTACTTCAAG
EEK	ENST00000613979.5_cds_25_EEK	chr7	100767830	100768011	+	CTGAATGGCCATCGGGTGGCCCTACCTGTGTGGCTTGCACAAGGCCGGGTGACCATAAGGCTCAGCAGCAACCTCGTCCTCCTCTACACGAACTTTGGGCTCCAAGTTCGCTACGACGGGAGCCACTTGGTGGAAGTGACAGTCCCCTCCTCCTATGGCGGCCAGCTCTGTGGGCTGTGTG
EEK	ENST00000613979.5_cds_38_EEK	chr7	100789217	100789347	+	GTCAACAACCAGAAGATGGCCGTCCCCTACAGGCCAAATGAACACCTGCGGGTCACCCTGTGGGGCCAACGGCTCTACCTGGTCACCGACTTTGAGCTGGTCGTCAGCTTTGGTGGAAGGAAAAATGCAG
EEK	ENST00000613979.5_cds_40_EEK	chr7	100791965	100792148	+	GGCTATACCAGCGGAGGAGGAGGGACAAGGGGCGGAGCTGGGCCTCCGCACGGGCCTCCAAGTGTCCGAATGTAGCCCGGAGCAGCTGGCGAGCAACAGCACCCAGGCCTGTAGGGTGCTGGCAGACCCCCAGGGCCCCTTTGCTGCCTGTCACCAGACGGTGGCCCCAGAGCCCTTCCAAGA
EEK	ENST00000358173.8_cds_7_EEK	chr7	100817191	100817357	-	GGCGCCGAGGGTCCCAGCAGCGTGCGGTTCCTGAAGACGTCAGAAAACCGGGCAGAGCTGCGGGGGCTGAAGCGGGGAGCCAGCTACCTGGTGCAGGTACGGGCGCGCTCTGAGGCCGGCTACGGGCCCTTCGGCCAGGAACATCACAGCCAGACCCAACTGGATG
EEK	ENST00000223127.8_cds_16_EEK	chr7	101207577	101207724	-	GATTCAAGGCTGGCTGGAGGCTACGAGAATGTGCCCACCGTGGACATCCACATGAAGCAGGTGGGGTACGAGGACCAGTGGCTGCAGCTGCTGCGGACGTATGTGGGCCCCATGACCGAGAGCCTGTTTCCCGGTTACCACACCAAG
EEK	ENST00000223127.8_cds_3_EEK	chr7	101216162	101216326	-	CTACGACGTGATTCTGGCCGGCAGCCCCACAGAGCTGCTGAAGAAGTTCGTCCAGAGTGGCAGCCGCCTGCTCTTCTCTGCAGAGAGCTTCTGCTGGCCCGAGTGGGGGCTGGCGGAGCAGTACCCTGAGGTGGGCACGGGGAAGCGCTTCCTCAATTCTGGTG
EEK	ENST00000305105.3_cds_1_EEK	chr7	101222603	101222774	+	TTCGCTCCCAGGACCCCGGGCAGCGGCGGGTGCTGGACCGGGCTGCCCGGCAGCGTCGCATCAACCGGCAGCTGGAGGCCCTGGAGAATGACAACTTCCAGGATGACCCCCACGCGGGACTCCCTCAGCTCGGCAAGAGACTGCCTCAGTTTGATGACGATGCGGACACTG
EEK	ENST00000313669.12_cds_6_EEK	chr7	101545337	101545490	+	GGCTCCTGGGGCCTCCAGGGCCCCGTGGGCTTCCTGGAGAGATGGGGCGCCCCGGCCCCCCAGGACCACCCGGCCCAGCAGGCAACCCAGGCCCCTCACCAAACAGCCCCCAGGGCGCCCTCTACTCCCTGCAGCCGCCTACAGACAAAGACA
EEK	ENST00000249269.9_cds_1_EEK	chr7	103298567	103298708	+	TCATTATATTTTGGAGAGAACAGATTAAGAAGTACACAGGCTGCTACCCAAGTTGTTCTGAATGTTCCTGAAACAAGAGTAACATGTTTAGAAAGTGGACTCAGAGTAGCTTCGGAAGACTCTGGGCTCTCAACATGCACA
EEK	ENST00000351718.8_cds_15_EEK	chr7	108194023	108194171	-	ATCCTACATGGATCGTTAAACAGCCCGAATATGCAGTTGTGCAAAGAGGGAGCATGGTGTCCTTTGAATGCAAAGTGAAACATGATCACACCTTATCCCTCACTGTCCTGTGGCTGAAGGACAACAGGGAACTGCCCAGTGATGAAAG
EEKAG	ENST00000265437.9_cds_2_EEKAG	chr7	117119560	117119720	+	ATATTTGAATGGTGGTATTTTCGCAAATACGGAACTTCATTCATTGAACAAGTCTCAGTAAGCCACTTGCGCCCCCTTCTGGGAGGGGTTGACAACAACTCTTCCAACAATTCTAATTCCAGTAACGGGGACTCAGATTCCAATAGGCAAAGTGTCTCAG
EEK	ENST00000310396.10_cds_2_EEK	chr7	121015664	121015848	+	GTCAAAGAATCAATGGAGACACACTTTGGCAGCCATGGCCGAAGGGCCATACTCTACAGGCCTCCTTTCTACAGCAAAACAGAGCTTCAGCTACACCAGCACATTCTGACTCAACATGGCTATACGGTTGTCATCGCTGAAGAAAGGCTCAATGCTGGCCTAGGGCCGGGGCTACTAGAACAAG
EEKA	ENST00000265825.6_cds_3_EEKA	chr7	127598434	127598594	+	AGGCGCCACAGGGCAGTAATGGCTGATGGGCACCCCCTGGAGTCTGACACGTTCTTCCGAATGCACTGGAACTGTGGCAGGATCATCCTGCAGTCCTGCAGGGGGCGCTTCCTGGGCATTGCACCCAACAGCCTGCTGATGGCCAATGTCATCCTTCCAG
EEK	ENST00000325888.13_cds_8_EEK	chr7	128840022	128840160	+	CCTGTAACCCCAACGCCTGCCGCGCCTCTGGGCGAGGCCTGCAGCCCAAGGGTGTTCGCGTGAAAGAGGTGGCTGACTTCAAGGTGTTTACCAAGGGTGCCGGCAGCGGGGAGCTCAAGGTCACGGTCAAGGGGCCAA
EEK	ENST00000325888.13_cds_21_EEK	chr7	128845989	128846163	+	GTGTCCTGCGGGAGGTGACCACTGAGTTCACTGTGGATGCAAGATCCCTAACAGCCACAGGCGGCAACCACGTGACGGCTCGTGTGCTCAACCCCTCGGGGGCCAAGACAGACACCTATGTGACAGACAATGGGGACGGCACCTACCGAGTGCAGTACACCGCCTACGAGGAGG
EEK	ENST00000325888.13_cds_36_EEK	chr7	128852827	128853031	+	GGATCTCCTTCACCCCCAAGGAGGTCGGGGAGCACGTGGTGAGCGTGCGCAAGAGTGGCAAGCATGTCACCAACAGCCCCTTCAAGATCCTGGTGGGGCCATCTGAGATCGGGGACGCCAGCAAGGTGCGGGTCTGGGGCAAGGGGCTTTCCGAGGGACACACATTCCAGGTGGCAGAGTTCATCGTGGACACTCGCAATGCAG
EEK	ENST00000253861.5_cds_15_EEK	chr7	134004911	134005090	+	GGTTCACTGTTTCCACTATCTTATCCCTCTTGCAAAGGAGGGGAACTATGCCATTGTGGCTAATGTGGAAAGTATGGATTATGACCCCCTGGTGGTCAAGCTCAACAAAGATATCAGCGCCATTGAAGAGGCCATGAGCGCCAGCCTTCAGCAGCACAAGTTCCAGTATATCTTCGAAG
EEK	ENST00000354042.8_cds_13_EEK	chr7	135685521	135685683	-	AGCTCTGGCCTCTCTACATGGATTGGGAACCAGATGTTGTCCCTGAGCAGCCTCCCACCGTGGGCTGTCACCCTGCTGGCATGCATCCTCGTGTCCATTGTCACTGAGTTTGTGAGCAACCCAGCAACCATCACCATCTTCCTGCCCATCCTGTGCAGCCTG
EEKAG	ENST00000330387.11_cds_10_EEKAG	chr7	137882411	137882628	-	TGAGATCCAGAAACCTGCTGATCTACGAGGAACATTCTCCCCCAGAGGAGTCATCCAGCCCGGGCTCGGCTGGGGAGCTGGGGGGCTGGGATAGAGGTTCCTCCCTGCTCAGGGTGTCAGGGCTGGAGTCCAGGCCGGATGTGGATCTTCCCCATTTCATTATCTCGAATGAGACCAGCCTGGAGAAGTCAGTGCTTTTGGAGCTGCAGCAGCACCT
EEKAG	ENST00000310018.7_cds_10_EEKAG	chr7	138752624	138752837	-	GTCATAACACAAACAGAGTCTCACCGCCAGCGCCTGCTGCAGGAAGCCGCTGCCAACTGGCACTCCTGGCTCATCAAGGTGCAGAAGATGAAAGCTGTCTACCACATCCTGAACATGTGCAACATCGACGTCACCCAGCAGTGTGTCATCGCCGAGATCTGGTTCCCGGTGGCAGATGCCACACGTATCAAGAGGGCACTGGAGCAAGGCATG
EEK	ENST00000422774.2_cds_17_EEK	chr7	138844316	138844474	-	ACCAGGTTTTGGCCCCGGTTTGCTGCAGTCTACAGAGCTGGTGCCCCCTGACCCTCAGCAGCCACAGGCCTCCGCCGAAGCCCCATTTGCTGCCAGAGGGATCTACTCGGAGGAGATGCCGTCGGTGGCCCGGCCTCGGCCTGTCGGGGGTACCACAG
EEK	ENST00000422774.2_cds_12_EEK	chr7	138871156	138871362	-	GGCCACCACTGCCCAGTTCGGGAAATGAGCAGCACTCATCAGCCTCCATCTTCGAGCACGTGGACAGGATCTCCCGCCCCCCGGAGGCTAGCCGGCGGGTCCCCAGTAAGATCCAGCTTATCGCCATGCAGCCGATCCCGGCACCTCCCGTCCAGCGCCCCTCCCCAGCCGACCGAGTGGCGGAAAGCAATAAAATCAACAAAGAG
EEKA	ENST00000406875.8_cds_10_EEKA	chr7	139600416	139600596	-	AAATACGCATGCTCACGGAAGCCATTATAATCCCATCATGCAGCAGCCTGCACTATTGACCGGTCATGTGACCCTTCCAGCAGCACAGCCCTTAAATGTGGGTGTGGCCCACGTGATGCGGCAGCAGCCAACCAGCACCACCTCCTCCCGGAAGAGTAAGCAGCACCAGTCATCTGTGAG
EEK	ENST00000247866.9_cds_1_EEK	chr7	140702865	140703010	+	TGCCGGTGGTGGTGTGCACATTGAGCCCCGGTATAGACAGTTCCCCCAGCTGACCAGATCCCAGGTGTTCCAGAGCGAGTTCTTCAGCGGACTCATGTGGTTCTGGATTCTCTGGCGCTTTTGGCATGACTCAGAAGAGGTGCTG
EEK	ENST00000275815.4_cds_4_EEK	chr7	143399257	143399413	-	CCTGCCCTAGCGGCTCCTACCGGATGGACATGGACACACCCCATTGTCTCACGTGCCCCCAGCAGAGCACTGCTGAGTCTGAGGGGGCCACCATCTGTACCTGTGAGAGCGGCCATTACAGAGCTCCCGGGGAGGGCCCCCAGGTGGCATGCACAG
EEK	ENST00000325222.9_cds_15_EEK	chr7	148790309	148790441	+	TTGGAACGTAGTTATCAGCGATTCACAGCTTTCTACGCCAGCCGCCACAGTGGCCGAAAATTGACGTGGTTATATCAGTTGTCTAAAGGAGAATTGGTAACTAACTGCTTCAAAAACAGATATACTTTGCAG
EEKAG	ENST00000286091.9_cds_7_EEKAG	chr7	149005896	149006056	-	CAGGGCTCCACCCAGGACTCGGCCATCAAGGACTTCGTGCTGAAGTACGCCCTGCCCCTGGTTGGCCACCGCAAGGTGTCAAACGATGCTAAGCGCTACACCAGGCGCCCCCTGGTGGTCGTCTACTACAGTGTGGACTTCAGCTTTGATTACAGAGCTG
EEK	ENST00000319551.12_cds_14_EEK	chr7	149730427	149730568	+	AGAGGGACCGCCTTCCCAGCTGTAAGCCTCCTGTCCCTCTGTCCCCATGTCCTGGTGGGACCCCTGCTGGCAGCAGTGGCGGCAGCCCTGGTGAAGACCCCAGGAGAACAGAGCCCAGGTACTGCAGCGGCCTCGGTGCAG
EEK	ENST00000262186.10_cds_7_EEK	chr7	150950920	150951120	-	CCCTCATGTATGCTAGCATCTTCGGCAACGTGTCGGCCATCATCCAGCGGCTGTACTCGGGCACAGCCCGCTACCACACACAGATGCTGCGGGTGCGGGAGTTCATCCGCTTCCACCAGATCCCCAATCCCCTGCGCCAGCGCCTCGAGGAGTACTTCCAGCACGCCTGGTCCTACACCAACGGCATCGACATGAACGCG
EEK	ENST00000297494.8_cds_4_EEK	chr7	150996762	150996925	+	GAGCGGCTCCCAGGCCCACGAACAGCGGCTTCAAGAGGTGGAAGCCGAGGTGGCAGCCACAGGCACCTACCAGCTTAGGGAGAGCGAGCTGGTGTTCGGGGCTAAGCAGGCCTGGCGCAACGCTCCCCGCTGCGTGGGCCGGATCCAGTGGGGGAAGCTGCAG
EEK	ENST00000297494.8_cds_16_EEK	chr7	151007101	151007276	+	GTTCTGTGTGTTCGGGCTCGGCTCCCGGGCATACCCCCACTTCTGCGCCTTTGCTCGTGCCGTGGACACACGGCTGGAGGAACTGGGCGGGGAGCGGCTGCTGCAGCTGGGCCAGGGCGACGAGCTGTGCGGCCAGGAGGAGGCCTTCCGAGGCTGGGCCCAGGCTGCCTTCCAG
EEK	ENST00000639579.2_cds_9_EEK	chr7	151016687	151016821	-	CCTGAGGCCTTCCTGGCCAACCTCTTCGTGCACCCTCTCCTGCCTCCGAGAGATCTGAGCCCGACAGCCCCCTGTCCAGCTGCGGCCACAGCCAGCCTCCTTGCCTCCATTTCCCGAATTGCCCAGGACCCCAG
EEKAG	ENST00000262188.13_cds_1_EEKAG	chr7	151245459	151245671	-	CGCCCCGGGATGCCGTCTGGAGCCCGGATGCCCCACCAGGGGGCGCCCATGGGCCCCCCGGGCTCCCCGTACATGGGCAGCCCCGCCGTGCGACCCGGCCTGGCCCCCGCGGGCATGGAGCCCGCCCGCAAGCGAGCAGCGCCCCCGCCCGGGCAGAGCCAGGCACAGAGCCAGGGCCAGCCGGTGCCCACCGCCCCCGCGCGGAGCCGCAG
EEK	ENST00000287878.9_cds_11_EEK	chr7	151565719	151565885	-	ATGTCTGATATGCCAAAGCCTGCCTTCATGAAGCAGAACCTGGATGAGCTTGGAATAGGAACGTACCACAACATTGCCTTCATACATCCAGACACTCCCATCATCAAAGCCTTGAACATATTTGTGGAAAGACGAATATCAGCTCTGCCTGTTGTGGATGAGTCAG
EEKA	ENST00000262178.7_cds_12_EEKA	chr7	159030615	159030789	-	GTGCAGTGCGAGCTGAAGCGAAAATGGCGAAGCCGGTGCCCGACCCCGTCCGCGAGCCGGGATTACAGGGTCTGCGGTTCCTCCTTCTCCCGCAACGGCTCGGAGGGCGCCCTGCAGTTCCACCGCGGCTCCCGCGCCCAGTCCTTCCTGCAAACGGAGACCTCGGTCATCTAG
EEK	ENST00000306317.7_cds_5_EEK	chr8	22151830	22152000	-	GGACCTGCGGGGCAACTCACTCAACTGTGACTGCAAGGTGAAGTGGTTGGTGGAGTGGCTGGCACACACCAACACCACGGTGGCACCCATCTACTGCGCCAGCCCGCCCCGCTTCCAGGAGCACAAGGTGCAGGACCTGCCGCTGCGGGAGTTCGATTGCATCACCACAG
EEK	ENST00000389131.8_cds_5_EEK	chr8	23328381	23328565	-	CAACCCCTGGTGCGACTGAGAGGCGGTGCCTACATCGGGGAGGGCCGCGTGGAGGTGCTCAAAAATGGAGAATGGGGGACCGTCTGCGACGACAAGTGGGACCTGGTGTCGGCCAGTGTGGTCTGCAGAGAGCTGGGCTTTGGGAGTGCCAAAGAGGCAGTCACTGGCTCCCGACTGGGGCAAG
EEKA	ENST00000276440.12_cds_11_EEKA	chr8	25308782	25308925	+	AATTGCGATGGAAACCTACATCCGCCAGAGGCAGCTCATCATGTCGCCTTTGATAACATCACACGTGATTGGGGAGAATGAGCCACTCACTTCAGTCTTGAATAAAGTGATTGCAGCAAAGGAAGTGAATCACAAAGGGCAAG
EEK	ENST00000380665.3_cds_1_EEK	chr8	25460367	25460554	+	ATGTCGTCCGTTTCAGGAAATGCCTCTTTCATTTTGGGAACTGGGAAGATTGTGACTCCTCAGAAGCATGCCGAATTACCTCCTAATCCTTGCACACCAGATACTTTTAAATCACCTTTGAACTTTTCCACAGTAACCGTAGAGCAATTGGGAATTACACCTGAAAGCTTTGTTAGGAACTCTGCAG
EEK	ENST00000380385.6_cds_6_EEK	chr8	27879568	27879766	-	GTGGCGTGGAGGCCCCGATGATGATCCGCCTGGTGAATGGCTCAGGTCCGCACGAGGGCCGCGTGGAAGTGTACCACGACCGGCGTTGGGGCACCGTGTGTGACGACGGCTGGGACAAGAAGGACGGAGACGTGGTGTGCCGCATGCTCGGCTTCCGCGGTGTGGAGGAGGTGTACCGCACAGCTCGATTCGGGCAAG
EEK	ENST00000240093.8_cds_7_EEK	chr8	28562797	28563011	+	GTACACGCCCTGCAGTTACAGAGGAATGGAGGAGAGACTACCTCATGGCAGCATGTCACGACTAACAGATCACTCCAGGCATAGTAGTTCTCATCGGCTCAATGAACAGTCACGACATAGCAGCATCAGAGATCTCAGTAATAATCCCATGACTCATATCACACATGGCACCAGCATGAATCGGGTTATTGAAGAAGATGGAACCAGTGCTTAA
EEKA	ENST00000220562.9_cds_4_EEKA	chr8	28737518	28737663	+	GGTGTGGAGAGAAGCTCGGGACCGCATCGTGGGCTTCCCTGGCCGTTACCACGCATGGGACATCCCCCATCAGTCCTGGCTCTACAACTCCAACTACTCCTGTGAGCTGTCCATGGTGCTGACAGGTGCTGCCTTCTTTCACAAG
EEKA	ENST00000524189.6_cds_30_EEKA	chr8	29116830	29117007	-	GTGAAAGCAGAAGCCTCCTGGGACTCCGCGGTGCATGGCTGCCCTCAGCTCAGCAGGGGCACGCCCGTGGACGAGCGGTTGTTCCTGATCGTGCGCGTGACGGTCCAGCTCAGCCACCCTGCTGACATGCAACTGGTGTTACGCAAGAGAATCTGTGTCAATGTTCACGGCCGCCAG
EEK	ENST00000315215.11_cds_6_EEK	chr8	37830709	37830923	+	AGGGGGCCCTGGAGCTGCACACACACCACCTCATCCCGTCCCTACGCCAAGTGGTGTTCCAGGGGGATCGGCTGCCCTTCCAGTGCTCTGCCAGCTACCTGGGCAACGACACCCGCATCCGCTGGTACCACAACCGAGCCCCTGTGGAGGGTGATGAGCAGGCGGGCATCCTCCTGGCCGAGAGCCTCATCCACGACTGCACCTTCATCACCAG
EEK	ENST00000315215.11_cds_7_EEK	chr8	37831422	37831587	+	TGAGCTGACGCTGTCTCACATCGGCGTGTGGGCCTCAGGCGAGTGGGAGTGCACCGTGTCCATGGCCCAAGGCAACGCCAGCAAGAAGGTGGAGATCGTGGTGCTGGAGACCTCTGCCTCCTACTGCCCCGCCGAGCGTGTTGCCAACAACCGCGGGGACTTCAG
EEK	ENST00000343823.11_cds_10_EEK	chr8	38128290	38128458	+	CTCCCCAGTTAAAGATCTCAGATGACCGGCTGACTGTGGTTGGAGAGAAGGGCTACTCTATGGTGAGGGCCTCTCATGGAGTACGGAAAGGTGCCTGGTATTTTGAAATCACTGTGGATGAGATGCCACCAGATACCGCTGCCAGACTGGGTTGGTCCCAGCCCCTAG
EEK	ENST00000276449.9_cds_4_EEK	chr8	38145962	38146147	-	GTCCTGCAGAAGATCGGAAAAGATACATTCATTACTCACGAGCTGGCTGCCGAGGCAGCAGGAAACCTGGTGGGGCCCCGTGACTTTGTGAGCGTGCGCTGTGCCAAGCGCCGAGGCTCCACCTGTGTGCTGGCTGGCATGGCCACAGACTTCGGGAACATGCCTGAGCAGAAGGGTGTCATCAG
EEK	ENST00000523983.6_cds_5_EEK	chr8	38400852	38401053	+	GTCCAGACAGGCCACAAGCCCAGCACAAAGGAGATAGTTCGCTTCTCCAAACTATTTGAGGACCAGCTGGCCCTGGAACACTTAGATCGCCCTCAGCTGGTTGCCCTTTGCAAACTGCTGGAATTGCAGACATTTGGAACCAACAACCTGCTCCGCTTTCAGCTCCTGATGAAACTGAAGTCTATAAAAGCAGATGATGAA
EEK	ENST00000487273.7_cds_5_EEK	chr8	39017218	39017414	+	AGGATTGCTGCATTTAGAGAATGCGAGTTATGGGATTGAACCCCTGCAGAACAGCTCTCATTTTGAGCACATCATTTATCGAATGGATGATGTCTACAAAGAGCCTCTGAAATGTGGAGTTTCCAACAAGGATATAGAGAAAGAAACTGCAAAGGATGAAGAGGAAGAGCCTCCCAGCATGACTCAGCTACTTCGA
EEKA	ENST00000487273.7_cds_11_EEKA	chr8	39041945	39042117	+	GGGTTCCAGAAACTTTAGCAGTTGCAGTGCAGAGGACTTTGAGAAGTTAACTTTAAATAAAGGAGGAAACTGCCTTCTTAATATTCCAAAGCCTGATGAAGCCTATAGTGCTCCCTCCTGTGGTAATAAGTTGGTGGACGCTGGGGAAGAGTGTGACTGTGGTACTCCAAAG
EEKA	ENST00000314191.7_cds_62_EEKA	chr8	47826655	47826861	-	GACATTAGCTGTCAGCACGCAGCCCTGCTGAGCCTCGACCCAGCGGCTGTTAGCGCTGGTTGCCTGGCCAGCCTACAGCAGCCCGTGGGCATCCGCCTGCTAGAGGAGGCTCTGCTCCGCCTGCTGCCTGCTGAGCTGCCTGCCAAGCGAGTCCGTGGGAAGGCCCGCCTCCCTCCTGATGTCCTCAGATGGGTGGAGCTTGCTAA
EEK	ENST00000276570.10_cds_3_EEK	chr8	66076659	66076873	+	AAAATTGGCCCTGAAACACCATCCAGACAAGAATCCAGATGATCCAGCTGCTACTGAGAAGTTTAAAGAAATCAACAACGCCCACGCAATACTTACCGACATTTCAAAGAGAAGCATATACGACAAGTACGGATCGCTGGGACTCTACGTGGCCGAGCAGTTTGGAGACGAAAACGTTAACACCTACTTCATGCTGTCGAGCTGGTGGGCAAAG
EEK	ENST00000288368.5_cds_36_EEK	chr8	68192334	68192525	+	CTAATGAGGCCTCTCAACGCTTTGGATGAACTTTACCGACTGGTAGCCTCGTTTATCAGATCCAAGCGCACAGCTGCCTGTGCAAACACAGCTTGCAGTGCTTCTGGGGTTGGACTGCTGTCAGTTTCCTCGGAGCTGTGCAACAGGCTGGGCGCCTGCCACATCATCATGTGCAGCAGCGGTGTGCATCG
EEKAG	ENST00000355780.9_cds_4_EEKAG	chr8	73673106	73673242	-	GCAGTATAACTCCAACTGTGGAACTGAATGGGCTTGCTATGAAAAGGGGAGAGCCTGCCATCTACAGGCCATTAGATCCAAAGCCATTCCCAAATTATAGAGCTAATTACAACTTTCGGGGCATGTACAATCAGAG
EEKG	ENST00000027335.8_cds_13_EEKG	chr8	94148743	94148874	-	CTATTCACTGAGGGGAGACACAAGAGGTTGGCTTAAAATTGACCACGTGACTGGTGAGATCTTTAGTGTGGCTCCATTGGACAGAGAAGCCGGAAGTCCATATCGGGTACAAGTGGTGGCCACAGAAGTAG
EEK	ENST00000419617.7_cds_9_EEK	chr8	98526741	98526917	-	GAAATGCAACCTCACCACAAGTACAAAGACCATCTTTCATGGACTACTTTGATAAGCAAGACTTCAAGAATAAGAGTCACGAAAACTGTAATCAGAACATGCATGAACCCTTCCCTATGTCCAAAAACGTTTTTCCTGATAACTGGAAAGTTCCTCAAGATGGAGACTTTGACTTT
EEK	ENST00000337198.10_cds_10_EEK	chr8	102829271	102829486	-	AAATACAAGGAAGATGAGCCTCTGTTTACAAGCAGCCTTTGGGGTCCATCCTGTGATGAGCTTGATCAAATTGTGGAAAGCTGTCTTCTTCCTGAGCTGAATGTGGGAGATTGGCTTATCTTTGATAACATGGGAGCAGATTCTTTCCATGAACCATCTGCTTTTAATGATTTTCAGAGGCCAGCCATTTATTACATGATGTCATTCAGTGATTG
EEK	ENST00000239690.9_cds_3_EEK	chr8	109293343	109293524	-	ATTATGTTTAATGAAGAACTTGGGGATCCTTTTATTATAATTCACAGTATCTCACTGCTAAATGCTGAAGAACATTCTATAGCTACCCTACTTCTTCGAATAGAGAAAGAGGAATTGGATATGAAAGGAAGTGGTTTCTATGTTTCTCTGGAGTGGGTCACTATCAGTAAGAAAAATCAAG
EEKAG	ENST00000378402.10_cds_40_EEKAG	chr8	109450974	109451149	+	GCACGGGAGCTGAGCAAGCCTGTGAAGTGAGTGTGGTTAATGGGAAAGATTTGTCACAGTCCATGACTCCGTTTACGTACGCAGTGTCACTGACTCCACTCATCACTGCAGTATCTCCTAAGAGAGGCAGTACAGCAGGGGGCACCAGACTGACAGTCGTGGGATCAGGATTCAG
EEK	ENST00000287380.6_cds_12_EEK	chr8	123126507	123126687	+	CTATATGCATGGCCTCTTCTTGAAACTGTGTTCTCAGAAGTGCTGACAAGAGAGGAGTGGCTGAAATTGTTCGATAATATCTTTTCCAACCATCCTTCCTTCCTTCTGATGACTGTTGTAGCCTACAACATATGTTCTAGAACGCCTCTGCTCAGCTGTAATCTTAAAGATGACTTTGAG
EEK	ENST00000220592.10_cds_14_EEK	chr8	140541163	140541358	-	GTGGTGGGCAGCATGGACGCCCACCCCAATCGCTACTGCGCCACCGTGCGCGTGCAGCAGCACCGGCAGGAGATCATACAAGACCTGGCCGCCATGGTCCGCGAGCTCCTCATCCAGTTCTACAAGTCCACGCGCTTCAAGCCCACCCGCATCATCTTCTACCGCGACGGTGTCTCTGAAGGCCAGTTCCAGCAG
EEK	ENST00000220592.10_cds_7_EEK	chr8	140557088	140557236	-	ATTCCCGCTGCAGCAGGAGAGCGGGCAGACGGTGGAGTGCACGGTGGCCCAGTATTTCAAGGACAGGCACAAGTTGGTTCTGCGCTACCCCCACCTCCCATGTTTACAAGTCGGACAGGAGCAGAAACACACCTACCTTCCCCTGGAG
EEK	ENST00000329397.6_cds_3_EEK	chr8	141426938	141427069	+	GACTGGCCGTTTGACGATGGGGCGCCCCCGCCCGGCAAGGTAGTGGAAGACTGGCTGAGCCTGGTGAAGGCCAAGTTCTGTGAGGCCCCCGGCAGCTGCGTGGCTGTGCACTGCGTGGCGGGCCTGGGCCG
EEK	ENST00000430863.5_cds_24_EEK	chr8	141436685	141436862	-	GGAAGCCTGCTCCAGGGACAGCTGCGGCCCTTGCTCGACGGCTTCTTCCAGAGCAGCGACCAGGTGATCGTGTGCATCATGGGCACCGTGTCAGACACGCTGCACCGCCTGGGCGCGCAGGGCACAGGGAGTCAGAGCCTCGGCGTTGCCATCAGCACACGCTCCTTCTTTAATGAC
EEK	ENST00000430863.5_cds_23_EEK	chr8	141440225	141440369	-	TTCCTCTACAGCCCTGTCCTGCTGGAGGTGCTTCCCAAACAAGCTGCCTTGACCGTGCTGGCACAAGGCCTCCACGACCCCAGCCCTGAGGTCCGCGTGTTGAGTCTGCAGGGCCTAAGCAACATCCTCTTCCACCCAGATAAG
EEK	ENST00000430863.5_cds_17_EEK	chr8	141467398	141467548	-	GATATCATGCAGCAGCTCACACTGGCAGAGTTGAGCGACCTCATCTGGACGGCCATCGACGGCCTGGGCTCCACCAGCCCCTTCCGCGTGCAGGCAGCCTCCGAGATGCTGCTCACAGCCGTCCAGGAGCACGGGGCCAAGCTGGAGATC
EEKA	ENST00000323289.6_cds_1_EEKA	chr8	142475473	142475635	+	GCGGCTGGAAGCTGTGGTCCCTGTGGGGCGAATGCACGCGGGACTGCGGGGGAGGCCTCCAGACGCGGACGCGCACCTGCCTGCCCGCGCCGGGCGTGGAGGGCGGCGGCTGCGAGGGGGTGCTGGAGGAGGGTCGCCAGTGCAACCGCGAGGCCTGCGGCC
EEKAG	ENST00000289013.11_cds_8_EEKAG	chr8	143379828	143379985	+	GTGGCAGCCGAGTACAGGCTAGTGCACCGGACCATGGCCCAGCCACCCGTCCACGACTACGTGCCTGTCTCCTGGACTGCCCTGGTGCATGTCAAGGCCGAGTACTTCCGCTCCCTGGCCCACTACCACGTAGCCATGGCCCTCTGCGACGGCTCCC
EEK	ENST00000289013.11_cds_10_EEK	chr8	143380588	143380783	+	GCAAGGCACACCTGAAGCGTGCCATCCTGGGGCAGGAGGAGGCGCTGCGGCTGCACGCCCTGTGCCGCGTCCTGCGCGAGGTGGACCTGCTTCGGGCTGTGATCTCCCAGACGCTGCAGCGCTCACTGGCCAAGTATGCGGAGCTCGACCGTGAGGATGACTTCTGTGAGGCTGCCGAGGCCCCGGACATCCAGC
EEKG	ENST00000528919.5_cds_36_EEKG	chr8	144259910	144260057	+	CTGCTGAACAGCAACGTGGCCAACGACCTCATGCTCTTGGACTCGCTGCTGGAGAGCCTGGCGGCTCGCCAGAAGGACACATGCGCCAGCGTGCGGAGGCTGGTGCTCCGCGGCCTGGCCAACCTGGCCTCCGGCTGCCCTGACAAG
EEK	ENST00000409379.8_cds_22_EEK	chr8	144432284	144432460	-	ATGCTGAGCACCTGAAGACCCTGTCCCTGTCCTACAACGCCCTGGGAGCCCCTGCCCTGGCCAGGACCCTGCAGAGCCTGCCCGCCGGCACCCTCCTGCACTTAGAGCTCAGCTCCGTGGCAGCCGGCAAGGGTGATTCGGACCTCATGGAGCCTGTATTCCGATACCTGGCCAAG
EEK	ENST00000382329.2_cds_16_EEK	chr9	371427	371566	+	GTCTCCTGACTTTTATGAAGAAGTGAAAATTAAGCTCCCCGCTAAGCTCACAGTAAATCACCACCTCCTGTTCACCTTCTACCATATCAGCTGTCAGCAGAAGCAAGGAGCCTCCGTGGAAACTCTCCTGGGATATTCA
EEKG	ENST00000276914.7_cds_2_EEKG	chr9	19126113	19126309	-	AGTGTGGTGACTCGGGTGGTCAACCTGCCCTTGGTGAGCTCCACGTATGACCTCATGTCCTCAGCCTATCTCAGTACAAAGGACCAGTATCCCTACCTGAAGTCTGTGTGTGAGATGGCAGAGAACGGTGTGAAGACCATCACCTCCGTGGCCATGACCAGTGCTCTGCCCATCATCCAGAAGCTAGAGCCGCAAA
EEK	ENST00000309615.8_cds_1_EEK	chr9	32989758	32989891	-	ATGATGCGGGTGTGCTGGTTGGTGAGACAGGACAGCCGGCACCAGCGAATCAGACTTCCACATTTGGAAGCAGTTGTGATTGGGCGTGGCCCAGAGACCAAGATCACTGATAAGAAATGTTCTCGACAGCAAG
EEK	ENST00000297990.9_cds_11_EEK	chr9	33467690	33467868	-	TCTCCGTCCACTGAGTCGCCTGCAGGCAGCGTGCCACCGGCTGAAGCTCTGGCCAGAGCTGCAGGACAATGGTGGGGACTATGTCTCAGCTGCTTTGGGCCCCCTGACCACCCTCCTGGAGCAGGGCCTGGGGGCTCGGCTGAACCTGCTGGCTCACTCTCGACCCCCAGTCCCAGAG
EEK	ENST00000314888.10_cds_26_EEK	chr9	35712834	35713043	-	GTATTGCAGCTCGGGATGTGGCAGGTGGGCTGCGGTCACTGGCCCAGGCCGCTAGGGGAGTCGCTGCACTGACGTCAGATCCTGCAGTGCAGGCCATTGTACTTGATACGGCCAGTGATGTGCTGGACAAGGCCAGCAGCCTCATTGAGGAGGCGAAAAAGGCAGCTGGCCATCCAGGGGACCCTGAGAGCCAGCAGCGGCTTGCCCAG
EEK	ENST00000358127.9_cds_5_EEK	chr9	36966548	36966724	-	GTATTCAGGAGTCTCCGGTGCCGAACGGCCACTCGCTTCCGGGCAGAGACTTCCTCCGGAAGCAGATGCGGGGAGACTTGTTCACACAGCAGCAGCTGGAGGTGCTGGACCGCGTGTTTGAGAGGCAGCACTACTCAGACATCTTCACCACCACAGAGCCCATCAAGCCCGAGCAG
EEK	ENST00000358127.9_cds_1_EEK	chr9	37020635	37020801	-	GACATGGAGGAGTGAATCAGCTTGGGGGGGTTTTTGTGAATGGACGGCCACTCCCGGATGTAGTCCGCCAGAGGATAGTGGAACTTGCTCATCAAGGTGTCAGGCCCTGCGACATCTCCAGGCAGCTTCGGGTCAGCCATGGTTGTGTCAGCAAAATTCTTGGCAG
EEK	ENST00000318158.11_cds_7_EEK	chr9	37432007	37432138	+	GGGCGACGTCGTAAACCAGGACGACCTGTACCAGGCCTTGGCCAGTGGTAAGATTGCAGCTGCTGGACTGGATGTGACGAGCCCAGAACCACTGCCTACAAACCACCCTCTCCTGACCCTGAAGAACTGTG
EEK	ENST00000432825.7_cds_10_EEK	chr9	37512546	37512721	-	GTCTGATACGTGGCGCCTGGTGAACCCACCAGCACGGCCCCACCTTGAAAATTCTCTCAGACGTCCCTCGGCAGCCCACAATGGGCAGAAGGTGACAGCCATGGCAACGAGGATCACAGCCCGGGTGGAAGGTGGTTACCACAGCAACCGCAGTGTCTTCTGCACCATCCTGTGA
EEK	ENST00000377110.9_cds_12_EEK	chr9	70625190	70625331	-	GGGAACCTGCCCCCAGACTACAGAATCAGCCTGATTGACATCGGCCTGGTGATCGAGTACCTGATGGGCGGGGCTTATCGCTGCAACTACACGCGCAAGCGCTTCCGGACCCTCTACCACAACCTCTTCGGCCCCAAGAGG
EEKA	ENST00000375807.8_cds_1_EEKA	chr9	89319651	89319797	+	GGCATCAAGTTATCAGCAGATGTCAAACCATTTGTCCCCAGATTTGCCGGGCTCAATGTGGCATGGTTAGAGTCCTCAGAAGCATGTGTCTTCCCCAGCTCTGCAGCCACATACTATCCGTTTGTTCAGGAACCACCAGTGACAGA
EEK	ENST00000375249.5_cds_6_EEK	chr9	96488088	96488274	+	ATGGTAAAAGATGACTATGAGGACGATTCCCATGTTTTCCGGAAACCCGCCAATGACATCACATCCCAGCTGGAGATTAATTTTGGTAACCTCCCTCGTCCTGGGCGTGGAGCCAGAGGAGGCACCCGGGGAGGCCGGGGAAGGATCAGGAGGGCAGAGAACTATGGACCCAGAGCAGAAGTGGTG
EEK	ENST00000259455.4_cds_2_EEK	chr9	98541872	98542043	-	CTTTCTTTTGCTGCAACCACGCCTGTTCTAGCCGATAAGAAAAAATACCCTTATTTCTTTCGGACCGTCCCATCAGACAATGCGGTGAATCCAGCCATTCTGAAGTTGCTCAAGCACTACCAGTGGAAGCGCGTGGGCACGCTGACGCAAGACGTTCAGAGGTTCTCTGAG
EEK	ENST00000353234.5_cds_8_EEK	chr9	98773876	98774080	-	CTTCGAAACGGAGCTCCCCTCACCAGACTCCCGAGTGACAAGCTGAAAGCAGTCATCCCCCCATTCCTACCCCCTTCCAGTTTTGAGCTGTGGAGCTCTGATCGGTCCCGGACGCGTCACAACGGGAAGGCAGACCCCATGAAGACTGCGCTGCCCCAGAGAGCCAGCAGGGGCCACCCCGTGGGCGGCGGGGGCACAGACACT
EEKA	ENST00000374586.8_cds_15_EEKA	chr9	109036205	109036380	-	CATTAGCAGCAATCCTTGGAGCAGTGCCATTCCTGGGGACATACTGGGCAGCAGTACCTGCAGTTCTTGACCTGTGGCTGACACAAGGGTTAGGATGCAAGGCCATTTTACTGTTGATTTTTCATCTCTTGCCAACATACTTTGTAGATACTGCAATCTACTCTGACATATCAGG
EEK	ENST00000288502.9_cds_8_EEK	chr9	114643133	114643313	+	GAAATGGCCCGCCAGCTGCTGGCAGTGTTTGGCGGCTACTACATCCGGCTTCTAGTGACCTCCCAGCTCCCTCAGGCAATGGGGACACGACACACGAACTCTCCGAGAATTCCATGCCCCTGCCAGCTCATAGAAGCCTACATCCTAGGCACAGGGTGCTGCCCGTTCCTGGCGAGGTGA
EEK	ENST00000616568.5_cds_10_EEK	chr9	120862587	120862749	-	GTTCCTCTGCGGCAAGGAGATCAAGAAGAAGAAGTGCATCTTCCGCCTGCGCATCCGCGTCCCACCCAACCCGCCAGGGAAGCTGCTGCCTGACAAAGGACTGCTGCCAAATGAGAACAGCGCCTCCTCTGAGCTGCGTAAGAGAGGAAAGAGCAAGCCTGG
EEKAG	ENST00000616568.5_cds_5_EEKAG	chr9	120869181	120869330	-	AAAGGCGGCGCGCTGAAGAAGGGCGCCATCGCCAGGACGCTGCAGGCCGTGAAGATGGTGCTGTCCTACCAGCCCGAGGAGCTCGAGTGGGACTCGCCCCATCGCACCAACCAGCAGCAATGCTACTGCTACTGCGGCGGGCCCGGAGA
EEKG	ENST00000373615.9_cds_3_EEKG	chr9	124021098	124021304	+	CGCTAAGCTGCAACGAAAACGACGCAGAGCACCTGGACCGTGACCAGCCATACCCGAGCAGCCAGAAGACCAAGCGCATGCGCACGTCCTTCAAGCACCACCAGCTTCGGACCATGAAGTCTTACTTTGCCATTAACCACAACCCCGACGCCAAGGACTTGAAGCAGCTCGCGCAAAAGACGGGCCTCACCAAGCGGGTCCTCCAG
EEK	ENST00000373555.9_cds_13_EEK	chr9	124899328	124899478	-	GCTGCCGCCAACCAGGAGAGCAGCCATGTGCAGCAGCAGGCCCTTGCTCTGGAGCAGCAGTTCTTGGAGCGCACCCAGGCGCTAGAAGCCCAGATAGTGGCCCTGGAGAGAACGCGGGCAGCTGACCAGACCACCGCAGAGCAAGGGATG
EEK	ENST00000373360.7_cds_4_EEK	chr9	127402556	127402753	+	GCTGGGTGCTGGAGTGGCGCTGGCTGGCTGTGCTGGGCTGCGTGCCCCCCTCCCTCATGCTGCTTCTCATGTGCTTCATGCCCGAGACCCCGCGCTTCCTGCTGACTCAGCACAGGCGCCAGGAGGCCATGGCCGCCCTGCGGTTCCTGTGGGGCTCCGAGCAGGGCTGGGAAGACCCCCCCATCGGGGCTGAGCAG
EEK	ENST00000314830.13_cds_8_EEK	chr9	127741787	127741959	-	GTTCCACACCATGTCCATCATGCTGGCCGTGGACATCCTGGGCTGCACCGGCTCTGCGGAGGAGCGGGCAGCGCTGCTGCACAAGACCATTCAGCTGGCGGCCGAGCTGCGGGGGACTATGGGCAACATGTTCAGCTTCGCGGCGGTCATGGGTGCCCTGGACATGGCCCAG
EEK	ENST00000373247.7_cds_9_EEK	chr9	127808557	127808705	+	TGTCCTCTATACCTGTGTCCGATGCTGGAGGCCCTCGAGGAAGGGGGGCCGCCGCTGACCCTGGGCCTGGAGGGGGAGCACCAGCGGTCCAACGCCGCCTTGGCCTTGCAGCTGGCCCACTGCTGGCTGCAGCGGCAGGACCGCCATG
EEK	ENST00000372791.7_cds_4_EEK	chr9	128469182	128469353	+	AATCCACCTCATTGCCTGGAGATCACGCCACCATCTTCAGAAAAGCTGGTCTCAGTGATGCGGTTAAGTGACCTCTCTACAGAAGATGATGACTCAGGTCACTGTAAAATGAACCGTTATGATAAGAAGATTGATAGTCTAATGAATGCGGTTGGTTGTCTGAAGTCTGAG
EEK	ENST00000358369.8_cds_2_EEK	chr9	129042303	129042514	+	TCTGCATTCTCCCAGCTACGGTTGACGCCAGGCCTGCGGAAAGTCCTCTTTGCCACGGCCCTGGGGACTGTGGCCCTGGCCCTGGCTGCCCACCAGCTGAAGAGGCGACGGAGGAGGAAGAAGCAGGTTGGTCCCGAGATGGGAGGGGAGCAGCTGGGCACGGTGCCCCTCCCTATCCTCTTGGCCAGGAAGGTCCCTTCAGTGAAGAAAG
EEK	ENST00000358369.8_cds_5_EEK	chr9	129049826	129049963	+	GCATGGAGCTGTTTGAGGAAGCTCTGCAGAAGTGGGAGCAGGCACTAAGCGTGGGCCAGCGGGGGGACAGCGGCAGCACCCCCATGCCCAGGGACGGCCTCCGGAACCCAGAGACTGCATCAGAGCCACTGTCTGAG
EEK	ENST00000355452.5_cds_3_EEK	chr9	131087475	131087622	+	CTTGCCAAGGCCTTGCTGAGGGAGCGGAAACAGGCGCACCGCCGTGCCAGCAGGCTCACCAGCCAGACGCAAGCCACGCTCCAACAGGCGTCCCAGCAGGTGCTGGCGTCTGAAGCACGCAGACAGGAGCTGGAGGAAGCTGAGCGG
EEK	ENST00000359428.10_cds_12_EEK	chr9	131146128	131146304	+	GTTTACTGCTGCAGCTACCTCTACTCCTGTTAGTAGCTCCCAGAGCGCACCCCCGATGTCGCCATTCTCTTCTGCCTCCAAGCCAGCTGCTTCTGGACCACTCAGCCACCCCACACCTCTCTCAGCACCACCTAGTTCCGTGCCATTGAAGTCCTCAGTCTTGCCCTCACCATCAG
EEKAG	ENST00000393229.4_cds_1_EEKAG	chr9	132166831	132167044	+	ATGCTGCATCTGCTGGCGCTCTTCCTGCACTGCCTCCCTCTGGCCTCTGGGGACTATGACATCTGCAAATCCTGGGTGACCACAGATGAGGGCCCCACCTGGGAGTTCTACGCCTGCCAGCCCAAGGTGATGCGCCTGAAGGACTACGTCAAGGTGAAGGTGGAGCCCTCAGGCATCACATGTGGAGACCCCCCTGAGAGGTTCTGCTCCCAT
EEKA	ENST00000393229.4_cds_6_EEKA	chr9	132240909	132241044	+	AGTGTAACTGCAACCAGATAGGCTCCGTGCACGACCGGTGCAACGAGACCGGCTTCTGCGAGTGCCGCGAGGGCGCGGCGGGCCCCAAGTGCGACGACTGCCTCCCCACGCACTACTGGCGCCAGGGCTGCTACC
EEKG	ENST00000224140.6_cds_18_EEKG	chr9	132283263	132283413	-	GTTCAAGGACGCCCACAGAAAACACAGAGTATCATCATCTTAGAGTCCCATATCATCTGCTGCACGTTGAGCACAAGTGGTGGTTTACTACTTGAGTCTGCTTTCCGTGGGCAAGGGGGTGTCCCCTTCAGCTGTGTCATTGTTGATGAG
EEK	ENST00000339463.7_cds_8_EEK	chr9	132989060	132989198	+	GTCTTCTCCACCCCTCACGGGCTCGAAGTGCATGTGCGACGCTCCCATAGTGGGACCCGGCCCTTCGCCTGTGACATCTGCGGCAAAACCTTCGGCCACGCTGTGAGCCTGGAGCAGCACACGCACGTCCACTCCCAG
EEK	ENST00000615505.4_cds_3_EEK	chr9	133353748	133353940	-	CCCAATGGAACTGAAAAATCTGGAGTATAGGCCAGTGAAGGTCAGGGGGTGCTTTGACCATTCCAAGGAGCTGTATATGATGCCCCGGACCATGGTGGACCCTGTCCGGGAGGCCCGGGAGGGCGGCCTCATCTCCTCCTCAACTCAGAGTGGGGCCTATGTGGTCACTCCCTTCCACTGCACCGACCTGGG
EEK	ENST00000371957.4_cds_13_EEK	chr9	133402877	133403012	+	AGTCAGAGTCACTGTCAGAGGAGCTGCAGAATGCTGGGCTGCTGGAGCACATCCTGGAGCACCTCAACAGCTCCCTCGAAAGCAGGGACGTCTGCGCCAGCGGCCTGGGCCTGCTCTGGGCCCTCCTGCTGGACG
EEK	ENST00000371899.9_cds_5_EEK	chr9	133474960	133475113	-	AGCAGCCGAGTATCGTGGGCTGAGGCACGGGCCCCACACGTGTGCCGGCCCATCACCGTGGCCTTGCTGATGCGCCTCCTGCAGCAGCTGACGGGCATCACGCCCATCCTGGTCTACCTGCAGTCCATCTTCGACAGCACCGCTGTCCTGCTG
EEK	ENST00000481739.2_cds_6_EEK	chr9	134429107	134429240	+	GCTGGAATGAGCTGCTCATCGCCTCCTTCTCCCACCGCTCCATCGCCGTGAAGGACGGGATCCTCCTGGCCACCGGGCTGCACGTCCACCGGAACAGCGCCCACAGCGCAGGGGTGGGCGCCATCTTTGACAG
EEK	ENST00000298466.9_cds_2_EEK	chr9	135698328	135698476	-	GAAGCGGATGTCGTTGAGCTGTGAGCGTCTGCGGGCCCTGCTGCCCCAGTTCGATGGCCGGCGGGAGGACATGGCCTCGGTCCTGGAGATGTCTGTGCAGTTCCTGCGGCTTGCCAGCGCCCTGGGGCCCAGTCAGGAGCAGCACGCT
EEK	ENST00000371732.10_cds_7_EEK	chr9	136367636	136367828	-	GCCATAGCCACGCGGGAGGAGCTGCACGCACAGCACGCCCGGGGCCTGCAGGAGAAGGACGCGCTGCGCAAGCAGGTGCGGGAGCTGGGCGAGAAGGCGGATGAGCTGCAGCTGCAGGTGTTCCAGTGTGAGGCGCAGCTACTGGCCGTGGAGGGCAGGCTCAGGCGGCAGCAGCTGGAGACGCTCGTCCTG
EEK	ENST00000277537.10_cds_9_EEK	chr9	136454108	136454327	-	CTCCGCAGACGCTCCCTGACGGCCCATTGGCCAGTCCTGCCAGAGTGCCGATGTTCCCAGTGCCACTGCCCCCGGGGCCCCTGGAGCCGGGTCCTGGCTGTGTGACCCCAGGGCCTGCACTTGGCTTCCTGGAGCCCTCCGGGCCTGGCCTCCCACCTGGTGTGCCACCTCTGCAGGAAAGGAGACACTTGCTCCAGGAAGCCAGGAGCCCAGACCCAG
EEK	ENST00000290037.10_cds_2_EEK	chr9	136471974	136472111	-	GATGTCTACAGCCTCTATGAGCCTCGATACAGGCCCTATGATGGTGCTGCGTCTGCTTACGCCCAGAACTACCGCTATCCCGAGCCCGAGCGGCCCAGCTCCCGAGCCAGCCACTCCTCGGAACGGCCACCTCCCAG
EEK	ENST00000247668.7_cds_4_EEK	chr9	136908069	136908231	+	AGCTGCCACGAAGGCCGCTGCCCGCTCATGCTGACCGAATGTCCCGCGTGCAAAGGCCTGGTCCGCCTTGGTGAAAAGGAGCGCCACCTGGAGCACGAGTGCCCGGAGAGAAGCCTGAGCTGCCGGCATTGCCGGGCACCCTGCTGCGGAGCAGACGTGAAG
EEK	ENST00000344774.6_cds_3_EEK	chr9	137245088	137245218	-	CTGTACCACTGCCAGAGGGATGAGTACCCACCCCCCGCCCGCCGCCAGCAGGAGACGCTAGATGTGGGCAGCTTCCAGCGGCTGCCGCAGCTGGACCACCCTAACCTAATCCAACGCAAGGCCATCTCAG
EEK	ENST00000326153.10_cds_6_EEK	chrX	311418	311627	-	GAAAGACCACGCTGATCAAGGCACTGACGGGCGATGCCGCCATCCAGCCACGGGACCAGCTGTTTGCCACGCTGGACGTCACGGCCCACGCGGGCACGCTGCCCTCACGCATGACCGTCCTGTACGTGGACACCATCGGCTTCCTCTCCCAGCTGCCGCACGGCCTCATCGAGTCCTTCTCCGCCACCCTGGAAGACGTGGCCCACTCG
EEK	ENST00000381229.9_cds_1_EEK	chrX	1623138	1623313	+	GTTCTCTTCGCCGCCTGCGAGCTGGGCGTGTTTGACCTTCTCGCCGAGGCCCCAGGGCCCCTGGACGTGGCGGCAGTGGCTGCAGGTGTGAGGGCCAGCGCCCATGGGACAGAGCTCCTGCTGGACATCTGTGTGTCCCTGAAGCTGCTGAAAGTGGAGACGAGGGGAGGAAAAG
EEKAG	ENST00000381042.9_cds_1_EEKAG	chrX	7925939	7926119	-	ATGAAGCACATCAACCTATCATTTGCAGCGTGTGGATTTCTGGGCATTTACCACTTGGGGGCAGCATCTGCACTTTGCAGACATGGCAAAAAACTTGTGAAGGATGTCAAAGCCTTCGCTGGGGCGTCTGCGGGATCGTTGGTTGCTTCTGTTCTGCTAACAGCACCAGAAAAAATAGAG
EEK	ENST00000303025.10_cds_1_EEK	chrX	11254547	11254707	-	GGTGATTTCACCTGGAACAGCATGTCAGGCCGCAGTGTACGGCTGAGGTCAGTCCCCATCCAGAGTCTCTCAGAGCTGGAGAGGGCCCGGCTGCAGGAAGTGGCTTTTTATCAGTTGCAACAGGACTGTGACCTGAGCTGTCAGATCACCATTCCCAAAG
EEK	ENST00000420999.2_cds_1_EEK	chrX	44312567	44312756	-	GTGGGAAAGGAGAAGTTTCACAAATCCCAACATTGGGGCTTTTGCAACAATGTTATGATGTTGGTGAGTGATGAAAAGCCTGGAATAGGTGGAGAACCACTTCTGGGGCAAAAGATAAAGCCTAAATGTAGCATATATCCTAAAGGAGATGGAAGTGATGTACCATCATGGGTAGCCTTTGATAAACAG
EEK	ENST00000329236.8_cds_8_EEK	chrX	47179318	47179495	+	AGGCAGAGCAGAAGCTGCCCCTCGGCACGAGGCTGGATCAGCAGACACTGCCACTGGGTGGCCGGGAGCTGAGCCAGGGCCTGCTTCCCCTGCCGCAGCCCTACCAGGCCCAGGGAGTCCTGGCCTCCCAAGCCCTGTCACAGGGCTCGGAGCCAAGCTCAGAGAACGCCAATGACA
EEK	ENST00000329236.8_cds_13_EEK	chrX	47181506	47181646	+	GTCCCGAGGCCTCCCTAGAGCCTGGGGCCGACTCTGTGTCGATGCAGGCTTTCTCTCGCGCCCAGCCTGGTGCTGCTCCTGGCATCTACCAACAATCAGCCGAGGCGAGCAGTAGCCAGGGCACTGCTGCCAACAGCCAG
EEK	ENST00000307367.2_cds_8_EEK	chrX	50088697	50088884	+	ATCCCTTCTGGCCTCTTTATCCCTAGCATGGCTGTTGGTGCTATAGCAGGTCGACTTCTAGGAGTAGGAATGGAACAGCTGGCTTATTACCACCAGGAATGGACCGTCTTCAATAGCTGGTGTAGTCAGGGAGCTGATTGCATCACCCCCGGCCTTTATGCAATGGTTGGGGCTGCAGCCTGCTTAG
EEK	ENST00000375365.2_cds_5_EEK	chrX	53248720	53248882	-	GAAGCCAGAGAAGGGTATCCAGTATCTGATCGAGCGGGGCTTCCTGTCAGACACACCGGTGGGAGTGGCTCACTTCATCCTGGAGCGGAAAGGCCTCAGCCGGCAGATGATAGGGGAATTCCTAGGGAACCGGCAGAAGCAGTTCAACAGAGACGTGTTGGA
EEK	ENST00000373790.9_cds_21_EEK	chrX	71394066	71394245	+	GGTTCTGTCATCAACTGAAGTCTTATCAACTGACACAGACAGCAGCTCAGCTGAAGATAGTGACTTTGAAGAAATGGGAAAGAACATTGAGAACATGTTGCAGAACAAGAAAACCAGCTCTCAGCTTTCACGTGAACGGGAGGAACAGGAGCGGAAGGAACTACAGCGAATGCTACTGG
EEKA	ENST00000339490.7_cds_18_EEKA	chrX	72620724	72620901	-	CTCGCTGTGGTGATGAAGTTGCTCGTTATTTAGATCACCTTTTGGCGCACACTGCTCCCCATCCTAAACTAGCCCCTACCTCACAGAAGGGAGGGCTAGATCGGTTCCAAGCTGCTGTGCAAACAACCTGCGACTTAATGTCCTTGGTGACCAAGGCCAAGGAACTGCATGTACAGA
EEK	ENST00000372466.8_cds_6_EEK	chrX	107153171	107153306	-	ATTGGAACAAGAATTGGATTTTATCCTGTCACAGCAGCAGGAACTAGAATTTCTGTTGACTTATTTAGAGGAGTCTACGCGTGACCAGAGTGGACTTCATTATCTGCAGGATGCAGATGAGGAGCATGTGGAGAT
EEK	ENST00000611689.4_cds_2_EEK	chrX	123202635	123202782	+	GTCCTGCTGAAAGGGACTACCTGCCTTGGCCAGGAAGCATCAGGGAAAACAATTGGACAGCTCTGCCGTGCTGCAAAGATCATGGGCTGCTGCACCTAAAATGTTCACCAGGTGGGGCCCGCCAAAACTGGGCCTATTGTATCTGGG
EEKAG	ENST00000332070.7_cds_1_EEKAG	chrX	134377617	134377755	+	ATGTCAAGCTCAGTTGAACAGAAAAAAGGGCCTACAAGACAGCGCAAATGTGGCTTTTGTAAGTCAAATAGAGACAAGGAATGTGGACAGTTACTAATATCTGAAAACCAGAAGGTGGCAGCGCACCATAAGTGCATG
EEK	ENST00000370328.4_cds_1_EEK	chrX	151970184	151970402	-	GGTCGAGGGACCTCAGACTGAATCAAAGAATGAAGCCTCTTCCCGTGATGTTGTCTATGGCCCCCAGCCCCAGCCTCTGGAAAATCAGCTCCTCTCTGAGGAAACAAAGTCAACTGAGACTGAGACTGGGAGCAGAGTTGGCAAACTGCCAGAAGCCTCTCGCATCCTGAACACTATCCTGAGTAATTATGACCACAAACTGCGCCCTGGCATTGGAG
EEK	ENST00000369534.8_cds_1_EEK	chrX	154792141	154792285	-	GCTGTATCGCATCCATTGAATACTGTGACCGAGGACATGTACACCAACGGGTCTCCTGCCCCAGGTAGCCCTGCCCAGGTCAAGGGACAGGAGGTGCGGAAAGTGCGACTCATACAGTTTGAGAAGGTCACAGAAGAGCCCATG
EEK	ENST00000262640.11_cds_1_EEK	chrX	155889466	155889612	+	ATGGCGATTCTTTTTGCTGTTGTTGCCAGGGGGACCACTATCCTTGCCAAACATGCTTGGTGTGGAGGAAACTTCCTGGAGGTGACAGAGCAGATTCTGGCTAAGATACCTTCTGAAAATAACAAACTAACGTACTCACATGGCAA
EEK	ENST00000277517.2_cds_1_EEK	chr10	1024581	1024723	-	ATGTCTGACATAAATCTTGACTGGGTTGACAGGCGTCAGTTGCAGCGCTTGGAGGAAATGCTGATTGTTGTGGATGAGAATGATAAGGTTATTGGTGCCGACACCAAGAGGAATTGCCATCTGAACGAAAACATTGAGAAAG
EEK	ENST00000381125.9_cds_4_EEK	chr10	3103778	3103944	+	GCCAGATCGATAAGGAGGCCGTGCAGAAGTACGCCTACCTCAACGTGGTGGGCATGGTGGGCTCCATCGACAATGATTTCTGCGGCACCGACATGACCATCGGCACGGACTCCGCCCTGCACAGGATCATCGAGGTCGTCGACGCCATCATGACCACGGCCCAGAG
EEKG	ENST00000381125.9_cds_12_EEKG	chr10	3113371	3113518	+	ACCAATTGCAACGTAGCTGTCATCAACGTGGGGGCACCCGCGGCTGGGATGAACGCAGCCGTACGCTCAGCTGTGCGCGTGGGCATTGCCGACGGCCACAGGATGCTCGCCATCTATGATGGCTTTGACGGCTTCGCCAAGGGCCAG
EEK	ENST00000379959.8_cds_3_EEK	chr10	6021477	6021693	-	GTCACTGCAGGGAACCTCCACCATGGGAAAATGAAGCCACAGAGAGAATTTATCATTTCGTGGTGGGGCAGATGGTTTATTATCAGTGCGTCCAGGGATACAGGGCTCTACACAGAGGTCCTGCTGAGAGCGTCTGCAAAATGACCCACGGGAAGACAAGGTGGACCCAGCCCCAGCTCATATGCACAGGTGAAATGGAGACCAGTCAGTTTCCAG
EEK	ENST00000379954.5_cds_1_EEK	chr10	6025833	6026025	-	AGCTCTGTGACGATGACCCGCCAGAGATCCCACACGCCACATTCAAAGCCATGGCCTACAAGGAAGGAACCATGTTGAACTGTGAATGCAAGAGAGGTTTCCGCAGAATAAAAAGCGGGTCACTCTATATGCTCTGTACAGGAAACTCTAGCCACTCGTCCTGGGACAACCAATGTCAATGCACAAGCTCTG
EEKAG	ENST00000416382.6_cds_6_EEKAG	chr10	11270665	11270824	+	GGCTGCTCTTCACCTATCGTGGTGAAGTTTGCTGACACTCAGAAGGACAAAGAGCAAAGGCGCCTCCAGCAGCAGCTCGCTCAGCAGATGCAGCAGCTCAACACTGCCACCTGGGGGAACCTGACAGGGCTGGGCGGACTGACCCCACAGTATCTGGCG
EEK	ENST00000378372.8_cds_7_EEK	chr10	14852369	14852531	+	CAATATTTTGGTGTTTAAGCTTGGAGGAACATCCTTATCTCTCAGCGTCATGGAAGTTAACAGTGGAATATATCGGGTTCTTTCAACAAACACTGATGATAACATCGGTGGTGCACATTTCACAGAAACCTTAGCACAGTATCTAGCTTCTGAGTTCCAAAG
EEK	ENST00000376603.6_cds_8_EEK	chr10	22411030	22411176	+	GTGCTGCCGCATGATAGCAAAGCTCGACGACTTTTTGTAACAAGTGGTGGCCTTAAAAAAGTTCAAGAGATAAAAGCAGAACCTGGTTCTCTCCTTCAAGAATACATCAACAGTATTAACAGTTGTTACCCCGAGGAAATAGTGAG
EEK	ENST00000375719.7_cds_11_EEK	chr10	28120193	28120390	-	ATGTTTATCAAAGCCCTCTTTGACTATAATCCTAATGAGGATAAGGCAATTCCATGTAAGGAAGCTGGGCTTTCTTTCAAAAAGGGAGATATTCTTCAGATTATGAGCCAAGATGATGCAACTTGGTGGCAAGCGAAACACGAAGCTGATGCCAACCCCAGGGCAGGCTTGATCCCCTCAAAGCATTTCCAGGAAAG
EEK	ENST00000395254.8_cds_2_EEK	chr10	62388395	62388576	+	AGAAGTTGTCACATTCAACCATTTCCTGGAAGCGGCAGCTGAGAAGGAGGTTCAAGGGAAAGCCCGGCTCCAGGACTTTATTGAGAATCTGTTACAGCGGGTAGAACTGGCGGAGAAGCAGCTTGAGTACTATCAGAGCCAGCAGGCCTCTGGCTTTGTCCGTGATCTCAGCGGGCACGTG
EEK	ENST00000542921.5_cds_14_EEK	chr10	63192937	63193151	-	GTTTTACAGAATGTTCTTAATCACAGTAATAAAATTTCTCTGTGCATGCCTGAGTCTCAGCAGCAAAATACTCCTCCGAAGTCTGAGAAAAATGGTGGCAGCAGCCCAGAGAGTGATGTAGGCACAGATAACAAGTTAACTCCTCCAGAATCCCAGTCACCACTGCACTGGTTAGCAGATCTTGCAGAGCAAAAAGCCAGAGAGGAAAAAAAAG
EEK	ENST00000277817.10_cds_10_EEK	chr10	67990210	67990400	-	GTGGCAGCTAGTTTGGAAAAGAATCTTATTCCTAAACTGACTAGCTCCTTACCTGATGTTGAAGCATTGAGGTTTTATCTTACTCTACCAGAATGTCCCCTGATGAGTGATTCCAACAATTTCACAACAATAGCAATTCCCTTTGGTACAGCTCTTGTGAACCTAGAAAAGGCACCACTGAAAGTACTTG
EEK	ENST00000358410.8_cds_1_EEK	chr10	68469980	68470163	-	ATTTCAGAAGAAAGTGGTAGCTTCCTTTCCAAGAACAGTTCTGAGCACAGGAATGGATAACCGGTACCTGGTGTTGGCAGTCAATACTGTACAGAACAAAGAGGGAAACTGTGAAAAGCGCCTGGTCATCACTGCTTCACAGTCACTAGAAAATAAAGAACTATGCATCCTTAGGAATGACTG
EEK	ENST00000373306.5_cds_3_EEK	chr10	69407083	69407280	-	TTTGTGAAGACCATGGTGCTGGTGGTGCTGACGTTTGCCATCTGCTGGCTGCCCTACCACCTCTACTTCATCCTGGGCAGCTTCCAGGAGGACATCTACTGCCACAAGTTCATCCAGCAAGTCTACCTGGCACTCTTCTGGTTGGCCATGAGCTCTACCATGTACAATCCCATCATCTACTGCTGTCTCAACCACAG
EEK	ENST00000263563.7_cds_5_EEK	chr10	70532620	70532781	+	ATCCACGACTTTGCCCAGCTGAGCGAGAACACATACCATGTGTACCATAACACCGAGGACCTGTGGGGGGAGCCCCATGCTGTGGCCATCCATGGTGAGGACGACTTGCATGTGACGGAGGAGGTGTACAAGCGGCCCCTCTTCCTGCAGCCCACCTACAG
EEK	ENST00000263563.7_cds_19_EEK	chr10	70566580	70566733	+	GTGGCATCGAAGGCTGGCATCTACGAGATCCTTAACGAGCTGGGCTTCCCCGAGCTGGAGAGCGGGGAGGACCAGCCCTTCTCCAGGCTGCGCTACCGGTGGCAGGAGCAGAGCTGCAGCCTCGAGCCCTCTGCCCCCGAGGACTTGCTGTAG
EEK	ENST00000373207.2_cds_11_EEK	chr10	70740986	70741162	+	CCCAGCCTATGGAGGCCGCCTGTGCTTAGGGCCCATGTTCGAGTACCAGGTCTGCAACAGCGAGGAGTGCCCTGGGACCTACGAGGACTTCCGGGCCCAGCAGTGTGCCAAGCGCAACTCCTACTATGTGCACCAGAATGCCAAGCACAGCTGGGTGCCCTACGAGCCTGACGATG
EEK	ENST00000373207.2_cds_17_EEK	chr10	70752094	70752227	+	GGATCCAGTTCACCAAATACGGCTGCCGGCGCAGACGAGACCACCACATGGTGCAGCGACACCTGTGTGACCACAAGAAGAGGCCCAAGCCCATCCGCCGGCGCTGCAACCAGCACCCGTGCTCTCAGCCTGT
EEK	ENST00000373207.2_cds_19_EEK	chr10	70757961	70758091	+	TGCTCTGCCACCTGTGGAGAGGGCATCCAGCAGCGGCAGGTGGTGTGCAGGACCAACGCCAACAGCCTCGGGCATTGCGAGGGGGATAGGCCAGACACTGTCCAGGTCTGCAGCCTGCCCGCCTGTGGAG
EEKA	ENST00000398788.4_cds_8_EEKA	chr10	71805805	71805997	+	GAGATCCCGCTGCGCTCCAACGTGTACGAGGTCTACGCCACGGACAAGGATGAGGGCCTCAACGGGGCGGTGCGCTACAGCTTCCTGAAGACTGCGGGCAACCGGGACTGGGAGTTCTTCATCATCGACCCAATCAGCGGCCTCATCCAGACTGCTCAGCGCCTGGACCGCGAGTCGCAGGCGGTGTACAGC
EEK	ENST00000317376.8_cds_8_EEK	chr10	72066901	72067120	-	GGCTGGACAAGAGCCTGGGGGCCAGCTGCAAGGACTCCATTGGCTGGATGTTCTCCAAGCTGGACACCAGTGCTGACCTCTTCCTGGACCAGACGGAGCTGGCCGCCATCAACCTGGACAAGTACGAGGTCTGCATCCGTCCCTTCTTCAACTCCTGTGACACCTACAAGGATGGCCGGGTCTCTACTGCTGAGTGGTGCTTCTGCTTCTGGAGGGAGA
EEK	ENST00000373032.4_cds_2_EEK	chr10	72941168	72941334	-	ATGGACTTGGGCATTCCAGCAATGACAAAGTGCTGCAACCAGCTGGATGTCTGTTATGACACTTGCGGTGCCAACAAATATCGCTGTGATGCAAAATTCCGATGGTGTCTCCACTCGATCTGCTCTGACCTTAAGCGGAGTCTGGGCTTTGTCTCCAAAGTGGAAG
EEK	ENST00000372702.7_cds_2_EEK	chr10	75105668	75105868	-	CCAAGGTCCTGGTGCACTGTGTGGTGGGCGTGAGCCGCTCTGCCACGCTGGTCCTGGCCTACCTCATGCTGCACCAGCGGCTGTCCCTGCGCCAGGCGGTGATCACCGTGAGGCAGCACCGATGGGTCTTCCCCAACCGAGGCTTCCTGCACCAGCTCTGCAGGCTGGACCAGCAACTGCGGGGTGCCGGCCAGAGCTGA
EEK	ENST00000286627.10_cds_13_EEK	chr10	77073096	77073252	-	GCCCATCTGCTAAACATCCCGAGCTGGAATTGGAAAGAAGGTGATGACGCAATCTGCCTCGCAGAGTTGAAGTTGGGCTTCATAGCCCAGAGCTGCCTGGCTCAAGGCCTCTCCACCATGCTTGCCAACCTCTTCTCCATGAGGTCATTCATAAAG
EEK	ENST00000372213.8_cds_5_EEK	chr10	80276375	80276594	-	GTGACAGTTCAGTACATGCAGGACAATGGCGCAGTCATCCCTGTGCGCATCCACACCATCGTCATCTCTGTGCAGCACAACGAAGACATCACGCTGGAGGAGATGCGCAGGGCCCTGAAGGAGCAAGTCATCAGGGCCGTGGTGCCGGCCAAGTACCTGGACGAAGACACCGTCTACCACCTGCAGCCCAGTGGGCGGTTTGTCATCGGAGGTCCCCAG
EEK	ENST00000359452.9_cds_2_EEK	chr10	84248909	84249043	+	TGTCTCCCACAGGCGCTGGCCCTACGGCTCGGACGGCTGCCAGGCTCACGGCTTCCAGGGCTTTGTGACAGCGTTGGCCAGCATCTGCAGCAGTGCAGCCATCGCATGGGGGCGTTATCACCACTACTGCACCC
EEK	ENST00000370631.4_cds_1_EEK	chr10	97650940	97651141	+	AGGATCATTGCTGTCTTCAAACCCAAGAATGAAGAGCCCTATGGGCATCTTAATCCTAAGTGGACCAAGTGGCTGCAGAAGCTGTGCTGTCCTTGCTGCTTTGGCCGTGACTGCCTTGTCCTTAACCAGGGCTATCTCTCAGAAGCAGGGGCCAGCCTGGTGGACCAAAAACTGGAACTCAACATTGTTCCCCGTACAAAG
EEK	ENST00000370575.5_cds_12_EEK	chr10	98388353	98388508	-	GCCTGTGATTGAGCTCTGCATCCCTTCCTCGCTGGACCCCACCCTGGCTCCCCCTGGCTGCCATGTAGTCTCCCTCTTCACTCAGTACATGCCCTATACGCTGGCTGGAGGCAAGGCCTGGGACGAGCAGGAGAGAGACGCTTATGCAGACAGAG
EEKA	ENST00000361490.9_cds_14_EEKA	chr10	98423752	98423887	-	GCTGCTCCAGGCATGTGGGAAGCTGAAGCGGCAGCTCTGCGCCATCTACCGGCTGAACTTTCTGACCACAGCCCCCAGCAGGGGAGGCCCACACCTGCCCCAGCACCTGCAGGACCAAGTGCAGAGGCTCATGCG
EEKAG	ENST00000361490.9_cds_11_EEKAG	chr10	98425817	98425985	-	ATAGCAGAGGACACCCTCCAAACACTGGTTCCCCACTGCCCTGTGCCTTCCGGCCCCAGAAGGATCTTCCTGGATGCCAACGTGAAGGAAAGCTACTGCCCCCTAGTGCCCCACACCATGTACTGCCTGCCCCTGTGGCAGGGCATCAACCTGGTGCTCCTGACCAGG
EEKA	ENST00000370489.5_cds_2_EEKA	chr10	99661445	99661628	+	GATCAGTTTTTCCTACCTCTGCCCAGCCTCCTGGTACTTCACTGTGCCCACAGTGAGTCCATTTCTCCGTCAGCGGGTGGCATTCCTGGGACTCTTCTTCATATCCTGTCTCCTTTTACTTATGTTAATCATAGACTTTCGACATTGGAGTGCTTCATTACCACGAGATAGGCAATACGAAAG
EEKAG	ENST00000189444.11_cds_13_EEKAG	chr10	102399576	102399718	+	CTCGAGAGTACAACGCGCGCCTGTTCGGCCTGGCGCAGCGCAGCGCCCGAGCCCTACTCGACTACGGCGTCACCGCGGACGCGCGCGCGCTGCTGGCGGGACAGCGCCACCTGCTGACGGCGCAGGACGAGAACGGAGACAC
EEKAG	ENST00000020673.6_cds_15_EEKAG	chr10	102403841	102403985	-	GAGGAGCAGGTGCGGACCCACGAGGCCAAGCTGAAGGCCATGGCAAGTGAGCTGCGGGAGCACCGGGCCGCCCAGCTGGGCAAGAAGGGCCGGGGCAAGGAGGCTGAAGAGCAGCGGCAGAAGGAGGCCTACCTGGAGTTTGAG
EEKG	ENST00000263054.11_cds_17_EEKG	chr10	106652381	106652553	-	GTACAGGAAGGTGGTTTCCAATAATTGCACTGATGGCGTAAGGGAACAGTACACTGCCAAACCGCAGAAGTGCCCAGGGAAAGCCCCGCGGGGGCTGCGGATAGTCACGGCTGATGGAAAGCTGACAGCGGAACAAGGACACAACGTCACTCTCATGGTGCAATTAGAAGAG
EEK	ENST00000304613.8_cds_25_EEK	chr10	133213971	133214122	+	AGCCAGCTCTTCTGAGTCTCTTTCGGCCAAAACCTGCAGCTTATTTCTGCCCAATTACGTTCAGGACAAGTATCTGTTACAGCTTCTAAGAAACGCAGATGACGTCAGCACCTGGGTGGCTGCAGAGATTGTGACCAGCCACACCTCCAAG
EEK	ENST00000445355.8_cds_19_EEK	chr10	133267928	133268118	-	GAACGTGGCTCCCAAGACCACAATGGGGCGCTCCAACCCCCTGTTCCACCAGGCTGCCAGCCGCGTGCCGGCCAAGGGCGGGGCTCCAGCCCCATCCAGGGGCCCCCAAGAGCTGGTCCCCACCACCCACCCGGGCCAGCCCGCCCGACACCCGGCCTCCTCGGTGGCTCTGAAGAGGCCGCCCCCTGCT
EEK	ENST00000332826.7_cds_12_EEK	chr11	428474	428639	-	ATCTGCCTCATGATCGGCATGGCCCACGTCCTGGTGGTCTACCGCGTCCTGGCCTCCGCGCTCTTCAGCAGCTCGGCCGTGCCCTTCCTGGAGGAGCAGGTGACCACGGCCGTGGTGGTGACCGGGGCTCTGGTGCACTATGTGACCATCATCATCATGACCAAG
EEK	ENST00000270115.8_cds_9_EEK	chr11	551650	551827	+	ACTGTCCCCGTGGAGCCCCCATCCGGAGACTTGACCCCGAGCTGTCCCTGCCTGAGACGCAGTCCCGGGCCTCCAGGCCCTGGCCCTTCTCCCTGCTGGTCCGTGGGGGCCCCCTGCCTGAAGGCCTGCTTTCTGAGGACCTGGCCCCAGAAGATAACACCAGCAGCCTCACCCATG
EEK	ENST00000263650.12_cds_7_EEK	chr11	3107770	3107945	-	GTCGCTGCTGGCTGGACGCCCTGGAGCTGGCCCTGCGCTGCTCTAGCCTACTGAGACTGGGCACCTGCAAGCCGGGCCGAGACGGGGAGCCAGGGACCTCGCCAGACGCATCACCCTCATCGCTCTGTGGGCTGCCAGCCTCAGCCACCGTCCACCCAGACCAAGACCTGTTCCC
EEK	ENST00000313726.11_cds_5_EEK	chr11	8715602	8715818	-	CTTTCCCTGAAACCCAACAGCCAGTCCCTGCGCAGTGGGAACTGGTCAGAAAGGAAGAGCCACCGGCTGCCACGATTACCCAAGAGGCACAGCCATGACGACATGCTGCTGCTGGCTCAGCTGAGTCTGCCGTCCTCACCCTCCAGCCTCAATGAAGACAGCCTCAGCACCACCAGCGAGCTGCTGTCCAGCCGCCGGGCCCGCCGCATTCCCAAG
EEKG	ENST00000450114.7_cds_3_EEKG	chr11	9576486	9576659	+	AGAATTACAATTACTGAAAGCAATATGAAGTCCCGGTATACAACAGAATTTCATGAGCTAGAGAAAATCGGCTCTGGAGAATTTGGTTCTGTATTTAAGTGTGTGAAGAGGCTGGATGGATGCATTTATGCCATTAAGCGATCAAAAAAGCCATTGGCGGGCTCTGTTGATGA
EEKAG	ENST00000326932.8_cds_5_EEKAG	chr11	11966953	11967098	-	CTCTGCACCCGGGACAGTGAGTGCTGTGGAGACCAGCTGTGTGTCTGGGGTCACTGCACCAAAATGGCCACCAGGGGCAGCAATGGGACCATCTGTGACAACCAGAGGGACTGCCAGCCGGGGCTGTGCTGTGCCTTCCAGAGAG
EEK	ENST00000576479.4_cds_12_EEK	chr11	14259533	14259701	+	CTCCCAGCAGCTGCCTGATGACCGAGTGGGGCGAGTGGGACGAGTGCAGCGCCACCTGCGGCATGGGCATGAAGAAGCGGCACCGCATGATCAAGATGAACCCCGCAGATGGCTCCATGTGCAAAGCCGAGACATCACAGGCAGAGAAGTGCATGATGCCAGAGTGCC
EEKAG	ENST00000396356.7_cds_13_EEKAG	chr11	15988996	15989170	-	GAGGTGCCACTGTGGCTGAAGCACGAGTCTACAGGGACGCCCGCGGCCGTGCCAGCAGCGAGCCACACATTAAGCGACCAATGAATGCATTCATGGTTTGGGCAAAGGATGAGAGGAGAAAAATCCTTCAGGCCTTCCCCGACATGCATAACTCCAACATTAGCAAAATCTTAG
EEK	ENST00000389817.8_cds_27_EEK	chr11	17404511	17404669	-	CACATCCCATCCACGCTGGAGTGCCTGAGCCGCTCCACCCTGCTCTGTGTCTCAGCCCTGGCCGTCATCTCCTATGTCACACCTGTGTTCCTCGTGGCCCTCTTGCCCCTGGCCATCGTGTGCTACTTCATCCAGAAGTACTTCCGGGTGGCGTCCAG
EEK	ENST00000334274.9_cds_8_EEK	chr11	33068686	33068859	+	CTCCTTCCATCTGAAGGACGTCCTCACTACCATCGGGGAGAAGGTGTGCCTGGAGGTGAGCAGCTGCCTCTCCCTGTGTGGGTCCTCTCCCTTCACCACGGACAAGGAGACCGTGCTCAAGGGCCAGATCCAGGCCGTGGCCAGTCCCGATGACCCCATTCGCAGGATCATGG
EEK	ENST00000321505.9_cds_17_EEK	chr11	33658749	33658898	+	ATCCACCTCAGACATCGGCAGCAAGACCAGAATGGCCGAGTCTACAGGGCCCGAGCCGGCCCAGCTGCACGACAGCGCCTCCTTCACGCAGATGTCCAGAGGCCCTGTGTCCGTGACGCAGTTGGATCAGTCGGCTTTAAATTACTCAG
EEK	ENST00000257818.3_cds_4_EEK	chr11	33864601	33864817	-	GGAACCAGTGGATGAGGTGCTGCAGATCCCCCCATCCCTGCTGACATGCGGCGGCTGCCAGCAGAACATTGGGGACCGCTACTTCCTGAAGGCCATCGACCAGTACTGGCACGAGGACTGCCTGAGCTGCGACCTCTGTGGCTGCCGGCTGGGTGAGGTGGGGCGGCGCCTCTACTACAAACTGGGCCGGAAGCTCTGCCGGAGAGACTATCTCAG
EEKG	ENST00000241052.5_cds_1_EEKG	chr11	34449191	34449363	+	AAAGCTGATGTCCTGACCACTGGAGCTGGTAACCCAGTAGGAGACAAACTTAATGTTATTACAGTAGGGCCCCGTGGGCCCCTTCTTGTTCAGGATGTGGTTTTCACTGATGAAATGGCTCATTTTGACCGAGAGAGAATTCCTGAGAGAGTTGTGCATGCTAAAGGAGCAG
EEKA	ENST00000378623.6_cds_16_EEKA	chr11	46886324	46886533	-	GTCTTGACAAGTTCCTGCTTTTTGCCCGAAGGATGGACATCCGTCGAATCAGCTTTGACACAGAGGACCTGTCTGATGATGTCATCCCACTGGCTGACGTGCGCAGTGCTGTGGCCCTTGACTGGGACTCCCGGGATGACCACGTGTACTGGACAGATGTCAGCACTGATACCATCAGCAGGGCCAAGTGGGATGGAACAGGACAGGAG
EEK	ENST00000278460.12_cds_5_EEK	chr11	47157022	47157218	+	AATTCCTGGACAGTGTGGCTGCCATCTATGAGGACCTGCTGTCAGGCAAGAACCCCAACACAGTGATTGTGCCGACGTCGTCCAGTGGGCAGCACCGCCAACGACCTGCCTTGGGCGGGGCCGGCACGCTGGAGGGCGTGGAGGCGTCGCTGTTCTACCAGTGTCTGGAAAACCTGTGTGATCGGCACAAGTACAG
EEK	ENST00000256997.9_cds_9_EEK	chr11	47242722	47242898	-	GAATTTCTCAGTGGAGATGTACTTTCGGAACGAGAGTGACAAGGCCCCCTGGCCGCTCAGCCTGCCTGGCTGCCCTCACCGCTGCCCACTGCAGGACTTCCTTCGCCTCACAGAGCCCGTCGTGCCCAAGGATTGGCAGCAGGAGTGCCAGCTGGCAAGCGGTCCTGCAGACACAG
EEK	ENST00000311027.9_cds_17_EEK	chr11	47289866	47290053	+	TGAGAACCAGCAGTTCCTGAAGGAGGTGGTGCACAGCGTGCTGGACGGCCAGGGAGTTGGCTGGCTCAACATGAAAAAGGTGCGCCGGCTGCTGGAGAGCGAGCAGCTGCGAGTCTTTGTCCTGAGCAAGCTGAACCGCATGGTGCAGTCAGAGGACGATGCCCGGCAGGACATCATCCCGGATGTG
EEK	ENST00000298852.8_cds_5_EEK	chr11	47424045	47424183	-	GGTGTGAACAAAGACTCCTATCTGATCCTGGAGACGCTGCCCACAGAGTATGACTCGCGGGTGAAGGCCATGGAGGTAGACGAGAGGCCCACGGAGCAATACAGTGACATTGGGGGTTTGGACAAGCAGATCCAGGAG
EEKG	ENST00000263847.6_cds_1_EEKG	chr11	59610380	59610589	-	ATCAAAGGCAGAAATGAGACATACCTGCCGTGGTACCATCAACCTCGCCACAGCCAACATCACCGTGGAGGACTCCTGCAACTTCATCATTTCCAATGGGGGTGCTCAGACCTACCATCTGAAAGCTAGTTCAGAAGTTGAGCGGCAGCGCTGGGTGACGGCCCTGGAACTGGCCAAGGCCAAAGCTGTGAAGATGCTGGCAGAGTCAG
EEK	ENST00000257264.4_cds_4_EEK	chr11	59859076	59859267	-	ATACTGGTGCAATGGCTGTCCTGGCTCTGACCTGTGTGAAGAAGAGTCTAATAAATGGGCAGATCAAAGCAGATGAAGGCAGTTTAAAGAACATCAGTATTTATACAAAGTCACTGGTAGAAAAGATTCTGTCTGAGAAAAAAGAAAATGGTCTCATTGGAAACACATTTAGCACAGGAGAAGCCATGCAG
EEK	ENST00000294072.9_cds_3_EEK	chr11	61353783	61353992	-	CGTCACTGGTGTACCGCCTGCCCCAGTCGTGGGTGGGGCCCAAACTGCCCTGGAAACTCCTCCATGCAGCGCTGCACCTGATGGCCTTCGTCCTCACTGTTGTGGGGCTGGTTGCTGTCTTTACGTTTCACAACCATGGAAGGACTGCCAACCTCTACTCCCTTCACAGCTGGCTGGGCATCACCACTGTCTTCCTCTTCGCCTGCCAG
EEKA	ENST00000338608.7_cds_3_EEKA	chr11	61482654	61482808	+	GGAACAAGCCCAGGACCATTTCCAGTCTGTGGCCAGCCAGAGCTACCGCCCCCTGGAGGTGCCTGACGGCAAGCATCCCCTGCCCTGGAGCATGCGCCAGACCAGCTCAGGCTATGGGCGGGAGAAGCCCAGTGCGGGTCCCCCCACCAAGGAG
EEK	ENST00000263846.8_cds_7_EEK	chr11	61523074	61523274	-	ACCCCTACGTGAAGGTATGGCTGATGTACAAGGACAAGCGGGTGGAGAAGAAGAAGACGGTGACGATGAAGAGGAACCTGAACCCCATCTTCAATGAGTCCTTCGCCTTCGATATCCCCACGGAGAAGCTGAGGGAGACGACCATCATCATCACTGTCATGGACAAGGACAAGCTCAGCCGCAATGACGTCATCGGCAAG
EEK	ENST00000378043.9_cds_1_EEK	chr11	61951806	61951958	+	ATGACCATCACTTACACAAGCCAAGTGGCTAATGCCCGCTTAGGCTCCTTCTCCCGCCTGCTGCTGTGCTGGCGGGGCAGCATCTACAAGCTGCTATATGGCGAGTTCTTAATCTTCCTGCTCTGCTACTACATCATCCGCTTTATTTATAG
EEKA	ENST00000360421.9_cds_3_EEKA	chr11	62981841	62982010	-	ATGTGGAGTGGATGCCCATTCACACACGGGCCTGCGTGGGCACCTTGATTGGCTATGTCTACAGCCTGGGCCAGTTCCTCCTGGCTGGTGTGGCCTACGCTGTGCCCCACTGGCGCCACCTGCAGCTACTGGTCTCTGCGCCTTTTTTTGCCTTCTTCATCTACTCCTG
EEK	ENST00000279230.12_cds_8_EEK	chr11	64256375	64256542	+	AGGCGCCAAGGGCAAGCCATACCTGACGCTGGAGCAGCTCATGGACTTCATCAACCAGAAGCAACGCGACCCGAGACTCAACGAAGTGCTGTACCCGCCCCTGCGGCCCTCCCAGGCCCGGCTGCTCATCGAAAAGTATGAGCCCAACCAGCAGTTTCTGGAGCGAG
EEK	ENST00000279230.12_cds_17_EEK	chr11	64262406	64262561	+	ATGTGGCGATGCAGCTCAACGCGGGCGTTTTTGAGTACAACGGGCGCAGCGGGTACCTGCTCAAGCCGGAGTTCATGCGGCGGCCGGACAAGTCCTTCGACCCCTTCACTGAGGTCATCGTGGATGGCATCGTGGCCAATGCCTTGCGGGTCAAG
EEK	ENST00000394525.6_cds_4_EEK	chr11	64297466	64297653	+	AAGTGGCACGTGCCACCGGAGCTAGTAAGAGTGCTGTCGGCGATGCTTTTCCTGCTGATCGGCTGCCTGCTCTTTGTCCTCACGCCCACGTTCGTGTTCTGCTATATGGAGGACTGGAGCAAGCTGGAGGCCATCTACTTTGTCATAGTGACGCTTACCACCGTGGGCTTTGGCGACTATGTGGCCG
EEK	ENST00000334205.9_cds_15_EEK	chr11	64370562	64370726	+	GGCTCCTGACCGTGGACCCCGCCAAGCGGCTGAAGCTCGAGGGACTGCGGGGCAGCTCGTGGCTGCAGGACGGCAGCGCGCGCTCCTCGCCCCCGCTCCGGACGCCCGACGTGCTCGAGTCCTCTGGGCCCGCAGTGCGCTCGGGTCTCAACGCCACCTTCATG
EEK	ENST00000354024.7_cds_6_EEK	chr11	64739635	64739809	-	TTTCAGGACTATCACAGTTTCGTGACTCATGGCTGCACTGTGGACAACCCCGTCCTGGAGCGGTTCATCTCCCTCTTCAACAGCGTCTCACAGTGGGTGCAGCTCATGATCCTCAGCAAACCCACAGCCCCGCAGCGGGCCCTGGTCATCACACACTTTGTCCACGTGGCGGAG
EEK	ENST00000342711.6_cds_27_EEK	chr11	64831504	64831721	-	GTGACAACCTCCCAGCTGGCAGTGCCGCCCACCACGTGCACTGTGCTGCTGCTGGCAGAGAGCGAGGGGGAGCGGGAACGCTGGCTGCAGGTGCTGGGTGAGCTGCAGCGGCTGCTGCTGGACGCGCGGCCAAGACCCCGGCCCGTGTACACACTCAAGGAGGCTTACGACAACGGGCTGCCGCTGCTGCCTCACACGCTCTGCGCTGCCATCCTCG
EEK	ENST00000377264.8_cds_29_EEK	chr11	64900883	64901092	-	CCCCGAGATGGGGAGCCTGTGGTGACACAGCTGCATCCCGGCCCCATCGTTGTGAGGGACGGTTACTTCTCACGGCCGATCGGCAGCACGGACTTGCTGCGGGCACCTGCCCATTTCCCAGTGCCCAGCACTCGGGTGGTGCTACGTGAGGTCTCCCTCGTCTGGCACCTCTATGGGGGCCGAGACTTTGGCCCCCACCCCGGCCACAG
EEK	ENST00000279281.8_cds_6_EEK	chr11	65109704	65109923	+	GATCAGTTCCCAGTGACGCCCGTGAGCACGCTGTGTGCAGAGGCCAGGGAAACGGCGCGGCGGCTGCTGACCCACTACGTGAAGGTGCAGGGCCTGGTCATATCACAGATGCTGCGCAAGAGCGTGGAGACTCGCGACTGGCTCAGCACTCTGGAGCCCCGGAATGTGCGGGCCGTCATGAAGCGGGTGGTGGAGGATACCACCGCCATCGACGTGCAG
EEK	ENST00000279263.14_cds_6_EEK	chr11	65114912	65115081	+	GAGGCCGTCCTCACCACCATGGATATCACACATGACGGGTTTGGCTTCATGCTGGCGTTTGGGGACATGGCCTGGGTGCCCTTCACCTACAGCCTGCAGGCCCAGTTCCTGCTGCACCACCCGCAGCCCCTGGGGTTGCCCATGGCCTCTGTCATCTGCCTCATCAATG
EEK	ENST00000394224.3_cds_4_EEK	chr11	65644954	65645129	+	CTGAGCTTCCAACGCAAGGTGGGCATCCTGTACTGCCGGGCGGGCCAGGGCTCGGAGGAGGAGATGTACAACAACCAGGAGGCGGGACCGGCCTTCATGCAGTTTCTCACCTTGCTGGGCGATGTGGTGCGGCTCAAAGGCTTTGAGAGTTACCGGGCCCAGCTAGACACCAAAA
EEK	ENST00000532620.6_cds_4_EEK	chr11	65953566	65953737	+	GAGCCTGCTGCAGGCCTGGGAGCGGCAGCGGCAGGAGGAGCGGCAGCAGGCCGAGCTGCGGCGGGCCCGGACACAGCATGTACAGCGGCAGGTGGCCCACTGCCTGGCAGCCTACGCACCCAGAGGGAGCCGGGGCCCTGGGGCGGCCCAGCGCAAGCTGGAGGAGCTGAG
EEK	ENST00000311161.11_cds_5_EEK	chr11	66368536	66368671	-	CCTTCAGTGCAGTCCTACAGGGCAGCCTCTTCGGGCAGCTGGGCACCATGCCCTCCACCTACAGCACCCTCTTCCTCAGCGGCCAGGGCCTGGCTGGGATCTTTGCTGCCCTTGCCATGCTCCTGTCCATGGCCA
EEK	ENST00000513398.2_cds_11_EEK	chr11	66559235	66559386	+	GAAAGGAGGAGATGCTGAGCCAGCGCGACTACGATTCGGCTTTGCTACAGGAGGTGCGGGCGTTGCTGCGGCGCCACGAGGCCTTTGAGAGCGACCTGGCGGCGCACCAGGACCGCGTGGAGCACATTGCCGCGCTGGCCCAGGAGCTCAA
EEK	ENST00000309996.7_cds_24_EEK	chr11	66692535	66692740	-	CACTCGGATATCCATCCGCCAAGCCCAGGTGGACAAGCTGTATGCCGGCCTGAAGGAGCTGGCTGGAGAGCGGCGGGAGCGCCTGCAGGAGCACCTCCGGCTGTGCCAGCTCCGCCGCGAGCTGGATGACCTGGAACAGTGGATCCAGGAGCGCGAGGTGGTGGCGGCCTCCCACGAGCTGGGCCAGGACTACGAGCATGTGACT
EEKAG	ENST00000341356.10_cds_4_EEKAG	chr11	67441332	67441514	-	GCTGCGACAACGTGGTACTCATCTGGAATGTGGGCACAGCGGAGGAGCTGTACCGCCTGGACAGCCTGCACCCTGACCTCATCTACAATGTCAGCTGGAACCACAATGGCAGCCTGTTTTGCTCAGCATGCAAGGACAAGAGCGTGCGCATCATCGACCCCCGTCGGGGCACCCTGGTGGCA
EEK	ENST00000436757.6_cds_14_EEK	chr11	67496177	67496348	-	CAGCCCAGATGCGCCCAGCCTGTGAACAGATCTACAACCTCTTCCACGCGGCTGACCCCTGCGCCTCACGCCTCGAGCCCCTGCTGGCCCCGAAGTTCCAGGCCATCGCCCCACTGACCGTGCCCCGCTACCAGAAGTTCCCCCTGGGAGATGGCTCATCCCTGCTGCTGG
EEK	ENST00000322776.11_cds_3_EEK	chr11	67609451	67609635	+	GCCCAAGTATCTGGTGGTGAACGCAGACGAGGGGGAGCCGGGCACCTGCAAGGACCGGGAGATCTTACGCCATGATCCTCACAAGCTGCTGGAAGGCTGCCTGGTGGGGGGCCGGGCCATGGGCGCCCGCGCTGCCTATATCTACATCCGAGGGGAATTCTACAATGAGGCCTCCAATCTGCAG
EEK	ENST00000334211.12_cds_19_EEK	chr11	72696982	72697195	-	GCCTGACCTCCGAGGGCATCTACCGCAAGTGTGGGCAGACATCGAAGACACAGCGGCTGCTGGAGAGCCTGCGGCAGGATGCGCGCTCTGTGCACCTCAAGGAGGGCGAGCAGCACGTGGATGATGTTTCCTCGGCGCTCAAGCGCTTCCTGCGCGACCTGCCTGATGGGCTCTTCACTCGCGCCCAGCGCCTAACCTGGCTGGAGGCCTCAG
EEKG	ENST00000334211.12_cds_11_EEKG	chr11	72704151	72704334	-	CTCTTCTTACAGCTGGGGAATGGCGCTGGGAACCGCTTCTGGGCAGCCAACGTGCCCCCCAGTGAGGCCCTGCAGCCCAGCAGCAGCCCCAGCACCCGGCGGTGCCACCTGGAGGCCAAGTACCGTGAGGGCAAGTACCGCCGCTACCACCCGCTCTTTGGCAACCAGGAGGAGCTGGACAAG
EEKA	ENST00000313663.11_cds_24_EEKA	chr11	74057405	74057544	-	GGAGCCCCTTGACAGAGCGGAAAGTATCGATACCCAGTTGTTGTGTATCCTTTGCAACAGCCGATGAGTCATCTCCTGTATACACCCAAGTGGTTGAAAACACAGATTCCCCCATCTGGAATTTTCAACAGCAGTCAAG
EEK	ENST00000376292.8_cds_1_EEK	chr11	75428441	75428626	-	ATTCATGGACCTAGCTGAAGTGATCGTGGTCATCGGCGGTTGCGACCGCAAAGGTCTCCTGAAGCTGCCCTTCGCCGATGCCTACCATCCAGAGAGCCAGCGGTGGACCCCACTGCCCAGCCTGCCCGGCTACACTCGCTCAGAATTCGCCGCCTGTGCTCTCCGCAATGACGTCTACGTCTCCG
EEK	ENST00000393324.7_cds_10_EEK	chr11	86447064	86447207	-	GTGTTGCTGCCATCGCAGGAGCCTTCACGGAGCAGATTCTGAGGGACATGGCCTCCTTCCACGAGCGCCCTATCATCTTTGCCCTGAGCAACCCCACCAGCAAGGCCGAGTGCACGGCTGAGAAGTGCTACCGGGTCACCGAG
EEKAG	ENST00000346299.10_cds_13_EEKAG	chr11	95836147	95836324	-	AATCTTCCTAAAAGGACTGTGTCACTGTGGTCTTACATAAACAGCCAGCTGGAAGACTTCACTAATCCTCTCTATGGGAGCTATTCCAATCATGTCCTTTATCCAGTAGCCAGCATGCGCCACCTAGAGCTCTGGGTGGGATATTACATAAGGTGGAATCCACGGATGAAACCACAG
EEK	ENST00000375735.7_cds_33_EEK	chr11	103170885	103171068	+	GGCATCGATGTGAAGTCAATGGGACGAATATTTGTTGGTTTGGTGAAGTGTGGGGCCTGGGGTTGTTTTGATGAATTTAATAGGCTGGAAGAATCTGTACTGTCAGCAGTTTCTATGCAAATCCAGACAATTCAAGATGCTTTGAAGAATCATAGAACTGTATGTGAACTGCTTGGCAAGGAG
EEKAG	ENST00000446921.6_cds_3_EEKAG	chr11	116927218	116927380	-	ACCACCTGGTGGCCCATGGTAGAATGGCAGAAAAGGAGGCACGTCGGAAGTTCAAACAGATCGTCACAGCTGTCTATTTTTGTCACTGTCGGAACATTGTTCATCGTGATTTAAAAGCTGAAAATTTACTTCTGGATGCCAATCTGAATATCAAAATAGCAG
EEK	ENST00000430170.6_cds_8_EEK	chr11	117908611	117908784	-	GACCCGGGAGAAGGTCCTGGAGGGCTGGAAGGTGTACGCGGGCACCAGCAACCTGCACCAGTTGCCTGAGGCAGCCTCCATTGCCGAGATCATCATCAACAGCAATTACACCGATGAGGAGGACGACTATGACATCGCCCTCATGCGGCTGTCCAAGCCCCTGACCCTGTCCG
EEKAG	ENST00000389506.10_cds_10_EEKAG	chr11	118488613	118488760	+	TTTGTGTATTGCCAAGTCTGTTGTGAGCCCTTCCACAAGTTTTGTTTAGAGGAGAACGAGCGCCCTCTGGAGGACCAGCTGGAAAATTGGTGTTGTCGTCGTTGCAAATTCTGTCACGTTTGTGGAAGGCAACATCAGGCTACAAAG
EEK	ENST00000302783.10_cds_1_EEK	chr11	118528602	118528791	+	ATGAAGTTTTCCCTCAAGCACAGCTGGAACAGTCCAAGGCCCTGGAGCTGCAGGGGGTGATGGCAGCAGAGGCTGGGGACCTCAGCACAGCCCTGGAGAGGTTTGGCCAAGCCATCTGCCTGCTGCCTGAGAGGGCTTCAGCCTACAACAACCGTGCCCAGGCCCGGCGACTCCAGGGAGACGTGGCAG
EEK	ENST00000350777.7_cds_1_EEK	chr11	119126944	119127125	+	ATGCCGCCTCCTGGGAAAGTTCCCCGAAAGGAGAATCTGTGGCTACAGTGTGAGTGGGGGTCCTGCTCCTTTGTGTGCTCAACCATGGAAAAGTTCTTTGAGCATGTCACTCAGCACCTGCAGCAGCACCTGCATGGCTCTGGGGAGGAGGAGGAAGAGGAAGAGGAGGATGACCCACTTG
EEK	ENST00000328965.9_cds_2_EEK	chr11	120226815	120226996	+	AAAAATCCCCGGGCAGTGCGGCAGGCGGAGGAGGTTCGGGGTCTGGAGCATCTGCACATGGATGTCGCTGTCAACTTCAGCCAGGGGGCCCTGCTGAGCCCCCATCTCCACAACGTGTGTGCCGAGGCCGTGGATGCCATCTACACCCGCCAGGAGGATGTCCGGTTCTGGCTGGAGCAAG
EEKA	ENST00000448775.4_cds_3_EEKA	chr11	123083679	123083847	-	TGAGACCATCCAAGCCCAAGTGTGAGTTGGAAGGAGAGCTGACAGAAGGAAGTGACCTGACTTTGCAGTGTGAGTCATCCTCTGGCACAGAGCCCATTGTGTATTACTGGCAGCGAATCCGAGAGAAAGAGGGAGAGGATGAACGTCTGCCTCCCAAATCTAGGATTG
EEK	ENST00000263593.8_cds_8_EEK	chr11	124638541	124638737	-	CATCCACCCTCGAGATAAACAGACTGTGGCTTATCGGCTGCATTTGGGGGCCCGTGCTCTGGCTTATGGTGAGAAGAATTTGACCTTTGAAGGACCACTGCCTGAGAAGATAGAACTCTTGGCTCACAAGGGGCTGCTCAATCTCACATATTACCAGCAAATCCAGGTGCAGAAAAAGGACAACAAGATATTTGAG
EEK	ENST00000397801.6_cds_8_EEK	chr11	124872883	124873089	+	CCTCTTTGGATGGGCTGCCTCCTGTCATCCTCCAGGGACCAGCCAATCAGACGCTGGTGCTTGGCTCCTCCGTGTGGCTGCCCTGCAGAGTGACTGGGAACCCTCAACCCAGTGTCCGATGGAAGAAGGATGGGCAGTGGCTGCAGGGGGATGACCTCCAGTTCAAGACAATGGCCAACGGTACCCTGTACATCGCCAATGTGCAG
EEK	ENST00000327702.12_cds_4_EEK	chr12	2457566	2457706	+	GCTTTTTAGTGCAATTTTAGAACAAGCAACCAAAGCAGATGGGGCAAACGCTCTCGGAGGGAAAGGGGCCGGATTTGATGTGAAGGCGCTGAGGGCCTTCCGCGTGCTGCGCCCCCTGCGGCTGGTGTCCGGAGTCCCAA
EEKAG	ENST00000489288.7_cds_1_EEKAG	chr12	2885366	2885534	+	ATGCCTCCCAGAAAAAAACGCCGCCAGCCTTCCCAGAAAGCCCCGCTGCTGTTCCACCAACAACCACTGGAGGGCCCCAAACACAGCTGTGCATCTACACAGCTTCCCATCACTCACACTCGACAGGTGCCCAGCAAGCCCATTGACCACAGCACCATCACTTCCTGG
EEKAG	ENST00000011684.11_cds_13_EEKAG	chr12	6326427	6326573	+	GCCGCCCTACAGAAGCTGAAGGCAGAGGAGTATGTTCAACAGAAGAGGGAGCTCCTGACCCTCTATCGGGACCAGGACAGGGAGTCCCCCAGCACCAGGCCCTCCACGCCTTCCCTGGAGGGCTCTCAGAGCAGCGCAGAGGGGAG
EEKAG	ENST00000620535.4_cds_7_EEKAG	chr12	6563611	6563771	-	GATCCAGTGGAGTGAAGAGGAGACCGAGGACGAGGAGGAAGAGAAAGAAGTGACCCCTGAGTCAGGCCCCCCAAAGGTGGAAGAGGCAGATGGGGGCCTGCAGATCAATGTGGATGAGGAACCATTTGTGCTGCCCCCTGCTGGGGAGATGGAGCAGGAT
EEKG	ENST00000229277.6_cds_7_EEKG	chr12	6919565	6919763	+	CCTTGGAGCTGGTGAAGGAAGCCATCGACAAGGCTGGCTACACGGAAAAGATCGTTATTGGCATGGATGTTGCTGCCTCAGAGTTTTATCGTGATGGCAAATATGACTTGGACTTCAAGTCTCCCACTGATCCTTCCCGATACATCACTGGGGACCAGCTGGGGGCACTCTACCAGGACTTTGTCAGGGACTATCCTG
EEK	ENST00000299698.12_cds_10_EEK	chr12	8841368	8841536	+	ATAAGAGTTAGGGGCCATGATGACTCCTTCCTCAAGAACCATCTAGTGTTTCTGGTGATTTATGGCACAAATGGAACCTTCAACCAGACCCTGGTTACTGATAACAATGGCCTAGCTCCCTTTACCTTGGAGACATCCGGTTGGAATGGGACAGACGTTTCTCTGGAG
EEK	ENST00000182377.8_cds_8_EEK	chr12	29316840	29317012	+	GAGTCCAAGTCTTGGCAACCTTTGAAAAAATCCCATTTGAGAGACCTTTCAGGAGGCCAAATGCTAATTTTACCAGCAACAGCTTCACATCACAGTACTGGAATGCGGTCAGCCACCGGGCCCCTGCCATTATCTATGACTGCTATCTGCGGCTCACTGGAAGGAAGCCCAG
EEK	ENST00000354285.8_cds_4_EEK	chr12	31460193	31460381	-	ATTATCAACGCCTGATGACTGTGGCAGAAGGCATCACCACACTTTTGTTCCCATTTCAATGGCAACATGTTTATGTGCCCATTCTACCTGCTTCTCTGCTACATTTTCTTGATGCTCCTGTCCCTTATCTGATGGGCCTTCAGTCAAAAGAAGGAACTGACCGTTCTAAACTAGAACTTCCTCAAGAG
EEK	ENST00000327791.8_cds_3_EEK	chr12	42161612	42161765	-	GAAACCTCGACCTGTCTCCCAGTTGGTTGCACAGCAGGTTACTCAGCAGTTTGTGCCTCCTACACAGTCAAAGAAAGAGAAAAAAGATAAAGTAGAAAAAGAAAAAAGTGAAAAGGAAACAACTAGCAAAAAGAATAGCCATAAGAAAACCAG
EEKA	ENST00000080059.12_cds_22_EEKA	chr12	47785751	47785885	-	GTTTTGGATACATGACGCAGCAACTGATGAACCTGGCAGGAGGCGCAGTGGTGCTGGCCTTGGAGGGTGGCCATGACCTCACAGCCATCTGTGACGCCTCTGAGGCCTGTGTGGCTGCTCTTCTGGGTAACAGG
EEK	ENST00000080059.12_cds_12_EEK	chr12	47793368	47793588	-	GTGTTGCTCTGGGAACAGCAGCGACTGGCTGGGCGGCTCCCCCGGGGCAGCACCGGGGACACTGTGCTGCTTCCTCTGGCCCAGGGTGGGCACCGGCCTCTGTCCCGGGCTCAGTCTTCCCCAGCCGCACCTGCCTCACTGTCAGCCCCAGAGCCTGCCAGCCAGGCCCGAGTCCTCTCCAGCTCAGAGACCCCTGCCAGGACCCTGCCCTTCACCACAG
EEK	ENST00000080059.12_cds_11_EEK	chr12	47794759	47794933	-	AGGTCAGCCAAGCCGAGTGAGAAGCCCCGGCTGCGGCAGATACCCTCGGCTGAAGACCTGGAGACAGATGGCGGGGGACCGGGCCAGGTGGTGGACGATGGCCTGGAGCACAGGGAGCTGGGCCATGGGCAGCCTGAGGCCAGAGGCCCCGCTCCTCTCCAGCAGCACCCTCAG
EEK	ENST00000549336.6_cds_4_EEK	chr12	47857503	47857688	-	TCATTCTGACAGATGAGGAAGTGCAGAGGAAGCGGGAGATGATCCTGAAGCGGAAGGAGGAGGAGGCCTTGAAGGACAGTCTGCGGCCCAAGCTGTCTGAGGAGCAGCAGCGCATCATTGCCATACTGCTGGACGCCCACCATAAGACCTACGACCCCACCTACTCCGACTTCTGCCAGTTCCGG
EEK	ENST00000257909.8_cds_4_EEK	chr12	49325746	49325884	+	GGTGTTCGGGCCTCTGCATATTTGGCCCCCAGAACCCCCACCCACCGACTGGACCCTGCCAGGGCTTCCTGCTTCTCTAGGCTGGAGGGACCAGGACCTCGAGGCCGGACATTGTGCCCCCAGAGGCTACAGGCTCTG
EEK	ENST00000261897.5_cds_1_EEK	chr12	49631400	49631544	+	ATGCCCCCTCCAGGGATCCCCCCACCCTTTCCTCCGATGGGGCTACCCCCCATGAGTCAGAGACCACCAGCTATCCCCCCCATGCCACCTGGCATCCTGCCCCCAATGCTTCCACCAATGGGGGCGCCACCACCACTCACACAG
EEK	ENST00000340970.8_cds_3_EEK	chr12	51889371	51889512	+	GCCACGTGCCTCTAGTGAGTCTCCTGCTCAACTACTATGTGGGCCTGGACCTGGAACGCCGGGACCAGCGGGGGCTCACGGCGTTAATGAAGGCTGCCATGCGGAACCGCTGTGAGTGCGTGGCCACCCTCCTCATGGCAG
EEK	ENST00000267085.8_cds_13_EEK	chr12	53160119	53160319	-	AACCTGCTCAAGCGCTGCCATGGGTCCCAGGCCAGCTACCTTTTCCAGCAGGACAAGTTCTACGATGTGGCTCTGGACACGGGAGACAAGGTGGTGCAGTGTGGCCGCCGTGTGGACTGTCTGAAGCTGTGGCTCATGTGGAAGGCACAGGGCGATCAAGGGCTGGAGCGGCGCATCGACCAGGCCTTTGTCCTTGCCCG
EEKG	ENST00000267082.10_cds_12_EEKG	chr12	53192690	53192910	-	GCTTTGGTCGCTGCCAATGTGGAGTATGTCACTGTCATGCCAACCGCACGGGCAGAGCATGCGAATGCAGTGGGGACATGGACAGTTGCATCAGTCCCGAGGGAGGGCTCTGCAGTGGGCATGGACGCTGCAAATGCAACCGCTGCCAGTGCTTGGACGGCTACTATGGTGCTCTATGCGACCAATGCCCAGGCTGCAAGACACCATGCGAGAGACACCG
EEKAG	ENST00000267082.10_cds_3_EEKAG	chr12	53197749	53197951	-	AACTTCACCGCGTCGGGAGAGGCGGAGGCGCGGCGCTGCGCCCGACGAGAGGAGCTGCTGGCTCGAGGCTGCCCGCTGGAGGAGCTGGAGGAGCCCCGCGGCCAGCAGGAGGTGCTGCAGGACCAGCCGCTCAGCCAGGGCGCCCGCGGAGAGGGTGCCACCCAGCTGGCGCCGCAGCGGGTCCGGGTCACGCTGCGGCCTG
EEK	ENST00000267101.8_cds_20_EEK	chr12	56097784	56097940	+	GGAATGTACTACCTTGAGGAACATGGTATGGTGCATAGAAACCTGGCTGCCCGAAACGTGCTACTCAAGTCACCCAGTCAGGTTCAGGTGGCAGATTTTGGTGTGGCTGACCTGCTGCCTCCTGATGATAAGCAGCTGCTATACAGTGAGGCCAAG
EEK	ENST00000266980.8_cds_3_EEK	chr12	56234823	56234986	+	TGTCTGAACGGCTCCCAGCTGCTGGTCAATTTTGGCTTGAGCCCCGCTGCTCCTCTGACCCCTCGTCAGTTTGCTCTGCTGTGCCCAGCCCTGCTTTATCAGATCGACAGCCGCGTCTGCATCGGCGCTCCGGCCCCTGCACCCCCAGGGGATCTACTATCTG
EEK	ENST00000266980.8_cds_7_EEK	chr12	56236581	56236746	+	AGCCAGGGGCTCAGGGCCAGAGGGAGAAGAACAGCCAGCACCCACCAGCTCTGGCCCCTCCTGGGCACCAAGGCCACAGTCATGGGCACCAGGGTGGCACTGATATCACGTGGATGGTCCTCCTGGGAGATGGTCTACACAACCTCACTGATGGGCTGGCCATAG
EEK	ENST00000267116.8_cds_23_EEK	chr12	56244651	56244797	-	GACCCCCCTTCACGCCGCTGCCTTCGCGGACAATGTCTCTGGGCTCCGGATGCTGCTGCAGCATCAAGCTGAGGTGAACGCCACTGACCACACTGGCCGCACTGCGCTCATGACGGCGGCTGAGAACGGGCAGACCGCTGCTGTGG
EEK	ENST00000308197.10_cds_2_EEK	chr12	56269058	56269251	+	GTACTCAATGCAGGAGATGTATGAGGTGGTGTCCAACGTCCAGGAGTATCGTGAGTTTGTGCCCTGGTGTAAGAAGTCTCTGGTGGTATCCAGCCGTAAGGGTCATTTGAAAGCCCAGCTGGAGGTTGGCTTTCCACCTGTCATGGAACGTTACACCTCTGCAGTTTCCATGGTCAAACCTCACATGGTCAAG
EEKA	ENST00000314128.9_cds_19_EEKA	chr12	56346818	56346955	-	ACGCATCATGGGCTTTGTGAGTCGGAGCCAGGAGCGCCGGCTGCTGAAGAAGACCATGTCTGGCACCTTTCTACTGCGCTTCAGTGAATCGTCAGAAGGGGGCATTACCTGCTCCTGGGTGGAGCACCAGGATGATG
EEK	ENST00000300134.8_cds_2_EEK	chr12	57107604	57107743	-	GGAGTTCCTGGTCGGCTCCGACGCCTTCTGCTGCAACTTGGCTAGTGCCCTACTTTCAGACACTGTCCAGCACCTTCAGGCCTCGGTGGGAGAGCAGGGGGAGGGGAGCACCATCTTGCAACACATCAGCACCCTTGAG
EEKAG	ENST00000243077.8_cds_20_EEKAG	chr12	57173167	57173350	+	CCACGAGGCCCCCTGGTGGCTGCCACACTGATGAGTTCCAGTGCCGGCTGGATGGACTATGCATCCCCCTGCGGTGGCGCTGCGATGGGGACACTGACTGCATGGACTCCAGCGATGAGAAGAGCTGTGAGGGAGTGACCCACGTCTGCGATCCCAGTGTCAAGTTTGGCTGCAAGGACTCAG
EEK	ENST00000262027.10_cds_11_EEK	chr12	57511697	57511868	+	CTGGAGAAGCGACTGGAGGAGTGGTTGGGGAGGACATTGCCTGGCAGTGACTGGACACCCAATGCCCAGTTTATCACCCGTTCTTGGCTTCGGGATGGCCTCAAGCCACGCTGCATAACCCGAGACCTCAAATGGGGAACCCCTGTACCCTTAGAAGGTTTTGAAGACAAG
EEKAG	ENST00000262027.10_cds_17_EEKAG	chr12	57515149	57515336	+	GCAACGGGCAGGAACAGTGACTGGCTTGGCAGTGAATATAGCTGCCTTGCTCTCTGTCATGCTTCAGCCTTACATGCCCACGGTTAGTGCCACAATCCAGGCCCAGCTGCAGCTCCCACCTCCAGCCTGCAGTATCCTGCTGACAAACTTCCTGTGTACCTTACCAGCAGGACACCAGATTGGCACA
EEK	ENST00000355673.8_cds_8_EEK	chr12	57527847	57528017	+	GTGACCTGTCTTCACTGACCAGCAGCCCTGGAGCCCTCCCCAGCCTGTTGCAGCCTCCTGGCCCTCTTCTCTCTGGCCAGTTGGGGCTGCAGCTCCTCCCTGGGGGGGGAGCTCCTCCACCCCTCTCAGAGGCTTCTAGTCCCCTAGCCTGCCTGCTACAGAGTCTCCAG
EEK	ENST00000341156.9_cds_2_EEK	chr12	57631199	57631364	-	GCTGCTGGCTTGGAACAACTGCAGTTGTGAGTCCAGTGGGGGGGGCCTCCCCCTCCCCTTCCAGAAACAAGTCCGAGCTATTGACCTCACCAAGGCCTTTGACCCTGCAGAGCTGAGGGCTGCCTCTGCCACAAGAGAGCAGGAGTTCCAGGCCTTTCTGTCGAG
EEKAG	ENST00000266643.6_cds_1_EEKAG	chr12	57756928	57757084	+	GGGGAGCTCTTAAGCCCCTGCCGCTGCGACGGCTCAGTGCGCTGCACGCATCAGCCCTGCCTCATCCGCTGGATCAGCGAGAGGGGCTCCTGGAGCTGTGAGCTCTGCTACTTCAAGTACCAGGTCCTGGCGATCAGCACCAAGAACCCACTGCAG
EEKG	ENST00000378743.9_cds_21_EEKG	chr12	71626259	71626446	-	GGAGTGCTCAGAATCCTTGGATTCTGCTTTAAATGTTCTGGCGCGAGCATTGGAAAATAACAAAGACAATCCAGAAATTTGGTGCCATTACCTCAGATTGTTCTCAAAAAGAGGAACCAAGGACGAGGTGCAGGAAATGTGTGAAACAGCTGTTGAATATGCTCCAGATTATCAAAGCTTTTGGACT
EEKA	ENST00000393249.6_cds_5_EEKA	chr12	76450850	76450988	-	CTGTTGTAGCAAACAGTGACGAATCTCAGCTTCTGACACCAGGAAAGATGAGTCAGCGCCAAGGAAAAGAAGCTTATCCAACGCCAACCAAAGATTTGCATCAGCCATCTCTTAGTCCAGCAAGTCCTCATAGCCAGG
EEKAG	ENST00000322349.13_cds_11_EEKAG	chr12	92827911	92828061	-	TTACATAGCAAACTTCTGGAGACAGAGCGCCAACTAGGGGAAGCTCATGGTAGGCTGAAGGAACAGAGACAGCTTTCAAGTGAAAAGTTGATGGATAAAGAACAACAAGTGGCTGATTTACAACTCAAACTTTCTCGGTTAGAAGAGCAG
EEK	ENST00000258499.8_cds_4_EEK	chr12	95520996	95521202	-	GTGGTCAGGACGTAATAACCGAGAGAAGATTGGTGTTCATGTTGGCTTTGAGGAAATCTTAAACATGGAGCCCTATTGCTGCAGGGAGACCCTGAAATCCCTCAGACCAGAATGCTTTATCTATGACTTGTCCGCGGTGGTGATGCACCATGGGAAAGGATTTGGCTCAGGGCACTACACTGCCTACTGCTATAATTCTGAAGGAG
EEK	ENST00000359972.6_cds_11_EEK	chr12	98671534	98671719	+	GATTGTGCAGTCAGTGAGAATTTTCAGGAGTTTTTATCTTTAAATGGACACCTTCTTGGACGACAGCCATTTCCTAATATTGTACAACTGGGTCTCTGTGAGCCGGAAACTTCAGAAGTTTATCAGCAAGCTAAGCTGCAGGCCAAGCAGGAGGTCGATAATGGAATGCTTTACCTGGAATGGAT
EEKA	ENST00000361466.7_cds_10_EEKA	chr12	101642418	101642585	+	GGAGGTGAAGCAGCAGGAGGAAGAACCCCAGGTGGACGTATGGGAGTTGCTGAAGAACGCGAAACCCAGTGAGTACGAGAAGATCGCCTTCCAGTATGGAATCACCGACCTGCGCGGCATGCTCAAGCGACTCAAGCGCATGCGCAGAGAGGAGAAGAAGAGCGCAG
EEKAG	ENST00000338432.12_cds_49_EEKAG	chr12	109264231	109264386	+	GGGAACCTGATCTCTCCGACAAGGACCGAAAGGACCTGGAGGGCCGGCTAAAGGCTCGCGAGGACCTGCTGCTCCCCATCTACCACCAGGTGGCGGTGCAGTTCGCCGACTTCCATGACACACCCGGCCGGATGCTGGAGAAGGGCGTCATATCT
EEK	ENST00000261740.7_cds_3_EEK	chr12	109802990	109803143	-	AGCCATCTACGGGGAAGACCTGCCTGCCCAAGGCCTTGCTGAACCTGAGCAATGGCCGCAACGACACCATCCCTGTGCTGCTGGACATCGCGGAGCGCACCGGCAACATGAGGGAGTTCATTAACTCGCCCTTCCGTGACATCTACTATCGAG
EEKA	ENST00000312777.9_cds_8_EEKA	chr12	109911062	109911235	+	GAGGCAGACAGGCGGATCCTGCAGGCCCTCCTCGAGAAGGAGGACGAGAGCCAGCGCCTCCACCTGGCCAGGCGGGAGCAGGTCATGGCCGATGTGGCCTGGATGAAGCAGGCCATTGAGGAGCAGCTGCAGCTGGAGCGGGCGCGGGAGGCAGAGCTGCAGATGCTGCTGAG
EEK	ENST00000341259.7_cds_6_EEK	chr12	111447655	111447827	+	CACCTGCGCCTGTCGCTGACAGAGCGGGGCCAGTGCCGTGTGCAGCACCTCCACTTTCCCTCGGTCGTGGACATGCTCCACCACTTCCAGCGCTCGCCCATCCCACTCGAGTGCGGCGCCGCCTGTGATGTCCGGCTCTCCAGCTACGTGGTAGTCGTCTCCCAACCACCAG
EEK	ENST00000313698.9_cds_3_EEK	chr12	111705737	111705932	+	TTAAAGACCTCCGTGCCTGTGGACTCATTTTTCTCTCTGTTGACCAGTGAGCGAGTGGCAAAGCAGTTCCCAGTGATGACTGAGGCCATAACTCAAATTCGGGCAAAAGGTCTTCAGACTGCAGTCTTGAGCAATAATTTTTATCTTCCCAACCAGAAAAGCTTTTTGCCCCTGGACCGGAAACAGTTTGATGTG
EEK	ENST00000306014.10_cds_14_EEK	chr12	113164066	113164285	-	ACTATCTTTGAGATCAACGCCTCCAGCCGAGACCTGTGCAGCCAGGTGATGCGCGCCAAGCGGCAGAAGGACCGCAAGGCCATCGCCCGCTTCCAGCAGGGACAGCAGGGGCGGCAGGAGCAGCAGGAGGGCCCAGTGGGCCCAGCCCCGAGCCGCCCAGCACTGCAGGAGAAGCAGCCTGAGAAGGAGGAGGAGGAGGAGGCGGGAGAGAGTGTGGAG
EEK	ENST00000306014.10_cds_11_EEK	chr12	113169769	113169904	-	GCCGTGTGGCTCGGGCTGGCCGAAGTGGCACAGCCTACTCCTTGGTGGCCCCTGATGAAATCCCCTACCTGCTGGATCTGCACCTGTTCCTGGGCCGCTCCCTCACCCTCGCCCGACCCCTCAAGGAGCCCTCAG
EEK	ENST00000306014.10_cds_3_EEK	chr12	113179142	113179331	-	ACCATCCCGGTGATCTTGGATGGCAAGGACGTGGTGGCCATGGCCCGGACGGGCAGTGGCAAGACAGCCTGCTTCCTCCTCCCAATGTTCGAGCGGCTCAAGACCCACAGTGCCCAGACCGGGGCCCGCGCCCTCATCCTCTCGCCGACCCGAGAGCTGGCCCTGCAGACCCTGAAGTTCACTAAGGAG
EEK	ENST00000546737.5_cds_10_EEK	chr12	113307690	113307844	-	CTCTTTGCTTTCCTGGGCTTTCTGACCAGCGCCCTGTGGATCAACGCGGCCGCCACAGAGGTGGTGAACATCTTGCGGTCCCTGGGTGTGGTCTTCCGGCTGAGCAACACTGTGCTGGGGCTCACGCTGCTGGCCTGGGGGAACAGCATTGGAG
EEK	ENST00000345635.8_cds_2_EEK	chr12	113427982	113428156	+	ATGGACGGCCCTGTGGCAGAGCATGCCAAGCAGGAGCCCTTTCACGTGGTCACACCTCTGTTGGAGAGCTGGGCGCTGTCCCAGGTGGCGGGCATGCCTGTCTTCCTCAAGTGTGAGAATGTGCAGCCCAGCGGCTCCTTCAAGATTCGGGGCATTGGGCATTTCTGCCAGGAG
EEK	ENST00000300648.7_cds_32_EEK	chr12	120153212	120153407	-	GAGAACGTCAACTCGCTGTTGCCAGTATTCGAGGAGTTCCTGAAGAACGCGCCCAATGATGCCAGCTATGATGCTGTGCGACAGAGTGTGGTGGTCCTGATGGGCTCTCTGGCCAAGCACCTGGACAAGAGTGACCCCAAAGTGAAGCCCATTGTTGCCAAGCTCATCGCTGCCCTCTCCACCCCCTCCCAGCAG
EEK	ENST00000300648.7_cds_29_EEK	chr12	120155240	120155430	-	GCTCTGGTCAATGATGGGCCTAGACCTGCAGCCAGACCTCTGCTCCTTGCTGATTGACGACGTGATCTATCATGAGGCGGCTGTAAGGCAGGCAGGGGCCGAAGCCCTCTCCCAAGCAGTGGCACGTTACCAGCGGCAGGCGGCGGAGGTTATGGGCAGGCTCATGGAGATTTACCAGGAAAAGCTCTAC
EEK	ENST00000300648.7_cds_24_EEK	chr12	120158459	120158615	-	GCACTTTGGTGAGCCACGTGACCCTGCGCCTGCTGAAGCCAGAGTGTGTCCTGGATAAGTCCTGGTGCCAGGAAGAGCTGTCGGTGGCTGTGAAGAGGGCGGTGATGCTGCTGCACACCCACACCATCACCAGCAGGGTGGGCAAGGGGGAGCCAG
EEK	ENST00000355329.7_cds_2_EEK	chr12	121654273	121654433	-	GGTTATGGGATCCAGTTTTTCGGACCCAAGGAGTATTATGAGGGTGACTGGTGTGGCAGCCAGCGCAGCGGGTGGGGCCGCATGTATTACAGCAACGGCGACATCTACGAGGGACAGTGGGAGAACGACAAGCCCAACGGGGAGGGCATGCTGCGCCTGA
EEK	ENST00000619791.1_cds_11_EEK	chr12	121825199	121825366	+	CCACCAGCCTCTCTTCAGCTAAGAAGAAGAAACGGGACGATGGCATCCGCGAGCACGTGACGGGCTGTGCCCGCAGTGAGGGCTTCTACACCATCGACAAGAAGGACAAGCTCAGATACCTCAACAGCAGCCGTGCCAGCACCGATGAGCCCCCCGCAGACACCCAG
EEK	ENST00000541212.6_cds_2_EEK	chr12	121899633	121899845	+	GCCTGCAGAATGATCACAAGGCAGTGATGAAGCAGGTGGAGGAGGCCCTGCACCAGCTGCACGCTCGCGACAAGGAGAAGCAGGCCCGGGACATGGCTGAGGCCCACAAAGAGGCCATGAGCCGCAAACTGGGTCAGAGTGAGAGCCAGGGCCCTCCACGGGCCTTCGCCAAAGTGAACAGCATCAGCCCCGGCTCCCCAGCCAGCATCGCG
EEK	ENST00000253083.9_cds_17_EEK	chr12	122857020	122857215	+	AGCAAGTCGGAGCTGAGCTCACGGCTGGACACGCTGAGTGCGGAGAAGGATGCTCTGAGTGGAGCTGTGCGGCAGCGGGAGGCAGACCTGCTGGCGGCGCAGAGCCTGGTGCGCGAGACAGAGGCGGCGCTGAGCCGGGAGCAGCAGCGCAGCTCCCAGGAGCAGGGCGAGTTGCAGGGCCGGCTGGCAGAGAGG
EEK	ENST00000376874.9_cds_6_EEK	chr12	123472537	123472682	-	GTTTAGCTTCTTCTCCCGAGATAAGAAGCGCCTGGCCAACACACAGAGAAACGTGCACATCCAGGAGTCCTTTGGACAGTGGGCAAACACCCACCGCGATGACGGTTACACAGAGCAAGGACAGGAAGCCCTGCAGCATCTGTGA
EEKA	ENST00000424014.7_cds_8_EEKA	chr12	123621755	123621920	-	TATAAGGCAGACACTCTCAAGGTCGCGCAGACTGGACAAGACCTCAAAGAGGAGCATCCGTGGGTCGACTACACTGCCCCTTCCTTAATCACTCTGCTGTTTACAGACCTGGGCGTGCTGACACCCTCAGCAGTCAGCGATGAGCTCATCAAGCTCTATCTGTAA
EEK	ENST00000404621.5_cds_11_EEK	chr12	124426621	124426800	-	AACCTGGAGAAGCAGATGCGCCAGCTGGCCGTGATCCCGCCCATGCTGTACGACGCTGACCAGCAGCGCATCAAGTTCATCAACATGAACGGGCTTATGGCCGACCCCATGAAGGTGTACAAAGACCGCCAGGTCATGAACATGTGGAGTGAGCAGGAGAAGGAGACCTTCCGGGAGAA
EEK	ENST00000321867.6_cds_22_EEK	chr12	131918496	131918681	+	CGGGCCCCACTGGCTCTGCCAGCTCTTCTGCCCGCCACCTGGTGCCTGGGCCCTGCAGCGAGGCCCCAGCCCCTGAGCTCCCTGCTCCAGGACACGGCTGCAGCTTTGCCGACCCCATTACTGCGAACCTGGAGGGGGCTGTGACCTTCGAGGCCCCCGACCTCCCTGAGGAGACCCTCATGGAG
EEK	ENST00000320574.10_cds_43_EEK	chr12	132632663	132632795	-	CGTACATCGTGGCCGTGTACCACTGCATGAAGGACGGGCTGAGGCGCAGTGCTCCAGGGAGCACCCCCGTGAGGAGGAGGGGGGCCAGCCAGCTCTCCCAGGAGGCCGAGGGGGCGGTCGGAGCCCTTCCCG
EEK	ENST00000320574.10_cds_30_EEK	chr12	132649305	132649515	-	GAGGAATGGCTTGTCTGGCTCCGGTTCCACAAGAAGAAGTGGCAGCTGCAGGCCCGGCAGCGCCTCGCCCGCAGGAAGAGGCAGCGTCTGGAGTCGGCAGAGGGTGTGCTCAGGCCCGGGGCCATCCGGGATGGTCCTGCCACGGGGCTGGGGAGCTTCTTGCGAAGAACTGCCCGCAGCATCCTGGACCTTCCGTGGCAGATTGTGCAG
EEK	ENST00000450791.8_cds_14_EEK	chr12	132786338	132786555	-	GGCCATCACGGAACAGAAGCAGAAGATGAGGCGGCTGGGCTCAGACTTGACCAGCGCCCAGAAGGAGATGAAGACCAAACATAAGGCCTACGAGAACGCCGTGGGCATCCTCAGCCGCCGCCTGCAGGAGGCCCTCGCGGCCAAGGAGGCTGCGGACGCGGAGCTGGGCCAGCTCCGAGCCCAGGGTGGCAGCAGTGACAGCAGCCTGGCTCTACAT
EEK	ENST00000450791.8_cds_7_EEK	chr12	132801766	132801969	-	TGCACGACCTGCGACAGCAGATGACAGCCTTGCAGAGCCAGCTTCAGCAGGTGCAGCTGGAGCGGACGACGCTGACCAGCAAGCTGAAGGCGTCGCAGGCGGAGATCTCGTCCCTGCAGAGTGTCCGGCAGTGGTACCAGCAGCAGCTCGCCCTGGCACAGGAGGCCCGCGTCAGGCTGCAGGGTGAGATGGCCCACATCCAG
EEK	ENST00000450791.8_cds_1_EEK	chr12	132821995	132822128	-	ATGGACGGCGCGTCGGCCGAGCAAGATGGCCTCCAGGAGGACAGATCCCACAGTGGCCCCTCGTCTCTCCCCGAGGCCCCACTGAAGCCCCCGGGCCCACTGGTGCCACCTGACCAGCAGGACAAAGTCCAGT
EEK	ENST00000381655.7_cds_24_EEK	chr13	25699172	25699345	+	GCCACAAGGGCAGCCATTACTCAGCACTGCACTGACCTTGGGAATTTGCTGGGCAAGGAAAATGACGTGGCCCTGATCATCGATGGCCACACCCTGAAGTACGCGCTCTCCTTCGAAGTCCGGAGGAGTTTCCTGGATTTGGCACTCTCGTGCAAAGCGGTCATATGCTGCAG
EEK	ENST00000380808.6_cds_2_EEK	chr13	29480149	29480364	+	CCTTCCATACAGCAAAGTGCGAGAAACTACAAAAGGAGAAGGAGGAGCTGGAGAGGCGGTTCGAGGACGAGGTGAAGAGGCTGGGCTGGCAGCAGCAGGCCGAGCTCCAGGAGCTGGAGGAGCGGCTGCAGCTGCAATTCGAGGCGGAAATGGCGCGCCTGCAGGAGGAGCACGGTGACCAGCTGCTGAGCATCCGGTGTCAACACCAGGAGCAG
EEKAG	ENST00000255486.8_cds_11_EEKAG	chr13	33109872	33110090	-	GTGGGCGACGGGAACCCGCTGAAGCTGTGGAAGGCTTCTGTGGAGGTGGAAGCACCCCCCTCAGTGGTCCTGAACCGCGTGCTGAGAGAGCGCCACCTGTGGGACGAGGACTTTGTGCAGTGGAAGGTTGTGGAAACTCTAGACAGGCAAACAGAGATCTACCAGTATGTGCTGAACAGCATGGCTCCCCATCCTTCCAGAGACTTTGTGGTTCTCAG
EEKAG	ENST00000280481.9_cds_16_EEKAG	chr13	38872741	38872934	+	GTCCTAAACCTAGTGCAGTCCTATGTGACCCTTCGAGTCCCTCTGTATGTTTCCTACGTGTTCCATTCCCCCGTGGGGGTAGGAGGCTGGCAGCATTTTGACTTGAAGTCAGAGCTTCGTCTAACTTTTGTGTACGACACCGCCATCTTGTGGAATGATGGAATTGGCAGCCCCCCAGAGGCTGAACTTCAAG
EEK	ENST00000357337.11_cds_35_EEK	chr13	77176496	77176628	-	AGTGAACATGCAGGAGATTCAACTCATTCCCACAGATGGACATCTCTGGAATTAGTGAAAGGAACGTACACAACGGATGACTCACCCAGTGATATAGCTGAGATCAGACTTGACAAAGTGGTTCCTTTAAAG
EEK	ENST00000252457.9_cds_5_EEK	chr13	114242120	114242280	+	ATAAAGAGTTCTATCTGTCTTCTACGCGGGAAAATCTATGATGCTCTAGATAACCGAACCCTGGCTACCTACAGCTACAAAGAAGCTTTGAAGCTTGATGTCTACTGTTTTGAAGCGTTCGATCTTTTAACATCACATCACATGCTGACAGCACAAGAAG
EEK	ENST00000216297.7_cds_25_EEK	chr14	21352672	21352818	-	CGGACCGAGAAAGTCGTTACGAGGAAGAAGAAGAACAAAGTCGAAGTATGAGCCGGAAGAGGAAGGCATCTGTGCACAGTTCGGGCCGTGGCTCTAACCGTGGTTCCAGACACAGCTCTGCACCCCCCAAGAAAAAGAGGAAGTAA
EEKAG	ENST00000267383.5_cds_3_EEKAG	chr14	23054505	23054673	-	GAGTGGTGCGTACAGCCATCCCCAACATGGACCGGGAGACACAGGAGGAGTTCTTGGTGGTGATCCAGGCCAAGGACATGGGCGGCCACATGGGGGGGCTGTCAGGCAGCACTACGGTGACTGTCACGCTCAGCGATGTCAACGACAACCCCCCCAAGTTCCCACAGA
EEK	ENST00000324103.11_cds_10_EEK	chr14	24151785	24151992	+	AGCCTGGTCAGGCGGCTTTTGGCAGTCTACGCACTCCCCAGCTGGGGCCGGGCAGAGCTGGCACTGTCACTGCTGCAGGAGACACCCAGGAACTATGAGTTGGGGGATGTGGTAGAAGCTGTGAGGCACAGCCAGGACCGGGCCTTCCTGCGCCGCTTGCTTGCCCAGGAGTGTGCCGTGTGTGGCTGGGCCCTGCCCCACAACCGG
EEKG	ENST00000418030.7_cds_7_EEKG	chr14	24329859	24330018	-	GAAACTGCGGGCAGCCACTGGCGTGGACATCAACATGCGTGTGGGCGTGCACTCAGGCAGCGTACTGTGTGGAGTCATCGGGCTGCAGAAGTGGCAGTACGACGTTTGGTCACATGATGTCACACTGGCTAACCACATGGAGGCAGGCGGTGTACCAGG
EEKAG	ENST00000346562.6_cds_4_EEKAG	chr14	33676210	33676385	+	GTGGAGCTGACAGGCAGCAGTGTCTTTGACTATGTCCACCCCGGAGATCACGTGGAGATGGCTGAGCAGCTGGGCATGAAGCTCCCCCCTGGGCGGGGTCTCCTGTCACAGGGCACTGCTGAGGACGGAGCCAGCTCAGCATCTTCCTCCTCTCAGTCGGAGACCCCCGAGCCAG
EEK	ENST00000358716.8_cds_11_EEK	chr14	34792774	34792921	-	AAGTATTAGAGGAAGCTCTTGTAGGAAATGACAGTGAAGGCCCACTGTGTGAATTGCTTTTTTTCTTCCTGACTGCAATCTTCCAGGCAATAGCTGAAGAAGAAGAGGAAGTAGCCAAAGAGCAACTAACTGATGCTGACACCAAAG
EEK	ENST00000267430.10_cds_1_EEK	chr14	45137068	45137241	+	GGTCTACACAAGCTTCCACCAGGAAGGAAATATGGTGCAGTAAGAGAGTGCTTTTTCTTACACCTCAGGTCATGGTAAATGACCTTTCTAGAGGAGCTTGTCCCGCTGCTGAAATAAAGTGTTTAGTTATTGATGAAGCTCATAAAGCTCTCGGAAACTATGCTTATTGCCAG
EEK	ENST00000538838.5_cds_3_EEK	chr14	56603814	56603992	+	GCTTTCTGGCTCATCTGCTGGAGGAATCCTTGCTGCGGGGGTGTTTTCATTTTCTCGTCTAACATGGCAGTGGTCCATTGCAGCAGAGGTTTTTAGCTTAAACAATCTCTTTGTGGGGCTGCTTATGGCTCTTACTGTACATTTTGAGGAAGCAGCAACTGCTAAGGAGAGATCAAAG
EEKA	ENST00000267485.7_cds_3_EEKA	chr14	58131511	58131721	-	AACAAATGGACACAGTCACAGGGCCAAATGAGGAGTTCACACCAGTTCTGGGATCTCCAGTGACACCTCCTGGAATAATGGTGGGGGAACCCAGCATTTCCCCTGCACTTCCTGCTTTGGAGGCATCCTCTGAGAGAAGAACTGTTGTTCCATCTATTACTCGTGTTAATACAGCTGCCTCATATGGCCTGGACCAACTTGAATCTGAAG
EEK	ENST00000337537.8_cds_2_EEK	chr14	63453688	63453885	-	ACGTTCCATCCTCAGAGCAGCCTGAACTGTTCCTAAAGAAACTTCAGCAGTGCTGTGTCATTTTTGACTTCATGGACACGCTATCTGATCTTAAAATGAAAGAATACAAGCGCTCCACTCTTAATGAACTGGTGGACTACATTACAATAAGCAGAGGCTGTTTGACAGAGCAGACTTACCCTGAAGTAGTTAGAATG
EEK	ENST00000304743.7_cds_6_EEK	chr14	70988566	70988699	+	CAGCACAAGCCAGCGAGGAGGCAGTGTCATTTCGCCGTGAACGCAGCACATTTAGGCGCCAGGCAGTACGGCGCCGGCACAATGCAGGGAGTAACCCTACCCCTCCTACATTGCTCATCGGATCACCCCTAAG
EEKA	ENST00000304743.7_cds_7_EEKA	chr14	70995740	70995925	+	CCTTCAAGATGGTCAGCAAGGCCAGCAGTCCACAGCCCAGGTCAAAGTCCAGTCCCGCCCCCCTTCCCAGGCTGCAGTGCTCAGTGCTAGTGCCTCCTTGCTGGTGAGAAATGGGAGTGTCCACTTAGAAGCATCACATGACAATGCATCTGCTGTAGGCGGTAGCAGTTTGCACGATGAACTTG
EEKAG	ENST00000238616.10_cds_1_EEKAG	chr14	75124045	75124223	-	GATGACTCACTGGTTGTGTGGAAGGAAGTCGATTTGACCCGGCTGTCTGAGAAGGAACGTCGTGATGCCTTGAATGAGATTGTTATTCTGGCACTGCTGCAGCACGACAACATTATTGCCTACTACAATCACTTCATGGACAATACCACGCTGCTGATTGAGCTGGAATATTGTAATG
EEK	ENST00000298832.14_cds_28_EEK	chr14	75863666	75863862	+	GAGCCTGCAGACAGGGGGATTTGCCTGGGAAGGAGAAGTAGAAAACAACGTGTACAGCCAGGCTACAGGGGTGGTCCCCCAGCACAAGTATCACCCCACAGCAGGCAGCTATCAGCTTCAATTTGCCCTGCAGCAACTTGAACAACAAAAACTTCAGTCCCGGCAGCTCCTGGACCAGAGTCGAGCCCGGCACCAG
EEK	ENST00000380835.7_cds_1_EEK	chr14	77413933	77414127	-	AGCATCATTAAATAAGAATCAAAGTTCCAGACATCTCTCAATTGGCTCCCTTAATTCAGCCACTCCTGAAGAGTTTAAGGTGGGCATCATTGGAGGTGGCCACCTTGGGAAGCAGCTGGCTGGCACACTGCTGCAGCTTGGCCCCATCCCTGCTGAAAGCCTGCGGATCTCCACTCGGAGGCCAGAGACTCTGG
EEK	ENST00000336735.9_cds_20_EEK	chr14	81476971	81477181	-	ATTCGAGATATGTTCACCCAACTTGATATGGACCAGCTTTTGGGACCTGAGTGGGACCTTTACCTCATGACCATCATTGCGCTGCTGTTGGGAACAGTCATAGCTTACAGGCAAAGGCAGCACCAAGACATGCCTGCACCCAGGCCTCCAGGGCCACGGCCAGCTCCACCCCAGCAGGAGGGGCCACCAGAGCAGCAGCCACCACAGTAA
EEK	ENST00000336735.9_cds_3_EEK	chr14	81506073	81506241	-	CTTTGACCGCCATTGAAGGCACAGCACATGGGGAGCCCTGCCACTTCCCTTTTCTTTTCCTAGATAAGGAGTATGATGAATGTACATCAGATGGGAGGGAAGATGGCAGACTGTGGTGTGCTACAACCTATGACTACAAAGCAGATGAAAAGTGGGGCTTTTGTGAAA
EEKAG	ENST00000256324.15_cds_5_EEKAG	chr14	91173288	91173439	+	ACAACAGTGCCTTGTGTTACCCATGCTGGCTTCTGCTGCCCTCTGGTGGTCACGATGAGGCCCATTCCCAAGGACAAGCTGGAAGGGCTGGTGCGGGCCTGCTGCTCCCTCGGAGGTGAGCAGGGGCAACCTGTTCACATGGGCGACCCAG
EEKAG	ENST00000013070.11_cds_7_EEKAG	chr14	93219211	93219361	+	ACAGTGTTTAAGAATGAAAGCCTCAACGCAGAATCAAAATCTGGCTGCAAACTTCAGGAGCTTAAAGCTAAGCAGCTTATAAAGAAAGACACTGCCACCTATTGGCCCCTGAACTGGCGTAGCAAGTTGTGTACCTGCCAAGACTGTATG
EEK	ENST00000352127.11_cds_4_EEK	chr14	103707002	103707215	-	CACTGCAGCTGCACCAGCAGAAGGAGCGGTTCCCCACGCAGCACCAGCGCCTGAGCCTGGGCTGCCCGGTGCTGGACGCGCTGCTCCGCGGTGGCCTGCCCCTGGACGGCATCACTGAGCTGGCCGGACGCAGCTCGGCAGGGAAGACCCAGCTGGCGCTGCAGCTCTGCCTGGCTGTGCAGTTCCCGCGGCAGCACGGAGGCCTGGAGGCTG
EEK	ENST00000256552.11_cds_24_EEK	chr15	31028331	31028476	-	CTCCTTGTGGTGAGAACCTATATGATGAGGAGGGCAAGCGGCTTCCTCCCTGTATCCCCGGCGCCTGGCTCACTCCAGCACTCATGGCGTGCTATCTACTGGTCGCCAACATCCTGCTGGTGAACCTGCTGATTGCTGTGTTCAA
EEK	ENST00000260385.10_cds_1_EEK	chr15	40751985	40752178	-	TGATGCTCCTGCGGGCTGTCCCAGGTGGGGCTGGAGATGCCTCAGTGCTGCCCAGCCTTCCACGGGAAGGACAGGAGAAGGTGCTGGACCGCCTGGACTTTGTGCTGACCAGCCTTGTGGCGCTGCGGCGGGAGGTGGAGGAGCTGAGAAGCAGCCTGCGAGGGCTTGCGGGGGAGATTGTTGGGGAGGTCCG
EEKG	ENST00000263800.11_cds_3_EEKG	chr15	41512114	41512265	-	GATCTCAGCCTACGGAGCCGCGGGCGGCAAAGGCGCCAAGAACCACCTGTCGCGGGCGCATGGCGTCTTCGTCTCAGCAATCTTCTCCCTCGGTCTCGGGGAGTCGCTGTACATCCTGGTGGGGCAGCAGGGAGAGGACGCCTGTCCCGGA
EEK	ENST00000320955.8_cds_53_EEK	chr15	41855548	41855745	-	CTCCTGGAGGCGGGATCCTGGCTGGCTGAGCGGGGCCATGTCCTGGACAGCGAGGACATGGGCCACAGTGCTGAAGCCACACAGGCCCTTCTGCGGCGGCTGGAGGCCACCAAGAGAGACCTGGAAGCGTTCAGCCCACGCATCGAGCGGCTGCAGCAGACAGCAGCACTCCTGGAGAGCAGGAAGAACCCAGAAAG
EEK	ENST00000320955.8_cds_22_EEK	chr15	41874841	41875056	-	GATGCAAAGGAGCAGCTGGAGCAGCTCGAAGGGGCCCTACAGAGCTCGGAAACAGGGCAGGACCTGCGCTCCAGCCAGAGGCTGCAGAAACGGCACCAACAGCTGGAGAGTGAGAGCCGGACCCTGGCTGCCAAGATGGCTGCCCTCGCCTCCATGGCCCATGGCATGGCCGCCTCCCCGGCCATCCTGGAAGAGACCCAGAAGCACCTCCGGAG
EEK	ENST00000320955.8_cds_11_EEK	chr15	41881935	41882145	-	TACTTCGCGGACGCGGCGGAGGCGGCTTCGTGGCTGCGCGAGCGGCGATCCTCGCTGGAGAGAGCGTCCTGCGGTCAGGACCAGGCGGCCGCCGAGACCCTGCTGAGGCGCCACGTGCGGCTGGAGCGCGTCCTGCGCGCCTTCGCGGCCGAGCTGCGGCGGCTGGAGGAGCAGGGGCGGGCGGCCTCGGCCCGGGCGTCGTTATTCACG
EEKG	ENST00000349748.8_cds_9_EEKG	chr15	42401640	42401810	+	ATACTTTCTGGACCAACCCTCAGTACCGTCTGAAGCTCCTGGAGGAGGACGATGACCCTGATGACTCGGAGGTGATTTGCAGCTTCCTGGTGGCCCTGATGCAGAAGAACCGGCGGAAGGACCGGAAGCTAGGGGCCAGTCTCTTCACCATTGGCTTCGCCATCTACGAG
EEK	ENST00000263801.7_cds_10_EEK	chr15	43469857	43470066	-	ATAAGCCAATGGACACGTCAGTGTTATCTGAAGAAGGAGGAGAGCCTTTTCAGAAGAAACTTCAAAGTGGTGAACCAGTGGAGTTAGAAAACCCCCCTCTCCTGCCTGAGTCCACTGTATCACCACAAGCCTCAACACCAATATCTCAGAGCACACCAGTCTTCCCTCCTGGGTCACTTCCTATCCCATCCCAGCCTCAGTTTTCTCAT
EEK	ENST00000261866.12_cds_35_EEK	chr15	44567423	44567592	-	AGTGGTACCCTGAAAACAGCCCTGCTGGACTACATCAAACGCTGCCGTCCTGGAGACAGTGAAAAGCACAATATGATTGCCCTGTGCTTCAGCATGTGCCGGGAGATTGGCGAGAACCACGAGGCAGCTGCCCGCATCCAACTGAAATTGATTGAGTCTCAGCCCTGGG
EEKA	ENST00000316623.10_cds_9_EEKA	chr15	48520658	48520817	-	ATGTTCGCCCAGGATACTGTTACACAGCTCTGACAAACGGGCGCTGCTCTAACCAGCTGCCACAGTCCATAACCAAAATGCAGTGCTGCTGTGATGCCGGCCGATGCTGGTCTCCAGGGGTCACTGTCGCCCCTGAGATGTGTCCCATCAGAGCAACCG
EEK	ENST00000325747.9_cds_4_EEK	chr15	48796009	48796160	-	GGTCCCAGTTGTCAAGGTTTGGAACCGTATAATAAAGTGACATATAAACCTTATCAGTCTTCTGCCCAGAATAATGGCTCACCAGCCCAGGAGATAACAGGAAGTGACACATTCGAAGGCCTGCAACAACAATTTTTAGGAGCTAATGAGA
EEKA	ENST00000332408.9_cds_7_EEKA	chr15	48855952	48856124	-	TGAGGAGGTGCATATTGATAGCCATGCCGAGGAGAGAGAAGATCATGAATATTACAATGAAATTCCAGGGAAGCAGCCACCAGTAGGTGGTGTTTCAGATATGCGGATCAAAGTTCAAGCCACGGAACAAATGGCTTACTGCCCCATACAGTGTGAAAAGTTGTGCTATTTG
EEK	ENST00000560955.5_cds_23_EEK	chr15	50594428	50594613	-	CAATGTGTATTTACAAGTGAAGGCAATTTCCAATATTGTATGGAAGTACCAGCGTTATCATTTTATTATGGCTTATCATGAGAAACCAGTTCTGCCTCCTCCACTTATCATTCTTAGCCATATAGTTTCTCTGTTTTGCTGCATATGTAAGAGAAGAAAGAAAGATAAGACTTCCGATGGACCAA
EEKA	ENST00000251076.9_cds_41_EEKA	chr15	51450128	51450346	-	GTTTCACGTGCCACGATCATGGTGCCACGGTACTGCAGTATGCACCCAAACAGCAACTCCTAATCTCGGGGGGTAGGAAAGGACACGTCTGCATTTTTGACATCAGGCAAAGGCAGCTCATTCACACGTTCCAGGCCCATGACTCAGCTATTAAGGCTCTGGCCTTGGATCCCTATGAGGAATATTTTACCACAGGTTCAGCAGAAGGTAACATAAAG
EEKG	ENST00000261839.12_cds_31_EEKG	chr15	52218518	52218687	-	GGCCTTGGAAGCCCAAAATGAAATACATACCAAAGAGAAGGAGAAGCTGATTGATAAGATTCAAGAAATGCAGGAGGCCAGTGACCACTTGAAGAAACAATTTGAAACTGAAAGTGAAGTCAAGTGTAACTTCCGGCAGGAAGCATCCCGGCTCACTTTGGAAAACAGG
EEK	ENST00000472902.1_cds_6_EEK	chr15	62776763	62776910	+	GCACAACACACCCATGACGCCATCACAGAGGCCGCCCAGTTGATGAAGGAAGCCGTGGATGACATCATGGTGACGCTGAACGAAGCTGCCAGTGAAGTGGGGCTGGTTGGGGGCATGGTGGACGCCATTGCAGAAGCCATGAGCAAG
EEK	ENST00000327987.9_cds_12_EEK	chr15	65329389	65329597	-	GGTCCTCCTGTGTAAAGATGTGGAAAACCAGCTGTCCCCTCCACAGGGTCCCCGGAGCCAGAGGGACCCTGGCATTCTAGCCCTAAATGGGGCGAGACGGGGACAGCGGGGCCAGCTGGGCCGAGACGAGAAACGTGTGGATATGAAGGAGCTGGAGCAGCTGTTCCCCCCGGCCAGCGCAGCAGGGCAGCCGGACCCCAGACCCACA
EEK	ENST00000327987.9_cds_8_EEK	chr15	65331049	65331214	-	ACCCACCGGAGCTGGAGTATCAGGAGGCAGTCAGCAAGAGCACCTTTCAGCACCTGGTCAGCGACCTGGAGCCCTCCACAGCCTACAGTTTCTACATCAAGGCCTACACACCAAGGGGGGCCAGCTCAGCCTCTGTGCCCACCCTAGCTAGCACCCTGGGTGAAG
EEKAG	ENST00000352385.3_cds_18_EEKAG	chr15	65384953	65385115	-	ATCTCCTGGGCTCAACCAAGCGGGCTGAGCTGGGCTGGTTCCTGGGCAGGCTGTGAGCTGCCCCAGGCAGGCCCCCGGCCGGCTCTGACCCGGGCCCTGCTGCCCCCTGCTGGAACTGGGCAGACGCTGTTGCTGCAGGCTCTGGTGTACGACGCCATAAAG
EEKAG	ENST00000352385.3_cds_4_EEKAG	chr15	65400805	65400946	-	GGTCCCTGGCGTCCACCAGGGGGCAGGACGTGGTCATTGTGGCAGCCCCAGAGAACACCACAGTGGTGTCTGGCCAGAGTGTGGTGATGGAATGTGTGGCCTCAGCTGACCCCACCCCTTTTGTGTCCTGGGTCCGACAAG
EEK	ENST00000261861.10_cds_1_EEK	chr15	68645159	68645360	+	ATGTCCTGGCGTCCGCAATACCGTAGCTCCAAGTTCCGGAATGTCTACGGGAAGGTGGCCAACCGGGAGCACTGCTTCGATGGGATCCCCATCACCAAGAATGTGCACGACAACCACTTCTGTGCCGTCAACACCCGCTTCCTGGCCATCGTCACCGAGAGCGCAGGGGGCGGCTCCTTCCTCGTCATCCCCCTGGAGCAG
EEK	ENST00000261861.10_cds_11_EEK	chr15	68725842	68725974	+	CTCCTTCGAATGTTCTTCCGGCAGCAGGATGAGATTCGACGGTTGAAAGAGGAGCTGGCCCAGAAGGACATCCGCATTCGGCAGCTCCAGCTGGAACTGAAAAACTTGCGCAACAGCCCCAAGAACTGTTAG
EEKA	ENST00000260364.9_cds_7_EEKA	chr15	69035757	69035936	+	TACTCCAGGCTCAGGCGGAGGCCAGCCCTTTCCAGTTCTGGGAGCTGCTGCTCACCACGAGGCCTGGCATTGGCTGGGTACACGGTTCGGCCTCCCCGACAGGTGTCGCTCTGCTGCTGCTGCTCCTCCTCATGTTCATCTGCTCCAGTTCCTGCATCCGCAGGAGTGGCCACTTTGAG
EEK	ENST00000317509.12_cds_12_EEK	chr15	70057458	70057658	-	CCTCGGCTCTGCGCACGCCCATCTCCATCACCAGCTCCTATGCGGCGCCCTTCGCCATGATGAGCCACCATGAGATGAACGGCTCCCTCACCAGTCCTGGCGCCTACGCCGGCCTCCACAACATCCCACCCCAGATGAGCGCCGCCGCCGCTGCTGCAGCCGCTGCCTATGGCCGATCGCCAATGGTGAGCTTTGGAGCT
EEK	ENST00000317509.12_cds_6_EEK	chr15	70066013	70066218	-	CAGCAGCAGCTCCAGGCGCAGCACCTCTCCCATGCCACACACGGCCCCCCGGTCCAGTTGCCACCCCACCCGTCAGGTCTCCAGCCTCCAGGAATCCCCCCAGTGACAGGGAGCAGCTCCGGGCTGCTGGCACTGGGCGCCCTGGGCAGCCAGGCCCATCTGACGGTGAAGGATGAGAAGAACCACCATGAACTCGATCACAGAG
EEK	ENST00000308508.5_cds_4_EEK	chr15	75684735	75684912	-	GTGGAAGAGCAGCTGATCCGCTACGTGCATGACGGGAGCGAGACACTGACAGACAGTTTTGTCCTGATGGCTAATGCCTCCGAGATGGATCGCCAGAGCCATCCTGTGGCCTTCACTGTCACTGTCCTGCCTGTCAATGACCAACCCCCCATCCTCACTACAAACACAGGCCTGCAG
EEKAG	ENST00000290759.9_cds_1_EEKAG	chr15	76337777	76337967	+	AGAAGCCCGGGACGGCCATGTGCGTGGGCTGCGGGAGTCAGATCCACGACCAGTTTATCCTGCGGGTGTCGCCCGACCTCGAGTGGCACGCGGCCTGCCTCAAGTGTGCCGAGTGCAGCCAGTACCTGGACGAGACGTGCACGTGCTTCGTGAGAGACGGGAAGACCTACTGCAAGCGGGACTATGTCAG
EEK	ENST00000324767.11_cds_27_EEK	chr15	76376161	76376311	-	TCTATTGTAGGGGCAGAGGGCTTGTCCCTTGCATTCCGGCACATGGCCAGCTCCCTGCTGGGCCACTGCAGCCAAGTCTCCTGTGAAAGCCTCCTTCATGAGGTCATCGTCTGTGTGGGCTACTTCACTGTCAACCACCCAGATAACCAG
EEK	ENST00000258873.9_cds_10_EEK	chr15	78178613	78178831	-	CTCAGGCAAGTTGGTGCCCGGCTGTCGGGTGAAGCTGGTGAACCAGGACGCAGAGGGCATTGGCGAGATCTGCCTGTGGGGCCGCACCATATTCATGGGCTACCTGAACATGGAGGACAAGACTTGTGAGGCCATCGACGAGGAAGGCTGGCTGCACACGGGTGATGCTGGCCGCCTGGACGCCGATGGCTTCCTCTACATCACTGGGCGCCTCAAAG
EEK	ENST00000258873.9_cds_7_EEK	chr15	78181968	78182145	-	ATCACGTGGACGGCACGGTACGGCAGCCAGGCCGGTGACATCCGGCCGGCAGAAGTCCAGCAGGAGGTGGTAGTCAGCTACCTGCCCCTCAGCCATATTGCCGCCCAGATCTACGACCTGTGGACAGGCATCCAGTGGGGGGCCCAGGTTTGCTTTGCCGAACCCGACGCCCTGAAG
EEK	ENST00000394745.3_cds_3_EEK	chr15	78999742	78999913	-	AGTTCCCACTCTTTTCCTATAACAATGGAGTCGTCATGACCTCCTGTCGTGAACTGGACAATAACCGCAGTGCCTTGTCGGCCGCCTCTGCCTTTGCCATAGCAACCGCCGGGGCCAACGAGGGCACCCCAAACAAGGAGAAGTACCGGAGGATGTCCTTAGCCAGTGCAG
EEK	ENST00000220244.7_cds_22_EEK	chr15	80936673	80936885	+	ATGTACATTCAAGCCTACAAGACCAGTAACCTGCGAATGAAGATCATCAAGAATGACTTCCCCAGCCACCCTCTTTACCTGGAGGGGGCGCTCACCAGGAGCACCCATTACCAGCAATACCAACCGGTTGTCACCCTGCAGAAGGGCTACACCATCCACTGGGACCAGACGGCCCCCGCCGAACTCGCCATCTGGCTCATCAACTTCAACAA
EEK	ENST00000615198.4_cds_8_EEK	chr15	82549459	82549658	-	GTGCAGGTGATCCCCTGGGTATTAGCCGACAGTAACTTTGTCCGGAGCCCATCTCAGAGGCTTGACCCCAGCAGGACGGTGTTTGTCGGTGCTCTGCATGGAATGCTAAATGCTGAGGCCCTGGCAGCCATCTTGAACGACCTATTTGGTGGAGTGGTGTATGCCGGGATTGACACAGATAAGCACAAGTATCCCATTG
EEKA	ENST00000286749.3_cds_12_EEKA	chr15	84935025	84935194	+	AGATGCTCAGAACCTCATAGAAGCAGCCAGCACTGGGGCCGCCATCTCCGTGAAGGTGGTCGCCAACATCGCTGCCAACCTGATTGCGTTCCTGGCTGTGCTGGACTTTATCAATGCTGCCCTCTCCTGGCTGGGAGACATGGTGGACATCCAAGGGCTCAGCTTCCAG
EEK	ENST00000310298.8_cds_18_EEK	chr15	85120796	85121014	+	GAAACTTTAGATCCAATTGATGAGGTCGCTGCACTCATCGCAGCCACCATTCATGATGTGGATCACCCTGGGAGAACCAACTCCTTCCTGTGTAATGCTGGAAGTGAGCTGGCCATTTTGTACAATGACACTGCTGTGCTGGAGAGCCACCATGCGGCCTTGGCCTTCCAGCTGACCACTGGAGATGATAAATGCAATATATTTAAAAACATGGAGAG
EEK	ENST00000268124.11_cds_6_EEK	chr15	89327166	89327349	-	GTGTCCCCACCCAGTGACTCTGGCCGGCATGCTGGAGATGGGTGTCTCCTACCTGCCTGTCAACCAGAACTGGGAGCGTTACCTGGCAGAGGCACAGGGCACTTATGAGGAGCTCCAGCGGGAGATGAAGAAGTCGTTGATGGATCTGGCCAATGATGCCTGCCAGCTGCTCTCAGGAGAGAG
EEK	ENST00000268171.8_cds_8_EEK	chr15	90878763	90878976	+	GGCCGAGGGGGGCTGGGCTCCATCTTTGTCTGGGCCTCGGGGAACGGGGGCCGGGAACATGACAGCTGCAACTGCGACGGCTACACCAACAGTATCTACACGCTGTCCATCAGCAGCGCCACGCAGTTTGGCAACGTGCCGTGGTACAGCGAGGCCTGCTCGTCCACACTGGCCACGACCTACAGCAGTGGCAACCAGAATGAGAAGCAGATC
EEK	ENST00000268171.8_cds_12_EEK	chr15	90880093	90880273	+	AGACATCGGGAAACGGCTCGAGGTGCGGAAGACCGTGACCGCGTGCCTGGGCGAGCCCAACCACATCACTCGGCTGGAGCACGCTCAGGCGCGGCTCACCCTGTCCTATAATCGCCGTGGCGACCTGGCCATCCACCTGGTCAGCCCCATGGGCACCCGCTCCACCCTGCTGGCAGCCAG
EEK	ENST00000360468.7_cds_6_EEK	chr15	90907308	90907495	+	ACTCGGACTCCAGCACAGACATCTTCTGTCACATGATGCCCTTCTACAGCTATGACGTCCCCCATACCTGTGGCCCAGATCCCAAGATCTGCTGCCAATTTGATTTCAAACGCCTGCCTGGTGGGCGCATCAACTGCCCTTGGAAGGTGCCACCCCGGGCCATCACAGAGGCCAACGTGGCAGAGAG
EEK	ENST00000344791.6_cds_2_EEK	chr15	99731717	99731911	-	ATGGCAGTGGGGACTCGGGGGACTCTTCTGAAGAAGAGTCTCACCGTGTGGTTTTGCGGCCCCGGGGCAAGGAGCGCCACAAGAGCGGTGTCCACCAGCCTCCCCAGGCGGGAGCAGGTGACGTGGTGCTGCTGCAGCGGGAGCTGGCCCAGGAGGACAGCCTCAACAAGCTGGCGCTGCAGTATGGCTGCAAA
EEKAG	ENST00000268070.9_cds_11_EEKAG	chr15	100132006	100132152	-	TGGTGCCGCGCGGGGGAGTGCGTGAGCAAGACGCCCATCCCGGAGCATGTGGACGGAGACTGGAGCCCGTGGGGCGCCTGGAGCATGTGCAGCCGAACATGTGGGACGGGAGCCCGCTTCAGGCAGAGGAAATGTGACAACCCCCC
EEK	ENST00000399953.7_cds_9_EEK	chr16	89712	89902	-	ACCCAGCTCATCCAGATGGTGGTGTGGATGCTGCAGCGCCGGCTTCTCATCCAGCTGCACACCTATGTCTGCCTGATGGCCTCACCCAGCGAGGAGGAGCCCCGTCCGCGAGAGGACGACGTCCCCTTCACTGCCCGGGTCGGCGGTCGCAGCCTCAGCACGCCCAACGCCCTCAGCTTTGGCTCCCCAA
EEK	ENST00000219611.7_cds_13_EEK	chr16	553338	553516	+	GCAGGTCCTGGTGATCTTGTCCCAGCTAGAGGGCAACGCCGGCTTCTCTATCACCCACCGCCTGGCACATCGCAAGGCAGCCCAGGCCTTCCTCAGTGACTGGACAGCCTCCAAGGGGACCCACAGCCCCCCACTCACGCCAGAGGTCGCCGGTCTGCATGGGCCCCGACCGCTGTGA
EEKG	ENST00000251588.7_cds_3_EEKG	chr16	736265	736398	-	ATGGCGGCACCCAGTCAGCAGAGGCTGGTTGTAGTTTCGGTCTCACCACAGTCTAGAGCATCGCTGGCTGCACGGTTTCAGCTGAATCCTACAGATACTGCCAGGAAATTAACCTCATTCTTTAAAAAAATAG
EEK	ENST00000324385.9_cds_32_EEK	chr16	1348095	1348301	+	TTCCGTGCCTGCCGAGGCGTGCCGCCGCCGCGCGGCCTGTGTGTTGTTCACCGTCATGGACCACGACTGGCTGTCCACCAACGACTTCGCTGGGGAGGCGGCCCTCGGCCTAGGTGGCGTCACTGGTGTCGCCCGGCCCCAGGTGGGCGGGGGTGCAAGGGCTGGGCAGCCTGTCACCCTGCACCTGTGCCGGCCCAGAGCCCAGG
EEK	ENST00000361339.9_cds_8_EEK	chr16	1520601	1520808	-	TATCAGGAAGCCCTGCAGCTGTGCCTGGGGCAGAACATGAGCATCACCGAGGAGATGGCGGAAAAGATGACCGTGGCCAAGGACTCCTCGGACCTGCCTGAGGAGTCGCGGCGGGAGCTGCTGGAGCAGATAGCAGACTGCTGCATGCGCCAGGGCAGCTACCACCTGGCCACCAAGAAGTACACGCAGGCCGGCAACAAGCTGAAG
EEK	ENST00000262304.9_cds_32_EEK	chr16	2097318	2097503	-	TCTGGTGTGCTGGCCCTCCGGCGAGGGAACGCTCAGTTGGCCGGACCTGCTCAGTGACCCGTCCATTGTGGGTAGCAATCTGCGGCAGCTGGCACGGGGCCAGGCGGGCCATGGGCTGGGCCCAGAGGAGGACGGCTTCTCCCTGGCCAGCCCCTACTCGCCTGCCAAATCCTTCTCAGCATCAG
EEK	ENST00000397066.9_cds_9_EEK	chr16	2445457	2445622	+	GTACATTCTGATCGACTGGCTGGTGGAAGTTGCCACCATGAAGGACTTCACAAGCCTGTGCCTGCACCTGACCGTGGAGTGTGTGGACCGGTACCTGCGGAGGAGGCTGGTGCCGCGGTACAGGCTCCAGCTGCTGGGCATCGCCTGCATGGTCATCTGCACCCG
EEK	ENST00000389347.4_cds_4_EEK	chr16	3029544	3029739	-	CTGGAACGCGCACGGTCAGAGGCTGGGGAGGCGCTGAGTGCGCTGCGGAGGCTGCAGCGGCGCGTCTCCGAGCTGGAGGAGGAGTCACGCCTCCAGGACGCCGACGTGTCGGCTGCCTCGTTGCAGTCAGAACTGGCCCACAGCCTCGACGACGGCGACCAGGGCCAGGGCGCCGACGCACCCGGAGACACCCCG
EEK	ENST00000389347.4_cds_1_EEK	chr16	3030934	3031150	-	CGGCTCCAGCAGGAGAACCATGAGCTCCGGCGAGGCCTGGCAGCCCGAGGAGCCGAGTGGGAGGCCCGGGCCGTGGAGCTGGAGGGGGACGTGGAGGCCCTGCGGGCCCAGCTTGGGGAGCAGCGCTCAGAGCAGCAGGACAGTGGGCGAGAACGGGCACGGGCCCTCAGCGAGCTCAGCGAGCAGAACCTCCGGCTCAGCCAGCAGCTGGCTCAG
EEK	ENST00000246957.10_cds_15_EEK	chr16	3661986	3662132	-	GTGACCCTCCGACTGGACACCCACCCTGCCATGGTCACCGTGCTGGAGATGGGGGCTGCCCGCCACTTCCTGCGCATGCAGCAGCTGGCCAAGACCCAGGAGGAGCGCGCACAGCTCCTGCAGCCCACGCTGGAGATCAACCCCAG
EEKAG	ENST00000262367.10_cds_7_EEKAG	chr16	3780731	3780878	-	CCCACTGATGAACGATGGCTCCAACTCTGGTAACATTGGAACCCTCAGCACTATACCAACAGCAGCTCCTCCTTCTAGCACCGGTGTAAGGAAAGGCTGGCACGAACATGTCACTCAGGACCTGCGGAGCCATCTAGTGCATAAACT
EEK	ENST00000262370.12_cds_9_EEK	chr16	4673497	4673657	+	CCCTCGGACGACGAGAACAGCGACAACAGCAACGAGTGTGTGGTGTGCCTGTCCGACCTGCGGGACACGCTGATCCTGCCCTGCCGCCACCTGTGCCTCTGTACCTCCTGCGCCGACACGCTGCGCTACCAGGCCAACAACTGCCCCATCTGCCGGCTGC
EEK	ENST00000205557.12_cds_21_EEK	chr16	16169645	16169853	-	GTGAAGGCCACAGTGCACCTGGCCTACCTGCGTGCCGTGGGCACCCCCCTCTGCCTCTACGCACTCTTCCTCTTCCTCTGCCAGCAAGTGGCCTCCTTCTGCCGGGGCTACTGGCTGAGCCTGTGGGCGGACGACCCTGCAGTAGGTGGGCAGCAGACGCAGGCAGCCCTGCGTGGCGGGATCTTCGGGCTCCTCGGCTGTCTCCAAG
EEK	ENST00000446231.7_cds_54_EEK	chr16	18828030	18828168	-	TGGCAACATGAAGATCTACTTATCAATAGACCACAAGCCATGTCAGTCACACCTCCCCCACGGTCTGCTATCCTAACCAGCATGAAAAAGAAGCTGCATACCCTGAGCCAGATTGAAACTTCTATTGCAACAGTTCAG
EEK	ENST00000307493.8_cds_2_EEK	chr16	20682255	20682463	-	GGATCATCTTCATTCCTGCGACCATCCTGTTGAAGGCCAAAGACATTCTCTATCGACTACAGTTGTCTAAAGCCAAGGGCATTGTGACCATAGATGCCCTTGCCTCAGAGGTGGACTCCATAGCTTCTCAGTGCCCCTCTCTGAAAACCAAGCTCCTGGTGTCTGATCACAGCCGTGAAGGGTGGCTGGACTTCCGATCGCTGGTTAA
EEK	ENST00000261383.3_cds_56_EEK	chr16	20948482	20948637	-	GGGAATGTAATTACGGAGGCAGAGTGACTGATGACAAAGACCGGCGTCTCCTGCTGTCACTTCTGTCCATGTTCTACTGTAAGGAAATTGAGGAGGACTATTACTCCCTCGCTCCTGGAGACACTTACTACATCCCTCCTCATGGCTCCTACCAG
EEK	ENST00000261383.3_cds_51_EEK	chr16	20969791	20969990	-	AACGAATGTGAGGGGGACCTAGCTGAGGCAATGCCTGCACTCGAGGCTGCACTAGCTGCTCTGGACACCCTGAACCCGGCCGACATCTCGCTGGTGAAGTCGATGCAGAACCCACCAGGCCCTGTCAAACTGGTCATGGAGAGCATCTGCATCATGAAAGGGATGAAGCCAGAGAGGAAGCCAGACCCCAGTGGCTCCG
EEK	ENST00000268379.9_cds_9_EEK	chr16	21971922	21972122	+	GTGAAATCCGAGAACAGAATGGAGACAGTCTTGTCCATGCTGCTTTTGTAGCAGAAAGTGCTGTCGCGGGAAGTGCAGAGGCAAATGCATTTAGTGTTCTTCAGCATGTCCTCGGTGCTGGGCCACATGTCAAGAGGGGCAGCAACACCACCAGCCATCTGCACCAGGCTGTTGCCAAGGCAACTCAGCAGCCATTTGAT
EEKAG	ENST00000347898.7_cds_1_EEKAG	chr16	24858643	24858778	+	ATGGAGAGCGGCACCAGCAGCCCTCAGCCTCCACAGTTAGATCCCCTGGATGCGTTTCCCCAGAAGGGCTTGGAGCCTGGGGACATCGCGGTGCTAGTTCTGTACTTCCTCTTTGTCCTGGCTGTTGGACTATGG
EEK	ENST00000328086.12_cds_1_EEK	chr16	25255205	25255392	-	GTCAGCAGTCCCGTGCACCGGGAGAAGCACTCCCCACTTGGAGCAGCGTGGGAGGTGGCAGACTTCCAGCCAGAGCAGGTGGAGACCCAACCCAGGGCGGTGTCTCGGGAGGAACCTGGAAGCCTCCACTCAGGACACCAGGAACAGCTGAACCGAAAGCGAGAACGTCGGCCCTTACCCAAGAATG
EEK	ENST00000357573.10_cds_7_EEK	chr16	28906018	28906196	-	GAGCTGCAGCAGCTGCTGTGCTGCACGCGGCAAGAGGCGAGGGCCCGGCTGCAGGCCCAGGAGCACGGGGCCGAGCGCCTGCGGATCGAGATCGTGACGCTGCGGGAGGCTCTGGAGGAGGAGACAGTGGCCAGGGCCAGCCTGGAGGGGCAGCTGAGGGTGCAGCGGGAGGAGACAG
EEK	ENST00000308713.9_cds_12_EEK	chr16	29873537	29873729	-	TCATGACTTGTGCTGACCCTGGCGAGATTGCCAACGGGCACCGCACCGCCTCGGACGCCGGCTTCCCCGTTGGCTCCCACGTCCAGTACCGCTGCCTGCCAGGGTACAGCCTCGAGGGGGCAGCCATGCTCACCTGCTACAGCCGGGACACAGGCACACCCAAGTGGAGCGATAGGGTCCCCAAATGCGCCT
EEKA	ENST00000308713.9_cds_11_EEKA	chr16	29876755	29876950	-	AGGTCCCGAGGAACGACACGTGCCCCGAGCTGCCACCTCCGGAGTGGGGCTGGAGAACGGCATCCCACGGGGACCTGATCCGGGGCACGGTGCTCACCTACCAGTGCGAGCCTGGCTACGAGCTGCTAGGCTCCGACATTCTCACTTGCCAGTGGGACCTGTCTTGGAGCGCCGCGCCGCCCGCCTGCCAAAAGA
EEK	ENST00000279392.8_cds_4_EEK	chr16	29993639	29993808	-	GCTGGCTCAGGTCGCCGTGGAGAGGACCACCCGGCTGTGATGAGGCTGAAGCGCTACATTCGGGCCTGTGGTGCCCATCGAAACTACAAGAAGCTGTTGGGCTCCTGTTGCTCACACAAGGAGCGCCTGAGTATCCTCCGGGCAGAACTGGAAGCGCTAGGCATGAAGG
EEKAG	ENST00000338110.11_cds_3_EEKAG	chr16	30055171	30055327	+	GCCCAGGGCTGCTGCGCGGACGGTAGCTCCCCCTGCAGGAAGCAAGGTTCCTCCGGGCCCCCAGACTGCTGCTGGACCTGTGCAGAAGCCTGCAACTTTCCTCTGCCTAGCCCGGCCCACTTCCTGGATGCTTGCTGCCCCCAGCCCACCAGAGCT
EEK	ENST00000409939.8_cds_6_EEK	chr16	30359171	30359361	-	GAGGCCATTCAGCTGGACGGGGAGATCTTTTTTGCACTCCTGCGCCGGGCCTCCCCGCTGGCGCATCGCCACCTGCGGCGGCAGCGCATTGACCCTGTGCTCTACATGACGGAGTGGTTCATGTGCATCTTCGCCCGCACCCTGCCCTGGGCGTCGGTGCTGCGTGTCTGGGACATGTTTTTCTGTGAAG
EEK	ENST00000563588.6_cds_2_EEK	chr16	30751105	30751281	+	AGGAGTGAGCTCTGTGGTCCGCCGTTGTGTTCATCGAGCTACTGGCCACGAGTTTGCGGTGAAGATTATGGAAGTGACAGCTGAGCGGCTGAGTCCTGAGCAGCTGGAGGAGGTGCGGGAAGCCACACGGCGAGAGACACACATCCTTCGCCAGGTCGCCGGCCACCCCCACATCA
EEK	ENST00000427128.5_cds_9_EEK	chr16	30947051	30947230	+	GTTGCCACCGCCTAACGGACCACTGCCTCCCGCTGTTCCGCCGCTGCCCTCGTCTACGCCGCCTAGACCTGCGCTCCTGCCGCCAGCTCTCACCCGAAGCTTGTGCCCGGCTGGCAGCTGCCGGGCCCCCTGGCCCCTTCCGCTGCCCTGAGGAGAAGCTGCTTCTCAAGGACAGCTAG
EEK	ENST00000280606.7_cds_4_EEK	chr16	31086336	31086491	-	CTCCTGGGACCCTACGCAATCTGCGCCTGCGTCTCATCAGTCGCCCCACATGTAACTGTATCTACAACCAGCTGCACCAGCGACACCTGTCCAACCCGGCCCGGCCTGGGATGCTATGTGGGGGCCCCCAGCCTGGGGTGCAGGGCCCCTGTCAG
EEKAG	ENST00000268281.9_cds_9_EEKAG	chr16	31142480	31142644	-	AACCCGCGCTTGGCCCAGGCGCGCTGCTGGAGGCGGAGCTGTTAGGCGGCTGGTGGTGCCACTGCCTGTACGGCCGCCAGGGGGCGGCAGTACCGCTGCCCGGAGACCCGCCGCACGCGCTCTGCCCTGCCTACCAGGAAAAGGAGGAGGTGGGCAGCTGCTGG
EEK	ENST00000285737.9_cds_12_EEK	chr16	48347506	48347714	+	GTATCTCAGCGTTTGAGTCAGCCAGGAGTAGCAATAGGTTTGGCTTGGACTCCCTTAGGTGGAGAAATCATGTTCGTGGAGGCGAGTCGAATGGATGGCGAGGGCCAGTTAACTCTGACCGGCCAGCTCGGGGACGTGATGAAGGAGTCCGCCCACCTCGCTATCAGCTGGCTCCGCAGCAACGCAAAGAAGTACCAGCTGACCAATG
EEK	ENST00000254235.7_cds_1_EEK	chr16	50290456	50290660	+	GACCCCTCCAGACACCAGGCCATTCTGGGCATGGCGTTCCTGGTGCTGGCGGTGTTTGCGGCCCTCTCTGTGCTGATGTACGTCGAGTGTCTCCTGCGGCGCTGGCTCAGGGCCTTGGCGCTGCTCACCTGGGCCTGCTTGGTGGCGCTGGGCTATGTGCTGGTGTTCGACGCATGGACAAAGGCGGCCTGTGCGTGGGAGCAG
EEK	ENST00000258214.3_cds_5_EEK	chr16	57518067	57518277	-	ATGGAGCGGCTGCAGGCCGAAAACGCTGCGGAGTGGGGCCGCCGGGAGCGGCTGGAGACAGAGAAACTGGGCCTTGAGCGGGAGAACAAGAAGCTGCGGGCACAGGTCGGAGACCTGGAGGAGGCGCTGGCCCGGCGGCGGCGGCAAACAGCCAGCGCACTGGACTGCGACCTGAGGGCCAGCCAGGCCGCGCTCTTCGAGAAGAACAAG
EEK	ENST00000360716.8_cds_13_EEK	chr16	57726067	57726283	+	AAAATCACAGAGCGGTTCTTCCGCAACCCAGCGAAGCCCGCGGAGGAGGACGTGGCAGAGCGCGTGTTTCTGGTCGCGGAGGAGCGCATCCAGCTGCGCTACCACTGCCGTGAGGACCACATCACGGCCTCCAAGCGCGAGTTCCTGCGGCGCACCGAGGTGGACAGCAAAGGCAACAAGATCATCATGACGCCCGACATGTGCATCAGCTTCGAG
EEK	ENST00000567164.6_cds_5_EEK	chr16	58284589	58284721	-	ACAGGAAATCACATGACGATGAGTGTCCTGAGGAAAATCTTCGTGAAAGATCTTGACATGTGTCCCCTATACAAACTCCAGAAGACAGAATGCGGCAGCCACACGAAAGAGGAAACCAAGACTGCCTGCTTG
EEKA	ENST00000328020.10_cds_1_EEKA	chr16	66569935	66570094	+	AGTCTTATCTTAGGAGCATTAGCTTGTTTCATCATCACCCAAGCCAATGAGTCATTTATAACAATCACAAGTCTGGAAATCTGCATTGTCGTTTTTTTTATTCTAATATATGTGCTAACCCTTCACCACTTGCTGACCTATTTACATTGGCCCTTACTT
EEK	ENST00000299752.9_cds_3_EEK	chr16	66916273	66916429	-	TTGCCGCTGCCCCGTGAGGGGGCTGAAGGCCAGATCGTGCTGTCAGGGGACTCAGGCAAGGCAACTGAGGGCCCATTTGCTATGGATCCAGATTCTGGCTTCCTGCTGGTGACCAGGGCCCTGGACCGAGAGGAGCAGGCAGAGTACCAGCTACAG
EEK	ENST00000258201.9_cds_8_EEK	chr16	67237238	67237382	-	ACGCTGGCGGCGCTCCCGGACCAGGACTCCTTCTACGATGTGACGGATGCACTGGAGCAGCAGGGCATGGAAGCGCTGGTCCAGCGCCACCTGGGCACTGCGGGCACTGACGTCGACCTGCGCACGCAGCTTGTGCTCTACGAG
EEK	ENST00000299798.16_cds_4_EEK	chr16	67255752	67255930	+	CCTCCCTGTTTGTGGTCAGTCTGGGCGGGGCAGCCGTGGGCTTAGTCTTTGCCTTCCTCCTGGCCCTGACCACACGCTTCACCAAGCGGGTCCGCATCATCGAGCCGCTGCTGGTCTTCCTCCTCGCCTACGCAGCCTACCTCACTGCTGAAATGGCCTCGCTCTCCGCCATTCTTGC
EEKA	ENST00000219334.10_cds_4_EEKA	chr16	68364750	68364906	-	AGGACAGCGCCATCCGGTGTGGGCAGCTGGACCTGCTTCAGGACTGGCTGGCTGATTTCCGAAAATCTACCTCCTCGTCCAGCGCAGCCAACCCCGAGGAGCTGGTGGCATTTGACGTCGTCTGTGGAGATTTCAACTTTGATAACTGCTCCTCTG
EEKAG	ENST00000261772.13_cds_8_EEKAG	chr16	70267658	70267809	-	GGAGATGCATTTCCTGAGCTGAAGAAGGACCCAGACATGGTGAAGGACATCATTAATGAAGAAGAGGTGCAGTTTCTCAAGACTCTCAGCAGAGGGCGTCGCATCCTGGACAGGAAAATTCAGAGCCTGGGAGACAGCAAGACCATTCCCG
EEKA	ENST00000620267.2_cds_26_EEKA	chr16	71933914	71934125	-	ATTCATCAGCTTCTATGAGGCAGTAAAAGTGAACTCTGCTGCGACTCACCTTGTGGGCTTCCCGGTTCTCCTGGCAACTGTTCAGTTATGGAACCTGCTGCGTCATAGCCCCAGGCTGCGGGTCATCAGCAGGACACTGAGCCGAGCCTGGGACGAGGTGGTGGGCTTTCTGCTGATCATCCTAATCCTGCTGACAGGCTATGCCATTGCC
EEK	ENST00000620267.2_cds_17_EEK	chr16	71952893	71953093	-	TGCGTCCATTTGCTGTGGCCTGGTCTGAACTGCTGGTCAGCATCCATACTGCTGTCATCCTCTTCCCAATCAATCTTGTCATAGGGCGGCTCTTCCCGTTGATTGAGCCACAGGAGACTCTGCCCCTCTTTCCTCCCATCCAGGCCTCCTGCCTCTCAGATGCTTCTGTTGAGCCTCTCTCTGCCACAATGGTAGTTGAG
EEK	ENST00000620267.2_cds_6_EEK	chr16	71982058	71982235	-	GTTAATCTCATCAATTCCCTTATTTACCTGAGTGAGGAGTTACTCAGGATCCCATTTCAGAACAACAACAGTCTGGGCTTCAAAGTTCCTCCAACTGTCTGCCCCTTTCATTCCCTCAACAATGTCACCAAAGCTGGAGAAGGAAGTTGGCTGGAATCCAAGCGTCATACTGAGCCG
EEKA	ENST00000205061.9_cds_10_EEKA	chr16	74480240	74480394	-	GCTGGACCCTGTCCTGTACCGCAAGTGCCAGGGAGACGCTTCTCGTCTTTGCCACACCCACGGTTGGAATGAGACCAGTGAATTTATGCCTCAGGGAGCTGTGTTCTCTTGTTTATACAGACACGCCTACCGCACTGAGGAACAGGGAAGGAGG
EEK	ENST00000300051.8_cds_4_EEK	chr16	75114525	75114685	-	ACCCAGGCGCGGACGCCTCTCTCTGTGGCATGGCGGCCACCGGGGCGTCGGGGACCAACGCGGTCCGCTACGGCACCATGCGGGACAACGTGCTCAACCTGGAGGTGGTGCTGCCCGACGGGCGGCTGCTGCACACGGCGGGCCGAGGCCGGCATTTCCG
EEK	ENST00000307921.7_cds_2_EEK	chr16	75620630	75620799	-	ATGTGGACCGCGGATGAGATTGCTCAGCTATGCTATGAACACTATGGGATCAGGCTGCCCAAGAAGGGGAAGCCTGAGCCAAACCATGAGTGGACATTATTGGCAGCGGTGGTGAAGATACAATCTCCAGCTGACAAGGCCTGCGACACCCCTGATAAGCCGGTGCAAG
EEK	ENST00000525539.5_cds_36_EEK	chr16	81123650	81123784	-	AATTCTCCGCTATCTCTTTGACAACACCTGGCTGGACGCCCTGACCAGAGCTGTGTTTGTGGAGTCCACTGTCTACAACGCCAACGTCAACCTGTTCTGCATTGTCACGCTGACGCTAGAGACCAGCGCTCTGG
EEK	ENST00000525539.5_cds_25_EEK	chr16	81153960	81154139	-	GTGACTGTCACCCTGTATGGCCTGGATGGAGAGAGAGAGCCCCACCACCTGGCTGATCCCGACACTCCGGTTTTTGAGCGAGGAGCAGTGGATGCCTTCCTCCTCTCCACCCTGTTCCCCCTGGGAGAACTGCGGAGCCTCCGGCTGTGGCATGACAACTCAGGGGACCGGCCATCGTG
EEK	ENST00000398040.8_cds_13_EEK	chr16	81701659	81701800	+	ATCCTGTGCTTGATGCTGGAATACAACATCATCGACAACAACGACACCCAACTGCAGATCATCTCAACCCTGGAGAGCACAGACGTGGGGAAGCGCATGTACGAGCAGCTGTGTGACCGGCAGCGGGAGCTGAAGGAGCTG
EEK	ENST00000564138.6_cds_17_EEK	chr16	81910519	81910720	+	GCGGTCAGGCCGGGTCCAGCACTGCCGGATCCGCTCCACCATGGAGGGCGGGACCCTGAAATACTACTTGACTGACAACCTCACCTTCAGCAGCATCTATGCCCTCATCCAGCACTACCGCGAGACGCACCTGCGCTGCGCCGAGTTCGAGCTGCGGCTCACGGACCCTGTGCCCAACCCCAACCCCCACGAGTCCAAGCC
EEK	ENST00000355022.8_cds_4_EEK	chr16	88006089	88006265	+	CGCTGTGCCTGGGCGTCGGCAGAACACCATTGTGGTGAAGGTGCCGGGCCAAGAAGACAGCCACCACGAGGACGGGGAGAGCGGCTCGGAGGCCAGCGACTCTGTGTCCAGCTGTGGGCAGGCGGGCAGTCAGAGCATCGGGAGCAACGTCACGCTCATCACCCTGAACTCGGAAG
EEKA	ENST00000301015.14_cds_21_EEKA	chr16	88731705	88731910	-	ATCTGCTTCCTGATGGCCGTGAACGTGATCGGGCAGCGCATGAACTTTCTGGTGACCCTGCACGGTTGCTGGCTGGTGGCCATCCTCACCCGCAGGCACCGCCAGGCCATTGCCCGCCTCTGGCCCAACTACTGCCTCTTCCTGGCGCTGTTCCTGCTGTACCAGTACCTGCTGTGCCTGGGGATGCCCCCGGCCCTGTGCATTG
EEK	ENST00000289746.3_cds_3_EEK	chr16	89183547	89183692	+	CTAAGAGCGTTTGCCCTGGACCTGGGAGGATCCACCCTGGAGGACCCCACGGACCTGGAGATTGTAGTTGTGGATCAGAATGACAACCGGCCAGCCTTCCTGCAGGAGGCGTTCACTGGCCGCGTGCTGGAGGGTGCAGTCCCAG
EEK	ENST00000341316.6_cds_7_EEK	chr16	89531903	89532066	+	AGCCCAGAACGCTTCCTCCAGCTTGGCGCCAAGGTCCCAAAGGGCGCACTGCTGCTCGGCCCCCCCGGCTGTGGGAAGACGCTGCTGGCCAAGGCGGTGGCCACGGAGGCTCAGGTGCCCTTCCTGGCGATGGCCGGCCCAGAGTTCGTGGAGGTCATTGGAG
EEK	ENST00000268699.9_cds_10_EEK	chr16	90043195	90043345	+	GCCCATAACGACCTGCTGCGCACGTATGAGGCAAAGCTGCTGGCCTTCGGGATCCCTCTGGACAACGTGGGCTTCAAGCCCTTGGAAACAGCTGTGATCGGACAGACACTGGGCCAGGGCCCCGCGGGACTGGTGGGCACCCCGACGTAG
EEK	ENST00000302538.10_cds_19_EEK	chr17	1010728	1010863	-	ATAACAAGGACATCCTGCTGATGCTGAGTGACATGGACATCAACGCCATCGCCGGGACGCTCAAGCTGTACTTCCGGGAACTGCCCGAGCCGCTCCTCACGGACCGACTCTACCCAGCCTTCATGGAGGGCATCG
EEKA	ENST00000263071.9_cds_4_EEKA	chr17	1640447	1640666	-	CTGTGGCCGCTGCAAACACAATGAGCCGTGCTCTCCAGACACAGGCAGCTGTGAGTCCTGCGAGCCGGGCTGGAACGGGACCCAGTGCCAGCAGCCCTGCCTGCCTGGCACCTTTGGCGAGAGCTGCGAACAGCAGTGCCCTCACTGCCGACATGGGGAGGCCTGTGAGCCAGATACTGGCCACTGTCAGCGCTGTGACCCTGGCTGGCTGGGGCCCAG
EEK	ENST00000409644.6_cds_3_EEK	chr17	1731067	1731258	+	GTGGCCCCAGGGAGTGCCTCAGGCCCCAGCCGACTGAACAGCCGTAAGGAGGCGGGGCTGCTGGCCGCGGTGACGCTGACTCAGAAGATCATCGTGTACCTCTCAGACACCACACTCATGGACATCCTGCCCCGGATCAGCCATGAGGTCCTGCTGCCCGTGCTCAGCTTCCTCACCTCCCTCGTCACGGG
EEKA	ENST00000268989.8_cds_11_EEKA	chr17	2367270	2367405	+	TCACTATTAACTACCACCACCTAGCGGCCAGCCGCGCGGCCTCGGTGGACGATGATGAGGAAGAGGAGGATAAACTGCACGCGATGCTCTCAATGATCTGCTCGCGGAACCTCACAGCTCCCAATCCGATGAAAG
EEKG	ENST00000381638.7_cds_40_EEKG	chr17	4032827	4033002	-	CCGGGTGGGCTTGGACTGGGCGTGCTCCATGGCAGAGATCCTGCGGTCACTCAACAGTGCCCCACTGTGGCGTGATGTCATTGCCACCTTCACAGACCACTGCATCAAGCAGCTGCCATTCCAGCTGAAGCACACCAACATCTTCACCCTGCTCGTGCTGGTTGGCTTCCCCCAG
EEKA	ENST00000254718.9_cds_24_EEKA	chr17	4540347	4540484	-	AAGCTGACCTTGGACCTGACGGTGCTCCTGGGTGTGCTGCAGGGGCAACAGCAGAGCCTACAGCAGGGGGCACACTCCACCGGCTCCAGCCGCCTGCACGACCTCTACTGGCAGGCCATGAAAACCCTGGGAGTCCA
EEKG	ENST00000338859.8_cds_4_EEKG	chr17	4595144	4595327	+	CCCACCGCTGGTGACACCACCCCAGTCGCCCGTGTCCCCGCAGCCGCCAGCCATAACTCAGGTCCATCGGCAGGGGGAGCGTCGCAGGGAGCTGGTGAGGTCGCAGACGCTGCCCCGCACCTCGGAGGCGCAGGCCCGGAAAGCATTGTTTGAGAAGTGGGAGCAGGAAACGGCGGCCGGCAA
EEKAG	ENST00000251535.11_cds_7_EEKAG	chr17	7001601	7001811	+	ATTCAGCCTCCCAACCCCAGCTCTCCAACCCCAACACTGTTCCTGCCCTCAGACCCCCCACTTGCCTGGCTCCTGGCAAAGTCCTGGGTCCGAAATTCAGATTTCCAACTGCACGAGATCCAGTATCACTTGCTGAACACTCACCTGGTGGCTGAGGTCATCGCTGTCGCCACCATGCGGTGCCTCCCAGGACTGCACCCCATCTTCAAG
EEKAG	ENST00000380149.6_cds_7_EEKAG	chr17	8110384	8110528	-	AGGGGGAACATCTTCCTAGCGGACTACTGGATCCTGGCGGAGGCCCCCACCCACTGCCTAAACGGCCGCCAGCAGTACGTGGCCGCCCCACTGTGCCTGCTGTGGCTCAGCCCCCAGGGGGCGCTGGTGCCCTTGGCCATCCAG
EEK	ENST00000361926.8_cds_8_EEK	chr17	8316018	8316148	+	GGACACCAACGTGCGCTTCTCCGCCGAGCTGCGCCGGCTGCAGAGCCTCCCTAAGTGTGAGCGGCTCCCGCTGCCGTCCTTCCTGCTACTGCCCTTCCAGCGCATCACCCGGCTGCGCATGCTGCTGCAG
EEK	ENST00000539522.2_cds_3_EEK	chr17	8741473	8741671	-	GAGAACGACCAGAAACGGATCCGCGCCATGAAGAAAGCCAACAAGGAGCGAGAACTCAAGTGCCAGCACATGCAGGAGCTGACCAAGCGCAAGCAGGAGATGGTGGCGCTGCGGCTGGAGCACCAGCGGCTGAGCGCCAAGCTGAAGGACTACTACATCTTCAACAAGTACCTAGAGAAGGTGGTGGAGAACTCCGAG
EEK	ENST00000285071.9_cds_11_EEK	chr17	17215184	17215316	-	AGTTTGCTGTCATCGTGGAGGTCCACGCAGCCGCACGTTCCACCCTCCACCCTGTGGGGTGTGAGGATGACCAGTCTCTCAGCAAGTACGAGTTTGTGGTGACCAGTGGGAGCCCTGTAGCTGCAGACCGAG
EEK	ENST00000261646.11_cds_8_EEK	chr17	17816957	17817136	-	ATGGCCCTGGCTGGGCCCAGTGGCTGCTGCCCCCAGTGGTCTGGCTGCTCAATGGGCTGTTGGTGCTCGTCTCCTTGGTGCTTCTCTTTGTCTACGGTGAGCCAGTCACACGGCCCCACTCAGGCCCCGCCGTGTACTTCTGGAGGCATCGCAAGCAGGCTGACCTGGACCTGGCCCGG
EEKG	ENST00000268835.7_cds_10_EEKG	chr17	18928810	18928957	+	GATGACATCATTGATGATGTTGACAGCTTTCTTGCTGCAGCAGAGACCCTGAAGGAAAGAGGTGCATATAAGATCTTTGTGATGGCAACTCATGGCTTGTTGTCTTCTGACGCCCCCCGGCGGATTGAAGAGTCTGCCATTGATGAG
EEK	ENST00000314669.10_cds_6_EEK	chr17	28493570	28493789	+	CTTCCGGAAGAACTTTGGCATTGGGGAAAAGATGCAGGAGCAACAGCAGGCAGCCTACTGCGTCATCCAGACCGAGCACAGGCTGCTGGGCCCCATGACCTTTGCAGAAAAGGCCATCAGCATCCTATTCGTCATCCTGGTGCTGCTCTGGTTCACCCGGGAGCCGGGCTTTTTTCTTGGCTGGGGCAATTTGGCTTTTCCCAATGCCAAGGGGGAGAG
EEK	ENST00000394908.9_cds_8_EEK	chr17	28881191	28881375	-	GGTGAAGCAGGTCCTCTTGGCACAGGCAGAGGCTGAGAAGATCCGCAAAATCGGGGAGGCGGAAGCGGCAGTCATCGAGGCGATGGGCAAGGCAGAGGCTGAGCGGATGAAGCTCAAGGCAGAAGCCTACCAGAAATACGGGGATGCAGCCAAGATGGCCTTGGTGCTAGAGGCCCTGCCCCAG
EEK	ENST00000394908.9_cds_7_EEK	chr17	28881813	28882028	-	ACAGCTGAGGCCCAGTTGGCCTATGAGCTGCAGGGGGCCCGTGAACAGCAGAAGATCCGGCAGGAAGAGATTGAGATTGAGGTTGTGCAGCGCAAGAAACAGATTGCCGTGGAGGCACAGGAGATCCTGCGTACGGACAAGGAGCTCATCGCTACAGTGCGCCGGCCTGCCGAGGCCGAGGCCCACCGCATCCAGCAGATTGCCGAGGGTGAAAA
EEK	ENST00000310706.9_cds_4_EEK	chr17	41767378	41767580	-	CTCCCCTGTGGAGTCGGTCCTGTTCTATGCCATCACCACGCTGCACAACCTGCTCCTGTACCAGGAGGGCGCCAAGATGGCCGTGCGCCTGGCCGACGGGCTGCAAAAGATGGTGCCCCTGCTCAACAAGAACAACCCCAAGTTCCTGGCCATCACCACCGACTGCCTGCAGCTCCTGGCCTACGGCAACCAGGAGAGCAAG
EEK	ENST00000251642.8_cds_11_EEK	chr17	42103607	42103798	-	ATCCGGGATCTGCAGCAGGCAGCCTTGACCAAGCGGGCGGCCCAGGCAGCCCAGCGGGAGAACCAGCGGCAGCAGTTCCCAGTGGAGCACGTGCAGCTACTCTGCATCAACTGCATGGTGGCTGTGGGCCATGGCAGCGACCTGCGGAAGGTGGAGGGCACCCACCATGTCAATGTGAACCCCAACTTCTC
EEK	ENST00000264638.9_cds_4_EEK	chr17	42685216	42685420	+	AGGCCGACATACTCTATTTCGACGGCGACGATGCCATCTCCTACCGCTTCCCGCGAGGGGTCAGCCGAAGCCTGTGGGACGTGTTCGCCTTCAGCTTCAAGACCGAGGAGAAGGACGGTCTTCTGCTGCACGCCGAGGGCGCCCAGGGCGACTACGTGACGCTCGAGCTGGAGGGGGCACACCTGCTGCTGCACATGAGCCTGG
EEK	ENST00000246914.10_cds_5_EEK	chr17	42785265	42785482	+	GTTCACCATCCAGGACCTCCTGGCCCACGCCTTCTTCCGCGAGGAGCGCGGTGTGCACGTGGAACTAGCGGAGGAGGACGACGGCGAGAAGCCGGGCCTCAAGCTCTGGCTGCGCATGGAGGACGCGCGGCGCGGGGGGCGCCCACGGGACAACCAGGCCATCGAGTTCCTGTTCCAGCTGGGCCGGGACGCGGCCGAGGAGGTGGCACAGGAGATG
EEK	ENST00000398389.9_cds_10_EEK	chr17	43820861	43821058	-	GTGTTCATGCGCGCCCTCTTCCACTACAACCCTCGGGAGGACCGGGCCATCCCTTGCCAGGAGGCGGGCCTGCCCTTCCAGCGCAGGCAGGTCCTGGAGGTGGTGAGCCAGGACGACCCCACGTGGTGGCAGGCCAAGCGAGTCGGGGACACCAACCTTCGAGCCGGCCTCATCCCCTCCAAGGGGTTCCAGGAGAG
EEK	ENST00000336057.9_cds_4_EEK	chr17	44093313	44093485	-	CAGCAGCAGGAGATGCTGGCAGCCAAGCAGCAGCAGGAGATGCTGGCAGCCAAGCGGCAGCAGGAGCTGGAGCAGCAGCGGCAGCGGGAGCAGCAGCGGCAGGAAGAGCTGGAGAAGCAGCGGCTGGAGCAGCAGCTGCTCATCCTGCGGAACAAGGAGAAGAGCAAAGAGA
EEK	ENST00000262418.12_cds_5_EEK	chr17	44260403	44260539	-	GTACTGTCCTCCTAGACCTGCAAGAGACCTCCCTGGCTGGAGTGGCCAACCAACTGCTAGACAGGTTTATCTTTGAAGACCAGATCCGGCCTCAGGACCGAGAGGAGCTGCTCCGGGCCCTGCTGCTTAAACACAG
EEK	ENST00000200557.11_cds_10_EEK	chr17	44773260	44773427	+	ATATACAAGGAGCAGCTCAACACTCGCATCGTCCTGGTTGCCATGGAAACATGGGCAGATGGGGACAAGATCCAGGTGCAGGATGACCTCCTGGAGACCCTGGCCCGGCTCATGGTCTACCGACGGGAGGGTCTGCCTGAGCCCAGTGATGCCACCCACCTCTTCTC
EEK	ENST00000398238.8_cds_14_EEK	chr17	46713852	46713986	+	GCCCTCCTCACAGTGGGAAGACTGCTTTAGCTGCAAAAATTGCAGAGGAATCCAACTTCCCGTTCATCAAGATCTGTTCTCCTGATAAAATGATTGGCTTTTCTGAAACAGCCAAATGTCAGGCCATGAAGAAG
EEK	ENST00000376741.5_cds_4_EEK	chr17	47924918	47925093	+	GGCAGCAGCAGCTGACAGTGCAGAATGTTTCTGGGAACAACCTGACCATCAGTGGGCTGAGCCCCACCCAGATCCAGCTGCAAATGGAACAAGCCCTGGCCGGAGAGACCCAGCCCGGGGAGAAGCGGCGCCGCATGGCCTGCACGTGTCCCAACTGCAAGGATGGGGAGAAGAG
EEK	ENST00000376741.5_cds_5_EEK	chr17	47925347	47925541	+	GTCTGGAGAGCAGGGCAAGAAGAAGCACGTGTGCCACATCCCCGACTGTGGCAAGACGTTCCGTAAGACGTCCTTGCTGCGTGCCCATGTGCGCCTGCACACTGGCGAGCGGCCCTTTGTCTGCAACTGGTTCTTCTGTGGGAAGAGGTTCACACGGAGTGACGAGCTCCAACGGCATGCTCGCACCCACACAG
EEK	ENST00000320031.13_cds_14_EEK	chr17	50076973	50077121	+	GCTCCAGTACAGCAGAGACGTCCGGAAATTGCTCCTGAGCATCAACGTGACGAACACCCGGACCTCGGAGCGCTCCGGGGAGGACGCCCACGAGGCGCTGCTCACCCTGGTGGTGCCTCCCGCCCTGCTGCTGTCCTCAGTGCGCCCC
EEKA	ENST00000006658.11_cds_11_EEKA	chr17	50550997	50551190	+	GACCCCAAGGGGGAGCTGCAGGGCCAGAATGTGCTGACCGTCCGGTACTCGCTGGAGCTGACTGCTGCCCGCTTTGGCTTGGATGTGGAGGCCGTGCGGACCTTGCTCAATTCAGGGCTGGAGAAGCTCTTCCAGGCCCGGAAGCATCGGCCCAAGCCGCACCTGGACAGCAAGATGCTGGCTGCCTGGAATG
EEKA	ENST00000352832.9_cds_14_EEKA	chr17	50596729	50596923	+	TGGTGTCCCTGGGAGAGCACCCGGAGCTGCGGAAGAGCCTGCTGCCGCCTCTCATCATCCACACGGCCGCCACACCCATGTCGCTGCCCAAGAGCACCAGCACGGGCCTGGGCGAGGCGCTGGGCCCTGCGTCGCGCCGCACCAGCAGCAGCGGGTCGGCAGAGCCTGGGGCGGCCCACGAGATGAAGTCACCG
EEK	ENST00000262013.12_cds_25_EEK	chr17	50979745	50979917	-	AAATCTTTTGATGCACATCCCAGGAAGGAGAGCCAAGTGCGACAGCTTGCGTGGGTGGGGGATGGCGTGTGGGTCTCCATTCGCTTGGATTCTACGCTCCGTCTCTATCATGCACACACTTATCAACATCTACAGGATGTGGACATTGAGCCTTATGTAAGCAAAATGTTAG
EEKG	ENST00000389934.7_cds_6_EEKG	chr17	58616174	58616323	-	GCTATGCCTTGGTTTCAGTTTTATCTTACTGGGGCGACACAGATGGCCTATCTAGGATCTCTTCCGGTCATTGGAGAAAAGGAAGTGATTCAAGCTGATGATGAGCCCACCTTCTCTTTCTTCAGCGGCCCCTACATGGTCATGACCAA
EEK	ENST00000390652.9_cds_18_EEK	chr17	61037888	61038054	+	ATCAGTCCAAACAAGTTGTAGTTGAGTCCCTGTACATTATCAGTTGCTATGGCACCTTAGTGGAACACATGATGGAGCCGCGACCCCTCAGCACTGCACCCAAGATTAGTGACGACACACCACTGGAAATGATGACATCGCCTCGAGCCAGCTGGACTCTGGTTAG
EEK	ENST00000259008.7_cds_14_EEK	chr17	61744431	61744591	-	TTATTAGAAAAATTAAAAGAACGTTGGCTCTCTACTGGTTTATGGCATAATCTGGAGTTGGTGAAGACAGTCATTGTAGAACCACAGGGAGGAGAAAAAACAAATTTTGATGAATTACTGCAGGTGTACTATGACGCAATCAAATACAAAGGAGAGAAAG
EEK	ENST00000303375.10_cds_6_EEK	chr17	62671648	62671837	+	ACAGGTGGGCCAATGTGAAGGTGGAGTGCGAGCCGAGCTGGCAGCCCTTCCAGGGCCACTGCTACCGCCTGCAGGCCGAGAAGCGCAGCTGGCAGGAGTCCAAGAAGGCATGTCTACGGGGCGGTGGCGACCTGGTCAGCATCCACAGCATGGCGGAGCTGGAATTCATCACCAAGCAGATCAAGCAAG
EEK	ENST00000427159.7_cds_12_EEK	chr17	63823816	63823952	-	GAAGAAAAAGAAGCTGTTGCGTGAGCAGAGAAAGCAGCGGGAGCGTGTGGAGCTGAAGATGGATCTGCCTGGGGTTTCCATTGCAGACGAGGGGGAGACTGGCATGTTCTCCTTGAGCACCATCCGGGGTCACCAG
EEKA	ENST00000306378.11_cds_4_EEKA	chr17	67891843	67892034	+	TAGGTGATTTCAAATCGGAGAAGTCCAACGGGGAGCTAAGTGAATCTCCTGGAGCTGGAAAAGGAGCATCTGGCTCAACTCGAATCATCACCAGATTGCGGAATCCAGATAGCAAACTTAGTCAGCTGAAGAGCCAGCAGGTGGCAGCCGCTGCACATGAAGCAAATAAATTATTTAAGGAGGGCAAAGAG
EEKAG	ENST00000342579.8_cds_26_EEKAG	chr17	67963332	67963506	+	GTTCTATATTGGCTGTGATCTTTGTACTAACTGGTATCATGGAGAATGTGTTGGCATCACAGAAAAGGAGGCTAAGAAAATGGATGTGTACATCTGTAATGATTGTAAACGGGCACAAGAGGGCAGCAGTGAGGAATTGTACTGTATCTGCAGAACACCTTATGATGAGTCACA
EEK	ENST00000392676.8_cds_31_EEK	chr17	69254314	69254490	-	GTATTTTTAGGAGATTATTCTTCAGAGACAAGTGAAGATGATGATTCACTGAAGTGTATGGGTTACTGTCCTCAGATAAACCCTTTGTGGCCAGATACTACATTGCAGGAACATTTTGAAATTTATGGAGCTGTCAAAGGAATGAGTGCAAGTGACATGAAAGAAGTCATAAGTCG
EEK	ENST00000255559.8_cds_3_EEK	chr17	73031555	73031714	-	GTCATGTTGGCAGCTTCCTATTGGTCTCTTCTGGCCCCAGCAGTTGAGATGGCCACGTCCTCTGGGGGCTTCGGTGCCTTTGCCTTCTTCCCTGTGGCTGTTGGCTTCACCCTTGGAGCGGCTTTTGTCTACTTGGCTGACCTCCTGATGCCTCACTTG
EEKA	ENST00000618645.5_cds_2_EEKA	chr17	75267745	75267901	-	GCAGAGAGTAAACAAGCAGGCCAGAGTGTCTTCCGACGTGGACTCCTCAACCGGCTGCAGCAGGAGTACCAGGCTCGGGAGCAGCTGCGAGCACGCTCCCTGCAGGGCTGGGTCTGCTATGTCACCTTTATCTGCAACATCTTTGACTACCTGAGG
EEK	ENST00000200181.8_cds_34_EEK	chr17	75755700	75755850	+	ACTCTCGCCTGACTGCTGGTGTGCCCGACACGCCCACCCGCCTGGTGTTCTCTGCCCTGGGGCCCACATCTCTCAGAGTGAGCTGGCAGGAGCCGCGGTGCGAGCGGCCGCTGCAGGGCTACAGTGTGGAGTACCAGCTGCTGAACGGCG
EEK	ENST00000301607.8_cds_16_EEK	chr17	76014915	76015109	-	CGCCAGCGGAGGGAGCTGCTGGAACAGCAGACCTGCGTGCTGCGGCTACACCGCGCGCTGAAGGCCTCGGAGCACGCATGCGCTGCCCTGCAGAACAACTTCCAGGAGTTCTGCCAAGACCTGCCTCGCCAGCAGCGCCAGGTGCGAGCCCTCACCGACCGCTACCACGCCGTAGGGGACCAGCTGGACCTGCG
EEK	ENST00000436233.9_cds_12_EEK	chr17	77206727	77206862	+	GTTAGTCCGTTCATTGATGACAACACCAGAAGGAAGTTCCTCATTTATGCAGGAAATGACTACCAGGGTCCTGGAGGCCTGCTGGATTACATCGACAAAGAGATTATTCCAGATTTCCTGAGTGGGGAGTGCATG
EEKAG	ENST00000322914.7_cds_16_EEKAG	chr17	78117467	78117644	-	GGTGAAGCCCTCGAGCACCTGCGGCCCCTTCCGGACCCTGGACACCATGTACGAGGCCGGCAGGGTGTGGGTGCGCCACCTGGAGGCGGCAGGCCCCAGGGTCTCCTGGCTGCCCTGGGTGCACCGGTACCTGATGGAAAACACCTTCTTTGTCTTCCTGGTGTCAGCCCTGCTGCT
EEK	ENST00000262764.11_cds_5_EEK	chr17	78400676	78400855	+	TGCAAACCTGAGTGACTCCTACTTCACCAACCGCCAGGACCGCTACGTGTTCCTGCAGGACTGTGCGGAGATTGCCGACTTCTTCACGGAGCTGGTGGACGCGGTGGGGGATGTGTCCCTGCAGCTGCAGGGGGACGACACGGTGCAGGTGGTGGATGGGATGGTGCATCCTTACAAAG
EEK	ENST00000374876.4_cds_6_EEK	chr17	80050063	80050283	+	GTTGTGGCTACCAAGCAGAGCCGAGCCCAGCGGCAGGAGCTGGGGGTGAATCTCTATGAGGTGCAGCAGCACCTGGTACACCTGCAGAAGCTGCTGGAGAAGAGTCACGACCGCCACGCAATGGCCTCGAGCGAGCGCAGGCAGAAGGAGGAGGAGCTGCAGGCCGCCCGCGCTCTCTACACCAAGACCTGCGCAGCCGCCAACGAGGAGCGCAAAAAGT
EEK	ENST00000374876.4_cds_7_EEK	chr17	80058493	80058651	+	TGGCGGCTCTGCAGACTGAGATGGAGAACTTGGCCCTGCATCTCTTCTACATGCAGAACATCGACCAGGACATGCGTGACGACATCCGCGTGATGACACAAGTGGTAAAGAAGGCCGAGACGGAGAGGATCCGGGCAGAAATCGAGAAGAAAAAGCAG
EEK	ENST00000344227.6_cds_7_EEK	chr17	80191322	80191472	+	GCGTACTCCGCGAGGGACAGTGCTCAGAGGGAGATTTCCCAGAGCCTGGTGGAGAAGGACTCCCTCCGCAGGCAGGTGTTCGAGCTGACGGACCAGGTCTGCGAGCTGCGCACACAGCTTCGCCAGCTGCAGGCAGAGCCTCCGGGTGTG
EEK	ENST00000326317.11_cds_1_EEK	chr17	80217031	80217192	-	CGGATGACGGAGGCTTTGAGAGTGGCGCGTACAACAACAGCGCCATCGCCACCCCGCACCTGGACGCCTTGGCCCGCCGCAGCCTCCTCTTTCGCAATGCCTTCACCTCGGTCAGCAGCTGCTCTCCCAGCCGCGCCAGCCTCCTCACTGGCCTGCCCCAG
EEK	ENST00000306801.8_cds_5_EEK	chr17	80754009	80754185	+	GTAGCTGCAATCAACCCAAATCACCCTCTTGCTCAGATGCCTTTGCCTCCGTCGATGAAAAACTGCATCCAGCTGGCAGCCTGCGAGGCCACCGAGCTGCTGCCCATGATCCCCGACCTCCCGGCTGACCTATTCACCTCCTGCCTCACCACCCCCATCAAGATCGCCCTGCGCTG
EEKA	ENST00000417379.6_cds_11_EEKA	chr17	81119379	81119580	-	GTGGTGGGTTCGCGTGGGACGACGACTTCCCGCTGATGACGGCCAAGGCAGCCTTCGCCATGGCCCTAGACCCGGCCGCACCCGCCCCGGCTGCGCCCACGCCCACGCCCGCTCCCTTCTCGCGCTTCACGGTGTCGCCCGCGCCCACGTCCCGCTTCTCCATCACGCACGTGTCTGACTCGGACGCCGAGTCCAAGAGAG
EEK	ENST00000329214.13_cds_5_EEK	chr17	81672494	81672704	+	CCTGGCAGGAGATCGCAGATGCTGCGGATGCTTCTGAGCCCCGGTGGTGTGTCCCAGCCTCTGACCGCCTCCCTGGCCCGCCAGCGGATTGTGGAGGAGGAGAGAGAGCGGGCCGTGCAGGCCTACAGAGCGTTGAAGCAGCGGCAGCAGCAGCTGCACGGGGAGCGACCCCACCTCACTTCCCGGAAGAAGCCAGAGCCGCAGCTGTGA
EEK	ENST00000306749.4_cds_20_EEK	chr17	82087049	82087253	-	TGGCTGACGTGGTGGTGAGCAGGTGGCTGAGGGTCACAGTGGCCGGAGGCGTCCACATCTCCGGGCTCCACACTGAGTCGGCCCCGCGGCGGCAGCAGGAGCAGCAGGTGCCCATCCTGGAGAAGTTTTGCTTCACTCCCCACACGGAGGAGGGGTGCCTGTCTGAGCGCGCTGCCCTGCAGGAGGAGCTGCAACTGTGCAAGG
EEK	ENST00000327949.15_cds_5_EEK	chr17	82435688	82435872	+	GTCTATTACCTCGGAGAGGGGGAGGCCTCGCGCCGGTGGCTACAGCAAGAGCAGAACAGCACGGGGAAGTTGTGCCTGTCACACATGCGGGCGGTGGCCAGCGGCGTGAAGGCCCGGCGCCCCAGCGTGACACCCCTGGTGTGGGACGACATGCTCCGAGACCTGCCTGAGGACCAGCTCGCAG
EEK	ENST00000309794.16_cds_3_EEK	chr17	82468763	82468896	+	AAATGTGATACCTCAAAGCACAAAGTGCTGGTAGTGTCTGTGTGTCCTCAATCTTTGCCTTATTTTGCTGCTAAATTCAACCTCAGTGTAACTGATGCATCCAGAAGACTCTGTGGTTTCCTCAAAAGTCTTG
EEK	ENST00000338387.11_cds_6_EEK	chr18	641326	641541	+	ACTGTCCTGATGTACCTGCTCTGCACACAGAATTAGACGAGGCGATCAGGTTGGTCAATGTATCCAATCAGCAGTATGGCCAGATTCTCCAGATGACCCGGAAGCACTTGGAGGACACCGCCTATCTGGTGGAGAAGATGAGAGGGCAATTTGGCTGGGTGTCTGAACTGGCAAACCAGGCCCCAGAAACAGAGATCATCTTTAATTCAATACAG
EEKG	ENST00000440960.6_cds_1_EEKG	chr18	12420324	12420493	+	CCACCCGTGGGACACGGTCATCCAGGCGGCCATGCGCAAGTACCCGAACCCGATGAACCCGAGCGTGCTGGGCGTGGATGTGCTACAGCGCCGCGTGGACGGCCGCGGCCGCCTGCACAGCTTGCGCCTGCTCAGCACCGAGTGGGGGCTGCCCAGCCTCGTGAGAGCG
EEKA	ENST00000262127.7_cds_7_EEKA	chr18	12686261	12686450	-	GATGAAAATGGGATAAATAGACCAGTCTGTTCCTATGTTAAACCACTTCGAGCTGGACGGCTTCTTGATACTCCAAGGCAAGCAGCAAGATTTGTTAATGTCCTTGGTTATGAACGAGCCCCTGTTATTGGAGGAGGAGGTAAACAGGAGCAGTGGTGCACTCTGCTGGCCTTTCTCTGTAGAAACAAG
EEK	ENST00000256925.12_cds_8_EEK	chr18	23253728	23253936	+	TCTGAAACGAGAGATGCGGAAGCTTGCGCAGGAGGACTGTGGCCTTGAGGAGCCCACGGTGGCCATGGCCTTCGTCTACTTTGAAAAGCTCGCCCTCAAGGGGAAACTCAACAAACAGAACCGGAAGCTGTGTGCTGGGGCATGTGTGCTGTTAGCAGCCAAAATTGGAAGTGACCTCAAAAAACACGAAGTCAAGCATTTAATTGAC
EEK	ENST00000360428.9_cds_2_EEK	chr18	31030972	31031172	-	TTAATTTGGAAGAGTGCTTCAGGTCTGCAGACCTCATCCGGTCAAGTGATCCTGATTTCAGAGTTCTAAATGATGGGTCAGTGTACACAGCCAGGGCTGTTGCGCTGTCTGATAAGAAAAGATCATTTACCATATGGCTTTCTGACAAAAGGAAACAGACACAGAAAGAGGTTACTGTGCTGCTAGAACATCAGAAGAAG
EEKAG	ENST00000282041.11_cds_31_EEKAG	chr18	45880074	45880223	-	GCTCCGCGGAGCAGCTTCTGAGCCCCGAGTGTTGGAAGGCCACTCTGAGAGCCCTGGGCTGCTGCGCCCCCAGCTGCCAGCAGGGGGCAGCGTCCACCGAGGGCGCCGTGCTTCCCAGCTCTTCTGATGCTCTCTTGTCAGACAAGCAG
EEK	ENST00000356462.10_cds_8_EEK	chr18	58324995	58325162	+	CATGGATGGGAAGTTGTTGACTCAAATGACTCGGCTTCTCAGCACCAAGAGGAACTTCCTCCTCCTCCTCTGCCTCCCGGGTGGGAAGAAAAAGTGGACAATTTAGGCCGAACTTACTATGTCAACCACAACAACCGGACCACTCAGTGGCACAGACCAAGCCTGAT
EEKA	ENST00000262719.10_cds_1_EEKA	chr18	62830034	62830231	+	GAAAACCTCACAGCACGGGTAGCTCTGAACGGATTCAGCTCTCAGGAATGTATAATGTCCGTAAAGGCAAGATGCAGTTGCCAGTGAACCGATGGACAAGACGCCAAGTCATCCTATGTGGGACCTGCCTGATAGTATCATCTGTGAAAGACAGCTTGACCGGAAAGATGCATGTTCTGCCACTAATTGGTGGAAAA
EEK	ENST00000324262.9_cds_10_EEK	chr18	74518948	74519096	+	TTTTTGGTGTTGAGCCAGACTTGACCAGGGAAGGCGGCAGTATTCCCGTGACCTTGACCTTTCAGGAGGCCACGGGCAAGAACGTCATGCTGCTGCCTGTGGGGTCAGCGGATGACGGAGCCCACTCCCAGAATGAAAAGCTCAACAG
EEK	ENST00000253506.9_cds_3_EEK	chr18	79448781	79448984	+	CTGCATGGCTACTTGGAGAATGAGCCGCTGATGCTGCAGCTTTTCATTGGGACGGCGGACGACCGCCTGCTGCGCCCGCACGCCTTCTACCAGGTGCACCGCATCACAGGGAAGACCGTGTCCACCACCAGCCACGAGGCCATCCTCTCCAACACCAAAGTCCTGGAGATCCCACTCCTGCCGGAGAACAGCATGCGAGCCGT
EEK	ENST00000253506.9_cds_5_EEK	chr18	79451675	79451816	+	CCCAGCGCTCAGCTCAGGAGCTGCCTCTGGTGGAGAAGCAGAGCACGGACAGCTATCCGGTCGTGGGCGGGAAGAAGATGGTCCTGTCTGGCCACAACTTCCTGCAGGACTCCAAGGTCATTTTCGTGGAGAAAGCCCCAG
EEKAG	ENST00000520876.8_cds_6_EEKAG	chr19	814433	814607	-	ATGTACTTCAACTCGGTCATCTCGGACACCACCAAGCTGCTGAAGCCCATCCTGGTCTTCGCCTTTGCCATCGCCGCGGGCGTATGCGGGCTCACGCAGATCACGCAGTACCGCAGCCACCCTGTGGACGTGTATGCCGGCTTCCTCATCGGGGCGGGCATCGCTGCCTACCTG
EEKA	ENST00000312090.10_cds_13_EEKA	chr19	871036	871253	-	GTCGCGATGAGGGCCCAGCGAGCGAGCCGGACGAGGCGCTGGTGGATGAATGCTGCCTGCTGCCCAGCCAGCTGCTTATCCCCAGCCTGGACTGGCTGCCAGCCAGCGACGGCCTGGTTAGCCGCCTGCAGCCCAAGCAGCCCCTTCGTCTGCAGTTTGGCCGGGCGCCCACGCTGCCTGGCAGTGCTGCCACCCTGCAGCTCGACGGCCTCGCCAG
EEK	ENST00000263620.8_cds_8_EEK	chr19	971877	972065	+	GAGTTCTGTTTGCTCAGCCGCCGGCCCCCACGCCAACCTCTGCTCCCAACAAAGGAGGCGGCGGCGGCGGCGGCAGCAGCAGCAACGCAGGCGGCCGGGGAGGAAACACCGGAACCAGCGGCGGCCAGGCTGGGCCAGCGGGGCTGTCCACACCCTCCACATCTACCTCAAATAACTCGTTGCCTTAA
EEK	ENST00000585809.6_cds_7_EEK	chr19	991954	992121	+	GCCCAGTCACCAATGCCGCCATCCTGCTGGCGCCCGTCAGCATGCTGAGCTCAGACTTCAGGCCCAGCCTGCCGCTGCCCCACTTCAACAAGCACCTGCTGGGCGCCGAGCACGGGGACGAGCCGCGCCACGGGGGCCTCACTCTGCGCCTGGGCCTCCACCAGCAG
EEKG	ENST00000313093.7_cds_16_EEKG	chr19	1080891	1081064	+	CTGACCTCAACGGCATGACCCCCGAGCTGCCGGTGGCCGTGCCCAGTGGACCGTTCCGCCACGAGGGGCTGTCCAAGGCGGCCCGTACTCACCGGCTCCGGAAGCTCCGCACGCCCGCCAAGTGCCGCGAGTGCAACAGCTACGTCTACTTCCAGGGTGCTGAGTGTGAAGAG
EEKG	ENST00000361757.8_cds_17_EEKG	chr19	1114230	1114422	-	GGCGACCTCGGGGACGCGGGGCCAAAGCCCCCCGGCTGGCGTGCGAGACAGCGGGCGTCATCCGCATCAGTGACGACAGCAGCACGGAGTCGGACCCTGGCCTGGACAGCGACTTCAACTCCTCCCCCGAGTCCCTGGTGGATGACGACGTTGTCATCGTTGATGCAGTCGGGCTCCCCAGTGACGACCGGG
EEK	ENST00000252288.8_cds_1_EEK	chr19	1399792	1399938	-	GGGGCCGGGTCCTGGAGGTGGGCTTTGGCATGGCCATCGCAGCGTCAAAGGTGCAGGAGGCGCCCATTGATGAGCATTGGATCATCGAGTGCAATGACGGCGTCTTCCAGCGGCTCCGGGACTGGGCCCCACGGCAGACACACAAG
EEK	ENST00000156825.5_cds_5_EEK	chr19	1578339	1578538	-	GAAGCAGGAAGAGCTGGTGCAGCAGGTGCGGAAGCGGCTGGAGGAGGCGCTGATGGCCGACATGCTGGCGCACGTGGAGGAGCTGGCCCGTGACGGGGAGGCGCCGCTGGACAAGGCCTGCGCTGAGGACGACGACGAGGAAGACGAGGAGGAGGAGGAGGAGGAGCCCGACCCGGACCCGGAGATGGAGCACGTCTAG
EEKG	ENST00000255608.9_cds_5_EEKG	chr19	1987499	1987692	-	GTCCCGCACAGTCGGGCATCCTGGTGGACCGCGAGGTGGTCAGCCTCTTCCTGCACTTCACCGTCAACCCCAAGCCACGAGTGGAGTTCATTGACCGGCCCCGCTGCTGCCTGCGTGGGAAGGAGTGCAGCATCAACCGCTTCCAGCAGGTGGAGAGTCGCTGGGGCTACAGCGGGACCAGTGACCGCATCAG
EEK	ENST00000255608.9_cds_2_EEK	chr19	1993019	1993176	-	GTTTCTCTACTCGGACGAGGTGCAGATTGGCCCGGAGACGGTGATGACCACGCTATACACCGCCAAGAAGTACGCGGTGCCAGCGCTCGAGGCCCATTGCGTGGAGTTCCTGAAGAAGAACCTGCGAGCCGACAACGCCTTCATGCTGCTCACGCAG
EEKG	ENST00000610743.4_cds_2_EEKG	chr19	2337442	2337625	+	TCTTTCCTGCAGCTGCGCAACTGGACGGCCTCCCTGCTCTGCTCCGCAGCCGACCTCCCCGCCCGTGGCTTCAGCAACCAGATCCCGCTGGTGGCGCGGGGGAACTGCACCTTCTATGAGAAAGTGAGGCTGGCCCAGGGCAGCGGAGCACGCGGGCTGCTCATCGTCAGCAGGGAGAGGCTG
EEK	ENST00000610743.4_cds_4_EEK	chr19	2339068	2339208	+	CGTTTCGGCCGCACGGTGAGGGCGGCGCTGTATGCGCCTAAGGAGCCGGTGCTGGACTACAACATGGTCATCATCTTCATCATGGCTGTGGGCACCGTCGCCATCGGCGGCTACTGGGCCGGGAGTCGGGACGTGAAGAA
EEK	ENST00000262953.11_cds_6_EEK	chr19	3019282	3019466	-	CAGCAGCAGCTCCAGCCGCTGTCCCACCACGCACCCCCTGTGCCCCTCACCCCCCGCCCAGCCGGGCTGGTGGGCGGCAGTGCTACGGGGCTGCTTGCTCTGTCTGGAGCCCTGGCTGCCCAGGCTCAGCTGGCGGCGGCTGTCAAGGAGGACCGTGCGGGCGTGGAGGCCGAGGGGTCCAGAG
EEK	ENST00000246117.9_cds_1_EEK	chr19	3192469	3192660	+	GCACACGGAATGCAGTGCTGAACACGGAGGCGCGCACGATGGCGGCGGAGGTGCTGAGCCGCCGCTGCGTGCTCATGCGGCTACTGGACTTCTCCTACGAGCAGTACCAGAAGGCCCTGCGGCAGTCGGCGGGCGCCGTGGTCATCATCCTGCCCAGGGCCATGGCCGCCGTGCCCCAGGACGTCGTCCGG
EEK	ENST00000246117.9_cds_11_EEK	chr19	3206261	3206425	+	CAGATCCAGCAGGAGCAGCTGGACTCGGTGATGGACTGGCTCACCAACCAGCCGCGGGCCGCGCAGCTGGTGGACAAGGACAGCACCTTCCTCAGCACGCTGGAGCACCACCTGAGCCGCTACCTGAAGGACGTGAAGCAGCACCACGTCAAGGCTGACAAGCG
EEKA	ENST00000292672.7_cds_10_EEKA	chr19	3290230	3290374	+	GTCCCGAGGGCTGTAACCTGTTTATCTACCACCTCCCCCAGGAGTTTGGAGACACGGAGCTGACGCAGATGTTCCTACCCTTCGGCAATATCATTTCCTCCAAGGTGTTTATGGATCGAGCTACCAACCAGAGCAAGTGTTTCG
EEK	ENST00000313639.8_cds_6_EEK	chr19	3531910	3532095	+	GGGCGCTGGCCTGGAATGCTGAGCAGCTGTCGTCCGGGAGCCGCGACCGCATGATCCTGCAGAGGGACATCCGCACCCCGCCACTGCAGTCGGAGCGGCGGCTGCAGGGCCACCGGCAGGAGGTGTGCGGGCTCAAGTGGTCCACAGACCACCAGCTCCTCGCCTCGGGGGGCAACGACAACAAG
EEK	ENST00000335312.8_cds_7_EEK	chr19	3651825	3652031	-	GTCCTGGAAAGTTTCAAGATCATGGACTACAGCCTGCTGCTGGGCGTGCACAACATCGACCAGCACGAGCGCGAGCGGCAGGCGCAGGGCGCCCAGAGCACCTCAGATGAGAAGCGGCCTGTGGGCCAGAAGGCGCTCTACTCCACGGCCATGGAGTCCATCCAGGGTGGCGCCGCGCGCGGGGAGGCCATCGAATCGGATGACAC
EEK	ENST00000316757.4_cds_7_EEK	chr19	3752507	3752720	-	GTGCACCTCGAGAAGCGGCGAGGGGAGGGCCTGGGCGTGGCCCTGGTGGAGTCGGGCTGGGGCTCCCTGCTGCCCACAGCCGTCATCGCCAACCTGCTGCACGGGGGGCCTGCTGAGCGCTCGGGGGCCCTCAGCATCGGGGACCGCCTGACCGCCATCAACGGGACCAGCCTGGTGGGGCTGCCCCTGGCTGCGTGCCAGGCCGCTGTCCGC
EEK	ENST00000310132.11_cds_11_EEK	chr19	3778991	3779187	-	GCACGTGGCCGAGGGCATGGAGTACCTGGAGAGCAAGAAGCTTGTGCACCGCGACCTGGCCGCCCGCAACATCCTGGTCTCAGAGGACCTGGTGGCCAAGGTCAGCGACTTTGGCCTGGCCAAAGCCGAGCGGAAGGGGCTAGACTCAAGCCGGCTGCCCGTCAAGTGGACGGCGCCCGAGGCTCTCAAACACGGG
EEK	ENST00000450849.7_cds_4_EEK	chr19	3907733	3907919	+	ACGACACCCCCGTGGCCACCGCCAAGAACATGCCCGGGGACAGCGCGGATCTATTTGGGGACGGCACGACGGAGGACGGCAGCGCCGCCAACGGGCGCCTGTGGCGGACAGTGATCATCGGGGAGCAAGAGCACCGTATAGACCTGCACATGATCCGGCCTTACATGAAAGTGGTCACCCACGGAG
EEK	ENST00000305232.10_cds_2_EEK	chr19	4179103	4179286	-	GGGTCCCCACGGAGTCTGGACCATGGAGGAGCGAGGTCTGGCCCCCAAGTTCGACACCACCTTTGAGAGCGCGCGGCCCACGCAGACCCACATGGCGCTGGTGCAGCTGGAGCGCGTGGGCCTCCTCCGCTTCCTGGTCAGCCAGAACGTGGACGGGCTCCATGTGCGCTCAGGCTTCCCCAG
EEK	ENST00000301280.10_cds_8_EEK	chr19	4429437	4429606	+	TGATGTCGTCATCGTGGAGCGTGGGAAGGGCGACGGTGTTCCCGAGAGGAGGAAGTTTGGCAGGATGAAGCTCCTGCAGTTCTGTGAGAACCACCGGCCTGCCTACTGGGGTACCTGGAATAAGAAGACGGCACTCATCCGCGCGCGAGACCCCTGGGCCCAGGACACG
EEKA	ENST00000381848.7_cds_2_EEKA	chr19	4531626	4531822	-	AACGTGGTGCAGCGTGTGGTGGCTCTGCCCCTGGTCAGGGCCACGTGCACCGCGGTCTGCGATGTTTACAGTGCAGCCAAGGACAGGCACCCGCTGCTGGGCTCCGCCTGCCGCCTGGCTGAGAACTGCGTGTGCGGCCTGACCACCCGTGCCCTGGACCACGCCCAGCCGCTGCTCGAGCACCTGCAGCCCCAGC
EEK	ENST00000586582.6_cds_9_EEK	chr19	4552421	4552639	-	GTGGTGGTGTCCCGCGTGGCCCGAGTGTGCAAGAACGACGTGGGAGGCTCCCCCCGCGTGCTGGAGAAGCAGTGGACGTCCTTCCTGAAGGCGCGGCTCAACTGCTCTGTACCCGGAGACTCCCATTTCTACTTCAACGTGCTGCAGGCTGTCACGGGCGTGGTCAGCCTCGGGGGCCGGCCCGTGGTCCTGGCCGTTTTTTCCACGCCCAGCAACAG
EEK	ENST00000612630.4_cds_3_EEK	chr19	4930715	4930876	+	GTCAATGAGTACGTCGATGCTCGGGACACGAACATGGGGGCGTGGTTTGAGGCGCAGGTGGTCAGGGTGACGCGGAAGGCCCCCTCCCGGGACGAGCCCTGCAGCTCCACGTCCAGGCCGGCGCTGGAGGAGGACGTCATTTACCACGTGAAATACGACGA
EEK	ENST00000612630.4_cds_4_EEK	chr19	4932740	4932956	+	CTACCCGGAGAACGGCGTGGTCCAGATGAACTCCAGGGACGTCCGAGCGCGCGCCCGCACCATCATCAAGTGGCAGGACCTGGAGGTGGGCCAGGTGGTCATGCTCAACTACAACCCCGACAACCCCAAGGAGCGGGGCTTCTGGTACGACGCGGAGATCTCCAGGAAGCGCGAGACCAGGACGGCGCGGGAACTCTACGCCAACGTGGTGCTGGG
EEK	ENST00000159111.9_cds_22_EEK	chr19	5151334	5151511	+	TCACTGAGCACGGGGGCACCGCAGGAGCCCGCCTTCTCGGGGGAGGAGGCCAAGGCCGCCAAGCGCCCGCGTGTGGGCACCCCGCTTGCCACGGAGGACTCCGGGCGGAGCCAGGACTACGTGGCCTTCGTGGAGAGCCTCCTGCAGGTGCAGGGCCGGCCCGGAGCCCCCTTCTAG
EEK	ENST00000292123.9_cds_15_EEK	chr19	5664021	5664159	+	GCGAGATGATGCCTATTGGCCGGAAGCCAAGCGGGCCGCCCTGGATGAGCGCTACCATTCTGACTTTAACCGCCAGGACCGCTTCCACGACTTTGACCACAGGGACCGCGGCCGCTACCCCGACCACTCGGTGGACAG
EEKAG	ENST00000301452.5_cds_2_EEKAG	chr19	6312148	6312290	-	GCCTGTTCTCCATGTATTTCCACATGACGCTCAGCTTCCTGGGCCAGCTGCTGGACGAGATCGCCATCCTGTGGCTCCTGGGCAGTGGCTATAGCATATGGATGCCCCGCTGCTATTTCCCCTCCTTCCTTGGGGGGAACAG
EEK	ENST00000313244.14_cds_12_EEK	chr19	6750291	6750431	+	GCGTGGCTGGCAGAAGCTGAAAGTCGAGTCCTTAGCAACCGGGGAGACAGCCTGAGCCGGCACGCCCGGCCTCCCGACCCCCCCGCTAGCGCCCCGCCAGACAGCAGCAGCAACAGCGCATCACAGGACACCAAGGAGAG
EEKAG	ENST00000245908.11_cds_8_EEKAG	chr19	6753455	6753641	-	GACCCTGCGACCCCGGCGAGGTGGCGCTGCCGCACGTGGCACCCATGGTTCGCCTACTGGAGGGCGAGGAAGTCGCGGGGCCGCTGGACGAGAGCTGTGAGCGGCTGTTGCGCACCCTGCACGGGGCGCGTCACATGGTCCGGGACGCACCCAAATTCCGCAAGGTGGCAGCCCAGCGCCTGCGAG
EEK	ENST00000304076.6_cds_24_EEK	chr19	6853946	6854098	+	TGGGAAGCACAAAGTATTTTGGCACAGCCAAAGCCCGCTATGACTTCTGCGCCCGAGACCGATCAGAGCTGTCGCTCAAGGAGGGTGACATCATCAAGATCCTTAACAAGAAGGGACAGCAAGGCTGGTGGCGAGGGGAGATCTATGGCCGG
EEK	ENST00000407627.7_cds_3_EEK	chr19	7973724	7973878	-	GTGTCGTATGCTCGCCCGAGCTCAGAGGTGATCAAAGACGCCAACTTGTACATCAGCGGGCTCCCGCGGACCATGACCCAGAAGGACGTAGAAGACATGTTCTCTCGGTTTGGGCGGATCATCAACTCGCGGGTCCTCGTGGATCAGACTACAG
EEK	ENST00000270509.6_cds_54_EEK	chr19	8085362	8085569	-	ACATCCGGCAGGGGCCCTGCTTTGCCGAGGTGCTGCAGACCATGTGCCGGTCTCTGTCCAGCAGCAGTGAGGCTGTCACCAGGGCCGAGTGCTGCTGTGGGGGTGGCCGGGGCTGGGGGCCCCGCTGCGAGCTCTGTCCCCTGCCCGGCACCTCTGCCTACAGGAAGCTGTGCCCCCATGGCTCAGGCTACACTGCTGAGGGCCGAG
EEK	ENST00000330915.7_cds_6_EEK	chr19	8333013	8333230	-	GGCGCAGTGCGCCTCGTGGCCCAGGAGTGGTTTCGAGTGTCCAGCCAGCGGCGCTCTCAGGCGGAGCCCGTGGCCAGGATGCTGGAAGGGGTGAGGCGCCTGGGACCCGAACTGCTGGCGCACGTGGTGAACCTGGCGGATGGCAACGGGAACACGGCCCTGCACTACAGTGTGTCCCACGGGAACCTGGCCATCGCAAGCCTGCTCCTGGATACGG
EEK	ENST00000264828.4_cds_62_EEK	chr19	9966535	9966746	-	GGTGCCCCTGCCGAGCTGCATGGGCTGCGCAGGCGCCGGCGCTTCGTCCCAGTCCCGCTTCCAGTCGTGGAGGGCGGCCTGGAGGAGGTGCTGGCCTCGCTCACATCGCTGAGCTTGGAGCTGGAGCAGCTGCGGCGTCCTCCCGGCACTGCGGAGCGCCCGGGCCTCGTGTGCCACGAGCTGCACCGCAACCACCCGCACCTGCCTGATG
EEK	ENST00000524462.5_cds_13_EEK	chr19	10356567	10356718	-	AAGGAGCATTTCTACCAGAGGCAGCACCGGCTGCCCGAGCCCTCCTGCCCACAGCTGGCCACACTCACCAGCCAGTGTCTGACCTATGAGCCAACCCAGAGGCCATCATTCCGCACCATCCTGCGTGACCTCACCCGGCTGCAGCCCCACA
EEK	ENST00000293683.9_cds_1_EEK	chr19	10446217	10446409	+	CTTCGAGGCAGAGAATGGGCCGACACCATCTCCTGGCCGCAGCCCCCTGGACTCGCAGGCGAGCCCAGGACTCGTGCTGCACGCCGGGGCGGCCACCAGCCAGCGCCGGGAGTCCTTCCTGTACCGCTCAGACAGCGACTATGACATGTCACCCAAGACCATGTCCCGGAACTCATCGGTCACCAGCGAGGC
EEK	ENST00000293683.9_cds_9_EEK	chr19	10459594	10459759	+	GAGCGGGACCTGCTGAAGAAATTCCGCATCCCTGTGGACACGATGGTGACATACATGCTGACGCTGGAGGATCACTACCACGCTGACGTGGCCTACCATAACAGCCTGCACGCAGCTGACGTGCTGCAGTCCACCCACGTACTGCTGGCCACGCCTGCACTAGAT
EEK	ENST00000309469.9_cds_5_EEK	chr19	10548903	10549034	+	TGTACAAGGCGGATGTGGCACGCCTGGTGGCCAGGCCAGACCCCACAGCCGAGTGGAAGTCTGTGGTCATCCTGGTGCCCGTGCGACTGGGTGGCGAGACTCTCAACCCCGTGTATGTGCCCTGCGTGAAG
EEK	ENST00000250244.11_cds_1_EEK	chr19	10583913	10584070	-	CCATTGATCAGCCGCAACTACAAGGGCGATGTGGCCATGAGCAAGATTGAGCACTTCATGCCTTTGCTGGTACAGCGGGAGGAGGAAGGCGCCCTGGCCCCGCTGCTGAGCCACGGCCAGGTCCACTTCCTATGGATCAAACACAGCAACCTCTACT
EEK	ENST00000586659.6_cds_8_EEK	chr19	11174472	11174692	-	AAAGTGGCCTACACCACAGTGCTGCAGGAGTGGCTGCGCCTGGCCTGCCGCAGCGACGCACACCCCGAGCTGGTGCGGCGGCACCTGGTCACGTTCCGGGCCATGTCTGCGCGGCTGCTGGACTACGTGGTCAACATCGCCGACAGCAACGGCAACACAGCCCTGCACTACTCCGTGTCTCATGCCAACTTCCCCGTGGTGCAGCAGCTGCTCGACAGCG
EEK	ENST00000294618.12_cds_37_EEK	chr19	11208910	11209103	-	AATTGCCCGGGGCTACCAGGGCTCACCGGACCTTCGGCTGACCTGGTTGCAGAACATGGCCGGGAAGCACGCGGAGCTGGGCAACCACGCCGAGGCCGCCCAGTGCATGGTGCACGCGGCCGCCCTCGTGGCTGAGTACCTCGCCCTGCTCGAGGACCACCGCCACCTGCCCGTGGGCTGCGTTTCCTTCCAG
EEKG	ENST00000380456.8_cds_6_EEKG	chr19	11406418	11406634	-	GAGCTCTTCTCCAAGGTGAGGCTCTACGAGTGCTTGGGCTCCGTGTGGTCGCAGAGGGACCGGCCGGGGGCTGCAGGCGCCTCCCCCACTGTGCGCGCCACCGTGGCCCAGTTCAACACCGTGACCGGCTGTGTGCTGGGTTCCGTGCTCGGAGCACCGGGCTTGGCCGCCCCGCAGAGGGCGCAGCGGCTGGAGAAGTGGATCCGCATCGCCCAG
EEK	ENST00000356861.9_cds_11_EEK	chr19	12710620	12710773	-	GGAAGTGCTCAGCGGCTGCACTGGACGTCCTCGCCAATGTCTTCCGGGAGGAACTGCTGCCCCACCTACTCCCACTACTCAAAGGCCTCCTCTTCCACCCCGAGTGGGTGGTCAAGGAGTCGGGCATCCTGGTGCTGGGCGCCATTGCTGAGG
EEK	ENST00000356861.9_cds_10_EEK	chr19	12711295	12711461	-	GGGGATGTGGAGGAGGATGAGGCTGTCCCCGACAGTGAGCAGGACATCAAGCCACGCTTCCACAAGTCACGCACGGTCACACTGCCCCACGAGGCTGAGCGGCCTGATGGCTCCGAGGACGCGGAGGATGACGATGATGATGATGCTCTGTCCGACTGGAATTTGA
EEKAG	ENST00000251472.9_cds_18_EEKAG	chr19	12867473	12867652	+	GTGTATAGCAGCATGGAGCAGCTGTCGCAGCACGAGCCCAAGACCCCAGTAGCAGCTGCAGGGAGCAGCAAGCGGGAGCCGAGCACCAAGGGCCCCGAGGAGAAGGTGGCCGGCAAGCGGGAGGGGCTGGGCGGCCTGACCCTGCGTGAGAAGACCTGGAGAGGGGGCTCTCCGGAGAT
EEKG	ENST00000251472.9_cds_24_EEKG	chr19	12873323	12873511	+	CAAGAAGCGCAGCTCCCTCTTCCGGAAGATCACGAAGCAGTCGAACCTGCTGCATACTAGCCGCTCGCTGTCGTCGCTGAACCGCTCGCTGTCATCCAGCGATAGTCTCCCGGGCTCGCCTACGCACGGGCTGCCGGCGCGCTCGCCCACGCACAGCTACCGCTCCACGCCTGACTCCGCCTACCTAG
EEK	ENST00000340736.10_cds_13_EEK	chr19	14157881	14158052	-	GACAAGAACCACTTCAATGCTAACTGCTCCTTCTGGAACTACTCGGAGCGTTCCATGCTGGGCTACTGGTCGACCCAAGGCTGCCGCCTGGTGGAGTCCAACAAGACCCATACCACGTGTGCCTGCAGCCACCTCACCAACTTCGCTGTGCTCATGGCTCACCGTGAGATC
EEKG	ENST00000242783.11_cds_4_EEKG	chr19	14450317	14450463	+	GGAGTCCTGACCTGGGGGCTGTGGAGCTGCGCATCGAAGAGCTGCGGCACCACTTCCGAGTGGAGCACGCGGTGGCCGAGGGTGCCAAGAACGTACTGCGCCTGCTCAGCGCTGCCAAGGCCCCGGACCGCAAGGCAGTCAGCGAG
EEK	ENST00000292609.8_cds_2_EEK	chr19	15471889	15472100	-	GATGCCCGGCCATCCACCCCCGCTGCCGCTGGGGAGCGGCGCCTTATCGGGGCCGCCCGAAGCTGCTGCAGCTGCCGCTGGGATTCTTGTACGTGCATCACACCTACGTGCCTGCACCACCCTGCACGGACTTCACGCGCTGCGCAGCCAACATGCGCTCCATGCAGCGCTACCACCAGGACACGCAAGGCTGGGGAGACATCGGCTACAG
EEK	ENST00000546361.7_cds_2_EEK	chr19	16535451	16535636	-	TCATCTGCAAGCAGCAGACCCCGGAGCTGGAGCCAGCCGCCACCATGCCACCCCTGCCACAGCCCCCGCTGGCCCCCGCCGCGCCCATCCCGCCGGCCCAGGGCGCGCCATCCATGGACGAGCTCATCCAGCAGAGCCAGTGGAACCTCCAGCAGCAGGAGCAGCACTTGCTGGCGCTCAGACAG
EEKA	ENST00000215061.9_cds_3_EEKA	chr19	17227839	17228005	+	TAAGTACCCGCCAGTGAGCAGTGAGAGGGAACGGAGCCGCTATGTCGCAGTGTTCCAGGACCAGTACGGAGAGTTCTTGGAGCTCCAGCACGAGGTGGGGTGTGCACAGGCAAAGCTCAGGCAGCTGGAGGCCCTGCTGAGCTCCCTGCCCCCACCCCAAAGCCAG
EEK	ENST00000394458.7_cds_5_EEK	chr19	17284088	17284266	+	GCCCAGAGTTTTCAGGGCACAGCCTAGAACTGGCTGCAGCCCTGCGGACGGGCTGTATTCCAGATGTCCAGGCAGATGAAGACGCGCTGGCCCAGCAGTTTGAGCAGCCAGATCCTGCCAGGAGGTGGCGGGAGGGGGTCGTGAAGTCTAGCTTCACCTATCTGCTGCTGGACCCCAG
EEK	ENST00000252595.12_cds_6_EEK	chr19	17497254	17497464	+	GTGGTTCAGTACATCGGGGAGATCTGCCGCTACCTGCTGAAGCAGCCGGTGCGCGAGGCGGAGAGGCGACACCGCGTGCGCCTGGCGGTGGGGAACGGGCTGCGTCCTGCCATCTGGGAGGAGTTCACGGAGCGCTTCGGCGTACGCCAAATCGGGGAGTTCTACGGCGCCACCGAGTGCAACTGCAGCATTGCCAACATGGACGGCAAG
EEKA	ENST00000332386.9_cds_2_EEKA	chr19	17530754	17530885	+	GTCAGGTGGACACCCTGCTGAGGAACTTCCTGCCTTGCTACCGTGGGCAGCTGGCAGCGTCTGTCCTGCGGCAGATCTCTCGAGAGCTGGGCCCTCAGGAGCCGACCGGAAGCCAGTTGCTACGCAGCAAA
EEK	ENST00000332386.9_cds_10_EEK	chr19	17542135	17542294	+	GTTTACTCATTTGGGGAGATGCCGTGGGACTTGGCGCTGATGCAGACATGCTACCGTGAGGCCGAGCGGAGCCGGGGGCGCTTGGGGCAGCTGGCAGCACCGTTTGGCTTTCTGGGGATGCAGAGCCTCGTGTTTGGGGCCCAAGATCTTGCACAGCAG
EEK	ENST00000252599.9_cds_4_EEK	chr19	17568508	17568713	+	GGCTACTACAAGCGCACACCTGCCTACATCCCTATCCGCAAGCGAGACCGCCGGGGCTGCTTTGCAGTTCCCATGGTGCACTCGACCTTCCTGATCGACCTGCGGAAGGCGGCGTCCAGGAACCTGGCCTTCTACCCACCTCACCCTGACTACACCTGGTCCTTTGACGACATCATCGTCTTTGCCTTCTCCTGCAAGCAGGCAG
EEK	ENST00000527670.5_cds_17_EEK	chr19	17832518	17832708	-	GGCAACTTTGGCAGCGTGGAGCTGTGCCGCTATGACCCGCTAGGCGACAATACAGGTGCCCTGGTGGCCGTGAAACAGCTGCAGCACAGCGGGCCAGACCAGCAGAGGGACTTTCAGCGGGAGATTCAGATCCTCAAAGCACTGCACAGTGATTTCATTGTCAAGTATCGTGGTGTCAGCTATGGCCCGG
EEKA	ENST00000527670.5_cds_15_EEKA	chr19	17834570	17834721	-	AAACTCCAATTTTATGAGGACCGGCAGCAGCTGCCGGCCCCCAAGTGGACAGAGCTGGCCCTGCTGATTCAACAGTGCATGGCCTATGAGCCGGTCCAGAGGCCCTCCTTCCGAGCCGTCATTCGTGACCTCAATAGCCTCATCTCTTCAG
EEK	ENST00000597436.5_cds_1_EEK	chr19	17936420	17936579	+	ATGCCCAAGAAGTTCCAGGGTGAGAACACCAAGTCGGCAGCGGCCCGGGCACGTAGGGCAGAGGCCAAGGCGGCCGCTGATGCCAAGAAGCAGAAGGAGCTGGAGGATGCCTACTGGAAGGACGACGACAAACACGTCATGAGGAAGGAGCAGCGCAAG
EEK	ENST00000597436.5_cds_2_EEK	chr19	17942655	17942845	+	GAGGAGAAGGAGAAGCGGCGCCTCGACCAGCTGGAACGTAAGAAGGAGACGCAGCGCCTACTGGAGGAGGAGGACTCCAAGCTCAAGGGCGGCAAGGCGCCGCGGGTGGCCACGTCCAGCAAGGTCACCCGGGCCCAGATCGAGGACACGCTGCGCCGAGACCATCAGCTCAGGGAGGCCCCGGACACAG
EEK	ENST00000262811.10_cds_7_EEK	chr19	18123938	18124148	+	GCCACAGCACAGATGGAGGGCCGTCTGCAGGAGTTCCTGACGGCCTACGCGCCCGGCGCCCGGCTGGCGCTGGCTGATGGCGTCTTGGGCTTCATCCACCACCAGATCGTCGAGCTGGCCCGAGACTGCTTGGCCAAGTCTGGCGAGAACCTCGTCACCTCCCGCTACTTCCTAGAGATGCAGGAGAAGCTGGAGCGGCTTCTGCAGGAT
EEK	ENST00000392386.8_cds_4_EEK	chr19	18596891	18597049	-	TGACCACGGACCCCCCGCCCGACGTGCACGTGAGCCGCGTCGGGGGCCTGGAGGACCAGCTGAGCGTGCGCTGGGTGTCGCCACCCGCCCTCAAGGATTTCCTCTTTCAAGCCAAATACCAGATCCGCTACCGAGTGGAGGACAGTGTGGACTGGAAG
EEK	ENST00000262812.9_cds_6_EEK	chr19	18903267	18903423	-	GGTGGTGAGAAGCTGCAGGATGCCTACTACATCTTCCAGGAGATGGCTGACAAGTGCTCGCCCACCCTGCTGCTGCTCAATGGGCAGGCGGCCTGCCACATGGCCCAGGGCCGCTGGGAGGCCGCTGAGGGCCTGCTGCAGGAGGCGCTAGACAAG
EEK	ENST00000392335.6_cds_6_EEK	chr19	19055790	19055928	+	GTGTGTGAGCAGAGCTGCGCGGCCCTGTGCTTCCTGGCCCTGCGTAAGCCCGACAACAGCCGCATCATCGTGGAGGGTGGCGGGGCTGTGGCAGCACTGCAGGCCATGAAGGCACACCCGCAGAAGGCCGGCGTGCAG
EEK	ENST00000162044.14_cds_9_EEK	chr19	19120991	19121166	-	GCTGTCCGATTCTGCCTTCGACTCTGGGCGCCTCTGGTTGCTGGTGGTGCTGTGCCTGCTGCGGCTGGCGGTGACCCGGCCCCACCTGCAGGCCTACCTGTGCCTGGCCAAGGCCCGGGTGGAGCAGCTGCGAAGGGAGGCTGGCCGCATCGAAGCCCGTGAAATCCAGCAGAGG
EEK	ENST00000291503.9_cds_19_EEK	chr19	19647598	19647759	-	GTGTGGCGCTCTTGGCCAATGCCCCTGAGCGGGTTGTCGAGCGGCGACGGCGGCCCCGGGACAGCCCAACCCTGAGCAACAGTGGCATCAGAGCCACCTCCAGGACAGCCAAGCAGCGGTCGGGGCTCCCTCCCTCCGAGGAGCAGCCAACCTCCCAGAGG
EEK	ENST00000306065.9_cds_22_EEK	chr19	32607634	32607832	-	AGGCTGGCGAAGGTTCCTGCCAGTGGGCTTGGTGTGAACGTGACCAGCCAGGACGGCTCCTCCCCGCTGCATGTCGCCGCCCTGCACGGCCGGGCGGACCTCATCCCCCTCCTGCTGAAGCACGGGGCCAACGCAGGTGCCAGGAACGCAGACCAAGCCGTCCCGCTCCACCTGGCCTGCCAGCAGGGCCACTTTCAG
EEKA	ENST00000361680.6_cds_6_EEKA	chr19	33156354	33156542	+	GGCACATTCCAATGCAATCTCAAACTGCTGTTTTACCTTCAGTGGCCATTTCCTGTGTACAAGCTCCTGGGATAAAAACTTAAAAATATGGAACGTCCACACAGGGGAGTTTCGAAACTGTGGAGCCTGTGTGACTCTGATGCAGGGCCATGAAGGTTCTGTCAGTTCCTGTCACTTTGCCAGAGACA
EEK	ENST00000299505.8_cds_5_EEK	chr19	34327989	34328151	+	GGCTGCTGCAGCGAGGCGGAAGCCCAGCAGACGGGGCGGAGGCAGACACCCCCGCAGCCCATGCAGTGTGAGCTCCCCACCGTCCCTGTGCAGATAGGATCGCACTTCCTGAAGGGCGTCTCCTTTAATGAGTCGGCCGCCGACAATCTGAAACTTAAGACG
EEK	ENST00000317991.10_cds_14_EEK	chr19	35021690	35021864	+	AGCGAGAGCTCGCCAAGGCTGAGAAGCTGTCTCTGGAGGAAGGCGGGAAGGATGCCCGGGGCTTGCTATCCGGCCTGCGGCGGCGGAAGCGGCCCCTGAGCTGGCGGGCTCACGGGGACGGGCCCCAGCACCCAGATCCTGACCCCTGTGCCCGGGCCGGCATTCACACCTCGG
EEK	ENST00000262626.6_cds_7_EEK	chr19	35060346	35060512	+	ACTGTGGCCGCAGGAAGCTGCCCGTGGACCGCATCGTGGGAGGCCGGGACACCAGCTTGGGCCGGTGGCCGTGGCAAGTCAGCCTTCGCTATGATGGAGCACACCTCTGTGGGGGATCCCTGCTCTCCGGGGACTGGGTGCTGACAGCCGCCCACTGCTTCCCGGA
EEKA	ENST00000203166.10_cds_12_EEKA	chr19	35618886	35619049	+	GCAGGTGCTGATACTGGGGCTTCGGCGCTGTTGCCTGTGGACGGAGCTCAAGGCCCTGCACGATCAGAGCCAGGAGCTGCAGGATGCAGCTGGGCATCGGCAGCTCCTGCTGAGGGAGCTACAGGCCAAACAGCAGCGGATCCTGCACTGGCGCCAGCTGGTG
EEK	ENST00000396908.9_cds_7_EEK	chr19	35766767	35766955	+	CATCCCCGGCACCAGCCCAGGCCCAGACCCCCACCCCTGCTCCAGCCCCAGCCTCCTCCCAAGCACCCCTTCGGCCAGAGGATGACATTCTGTACCAGTGGCGGCAGCGGCGGAAGCTTGAACAGGCTCAGGGAAGCAAGGGTGACAGAGCTTGGGTGCCGCCTCTGACCCCTGCCCTCCGCACGTTG
EEKA	ENST00000301175.7_cds_6_EEKA	chr19	35806674	35806830	-	TATGCCCGGGCCCAGCACGTGCGGCTCCTGGTGGATGCGGAGTACACCTCACTGAACCCTGCGCTCTCGCTGCTGGTGGCTGCCCTGGCTGTGCGCTGGAACAGCCCGGGTGAAGGCGGGCCCTGGGTGTGGAACACCTACCAGGCCTGTCTAAAG
EEK	ENST00000221891.9_cds_2_EEK	chr19	35870895	35871028	+	ATGTACCCGGAGCTGCAGATTGCACGTGTGGAGCAGGCTACGCAGGCCATCCCCATGGAGCGCTGGTGCGGGGGTTCCCGGAGCGGCAGCTGCGCCCACCCCCACCACCAGGTTGTGCCCTTCCGCTGCCTGC
EEK	ENST00000360535.9_cds_4_EEK	chr19	36026585	36026747	-	GGGACCCCGCGGCAGCCGTGCGCCTCTCGCAGCAGCTGCTGGCGCTGGGCGCAGATGTGACGCTGCGCAGCCGCTGGACCAACATGAACGCGCTTCACTACGCGGCCTATTTTGATGTGCCCGACCTCGTGCGTGTGCTGCTGAAGGGTGCGAGGCCGCGAG
EEKA	ENST00000222345.11_cds_11_EEKA	chr19	38142572	38142710	+	GCCTGTCAGCTTCCCAGAAACCCCTTACACAGTATCACCAGCAGGGGCCGACAGAGTCCCTCCCTACCGACAGCCTTCTGGGAGCTTCTCCACCCCCGGTTCGGCCACCTACGTGAGATACAAGCCATCCCCAGAAAG
EEKG	ENST00000338502.8_cds_3_EEKG	chr19	38394642	38394786	+	TCCCACGTGGACAGCGACTCCTCCTCCAGTCACAGCCGCCAGGAGACTCCTCCCAGCGCCGCTGCGGCCCCCATCATCACGATGGAGTCAGCTTCAGGCTTCGGGCCGACCACGCCCCCCCAGCGCCGCCGCTCCTCCGCTCAG
EEK	ENST00000355481.8_cds_12_EEK	chr19	38452818	38453014	+	GAGCCTGGACAGCTTCAGCGGGAAGCCACGGGGCTCGGGGCCACCCGCTGGCACGGCGCTGCCCATCGAGGGCGTTATCCTGAGCCTGCAGGACCTCATCATCTACTTCGAGCCTCCCTCCGAGGACTTGCAGCACGAGGAGAAGCAGAGCAAGCTGCGAAGCCTGCGCAACCGCCAGAGCCTCTTCCAGGAGGAG
EEKG	ENST00000328867.9_cds_8_EEKG	chr19	38737474	38737638	-	GATGGAGCTGCGGGACTTCCTCCTCCATTTCGACACCGTGCAGATCTGCTCGCTGAGCCCGGAGGTGCTGGGCCCCAGCCCGGAGGGGGGCGGCTGGCACGTCCACACCTTCCAAGGCCGCTGGGTGCGTGGCTTCAACTCCGGCGGGAGCCAGCCTAATGCTG
EEK	ENST00000328867.9_cds_3_EEK	chr19	38741776	38741910	-	CTCTGGCAGTTTGGCCGCTGGATGGACGTCGTGGTGGATGACAGGCTGCCCGTGCGTGAGGGGAAGCTGATGTTCGTGCGCTCGGAACAGCGGAATGAGTTCTGGGCCCCACTCCTGGAGAAGGCCTACGCCAA
EEK	ENST00000205135.8_cds_6_EEK	chr19	39417904	39418105	+	GAAGTGCAGCGGCGGCTGGGTGGCTGGACCGGACCAGAGCTCAGTGCTTTTGGGGAACTGGTGTTGGAGGGCGCGTTCCGAGGAGGCGGAGGGGGTGGCCCCCGGCTACGAGGGGGTGAGCGGCTGCTCTTCCTGTTCTCTCGGATGCTGCTGGTGGCCAAGCGCAGGGGGCTGGAGTACACCTACAAAGGCCACATCTTC
EEKAG	ENST00000359191.10_cds_24_EEKAG	chr19	39474233	39474402	+	GTACAACACAGACCAGTTCTCTCCCTATGCTGCCCCCTCCCCACAAGGTTCCTACCAGCCCAGCCCCAGCCCCCAGAGCTACCACCAGGTGGCGCCAAGCCCAGCAGGCTACCAGAATACCCACTCCCCAGCCAGCTACCACCCTACACCGTCGCCCATGGCCTATCAG
EEKG	ENST00000324001.8_cds_5_EEKG	chr19	40398619	40398816	-	GGGACCAGCTGCTGAGTGCCCGAGTGTTCTTCGAGAACTTCAAGTACGAGGACGCACTACGCCTGCTGCAATGCGCCGAGCCTTACAAAGTCTCCTTCTGCCTGAAGCGCACTGTGCCCACCGGGGACCTGGCTCTGCGGCCCGGGACCGTGTCTGGCTACGAGATCAAGGGCCCGCGGGCCAAGGTGGCCAAGCTG
EEKAG	ENST00000598249.6_cds_16_EEKAG	chr19	40523436	40523639	+	GAGATGGCGCTGTCTGGTGCGGAGCTCCCGGGCACAGTGGAATCGGTGGAGGAGGCCTTGAAACAGCACCGTGACTTTCTCACCACCATGGAGCTGAGCCAGCAAAAGATGCAGGTGGCCGTGCAGGCTGCAGAGGGCCTGCTGAGGCAGGGCAACATCTACGGGGAGCAGGCTCAGGAGGCTGTGACCCGGCTGCTGGAGAA
EEK	ENST00000252891.8_cds_6_EEK	chr19	40677231	40677421	-	GGCGAGAGGCTGAGCCACGCTGTGGGCTGTGCTTTTGCCGCCTGCCTGGAGCGAAAACAGCGACGGGAGAAGGAATGTGGGGTCACGGCCGCCTTCGATGCCAGCCGCACCAGCTTCGCCCGCGAGGGCTCCTTCCGCCTGTCTGGGGGTGGGCGGCCTGCTGAGCGAGAGGCCCCGGACAAGAAGAAAG
EEK	ENST00000243583.10_cds_6_EEK	chr19	40703714	40703855	-	AGAGTTCTTGAAGAGGAGCTCGGCAGGGACTGGCAGGCCAAGGTGGCCTCCTTGGAGGAGGTGCCCTTTGCCGCTGCCTCAATTGGGCAGGTGCACCAGGGCCTGCTGAGGGACGGGACGGAGGTGGCCGTGAAGATCCAG
EEK	ENST00000243563.8_cds_2_EEK	chr19	40759430	40759610	+	CGTATCCAGTATGCCAAGACCGACTCAGATATCATTGCCAAGATGAAAGGCACCTTCGTGGAGCGGGACCGCAAGCGGGAGAAGAGGAAGCCCAAGAGCCAGGAGACCCCGGCCACCAAGAAGGCTGTGCAAGGCGGGGGAGCCACCCCCGTGGTGGGGGCTGTCCAGGGGCCTGTCCCG
EEKG	ENST00000356385.8_cds_1_EEKG	chr19	41378309	41378519	+	ATGGACAGCCCTAGTCTTCGTGAGCTTCAACAGCCTCTGCTGGAGGGCACAGAATGTGAGACCCCTGCCCAGAAGCCTGGCAGGCATGAGCTGGGGTCCCCCTTAAGAGAGATAGCCTTTGCCGAGTCCCTGAGGGGTTTGCAGTTCCTGTCACCGCCTCTTCCCTCCGTGAGCGCTGGCCTGGGGGAACCAAGGCCCCCTGATGTTGAG
EEK	ENST00000269980.7_cds_5_EEK	chr19	41422163	41422370	+	CGGTGGGGGCGGCGTACGCAGCCAAGCGGGCCAATGCCAACAGGGTCGTCATCTGTTACTTCGGCGAGGGGGCAGCCAGTGAGGGGGACGCCCATGCCGGCTTCAACTTCGCTGCCACACTTGAGTGCCCCATCATCTTCTTCTGCCGGAACAATGGCTACGCCATCTCCACGCCCACCTCTGAGCAGTATCGCGGCGATGGCATTG
EEK	ENST00000599589.5_cds_3_EEK	chr19	41897945	41898113	+	GCTATCAGGGCGTCTGGGGCGCTCAGAGAGCCTGCGGGTGAGTGACCGCCGCCGGCCTTCCCGGGGCAGCCTCGGGGCTAAGGGCCGGGGTGGGGGCCGCTCCCGGAGCGACGTGGACATGGACCCCAGTTCCGCCACGGCAGTGCTTGGCCCTGCCCGACGAGCCAC
EEK	ENST00000262895.7_cds_13_EEK	chr19	42021300	42021474	-	GCTGAGCCCCTATGAGTGGTATAACCCACACCCATGCCTGCGGGCACGCCCCCACATCCTGGAGAACCAGTACACGCTGGGCAACAGCCTGTGGTTTCCCGTGGGGGGCTTCATGCAGCAGGGCTCGGAGATCATGCCCCGGGCGCTGTCCACGCGCTGTGTCAGCGGAGTCTG
EEK	ENST00000334370.8_cds_8_EEK	chr19	42343476	42343631	+	GCCGAGCAGCGCCTCCCAGTGGTCGGTACTCACATGTAGCTGCGGTGCTTGGTGGCAGCGTCCTGTTGGTGGCTGGGGGGTACAGCGGCCGGCCCCGTGGGGACTTGATGGCGTACAAGGTGCCCCCCTTTGTGTTCCAGGCACCTGCCCCTGAC
EEK	ENST00000334370.8_cds_34_EEK	chr19	42368454	42368662	+	TGTCTGAGCCCTTCCTACCTGCCCCTGCGATGTATGGCCGGAGGCTGTGGGCGGCTGCTCCGGGGACCTGAGAGCTGCTCCCTGGGCTGTGCTCAGGCAACTCAGTGCGCCTTGTGCCTGCGGCGCCCCCATTGCGGCTGGTGTGCCTGGGGGGGCCAGGATGGGGGTGGCCGCTGCATGGAGGGTGGACTCAGCGGCCCCCGTGATG
EEKAG	ENST00000222374.3_cds_6_EEKAG	chr19	43625077	43625250	-	GCCAAACCAGATCCGCTGGAACCGCGGGAATGAGTCTTTGCCGGAGAGGGCGGAGGCCGTGGGAGAGACGCTCACGCTGCCGGGTCTGGTATCCGCGGATAACGGCACCTACACTTGCGAGGCGTCCAATAAGCACGGCCATGCGAGGGCGCTCTACGTACTTGTGGTCTACG
EEKA	ENST00000270233.12_cds_5_EEKA	chr19	44813437	44813620	+	AGGGCTACATGACCAGCCGCACGGTCCGGGAGGCCTCGGGCCTGCTCTCCCTCACCAGCACCCTCTACCTGCGGCTCCGCAAGGATGACCGAGACGCCAGCTTCCACTGCGCCGCCCACTACAGCCTGCCCGAGGGCCGCCACGGCCGCCTGGACAGCCCCACCTTCCACCTCACCCTGCACT
EEK	ENST00000252483.10_cds_5_EEK	chr19	44882210	44882364	+	AGACCCCCAACACAGCAGGCGCAGGGGCCACAGGCGGCATCATCGGGGGCATCATCGCCGCCATCATTGCTACTGCTGTGGCTGCCACGGGCATCCTTATCTGCCGGCAGCAGCGGAAGGAGCAGACGCTGCAGGGGGCAGAGGAGGACGAAGA
EEK	ENST00000262891.9_cds_11_EEK	chr19	45280574	45280734	+	GAGGGTGGGGACCGGGGCGCCCCAGGGCTGGCCCTGGCACGGGTGCGGGCGCCCAGCGACACCACCAACGGAACAAGTTCCAGCAAAGGCACCAGCCACAGCAAAGGGCAGCGGAGTTCCTCTTCCACCTACCACCGCCAGCGCAGGCATAGCGATTTCT
EEK	ENST00000262891.9_cds_12_EEK	chr19	45287446	45287664	+	GTGGCCCATCCCCTGCACCCCTGCACCCCAAACGCAGCCCGACGAGCACGGGGGAGGCGGAGCTGAAGGAGGAGCGGCTGCCAGGCCGGAAGGCGAGCTGCAGCACCGCGGGGAGTGGGAGTCGAGGGCTGCCCCCCTCCAGCCCCATGGTCAGCAGCGCCCACAACCCCAACAAGGCAGAGATCCCAGAGCGGCGGAAGGACAGCACGAGCACCCCC
EEK	ENST00000391946.7_cds_4_EEK	chr19	45347940	45348160	+	GTCCTGAGGCCGCAGGAGCAGCAGCTGCTCAGCAGGGTGGCTATGAGATCCCTGCCCGCCTTCGGACCCTGCATAACCTCGTGATCCAGTACGCGGGGCAGGGCCGCTATGAGGTGGCGGTGCCTCTGTGCCGCCAGGCCTTGGAGGACCTGGAGCGCAGCTCGGGCCACTGCCACCCTGACGTGGCCACCATGCTCAACATCCTGGCGCTGGTGTACCG
EEK	ENST00000360957.10_cds_11_EEK	chr19	45382526	45382726	-	ACGTCGAGCAGAGTATGGGGCTGATGAACAGCGGGGCAGTGTACGCTCTCTGGGACTACAGCGCCGAGTTCGGGGACGAGCTGTCCTTCCGCGAGGGCGAGTCGGTCACCGTGCTGCGGAGGGACGGGCCGGAGGAGACCGACTGGTGGTGGGCCGCGCTGCACGGCCAGGAGGGCTACGTGCCGCGGAACTACTTCGGG
EEK	ENST00000360957.10_cds_10_EEK	chr19	45385561	45385728	-	GACACCCTTGCACTGCGCGGCGTCGTGCAACGACACAGTCATCTGCATGGCGCTGGTGCAGCACGGCGCTGCAATCTTCGCCACCACGCTCAGCGACGGCGCCACCGCCTTCGAGAAGTGCGACCCTTACCGCGAGGGTTATGCTGACTGCGCCACCTACCTGGCAG
EEK	ENST00000245923.9_cds_6_EEK	chr19	45488847	45488986	-	GGCCTACCTGGATGTGGACCTCACCCTGACTCGGGAGCAGACGGAACGTTTGTCCCACCAGATCACCTCCCGCGTGGTCTCGGCGGCCACGCAGCTGCGGCACTTCTTCCTGGTAGAAGACCTCGTGGATTCCCTCAAG
EEK	ENST00000245925.8_cds_9_EEK	chr19	45621482	45621637	-	GTGGGAACCGTATCACACAGGCGGTGCTGGGCGCCCACGACGGCGGCGTGTTTGGGCTCTGCGCCCTGCGGGACGGGACGCTGGTGTCTGGAGGGGGCCGTGATCGGCGGGTGGTCCTCTGGGGTTCTGACTACAGCAAGCTGCAGGAAGTGGAG
EEKG	ENST00000263281.7_cds_7_EEKG	chr19	45676948	45677108	+	GCCCTCGCTGCCTGCCGCACGGCCCAGATCGTGACCCAGTACTGCGTGGGTGCCAACTACACGTGGCTGCTGGTGGAGGGCGTCTACCTGCACAGTCTCCTGGTGCTCGTGGGAGGCTCCGAGGAGGGCCACTTCCGCTACTACCTGCTCCTCGGCTGGG
EEK	ENST00000245934.12_cds_12_EEK	chr19	45830053	45830204	-	GCTGGCAGGCGCTGGTGGGCGCAAGAAAATTTTCCGTCTCAGCGACGTGCTGAAGCCCCTTACCGATGCCCAGGTGGAAGCCATGAAGCTGGGCGCTGTGAAGCGGATCCTGCGGGCTGAGAAGGCTGTGGCCTGCAGCGGGGCAGCCCAG
EEK	ENST00000245934.12_cds_11_EEK	chr19	45831383	45831588	-	GTGTAGAGCAGACCAAACAGTGCAAGGAGGAGCCCAAGGAGGAGAAGGTGGTGAAGACAGAGAGCGTCCTGATCAAGCGGCGCCTGTCAGCCCAGGGCCAAGCCATCTCGGTGGTGGGTTCCCTGAGCTCCATGTCCCCCCTGGAGGAAGAGGCACCGCAGGCCAAGAGGAGGCCAGAGCCCATTATCCCTGTCACTCAGCCCCG
EEK	ENST00000291281.9_cds_6_EEK	chr19	46700798	46700952	-	ATGTGCCGATGGAGGAGGCCACCGATTTCAGCGAGGCTGACAAGAGCGCCCTCATGGATGAGTCAGAGGACTCCGGTGTCATCCCTGGCTCCCACTCAGAGAATGCGCTCCACGCCAGTGAGGAGGAGGAAGGCGAGGGAGGCAAGGCCCAGAG
EEKAG	ENST00000291281.9_cds_3_EEKAG	chr19	46704494	46704649	-	GCTGCGGGCTGAACTACCACAAGCGCTGTGCCTTCAGCATCCCCAACAACTGTAGTGGGGCCCGCAAACGGCGCCTGTCATCCACGTCTCTGGCCAGTGGCCACTCGGTGCGCCTCGGCACCTCCGAGTCCCTGCCCTGCACGGCTGAAGAGCTG
EEK	ENST00000291281.9_cds_2_EEK	chr19	46710906	46711038	-	CCTCGGCCACCTTCGAGGACTTCCAGATCCGCCCGCACGCCCTCACGGTGCACTCCTATCGGGCGCCTGCCTTCTGTGATCACTGCGGGGAGATGCTCTTCGGCCTAGTGCGCCAGGGCCTCAAGTGCGATG
EEK	ENST00000449844.6_cds_6_EEK	chr19	47039406	47039564	+	GTCATCCACGTGACTGGGCGCCTTCGGGCCCACGCCCTGGGCCTTGTGGCCCTCGGGCACACGTTGCCCCCGGCCCCCCTGGCTGAGCTGCCACTCCATGGACACATGATCGTCTTCCGTCTCAGCCTGGGTCTCACCATCCTTGCTTGTGAGAGCAG
EEK	ENST00000221922.11_cds_6_EEK	chr19	47264772	47264946	+	GAAGGGGTTCTTGAACCCAACCCAGTGCGGAACTTCCTGGACGACCCCCGGCGACGCAGCGGGCCCCTGGAGGAGTCTGAGCGGGACCGCCGGGAGGAGAGCCGCCGGCACGGCCGCAACTGGGGGGGCCCCGACTTCGAGCGGGTGCGCTGTGGCCTTGAGCACGAGCGGCAG
EEK	ENST00000221922.11_cds_9_EEK	chr19	47270552	47270688	+	ATGACCAGGCCTGGGCCCGGCCCCCGAAGCCCCCTACTTTTGGGGAGTTCCTGTCCCAGCACAAAGCTGAGGCCAGCAGCCGCAGAAGGAGAAAGAGCAGTCGGCCCCAGGCCAAGGCAGCGCCCAGGGCCTACAG
EEK	ENST00000246802.10_cds_8_EEK	chr19	47755347	47755523	+	CGGGTACAGCAGGCCGCGTTGCGGGCCGCCCGGCTCCGGCACCAGGAGCTGTTCCGGCTGCGCGGGATCAAGGCCCAGGTGGCCCTGAGGCTGGCGGAGCTGGCGCGGCGGCAGAGGCGGCGGCAGGCGCGGCGGGAGGCTGAGGCTGACAAGCCCCGAAGGCTGGGGCGGCTCAA
EEKAG	ENST00000293261.8_cds_6_EEKAG	chr19	48334007	48334197	-	ATGTTCGGGCAGCGGCGCAGCGCGCAGGCGTTGGAGCTGGCGCACATGCTGTACTATCGCAGTACGTCCAACAACTCGGAGCTGCTCAGCGCCCTGGCCCTGCGCGCGCAGGACGAGCACACCAAGGAGGCGCTGCTGGCTCACAGCTTCCTGGCCCGGCGGCCAGGGGGCACTCAAGGCTCGCCCGAAG
EEKA	ENST00000263269.4_cds_5_EEKA	chr19	48414372	48414584	+	GTGGGCAGCTGGGAGCAGCAGACGCTCCGCCTCAAGTACCCGCTGTGGTCCCGCTATGGTCGCTTCCTGCAGCCAGTGGACGACACGCAGCACCTCACGGTGGCCACGCTGGAGGAAAGGCCGTTTGTCATCGTGGAGCCTGCAGACCCTATCAGCGGCACCTGCATCCGAGACTCCGTCCCCTGCCGGAGCCAGCTCAACCGAACCCACAG
EEKG	ENST00000263269.4_cds_6_EEKG	chr19	48414863	48415032	+	CCCTCCACCGGATGCCCCCCGCCCGGAAAAGCGCTGCTGCAAGGGTTTCTGCATCGACATTCTGAAGCGGCTGGCGCATACCATCGGCTTCAGCTACGACCTCTACCTGGTCACCAATGGCAAGCACGGAAAGAAGATCGATGGCGTCTGGAACGGCATGATCGGGGAG
EEK	ENST00000222145.9_cds_10_EEK	chr19	48721853	48722001	-	GCTTCATGGAGCAGCCTAAGAACCGACCACCCCACCTTGACCCCCGCCCAGCTGCACCATCTGCTCAGCCACTATCAGCTGGGCCCTGGCCGCGGGCCGCCAGCCGCGTGGGACCCTCCCCCTGCAGAGCGGGAGGCTGTGGACACAG
EEKG	ENST00000221403.7_cds_2_EEKG	chr19	48936031	48936195	+	AGGTGGCCTACATTGGCACCCAGCACCCCCAGCACAAGGCGGCGGTGATGCTGTGCTTGGCGGCGGGCAAGGCCGTTCTGTGCGAGAAGCCCACGGGCGTGAACGCGGCGGAAGTTCGCGAGATGGTCGCGGAGGCCCGATCCCGAGCCCTCTTCCTTATGGAG
EEK	ENST00000293288.12_cds_3_EEK	chr19	48956197	48956333	+	GATGATTGCCGCCGTGGACACAGACTCCCCCCGAGAGGTCTTTTTCCGAGTGGCAGCTGACATGTTTTCTGACGGCAACTTCAACTGGGGCCGGGTTGTCGCCCTTTTCTACTTTGCCAGCAAACTGGTGCTCAAG
EEKA	ENST00000323798.8_cds_2_EEKA	chr19	48987193	48987385	-	GTGTATTTCGGGCGCTGGCTGATCGAGGGAGGCCCTCTGGTGGTGCTCCTGGACGTGGGTGCCTCAGCTTGGGCCCTGGAGCGCTGGAAGGGAGAGCTCTGGGATACCTGCAACATCGGAGTGCCGTGGTACGACCGCGAGGCCAACGACGCTGTCCTCTTTGGCTTTCTGACCACCTGGTTCCTGGGTGAG
EEK	ENST00000263276.6_cds_1_EEK	chr19	48991301	48991483	-	TGGGTGGCATCTACACGGTGCTGCAGACGAAGGCGAAGGTGACAGGGGACGAATGGGGCGACAACTACTTCCTGGTGGGGCCGTACACGGAGCAGGGCGTGAGGACCCAGGTGGAACTGCTGGAGGCCCCCACCCCGGCCCTGAAGAGGACACTGGATTCCATGAACAGCAAGGGCTGCAAG
EEK	ENST00000334186.9_cds_8_EEK	chr19	49133236	49133371	+	AGTGAAGAGAAGAGCCGTCAGCTGGCCGAGTGGTTGGACGACGCCAAGCAGAAGCTGCAGCAGACGCTGCAGAAAGCGGAGACCTTGCCCGAGATAGAGGCGCAGCTGGCGCAGCGCGTGGCGGCGCTCAACAAG
EEK	ENST00000334186.9_cds_10_EEK	chr19	49134033	49134165	+	GCCCGGCAGCGGGAGAAGATGAACGATGACCACAATAAGCGGCTGTCCGAGACGGTGGACAAGCTGCTGAGCGAGTCCAACGAGCGCTTACAGCTTCACCTCAAGGAGCGCATGGGGGCGCTGGAGGAGAAG
EEKA	ENST00000293350.9_cds_3_EEKA	chr19	49459669	49459848	+	GCTGGCCGAGGTGATCCAGAAGCACCAGCGGCTGCTGTGGACCCTGGAATCCCTGGTGACTGGGCGGGCTGTTCGAGAGGTTCGAGACGGGGACGTCCAGCTGGCCCAGCAGCTGCTCCACTACCATGCAATCCAGGCATCCACCCAGGAGGAGGCACTGGCAGGCTGGGAGCCCATGG
EEK	ENST00000293350.9_cds_9_EEK	chr19	49464126	49464263	+	GTGCCGTGGCCTGTGGTCGTGGCCTCCCCCTTCCGCACAGCCAAGGAGGCACTGTTGGTGGCCAACGGGACGCCCCGCGGGGGCAGCGCCAGTGTGTGGAGCGAGAGGCTGGGGCAGGCGCTGGAGCTGGGCTATGG
EEK	ENST00000293350.9_cds_13_EEK	chr19	49466081	49466283	+	CTGGGCGGGCCAGTCCCCAGGAGCCCGGGCAGCCCTGCTGTGGGCCCTGGCGGCTGCACTGGAGCGCCGGAAGTCTACCCTGGCCTCGAGGCTGGAGAGGCAGGGAGCGGAGCTCAAGGCTGCGGAGGCGGAGGTGGAGCTGAGCGCAAGACGACTTCGGGCGTGGGGGGCCCGGGTGCAGGCCCAAGGCCACACCCTGCAG
EEK	ENST00000204637.6_cds_6_EEK	chr19	49480297	49480476	+	ACTCCTCAACCCTGCCACCCCCATGGAGTCCCCGGCCCCTGGAGGCCACAGCCCCGACAGCCCCGCAGCCCCCTCTGCTCCTCCTACTGCTGCTGCCCGTGGGCCTCCTGCTGCTGGCCGCTGCCTGGTGCCTGCACTGGCAGAGGACGCGGCGGAGGACACCCCGCCCTGGGGAGCAG
EEKAG	ENST00000270645.8_cds_2_EEKAG	chr19	49534192	49534395	+	GCGGATCGTGGACCGCATGGACCGCGCGGGGGACGGCGACGGCTGGGTGTCGCTGGCCGAGCTTCGCGCGTGGATCGCGCACACGCAGCAGCGGCACATACGGGACTCGGTGAGCGCGGCCTGGGACACGTACGACACGGACCGCGACGGGCGTGTGGGTTGGGAGGAGCTGCGCAACGCCACCTATGGCCACTACGCGCCCG
EEK	ENST00000323446.9_cds_3_EEK	chr19	49700683	49700855	+	GGGTGGACAACACCACGGGCTCCGGGGGGTCCTGGCAGCCGCGCTGTTTGCCTCGTGTTTGTGGGGAGCCCTGATCTTCACACTGCACGTGGCCCTGAGGCTGCTTCTGTCCTACCACGGCTGGCTTCTTGAGCCCCACGGAGCCATGTCCTCCCCCACCAAGACCTGGCTG
EEKA	ENST00000323446.9_cds_14_EEKA	chr19	49710722	49710857	+	GACAGGGGTCAATTCTGCCTGACTTATGAGTCGGCCATGACTCGCTTATTCCTGGAAGGCCGGACGGAGACGGTGCGGTCTTGCACGAGGGAGGCCTGCAACTTTGTCAGGGCCATGGAGGACAAAGAGAAGACG
EEK	ENST00000599920.5_cds_9_EEK	chr19	50231929	50232070	+	CCGACCTCCTCCTCGAGCCCTGCTCCCACTACCGGTTCCTGACCAACGGGCCGTCATCCTCTCCCGGCCAGGAGCGGGAACTCTTCCAGGAGACGCTGGAGTCGCTGCGGGTCCTGGGATTCAGCCACGAGGAAATCATCT
EEK	ENST00000599920.5_cds_22_EEK	chr19	50268160	50268367	+	CTGGAAGAGGAGCGCGCCCGCCTGGCAGAGCAATTGCGAGCAGAGGCAGAACTGTGTGCAGAGGCCGAGGAGACGCGGGGGAGGCTGGCAGCCCGCAAGCAGGAGCTGGAGCTGGTGGTGTCAGAGCTGGAGGCTCGCGTGGGCGAGGAGGAGGAGTGCAGCCGTCAAATGCAAACCGAGAAGAAGAGGCTGCAGCAGCACATACAG
EEKAG	ENST00000440232.7_cds_19_EEKAG	chr19	50414814	50414990	+	GTCTACTTCCCATACCTGCTTATCAGCAAGAAGCGCTACGCGGGCCTGCTCTTCTCCTCCCGGCCCGACGCCCACGACCGCATGGACTGCAAGGGCCTGGAGGCCGTGCGCAGGGACAACTGCCCCCTCGTGGCCAACCTGGTCACTGCCTCACTGCGCCGCCTGCTCATCGACCG
EEK	ENST00000357701.6_cds_22_EEK	chr19	50459110	50459306	+	GGAAAGCCCCGGCCCCAGGTGGTGTGGACCAAGGGCGGGGCCCCGCTGGACACCTCCCGCGTGCACGTGCGGACCAGCGACTTCGACACCGTGTTCTTCGTGCGCCAGGCGGCCCGCTCCGACTCCGGGGAGTACGAGCTGAGCGTGCAGATCGAGAACATGAAGGACACCGCCACCATCCGCATCCGCGTTGTGG
EEK	ENST00000270593.2_cds_3_EEK	chr19	50791655	50791802	+	GTGTACATCCGCAGCACGGACTTTGACCGCACGCTGGAGAGTGCCCAGGCCAACCTTGCCGGGCTGTTTCCCGAGGCTGCTCCAGGGAGCCCCGAGGCCCGCTGGAGGCCGATCCCGGTGCACACGGTGCCCGTGGCTGAGGATAAG
EEK	ENST00000322088.11_cds_12_EEK	chr19	52222098	52222241	+	GTGCTGTCTGAGGTCTGTGGGCAGGACATCACCACCAAGCACATGCTACCCACGGTTCTGCGCATGGCTGGGGACCCGGTTGCCAATGTCCGCTTCAATGTGGCCAAGTCTCTGCAGAAGATAGGGCCCATCCTGGACAACAG
EEK	ENST00000391758.5_cds_4_EEK	chr19	54108025	54108244	-	GATGAGGGCAGCCAGGGCACGGATGCCCCCACCCCAGGCAATGCGGAGAATGAGCCTCCAGAGAAAGAGACACTGTCCCCGCCCAGAAGGACTCCTGCACCCCCAGAACCCGGCAGCCCAGCCCCCGGTGAGGGGCCCAGTGGGCGGAAGAGGCGGCGAGTGCCACGGGATGGACGCCGAGCAGGAAATGCGCTGACTCCAGAGCTGGCCCCGGTGCAG
EEK	ENST00000221232.11_cds_14_EEK	chr19	54152427	54152626	+	ACATCATCCTGAGCAGTACATCAGCACCTCCGGCCTCAGCCCAGCCGCCCCTGCAGCTGTCAGAGGTGAACATACCGCTGTCGCTGGGTGTCTGTCCACTGGGCCCTGTGCCCCTCACCAAGGAGCAGCTCTATCAGCAGGCCATGGAAGAGGCCGCCTGGCACCACATGCCTCACCCCTCTGACTCTGAGCGTATTCG
EEKA	ENST00000263433.8_cds_4_EEKA	chr19	55098950	55099095	-	GTTGCTCCTTCAGGCTGGCTACGACCCAGAGCTCCGGGACGGGGACGGCTGGACTCCCCTGCACGCAGCGGCACACTGGGGCGTGGAGGATGCCTGCCGCCTGCTGGCCGAGCATGGCGGGGGCATGGACTCACTGACCCATGCG
EEK	ENST00000263434.5_cds_15_EEK	chr19	55185501	55185662	-	GTGGAGGAGCAGAAGACACTGTCTGTGCGCCAATTCCACTACCAGGCCTGGCCGGATCACGGCGTTCCCTCCTCCCCAGACACCTTGCTGGCTTTCTGGAGGATGCTTCGGCAGTGGCTGGATCAGACCATGGAGGGAGGCCCACCCATTGTGCACTGCAG
EEK	ENST00000255631.9_cds_3_EEK	chr19	55277641	55277846	-	AGGCGTCAGTGGCTGCAGGAGGCCATGTCGGCTGCCTTCCGAGGCCAGCGGGAGGAGGTGGAGCAGATGAAGAGCTGCCTCCGAGTGCTGTCACAGCCCATGCCCCCCACTGCTGGGGAGGCCGAGCAGGCGGCCGACCAGCAAGAGCGAGAGGGGGCCCTGGAGCTGCTGGCCGACCTGTGTGAGAACATGGACAATGCCGCAG
EEKA	ENST00000264563.7_cds_1_EEKA	chr19	55368768	55368941	-	GTGTTTGCCGCCTGGTCCTGGTCGTGCTGAGCCTGTGGCCAGATACAGCTGTCGCCCCTGGGCCACCACCTGGCCCCCCTCGAGTTTCCCCAGACCCTCGGGCCGAGCTGGACAGCACCGTGCTCCTGACCCGCTCTCTCCTGGCGGACACGCGGCAGCTGGCTGCACAGCTG
EEK	ENST00000390649.8_cds_12_EEK	chr19	56053637	56053808	+	GTTGGTAAAGTGTCATCTCACCGCCGCGTGCTGTGAGAGTCTGTCCTGTGTGATCTCGAGGAGCAGACACCTGAAGAGCCTGGATCTCACGGACAATGCCCTGGGTGACGGTGGGGTTGCTGCGCTGTGCGAGGGACTGAAGCAAAAGAACAGTGTTCTGGCGAGACTCGG
EEK	ENST00000353660.7_cds_9_EEK	chr20	428950	429094	+	GTGATGCTGCAGCAGGGCGAGGCCATGCGCTGCCCCCAGTGCCAGATCGTGGTACAGAAGAAGGACGGCTGCGACTGGATCCGCTGCACCGTCTGCCACACCGAGATCTGCTGGGTCACCAAGGGCCCACGCTGGGGCCCTGGG
EEKAG	ENST00000254963.7_cds_4_EEKAG	chr20	3744901	3745088	+	GAAATGGGAGGGCGGAGACCCGGGCGTGGCCCACCAGAAGACCCCGACCTGCCTGCTGCTGACTCCGGAGGGCGCCTTCCACAGCTTTGGCTACACCGCCCGCGATTACTACCATGACCTGGACCCCGAAGAGGCGCGGGACTGGCTCTACTTCGAGAAGTTCAAGATGAAGATCCACAGCGCCACG
EEK	ENST00000379573.6_cds_1_EEK	chr20	3822117	3822293	+	ATGGTCCACGCCTTCCTCATTCACACCTTGAGGGCCCCGAATACTGAGGACACGGGCCTTTGCCGAGTGCTGTACTCCTGCGTCTTCGGTGCTGAGAAGTCACCTGATGACCCACGGCCGCATGGTGCCGAGAGGGACAGGCTTCTCCGGAAGGAACAGATTTTAGCTGTGGCCAG
EEK	ENST00000378863.9_cds_2_EEK	chr20	6015360	6015490	+	TTGGATGGATTTATTGCTCGAAACTGGGCCAATCAAAGATCAGCTTTGGGAAGTGCTCTTGATCCACTTGCTGATAAAATACTTATCAGTATCTTATATGTTAGCTTGACCTATGCAGATCTTATTCCAG
EEK	ENST00000201963.3_cds_13_EEK	chr20	32798459	32798643	+	GTGTTTCTGTGTGGAGTGCCTGGAGGTGCTGGTGGGCACAGGCACAGCGGCCGAGGCCAAGCTTCAGGAGCCCTGGAGCTGTTACATGTGTCTCCCGCAGCGCTGTCATGGCGTCCTGCGGCGCCGGAAGGACTGGAACGTGCGCCTGCAGGCCTTCTTCACCAGTGACACGGGGCTTGAATAT
EEK	ENST00000217381.3_cds_5_EEK	chr20	33410134	33410331	-	ACTGGTGCACTCAGGCCCCTCCAAGGGCTCAGTGCCCTACGATGCAGAGCTCTCTTTTGCCCTGCGCACGGGCACGCGTCACGGTGTGGACACTCACCTGTTCAGCGTGGAGTCACCGCAGGAGCTGGCTGCCTGGACCCGCCAGCTTGTGGATGGCTGTCACCGGGCCGCCGAGGGTGTGCAGGAGGTGTCTACAG
EEK	ENST00000217381.3_cds_2_EEK	chr20	33417718	33417923	-	TCAAGTATATGAAGGACGTCTCACCGTATTTCAAGAACTCTACTGGTGGGACCTCGGTCGGCTGGGACTCACCTCCTGCCTCACCCCTTCAGCGGCAGCCTTCCTCCCCTGGCCCCACACCCCGGAACTTCAGCGAGGCCAAACACATGTCCTTGAAGATGGCATATGTCTCGAAGAGGTGCACCCCCAATGACCCGGAGCCCAG
EEK	ENST00000343380.6_cds_3_EEK	chr20	33678200	33678353	-	GGGCAGCCACACCACAGTGGGCGTCGGCGGACGGCTTGAGGGGTTGACCCAGGACCTCCGACAGCTGCAGGAGAGCGAGCAGCAGCTGGACCACCTGATGAATATCTGTACTACGCAGCTGCGCCTGCTCTCCGAGGACACTGACAGCCAGCG
EEKG	ENST00000343380.6_cds_2_EEKG	chr20	33679754	33679974	-	GTGTGAAATCCCCGGGGGAGAAGTCACGCTATGAGACCTCACTGAATCTGACCACCAAGCGCTTCCTGGAGCTGCTGAGCCACTCGGCTGACGGTGTCGTCGACCTGAACTGGGCTGCCGAGGTGCTGAAGGTGCAGAAGCGGCGCATCTATGACATCACCAACGTCCTTGAGGGCATCCAGCTCATTGCCAAGAAGTCCAAGAACCACATCCAGTGGCT
EEK	ENST00000336431.10_cds_6_EEK	chr20	34859442	34859639	-	CCCGTGCCCTGGCTGAACAGCTGCCACCCAACATGTCCGAGCGCTTCCGGGAGACGTTCCTGCCATCGGGCCGCCCGCCACTACCTGGCTCGTTGCTGCATCGGCCCGACCTGGCTGAGGTGCTGGATGTACTTGGCACCTCCGGCCCGGCTGCCTTCTACGCAGGTGGCAACCTCACACTGGAGATGGTGGCCGAG
EEK	ENST00000246186.8_cds_1_EEK	chr20	35246839	35246988	+	AACTGGTTAAAGTCCTATGGCTATCTGCTTCCCTATGACTCACGGGCATCTGCGCTGCACTCAGCGAAGGCCTTGCAGTCGGCAGTCTCCACTATGCAGCAGTTTTACGGGATCCCGGTCACCGGTGTGTTGGATCAGACAACGATCGA
EEKAG	ENST00000338074.7_cds_2_EEKAG	chr20	36175550	36175715	+	AGCCTAGACATGGAGGAGAAGGACTACAGTGAGGCCGATGGCCTTTCGGAGAGGACCACGCCCAGCAAGGCCCAGAAATCGCCCCAGAAGATTGCCAAGAAATACAAGAGTGCCATCTGCCGGGTCACTCTGCTTGATGCCTCGGAGTATGAGTGTGAGGTGGAG
EEK	ENST00000217320.8_cds_2_EEK	chr20	36879040	36879193	+	CTCAGCTTTCACTTCCCACCAAGAGTCACCGGCCATCCCTGGAGTCTGGTCTTCTGCACGTCAAGGGACGGTTTCAGCCTGCAGAGCCTGTACCGGCGGATGGAGGGCTGCAGCGGGCCAGTGCTGCTGGTGCTCAGGGACCAGGACGGGCAG
EEK	ENST00000344359.7_cds_8_EEK	chr20	37061102	37061269	-	AAAAGGTCATTTGCACCTTCTACCCCACTGACCGGACGGAGATATTTACGAGAAAAAGAAGCAGTCATTACTCCTGTTGCATCAGCCACCCAAAGTGTGAGCCGGTTACAGAGTATTGTGGCTGGTCTGAAAAATGCACCAAGTGACCAACTTATAAATATTTTTGA
EEKG	ENST00000237530.11_cds_1_EEKG	chr20	37184179	37184373	+	GTTCAAGCACTGTCTTCCTGTTGGCCCTGACAATCATAGCCAGCACCTGGGCTCTGACGCCCACTCACTACCTCACCAAGCATGACGTGGAGAGACTAAAAGCCTCGCTGGATCGCCCTTTCACAAATTTGGAATCTGCCTTCTACTCCATCGTGGGACTCAGCAGCCTTGGTGCTCAGGTGCCAGATGCAAAG
EEK	ENST00000316099.10_cds_1_EEK	chr20	44406057	44406232	+	ACACGTCCCCATCAGAAGGCACCAACCTCAACGCGCCCAACAGCCTGGGTGTCAGCGCCCTGTGTGCCATCTGCGGGGACCGGGCCACGGGCAAACACTACGGTGCCTCGAGCTGTGACGGCTGCAAGGGCTTCTTCCGGAGGAGCGTGCGGAAGAACCACATGTACTCCTGCAG
EEK	ENST00000371941.4_cds_8_EEK	chr20	48690946	48691096	-	CGGATTACCATAGCAACGGCTATACCGTCACCAACGGCTGGAAGATCCACAACACGGCCAAGAATAAGTGGTTTGTCTGCATGGCCAAGACGGCAGAGGAGAAGCAGAAGTGGCTGGATGCCATCATCCGCGAGCGGGAGCAGCGCGAGA
EEKAG	ENST00000311637.9_cds_9_EEKAG	chr20	51639342	51639504	-	GTGGCCCTGGTACAGTGGACGGAAAGTGTGGGCTTAACCCTGGTGGGCCGAGACCAGTCTTCCATGCAGCTGAGGACCCCTGGCGACCAGATCCTGAACTTCACCATCCTACAGATCTTCCCTTTCACCTATGAAAGCAAACGTATGGGCATCATCGTGCGG
EEK	ENST00000311637.9_cds_8_EEK	chr20	51656937	51657150	-	CAATCCCAGGACCCACCGGCTCAGAAGGGCCCAACGCTCACCACTAAGGTCCGGCGGACCATGAGCAGCCGCGTGCACGAAGCCGTGAAGGCCATCGCGCTCTGCCACAACGTGACTCCCGTGTATGAGTCCAACGGTGTGACTGATCAGGCTGAGGCCGAGAAGCAGTACGAAGACTCCTGCCGCGTATACCAGGCATCCAGCCCCGATGAG
EEKG	ENST00000243914.8_cds_10_EEKG	chr20	57498549	57498701	-	AAGCTGCTGCTGAGGAGGCTTCCACCACGAAGGGAGAACAGTTCCCAGGAGAGATGTTTCCTGTCGCCTGCAGAGAAACCACAGCCAGAGTCAAAGAGGAAGTGGATGAAGGCGTGACCTGTGAAATGCTCCTCAACACGATGGATAAGTGA
EEK	ENST00000602795.6_cds_6_EEK	chr20	58989857	58989988	+	AAGATGGTGTGCCACGGGGAGCACACGTACCTGTTTGCCCAGGCCATGATGTCCGTGCTGGCCCAGGAGGAGCAGGGGGGCTCCGCTGTGCGCAGGATCGCCCAGGAAGTGCAGCGCTTTGCCCAGGAGAA
EEK	ENST00000252996.9_cds_7_EEK	chr20	62003730	62003878	-	GTCATCCAGCAGCCTCCGAAGCCAGGAGCCCTGATCCGGCCCCCGCAGGTGACGTTGACGCAGACACCCATGGTCGCCCTGCGGCAGCCTCACAACCGGATCATGCTCACCACGCCTCAGCAGATCCAGCTGAACCCACTGCAGCCAG
EEK	ENST00000252999.7_cds_34_EEK	chr20	62328240	62328445	-	CCTGTGACTGCGGTGCCCGCCTCTGTGACGAGCTCACGGGCCAGTGCATCTGCCCGCCACGCACCATCCCGCCCGACTGCCTGCTGTGCCAGCCCCAGACCTTTGGCTGCCACCCCCTGGTCGGCTGTGAGGAGTGTAACTGCTCAGGGCCCGGCATCCAGGAGCTCACAGACCCTACCTGTGACACAGACAGCGGCCAGTGCAA
EEK	ENST00000266069.5_cds_3_EEK	chr20	62943494	62943692	+	CAACAGCATTTGATCGAGCTGATCCGCCAGCGGGAGACAGAGGCGGCGCTGGAGTTTGCACAGACTCAGCTGGCGGAGCAGGGCGAGGAGAGCCGAGAGTGCCTCACAGAGATGGAGCGTACCCTGGCACTGCTGGCCTTTGACAGTCCCGAGGAGTCGCCCTTCGGAGACCTCCTCCACACCATGCAGAGGCAGAAG
EEK	ENST00000358894.11_cds_15_EEK	chr20	63312791	63312934	+	AGAAAGCTCCCAGCCCAAGCCAGCTGTCCATGACGGAGCTGCCAGGGGATGCAGTCCAGCTGGCGTGGGTGGCCGCAGCCCCGTCTGGCGTGCTTGTCTACCAGATCACGTGGACGCCCCTGGGAGAGGGGAAGGCTCACGAG
EEK	ENST00000467148.2_cds_2_EEK	chr20	63570684	63570868	-	GCCTGACCTCTGTGAGTATGGGGACGCCTGCACCAAGGCACACTCAGCACAGGAGCTGCAGGAGTGGGTCCGGCGCACGCAGGCTGTGGAGCTGCGGGGGCAGGCGGCCTGGCAGGACGGGCTGGTGCCCTACCAGGAGCGGCTGCTGGCCGAGTACCAGCGCAGCAGCAGTGAGGTCCTTGTG
EEKAG	ENST00000285679.10_cds_12_EEKAG	chr21	15826203	15826365	+	ATATTTAAGCTATGGTTCCGGTCCCAAACGATTCCCCTTGGTAGATGTTCTTCAGTATGCATTGGAATTTGCCTCAAGTAAACCTGTTTGCACTTCTCCTGTTGACGATATTGACGCTAGTTCCCCACCTAGTGGTTCCATACCATCACAGACATTACCAAG
EEK	ENST00000382499.7_cds_24_EEK	chr21	32645645	32645789	-	GTTCTCCTATTGACGCGCAGCCAGCAACGCCGCTGCCGCAGAAAGACCCCGCCCAGCCCTTGGAGCCCAAGCGGCCGCCGCCGCCCCGCCCGGTCGCCCCTCCCACACGCCCGGCTCCCCCACAGAGACCTCCTCCGCCTTCAG
EEK	ENST00000303071.10_cds_3_EEK	chr21	33584589	33584768	-	GATCCCAAACTCTCCTCTGAGCTCCGTTGTACCTTCCAGCAGAGCCTTATCTATTGGCTCCACCCTGCTTTGTCTTGGCTACCACTGTTCCCTCGTATTGGAGCTGATAGAAAAATGGCTGGAAAGACAAGTCCTTGGTCAAATGATGCAACCCTGCAGCATGTTTTAATGAGTGACTG
EEKAG	ENST00000354749.6_cds_0_EEKAG	chr21	37087257	37087401	+	ATGGACAATTTTGCTGAGGGAGATTTCACTGTGGCGGATTATGCCTTGTTAGAAGATTGCCCTCACGTGGATGATTGTGTCTTTGCTGCTGAATTTATGAGCAATGATTATGTTCGTGTGACTCAGCTTTACTGTGATGGGGTG
EEK	ENST00000338785.8_cds_11_EEK	chr21	37506098	37506307	+	GTGGCTCATCGGGGACAAGCAACAGTGGGAGAGCCCGGTCGGATCCGACGCACCAGCATCGGCACAGTGGTGGGCACTTCACAGCTGCCGTGCAGGCCATGGACTGCGAGACACACAGTCCCCAGGTGAGCTCGCACGTGGTTCATTTGCTTGTGTCACCTGCCATTCTCAGGTGGAGCAGCACTGGATGCCAGGTGCCTTTAGAATGA
EEK	ENST00000269844.5_cds_9_EEK	chr21	41859030	41859228	-	GTCTTGGCCTGCCAGCGGACACGTGCACACCCAGGCGGGGCAGGGGATGCGGGGTTATGAGGACAGGGACAGGGCTGACCCACAGCAGCTTCCAGAAGCAGTCCCTGCAGGCCTGGTGAGGCGGCTCAGTGGGCAGCAGCTGCCCTGCCGTTCCACCCTCACCTGGGGGAGGCTGTGCCACCTGGTGGCCCAGGGCAG
EEK	ENST00000400424.6_cds_4_EEK	chr21	42088293	42088480	+	GTCACCAGCGCCCTGCAACCAATGGCCTCCACCGTCCACCACCTGCACTCAGCCCCTGGGAACGCCTCCACCACAGTGTCGCGGCTGCTACTGGGCCTGCCACGGCCACTGCCTGTGGCTGACGTCTCCACCCTGCTGGGTGACATTGCGAAGCGTGTCTATGAAGTGATCAGCGTCCAGGTGCAAG
EEK	ENST00000343687.7_cds_12_EEK	chr21	42291497	42291656	+	ATCATGTTCCCAGTGGCCTACTGCAGCATCGTGTACTGGATGACGTCGCAGCCGTCCGACGCCGTGCGCTTTGTGCTGTTTGCCGCGCTGGGCACCATGACCTCCCTGGTGGCACAGTCCCTGGGCCTGCTGATCGGAGCCGCCTCCACGTCCCTGCAG
EEK	ENST00000349048.9_cds_3_EEK	chr21	44312104	44312294	+	GGCGGCACTATCATTGGCAGCGCTCGCTGCAAGGCCTTTACCACCAGGGAGGGGCGCCGGGCAGCGGCCTACAACCTGGTCCAGCACGGCATCACCAACCTGTGCGTCATCGGCGGGGATGGCAGCCTCACAGGTGCCAACATCTTCCGCAGCGAGTGGGGCAGCCTGCTGGAGGAGCTGGTGGCGGAAG
EEKG	ENST00000291688.6_cds_18_EEKG	chr21	46254391	46254526	-	TGATGTGGCATGGGCGTCTCTGGACCTGCCATCCCTCGTGGCTGAGCACCTCCCTGGGAGGCAGGAGCATGTGTTTTGGAAGCTGGTGCTGGTGTTGCCGGATGTAGAGGAGCAGTCCCCAGAGAGTTGTGGCAG
EEK	ENST00000291688.6_cds_11_EEK	chr21	46265320	46265523	-	GCGGAGGGAGAGGAGAGGAGTGTGGTGTAGAGCCGGATGCACCCCTGTCCAGTCTCCCACAGTCTCTACCAGCCCCTGCGCCCTCACCAGTGCCTCTGCCTCCTGTCCTGGCACTGACCCCGTCTGTGGCGCCCAGCCTCTTCCAGCTGTCTGTGCAGCCTGAACCACCGCCTCCAGAGCCCGTGCCCATGTACTCTGACGAG
EEK	ENST00000359568.10_cds_20_EEK	chr21	46391163	46391376	+	GTACCCTTGAGGGATTCAAGGTGGAGACAGCAGATCTGAAGGAGGTGCTGGCCGGGAAGGAGGATTCCGAGCACCGTCTGGTGCTGGAGCTGGAGAGCCTGAGACGGCAGCTGCAGCAGGCGGCCCAGGAGCAGGCGGCGCTGAGGGAGGAGTGCACCCGTCTGTGGAGTCGGGGGGAGGCCACAGCCACGGACGCCGAGGCCAGAGAAGCTG
EEK	ENST00000359568.10_cds_34_EEK	chr21	46428394	46428590	+	GGAGACCTGCAGGAAAAGTCCCTGGAGCATCTTCGCTTGCCGGACCGGAGCAGCCTGCTGTCCGAGATCCAGGCGCTGCGTGCCCAGCTGCGCATGACGCACCTGCAGAACCAGGAGAAGCTGCAGCACTTGCGCACGGCGCTGACAAGCGCAGAGGCGCGCGGGAGCCAGCAGGAGCACCAGCTGCGCAGGCAGG
EEK	ENST00000417564.3_cds_30_EEK	chr21	46557584	46557753	+	TGTCTACTCGGGACACCAATCAGTGCTGGTGCCCCCGCTGGAGCTGGAGAGCAACGTGTCCCTGTGGCTGTCGGCCGTCAGCCAGTACAAGGCCCGCGTCACCTTCTGCTCCTACTCTGTGATGGAGATGTGCACCAAGGGCCTAGGCGCACAGACGGGTGTCCTCAGG
EEK	ENST00000262607.3_cds_2_EEK	chr22	17203562	17203773	-	CTTGCTGAGGAATTTCACTCTGGTGACCCAGCACCCGGAGGTGATTTACACAAACCAAAATGTTGTCTGGTCGAAATTTGAAACCATCTTCTTCACCATCTCTGGTCTCATCCATTACGCACCAGTGTTCAGAGACTATGTCTTCCGGAGCATGCAGGAGTTCTACGAGGACAACGTGCTCTACATGGAGATCAGAGCCAGGCTGCTGCCG
EEK	ENST00000327451.11_cds_7_EEK	chr22	17587135	17587301	+	CCGTCCATCATCAGGGCTCGGCCTCAGCACCCTCCACCTCCAGGTCCTACACAACTGGTTCGGCTTCCACCCACAGGCGCCCCTCTGCCACCCTCATTGCCTGGGAGCTGCTCCGCACTCAGGGCCTGGCTGGGCTCTACAGGGGCCTGGGTGCCACTCTCCTCAG
EEK	ENST00000263196.12_cds_3_EEK	chr22	19064847	19065067	-	GTTTCCTAGGGAAGTGCCCGACAGGGTGGCACCACTACGAAGGCACGGCCAGCTGCTACCGGGTCTACCTGAGCGGGGAGAACTACTGGGATGCCGCGCAGACCTGCCAGCGCCTGAATGGCTCTCTCGCCACCTTCTCCACTGACCAGGAGCTGCGCTTTGTCCTGGCCCAGGAATGGGACCAGCCCGAGCGGAGCTTTGGTTGGAAGGACCAGCGCAA
EEK	ENST00000329517.11_cds_6_EEK	chr22	19802000	19802216	-	GCCGACTGCAGCTCCCGCCCACTCCTTCTGGCCGGCTATGAGGATGGATCGGTGGTCCTGTGGGACGTCTCTGAGCAGAAGGTGTGCAGCCGCATCGCCTGCCATGAGGAGCCCGTCATGGACCTTGACTTTGACTCCCAGAAGGCCAGGGGCATCTCAGGCTCCGCGGGGAAGGCGCTGGCTGTCTGGAGCCTGGACTGGCAGCAGGCCCTGCAG
EEK	ENST00000334363.14_cds_3_EEK	chr22	19918859	19919004	-	GCACCCGGTGGGGCCTCGGCGGCACCTGCGTCAACGTGGGCTGCATCCCCAAGAAGCTGATGCACCAGGCGGCACTGCTGGGAGGCCTGATCCAAGATGCCCCCAACTATGGCTGGGAGGTGGCCCAGCCCGTGCCGCATGACTG
EEK	ENST00000263207.8_cds_8_EEK	chr22	19977414	19977586	-	TCGGTGGAGAACTGCGTGTGCATCATGCGGAACCTGTCCTACCACGTGCACAAGGAGGTGCCCGGGGCCGACAGGTACCAGGAGGCCGAGCCCGGGCCCCTGGGCAGTGCTGTAGGCTCCCAGCGCCGGAGGCGGGATGATGCCAGCTGCTTTGGAGGCAAGAAGGCCAAAG
EEK	ENST00000263207.8_cds_2_EEK	chr22	19990584	19990794	-	ATGGAGGACTGCAATGTGCACTCGGCCGCCAGCATCCTGGCCTCGGTGAAGGAGCAGGAGGCCCGCTTCGAGAGGCTGACACGGGCACTGGAGCAGGAGCGGCGCCATGTTGCCCTACAGCTGGAGCGTGCCCAGCAGCCTGGCATGGTCAGTGGTGGCATGGGCAGTGGGCAGCCCCTGCCAATGGCCTGGCAACAGCTGGTCCTCCAG
EEK	ENST00000255882.11_cds_40_EEK	chr22	20727229	20727397	-	TTCCTGGTCACCTGGCACACCATCGACGCCGATGCTCCAGAGCTCAGCCATGTGCTGTGCTGGGCGCCCACGGACCCACCCACAGGCCTCTCCTACTTCTCCAGCATGTACCCGCCGCACCCTCTCACGGCGCAGTACGGGGTGAAAGTCCTGCGGTCCTTCCCTCCG
EEK	ENST00000255882.11_cds_17_EEK	chr22	20796145	20796314	-	GCATTGCTCCCTGGCAGTGATTAATGCCCTGGCCAACATCGCGGCCAACATCCAAGACGAGCACCTGGTGGATGAGCTGCTCATGAACCTGTTGGAGTTGTTTGTGCAGCTGGGGCTGGAGGGGAAGCGAGCCAGCGAGAGGGCAAGCGAGAAGGGCCCTGCCCTAAAG
EEK	ENST00000399163.6_cds_2_EEK	chr22	20973306	20973520	+	TGGAGCTCAAGATCGAGGTGGTGCTGCCTGAGAAGGAGCGAGGCAAGGAGGAGCTGTCGGCCAGTGGGAAGGGCAGCCCCCGGGCCTACCAGGGCAATGGCACGGCCCGCCACTTCCACACGGAGGAGCGCCTGTCCACCCCTCACCCCTACCCCAGCCCTCAGGATTGCGTGGAGGCTGCTGTCTGCCACGTCAAGGACCTCGAGAATGGCCA
EEK	ENST00000263212.10_cds_5_EEK	chr22	21931147	21931291	-	CGGCTGCAGAGCGGCACCACAGGTGTGTGTGCGCTCATTGCAGGAGCGACCCTGCACGTCGCCTGGCTCGGGGATTCCCAGGTCATTTTGGTACAGCAGGGACAGGTGGTGAAGCTGATGGAGCCACACAGACCAGAACGGCAG
EEK	ENST00000263212.10_cds_4_EEK	chr22	21933390	21933579	-	GACCCTGTGAACCGCGCCTACTTTGCTGTGTTTGATGGTCACGGAGGCGTGGATGCTGCGAGGTACGCCGCTGTCCACGTGCACACCAACGCTGCCCGCCAGCCAGAGCTGCCCACAGACCCTGAGGGAGCCCTCAGAGAAGCCTTCCGGCGCACCGACCAGATGTTTCTCAGGAAAGCCAAGCGAGAG
EEK	ENST00000263212.10_cds_3_EEK	chr22	21934023	21934226	-	TGCTGGATGCCCAAAGCCTGGCACAGAGTTTCTTTAACCGCCTTTGGGAAGTCGCCGGCCAGTGGCAGAAGCAGGTGCCATTGGCTGCCCGGGCCTCACAGCGGCAGTGGCTGGTCTCCATCCACGCCATCCGGAACACTCGCCGCAAGATGGAGGACCGGCACGTGTCCCTCCCTTCCTTCAACCAGCTCTTCGGCTTGTCT
EEK	ENST00000216036.9_cds_1_EEK	chr22	23140221	23140420	-	ATGGCCCATTCCCAGAACTCCTTGGAGCTTCCCATTAACATCAATGCCACCCAGATTACCACTGCCTATGGCCATCGGGCCCTGCCCAAGCTGAAGGAGGAGCTGCAGTCAGAGGACCTCCAGACGAGGCAGAAAGCCCTCATGGCCTTGTGTGACCTCATGCATGACCCCGAGTGTATCTACAAGGCCATGAACATAG
EEK	ENST00000305877.13_cds_3_EEK	chr22	23261354	23261540	+	CCCATGAAGCCTTTGAAAGCCGCTGCCACCACCTCTCAGCCGGTGCTGACGAGTCAGCAGATCGAGACCATCTTCTTCAAAGTGCCTGAGCTCTACGAGATCCACAAGGAGTTCTATGATGGGCTCTTCCCCCGCGTGCAGCAGTGGAGCCACCAGCAGCGGGTGGGCGACCTCTTCCAGAAGCTG
EEKG	ENST00000263112.11_cds_4_EEKG	chr22	24231383	24231530	-	GGAGCCAGCTGACGCTGCAGGACCTGGCCAAGTTCCAGCCCGAGGTGGTGGATGCCCTGGAGGTGCCCCTGGGGGACTATACCCTGTACTCACCACCGCCGCCTGCAGGGGGTGCCATTCTCAGCTTTATCCTCAACGTGCTAAGAG
EEK	ENST00000407188.5_cds_6_EEK	chr22	29138623	29138833	+	CCGTCAAGGAAGAACTGCCACAGGAGAGGCCCGCTGTCAACCAGACGGTGGCCGAGGTGATCACGGAGCAGGCCAACCTCAGTGTCAGCGCTGCCCGGTCCTCCAAAGTCCTCTATGTCATCACCACCAGCCCCAGCCACCCACCTCAGACTGTCCCAGGTAGCAATTCCTGGGCGCCACCCATGGGGGCTGGAAGCCACAGAGTTGAAG
EEK	ENST00000266095.9_cds_3_EEK	chr22	31623683	31623849	-	GTTGCACTTCCCCCAGCTGGCCCTGAGGCGGAGGCTGGGGCAGCTGAGCTGCATGTCCAGACCCGCTCTGAAACTGCGCTCCTGGCCCTTGACCGTCCTCTACTACCTCCTGCCCTTCGGCGCCCTCAGACCGCTCAGCCGGGTGGGATGGAGGCCCGTAAGCAGG
EEKAG	ENST00000382112.8_cds_30_EEKAG	chr22	31846833	31846967	+	AAAGGGACCGCCATGAAAGGCTTGCAGATGACTGGGCCCATTTCCACGCATTCTCTGGAGTCAACTGCACCCCCAGTGGGGAAGAAGGGAACCTCAGCTCTCTCTGCCCTGTTGGAGATGGAGGCCAGTCAGAA
EEK	ENST00000251973.10_cds_4_EEK	chr22	37508526	37508682	-	GAGGCGAGCCGGCCGGGGGCCCCGGGCTCCGAGCGCATCCTGCTGGACATCCTAGAGCATGACTGGCGGGAGGCGCAGGACAGCAGGCAGGAGCTGTGCCAGAAGCTGCATGCCGTGCAGGGGGAGCTGCAGTGGGCCGAGGAGCTGCGCGACCAG
EEK	ENST00000216044.10_cds_10_EEK	chr22	38729461	38729662	+	CTCCTCCAGACCACCAACAACTCCCCAATGAACTCCAAGCCGCAGCAGATTAAAATGCAGTCGACGAAAAAGGGCCCCCTGACGAAACGAGACGAGGGGGGCCCGTCTGGTGGGCCAGCAGTAGGAGCACCCCCACCTGGAGATGAAGCCTCCTCTGTAGGGGCAGGGCAACCAGCTGCGTCCAGCAATCTCCAGCCTCAG
EEK	ENST00000337566.9_cds_3_EEK	chr22	41530686	41530888	-	CGACGAAGCGGAGCAGGTGTGGGTGTGGGAGTACGAGACGGAGGAAGGAGCACACGACCTCTACATGGACACCGGCGAGGAGATCCGCTTCCGGGTGGTGGACGAGAGCTTTGTTGACACGTCCCCCACAGGGCCCAGCTCAGCAGATGCCACCACTTCCAGTGAGGAGCTGCCAAAGAAGGAGGCTCCGTACACGCTTGTG
EEK	ENST00000401548.8_cds_17_EEK	chr22	41758364	41758533	+	AACTCTCTGCAGTGTCTGAGCTCCTGCAGCATGGGCTGCCCCAGATAAGCAGCAGGAGCCCTGAAAGCCTTGCCTTCCTGTCTGATCGCCAGTACATGGAGGGAGCTGCTCGCCAGAGACAGTACTGCATCCTGCTCCTCTTCTACTTGGCCTACATCCATGAAGACAG
EEKAG	ENST00000381348.4_cds_1_EEKAG	chr22	41957685	41957892	+	ATGCCGCACTTCCTGGACTGGTTCGTGCCGGTCTACTTGGTCATCTCGGTCCTCATTCTGGTGGGCTTCGGCGCCTGCATCTACTACTTCGAGCCGGGCCTGCAGGAGGCGCACAAGTGGCGCATGCAGCGCCCCCTGGTGGACCGCGACCTCCGCAAGACGCTAATGGTGCGCGACAACCTGGCCTTCGGCGGCCCGGAGGTCTGA
EEK	ENST00000216129.7_cds_2_EEK	chr22	43180741	43180940	-	CATCTTCCTCATCGACCACGCCTGGACGTGCCGTGTGGAGCACGCGCGCCAGCAGCTGCAGCAGGTGCCCGGGCTGCTGCACCGCATGGCCAACCTGATGGGCATTGAGTTCCACGGTGAGCTGCCCAGTACAGAGGCTGTGGCCCTGGTGCTGGAGGAGATGTGGAAGTTCAACCAGACCTACCAGCTGGCCCATGGG
EEK	ENST00000336985.11_cds_5_EEK	chr22	44732250	44732391	+	GGCAAGGAGCCATCGGTGCGCCAGCTGGCCCTGCTGCACTTCCGGAATGCCATCACCCTCAGTGTGAAGCTAGAGGATGCGCTGGCCCGGGCCCATGCCCGTGTGCCCCCTGCCATCGTGCAGATGCTGCTGGTGCTGCAG
EEKAG	ENST00000381019.3_cds_8_EEKAG	chr22	46355443	46355588	+	GCCCCCCGGACAGACCACCCAGCCCTGTACAGGGACCTGCTGAGGACCAGCCGCGTGCACTGGATTGCGGAGGAGCCTCCCGCAGCACTGGTCCGGGACAAGATGATGGAGTGCCACTTCCGATTCCGCCACCAGATGGCACTAG
EEK	ENST00000262738.9_cds_18_EEK	chr22	46386401	46386585	-	GACGTCATCCACTCGGGCAGCGCCCTCCTGGCCCCAGCCACCAGGGCGGCGTGGGAGCAGATCCAGCGGAGCGAGGGCGGCACGGCACAGCTGCTCCGGCGCCTCGAGGGCTACTTCAGCAACGTGGCACGCAACGTGCGGCGGACGTACCTGCGGCCCTTCGTCATCGTCACCGCCAACATGA
EEK	ENST00000262794.10_cds_17_EEK	chr22	50144096	50144243	+	GTACACTTTGCCTTGCCGGACAGTCGGATTTTAGTCTGTGCGCCCTCCAACAGTGCTGCTGACCTCGTGTGTCTGCGGCTGCACGAGAGCAAGGTGCTACAGCCGGCCACCATGGTCCGGGTGAACGCCACCTGCAGGTTCGAGGAG
EEKA	ENST00000312108.12_cds_5_EEKA	chr22	50576197	50576335	-	TACCTAGAGTCTGTGCGCCCCTTGTTGGATGATGAGGAATATTACCGCATGGAGTTGCTGGCCAAAGAATTCCAGGACAAGACTGCCCCCAGGCTGCAGAAATACCTGGTGCTCAAGTCATGGTGGGCAAGTAACTAT
EEK	ENST00000374024.4_cds_1_EEK	chr1	27393878	27394098	+	AGAGGGGCCCACAGGTCCAGCCGCACCACTGCCCTCGCCTAAGGCCTGGGATGTGGTGCTCTGCATCTCAGGCACCCTGGTGTCCTGCGAGAATGCGCTAGTGGTGGCCATCATCGTGGGCACTCCTGCCTTCCGTGCCCCCATGTTCCTGCTGGTGGGCAGCCTGGCCGTGGCAGACCTGCTGGCAGGCCTGGGCCTGGTCCTGCACTTTGCTGCTGTC
EEK	ENST00000372192.4_cds_17_EEK	chr1	44826548	44826768	-	TCCCGCCAGCTCAGCCCTTGGAGTTTGCCCAGTTCCCCTTCCTGCTGCGTGGCCTCCAGAAGACTGCAGACTTTGTGGAGGCCATCGAGGGGGCCCGGGCAGCATGCGCAGAGGCCGGCCAGGCTGGGGTGCACGCCTACCCCAGCGGCTCCCCCTTCCTCTTCTGGGAACAGTATCTGGGCCTGCGGCGCTGCTTCCTGCTGGCCGTCTGCATCCTGCT
EEKG	ENST00000379370.7_cds_4_EEKG	chr1	1041173	1041393	+	CTCGCGGGACCCCTGCTCCAACGTGACCTGCAGCTTCGGCAGCACCTGTGCGCGCTCGGCCGACGGGCTGACGGCCTCGTGCCTGTGCCCCGCGACCTGCCGTGGCGCCCCCGAGGGGACCGTCTGCGGCAGCGACGGCGCCGACTACCCCGGCGAGTGCCAGCTCCTGCGCCGCGCCTGCGCCCGCCAGGAGAATGTCTTCAAGAAGTTCGACGGCCCT
EEK	ENST00000379370.7_cds_17_EEK	chr1	1046427	1046647	+	TGCCTCCGTGACTGTGACCACCCCAGGGCTCCTCCTGAGCCAGGCACTGCCGGCCCCCCCCGGCGCCCTCCCCCTGGCTCCCAGCAGTACCGCACACAGCCAGACCACCCCTCCGCCCTCATCACGACCTCGGACCACTGCCAGCGTCCCCAGGACCACCGTGTGGCCCGTGCTGACGGTGCCCCCCACGGCACCCTCCCCTGCACCCAGCCTGGTGGCG
EEK	ENST00000349431.11_cds_6_EEK	chr1	1255202	1255422	-	AGACGTGGTTCCAGACGGGGAGACGCACCTCGTCCAGAACGGGATTCAGCTGCTCAACGGGCATGCGCCGGGGGCCGTCCCAAACCTCGCAGGGCTCCAGCAGGCCAACCGGCACCACGGACTCCTGGGTGGCGCCCTGGCGAACTTGTTTGTGATAGTTGGGTTTGCAGCCTTTGCTTACACGGTCAAGTACGTGCTGAGGAGCATCGCGCAGGAGTGA
EEK	ENST00000476993.2_cds_1_EEK	chr1	1436992	1437212	+	ACTACGAGTTCTCCCGGGTTCGGGAGTTTGTGGGGCAGCTGGTGGCTCCACTGCCCCTGGGCACCGGGGCCCTGCGTGCCAGTCTGGTGCACGTGGGCAGTCGGCCATACACCGAGTTCCCCTTCGGCCAGCACAGCTCGGGTGAGGCTGCCCAGGATGCGGTGCGTGCTTCTGCCCAGCGCATGGGTGACACCCACACTGGCCTGGCGCTGGTCTATGC
EEK	ENST00000476993.2_cds_2_EEK	chr1	1439080	1439300	+	ACGCGATGCGGCCGCAGCAGCTCCATGCCACGGAGATCACGTCCAGCGGCTTCCGCCTGGCCTGGCCACCCCTGCTGACCGCAGACTCGGGCTACTATGTGCTGGAGCTGGTGCCCAGCGCCCAGCCGGGGGCTGCAAGACGCCAGCAGCTGCCAGGGAACGCCACGGACTGGATCTGGGCCGGCCTCGACCCGGACACGGACTACGACGTGGCGCTAGT
EEKAG	ENST00000617444.5_cds_9_EEKAG	chr1	1665781	1666001	-	ACATGCCTTGTCCATCTGGCTCAGCGTAATCGTTTTCGGCAACAAGATCACCAGCTTGTCGGCCGTTGGCACAGCCCTGGTGACCGTTGGGGTCCTGCTCTACAACAAAGCCAGGCAACACCAGCAGGAGGCGCTGCAGAGCCTGGCTGCAGCCACTGGCCGGGCCCCAGACGACACAGTGGAGCCGCTGCTTCCACAGGACCCCAGGCAGCATCCCTGA
EEK	ENST00000378536.5_cds_4_EEK	chr1	2304315	2304535	+	TCTTCCCCGTCCTTTACCTCATCCAGCTCCGCCAAGGACCTGGGCTCCCCGGGTGCGCGTGCCCTGCCCTCGGCCGTCCCTGATGCTGCGGCCCCTGCCGACGCCCCCAGTGGGCTGGAGGCGGAGCTGGAGCACCTGCGGCAGGCACTGGAGGGCGGCCTGGACACCAAGGAAGCCAAAGAGAAGTTCCTGCATGAGGTGGTCAAGATGCGCGTGAAGC
EEKA	ENST00000288774.8_cds_3_EEKA	chr1	2406735	2406955	-	CAGGCGCTGAGGCCAGATCCCCTCAGGGTCCTGATGAGTGTGGCGCCATCTGCCTTACAGCTCCGTGTCCGCAGCCTGCCCGGAGAGGACCTGAGGGCCCGTGTTAGCTACAGGCTGCTGGGGGTCATCTCACTGCTGCACCTGGTGCTGTCCATGGGGCTGCAGCTGTACGGTTTCAGGCAGCGGCAGCGAGCCAGGAAGGAGTGGAGGCTGCACCGCG
EEK	ENST00000288774.8_cds_2_EEK	chr1	2408554	2408774	-	GCGTGCTGGTGACACTGCATGCCGTCCTGCCCTACCTGCTGGACAAGGCCCTGCTCCCCCTGGAGCAGGAGCTGCAGGCTGACCCCGACAGTGGGCGACCCTTGCAGGGGAGCCTGGGGCCAGGTGGGCGTGGCTGCTCAGGGGCGCGGCGCTGGATGCGTCACCACACGGCCACCCTGACTGAGCAGCAGAGGAGGGCGCTGCTGCGGGCGGTCTTCGT
EEK	ENST00000270722.10_cds_8_EEK	chr1	3412557	3412777	+	CATGCCCAAGGGCCCCTCGGCCCCCGCATCCGGCGAGGAGCAGCCGCTGGACCTGAGCATCGGCAGCCGGGCCCGTGCCAGCCAAAACGGCGGCGGGCGGGAGCCCCGCAAGAACCACGTCTATGGGGAACGCAAGCTGGGCGCCGGCGAGGGGCTGCCCCAGGTGTGCCCGGCGCGGATGCCCCAGCAGCCCCCGCTCCACTACGCCAAGCCCTCGCCC
EEK	ENST00000378191.5_cds_1_EEK	chr1	4712126	4712346	+	TGGAGCGGATCCACGGGCAGATGCAGATGCCTCGAGCCAGACGGGCCCACAGGCCCCGGGACCAGGCGGCCGCCCTCGTGCCCAAGGCAGGACTGGCCAAGCCCCCAGCTGCTGCCAAATCCAGCCCTTCCCTCGCCTCTTCGTCCTCGTCCTCGTCCTCCGCGGTGGCCGGTGGGGCCCCGGAGCAGCAGGCCCTCCTGAGGAGGGGCAAGAGGCACCT
EEK	ENST00000378191.5_cds_3_EEK	chr1	4772305	4772525	+	GGAACAGCCACCAGCGGAAGACCAACCAGCAGGAGGAGAGCTGCCAGAACCTCACGGACTTCCCCTCGGCCCGGGTGCCCAGCAGCCTGGACATATTCACGGCCTATAACGAGACCCTGCAGTGTTCTCACGAGTGCGTCAGGGCATCTGTGCCCGTGTACACCGATGAGACGCTGCACTCGACGACGGGGGAGTACAAATCCACATTTAATGGAAACCG
EEK	ENST00000377893.3_cds_2_EEK	chr1	6253782	6254002	-	ATCGGCCTGGGCTTTGGCGTCTGCTTCCTGCTGCTGGTGGGCGGCAGCGTGGCCATGGGCGTGATCTGCACAGCCATCGCCCTCTTCCAGACGCTGGCCGTGCAGGTGGGGCGCCAGGCCGACCGCCGCGCCTTCACCGTGCCCACCATCGTGGTGGAGGACGCGCAGGGCAAGCGGCGCTCCTCCATCGATGGCTCGGAGCCCGCCAAAACCTCTCTGC
EEK	ENST00000377893.3_cds_1_EEK	chr1	6254685	6254905	-	ATGAGTGATGAGCGGCGGCTGCCTGGCAGTGCAGTGGGCTGGCTGGTATGTGGGGGCCTCTCCCTGCTGGCCAATGCCTGGGGCATCCTCAGCGTTGGCGCCAAGCAGAAGAAGTGGAAGCCCTTGGAGTTCCTGCTGTGTACACTCGCGGCCACCCACATGCTAAATGTGGCCGTGCCCATCGCCACCTACTCCGTGGTGCAGCTGCGGCGGCAGCGCC
EEK	ENST00000333172.11_cds_2_EEK	chr1	6574970	6575190	+	CCAGGGTGTTTTTCGAGTCCGTGGTGCTGACCAACCTGACTGGCAAGGTGTGGGTCGCCTCAGAAGCCTGGGCCCTCTCCAGGCACATCACTGGGGTGCCCGGGATCCAGCGCATTGGGATGGTGCTGGGCGTGGCCATCCAGAAGAGGGCTGTCCCTGGCCTGAAGGCGTTTGAAGAAGCCTATGCCCGGGCAGACAAGAAGGCCCCTAGGCCTTGCCA
EEKG	ENST00000377674.9_cds_2_EEKG	chr1	6582057	6582277	+	TGGGAAGTGGTGGTTCAAGTGGAGGATGATGGGGATGGCGATTACATGTCTGAGCCTGAGGCTGTGCTGACCAGGAGGAAGTCAAATGTAATCCGAAAGCCCTGTGCAGCTGAGCCAGCCCTGAGCGCGGGCTCCCTAGCAGCTGAGCCTGCTGAGAACAGAAAAGGTACAGCGGTGCCGGTCGAATGCCCCACATGTCATAAAAAGTTCCTCAGCAAAT
EEK	ENST00000337907.7_cds_20_EEK	chr1	8358524	8358744	-	TCATGTCGCCCACCAACCGCAACCACCCCTTCTACATGCCCCTTAACCCCACGGACCCCCTGCTGGCCTACCACATGCCTGGCCTCTACAACGTCGACCCCACCATCCGCGAGCGGGAGCTCCGGGAGCGGGAGATCCGAGAGCGGGAGATCCGAGAGCGGGAGCTGCGGGAGAGGATGAAGCCGGGCTTCGAGGTGAAGCCCCCAGAGCTGGACCCCCT
EEK	ENST00000340305.9_cds_4_EEK	chr1	9601185	9601405	+	ACCACCGCGCTGTATGGGGCCAGCGGACACTTCGCCCCAGGCACCACTGTGCCCCTGGCCCTGCCACCTGGTGGCAATGGCTCAGCCACACCTGACAATGGCACCACCCCTGGGGCCGAGGGCTGGCGGCAGTTGCTGGGCCTACTCCCCGAGCACATGGCGGAGAAGCTGTGTGAGGCCTGGGCCTTTGGGCAGAGCCACCAGACGGGCGTCGTGGCAC
EEKG	ENST00000377083.5_cds_20_EEKG	chr1	10304392	10304612	+	GCGGAGTCATTAAACTCCCACAGTGGTCACCCCACTGCTGATGTACAGACTTTCCAGGCAAAGCGCCATATTCATCAACACCGTCAGTCTTACTGTAATTATAACACTGGAGGTCAGTTAGAGGGCAATGCAGCCACTTCCTATCAGAAGCAGACTGACAAACCCAGCCACTGTAGCCAGTTTGTGACACCTCCGCGGATGAGGAGACAGTTCTCAGCAC
EEK	ENST00000377022.8_cds_4_EEK	chr1	10665256	10665476	-	CTGAGCCGCCAGGTGGTGGTGGAGAAGCGAGCTGACGCCGGCTCCCACACGGAGGGCAGCCCATCGCAGCCCCGGGACCAAGAGCGCAGTGGCCCTGAGTCTGGGGCAGCCCGGGCCCCCCGCAGCGAGGAAGACAAGAGACGGGCAGTGATCGAGAAGTGGGTGAACGGGGAGTACAGCGAGGAGCCGGCACCCACACCCGTGTTGGGGCGGATTGCCC
EEKAG	ENST00000354287.5_cds_1_EEKAG	chr1	11650465	11650685	-	GTGCTGGCCGCACTGCCGGCCGCCGAGCTGGTGCAGGCCTGCCGCCTGGTGTGCCTGCGCTGGAAGGAGCTGGTGGACGGCGCCCCGCTGTGGCTGCTCAAGTGCCAGCAGGAGGGGCTGGTGCCCGAGGGCGGCGTGGAGGAGGAGCGCGACCACTGGCAGCAGTTCTACTTCCTGAGCAAGCGGCGCCGCAACCTTCTGCGTAACCCGTGTGGGGAAG
EEK	ENST00000294485.6_cds_1_EEK	chr1	11706384	11706604	+	GACCTCCCAGGCCCAGCGCTGTGGACGCCTCAGGCCAGCCACCACCGCCGGCGGGGCCCGGGCAAGAAGGAGTGGGGCCCAGGCCTGCCCAGCCAGGCCCAGGATGGGGCTGTGGTCACCGCCACCAGGCAGGCCTCCAGGCTGCCAGAGGCTGAGGGGCTGCTGCCTGAGCAGAGTCCTGCAGGCCTGCTGCAGGACAAGGACCTGCTCCTGGGACTGG
EEK	ENST00000444493.5_cds_3_EEK	chr1	11784260	11784480	+	AGCACTGGGGGCCGTGTTTGCCACATGGCGGGAAGCCCAGGAAGTGGCAGCCGGGGCACAGGAGCAGCGTGTGGCCCAGGCCTCCCTTGCCCGCTGGAGAAGCTGCGGGCAGCAAGGCCAGGAAGATGGGCAGCAGAAGAAGGCCCGGGCCCCACAGGCCTTCCCAGCATGGCCAGTGGCCCCGGGCATGCACCATGAGGCCCAGCAGCAGGCAGGAGAG
EEK	ENST00000400796.7_cds_1_EEK	chr1	15215211	15215431	+	AGCCAACAGCTCAGGGCAGCAACAAGACCGAGGTGGGTGGCGGCATCCTCAAGAGCAAGACCTTCTCTGTGGCCTACGTGCTGGTCGGGGCCGGGGTGATGCTGCTGCTGCTTTCTATCTGCCTGAGTATCAGGGATAAGAGGAAGCAGCGGCAGGGCGAGGACCTGGCCCATGTCCAGCACCCGACAGGCGCTGGGCCTCACGCCCAGGAGGAAGACAG
EEK	ENST00000375799.8_cds_7_EEK	chr1	15725325	15725545	+	TCACAGACACGGTCAGTGGTCCCCGCTCCACAGCCTCCGACCTGACCAGCAGCAAGGCCTCCACCAGGAGCCCCACCCAGCGCCAGAACCCCTTCAACGAGGAGCCGGCAGAGACTGTGTCCTCCTCTGACACCACCCCCGTGCACACCACCTCTCAGGAGAAGGAGGAGGCCCAGGCCCTGGACCCGCCGGATGCCTGCACGGAGCTCGAGGTCATCAG
EEK	ENST00000375782.2_cds_3_EEK	chr1	15744182	15744402	+	GCTGCAGCTCTACCTGCTGTGCCAGTACTCGCTGGGCTGCGGGCTGACCTGTGGCCTGAGCTTCCTGCAGGAGGGCGCCCCTCACCGCACGCTGAACCTGCTGCTGAGCCTCGGGCTGGCCACGCTGCTGGGCCTGGGTGCCCGGCGCCTCCACCGCCACGTCTGCCGCCTCTACGAGCTGCACAGCAGCCAGCGCTACTGTGGGGTGTGCCTGGGCCTG
EEKA	ENST00000375759.8_cds_2_EEKA	chr1	15876458	15876678	+	GGGATGATATTACCCGGGAGGTACGAGGCAGAAGGCCAGAGCGGAATTACCAGCACAGCAGGAGTCGGTCACCACATTCATCCCAGTCTAGAAATCAGTCTCCTCAGAGACTGGCTAGCCAAGCATCTAGACCCACAAGGTCCCCTAGCGGCAGCGGCTCTAGAAGTAGATCCTCCAGTAGTGATTCAATCAGCAGCAGCAGTAGTACCAGCAGTGACAG
EEK	ENST00000329454.2_cds_1_EEK	chr1	16006055	16006275	+	GTCACCCCACCAATGAAGACCTACATCGTGTTCTGTGGGGAAAACTGGCCCCATCTGACTCGGGTGACCCCCATGGGTGGGGGATGCCTTGCCCAGGCCAGGGCCACCCTGCCGCTCTGCAGAGGGTCTGTGGCCTCAGCTTCCTTCCCAGTCAGCCCGCTCTGCCCCCAGGAGGTTCCCGAGGCTAAGGGGAAACCCGTGAAGGCTGCGCCTGTGAGGT
EEKA	ENST00000358432.8_cds_2_EEKA	chr1	16148386	16148606	-	AAGAAGTGCCCCGAGCTGCTGCAGGGCCTGGCCCACTTCCCTGAGACCATCGCCGGCTCTGATGCACCTTCCCTGGCCACTGTGGCCGGCACCTGTGTGGACCATGCCGTGGTGCCACCGGGGGGTGAAGAGCCCCGTATGCACTGTGCAGTGGATGGCGAGTGGCTGGTGCCCATTGGGCAGTGCCTGTGCCAGGCAGGCTACGAGAAGGTGGAGGATG
EEK	ENST00000375592.8_cds_9_EEK	chr1	16250669	16250889	-	GATGTACGTGCTGGACATTAAAGACACCAAGGAGAAGGGGCGGGTCAAATGGAAAGTATTTAATAGCAGTTCTGTGGTTGGACCTCCTGAAACCAGCCTGCATACCGTGGTACAAGGCAGGGGTGAACTCATCATATTTGGAGGACTCATGGACAAGAAACAGAATGTGAAGTACTATCCAAAAACAAACGCCTTGTACTTTGTACGAGCAAAGAGATAA
EEK	ENST00000335496.5_cds_5_EEK	chr1	16409810	16410030	-	TTGGAGAGAGGCGGGAGCCAGACCGTGCGCAGCAGCAGCCTCAGAAGCCCGCGGTGGCTGCAGGGACACAGAGCCTCGGGAACTTCCGGCAGGGCTTCATGAAGTGCTTGCTGGAGGTGGAGAAAATGGAGGCCTCCCATCGGAGAGCCTCGAAGGCCCGGTCCCAGACAGCCCAGAAGTCGCCCAGGACCCTGACCCCGGTGCCCACCTCAGCTCCAAG
EEKG	ENST00000326735.13_cds_25_EEKG	chr1	16987049	16987269	-	ATCAACACCAACCTGGGTGACCTGCAGTTCCTGGCCATCGACCTGGTCATCACCACCACAGTGGCAGTGCTCATGAGCCGCACGGGGCCAGCGCTGGTCCTGGGACGGGTGCGGCCACCGGGGGCGCTGCTCAGCGTGCCCGTGCTCAGCAGCCTGCTGCTGCAGATGGTCCTGGTGACCGGCGTGCAGCTAGGGGGCTACTTCCTGACCCTGGCCCAGC
EEK	ENST00000251296.4_cds_5_EEK	chr1	18365222	18365442	+	GTTTATTTCAAACGAGATGGGGAACCAATCGACGCAGTGCCCCTATCAGAGCCACCAGCTGCGAGCTCCGGCCCCCTACAGGACAGCAGGCCCTTCCGCAGCCTTCTGCACCGTGACCTGGATGACACCAAGATGCAGAAGTCACTGTCCCTCCTGGACGCCGAGAACCGGGGTGGGCGACCCTACACGGAGCGCCCCTCCCGTGGCCTGACCCCAGATC
EEK	ENST00000375254.8_cds_73_EEK	chr1	19115417	19115637	-	GCCAGCTCGCTGGCACAAAGCCAAGAAGGTTCAGCTGACCCCTGGACAGACAGAGGTGAAGATTGACCTGCCGTTGCCCATTGTGGCCTCCAATCTGATGATTGAGTTTGCAGACTTCTATGAAAACTACCAGGCCTCCACAGAGACCCTGCAGTGCCCTCGCTGTAGTGCCTCGGTCCCTGCCAACCCAGGAGTCTGTGGCAACTGTGGAGAGAATGTG
EEK	ENST00000321556.5_cds_6_EEK	chr1	20648994	20649214	+	GTGTCCACGGCCCGTCCTGGCCCCAGGGCAGTGATTGACTACAGCAAGGCTGATGCCTGGGCAGTGGGAGCCATCGCCTATGAAATCTTCGGGCTTGTCAATCCCTTCTACGGCCAGGGCAAGGCCCACCTTGAAAGCCGCAGCTACCAAGAGGCTCAGCTACCTGCACTGCCCGAGTCAGTGCCTCCAGACGTGAGACAGTTGGTGAGGGCACTGCTCC
EEK	ENST00000247986.2_cds_4_EEK	chr1	20704628	20704848	-	TGGCGGGCAGCGAGCGGCAGTCCAAGACCGGGGCCACGGGCGAGCGGCTCAAGGAGGCCACCAAGATCAACCTGTCGCTCTCGGCACTGGGCAATGTCATCTCGGCGCTGGTGGACGGGCGCTGTAAGCACGTCCCCTACCGTGACTCGAAGCTGACGCGGCTGCTGCAGGACTCACTGGGCGGCAACACCAAGACGCTCATGGTGGCCTGCCTGTCGCC
EEK	ENST00000374695.8_cds_87_EEK	chr1	21828834	21829054	-	GCCGCTGGCCCTGGGCCGCTGGCACCGTGTGTCTGCAGAGCGTCTCAACAAGGACGGCAGCCTGCGGGTGAATGGTGGACGCCCTGTGCTGCGCTCCTCGCCCGGCAAGAGCCAGGGCCTCAACCTGCACACCCTGCTCTACCTGGGGGGTGTGGAGCCTTCCGTGCCACTGTCCCCGGCCACCAACATGAGCGCTCACTTCCGCGGCTGTGTGGGCGAG
EEK	ENST00000374695.8_cds_86_EEK	chr1	21829384	21829604	-	GTGTGACAGTGACCACCCCCTCGCTGTCGGGTGCTGGCTCCTACCTGGCACTGCCCGCCCTCACCAACACACACCACGAGCTACGCCTGGACGTGGAGTTCAAGCCACTCGCCCCTGACGGGGTCCTGCTGTTCAGCGGGGGGAAGAGCGGGCCTGTGGAGGACTTCGTGTCCCTGGCGATGGTGGGCGGCCACCTGGAGTTCCGCTATGAGTTGGGGTC
EEK	ENST00000374695.8_cds_73_EEK	chr1	21838862	21839082	-	CACCATATGCCACCACGGTCCCAGAGCACGCTTCGGTGCAGGCAGGGGAGACGGTGCAGCTCCAGTGCCTGGCTCACGGGACACCCCCACTCACCTTCCAGTGGAGCCGCGTGGGCAGCAGCCTTCCTGGGAGGGCGACCGCCAGGAACGAGCTGCTGCACTTTGAGCGTGCAGCCCCTGAGGACTCAGGCCGCTACCGCTGCCGGGTCACCAACAAGGT
EEK	ENST00000374695.8_cds_35_EEK	chr1	21864842	21865062	-	CCGGCCCGATGGGCAGCCGGCCACACGCGAGCACCTCCTGATGGCACTGGCCGACCTGGATGAGCTCCTGATCCGGGCCACGTTCTCCTCCGTGCCGCTGGCGGCCAGCATCAGCGCAGTCAGCCTGGAGGTCGCCCAGCCGGGGCCCTCAAACAGACCCCGCGCCCTCGAGGTGGAGGAGTGCCGCTGCCCGCCAGGCTACATCGGTCTGTCCTGCCAG
EEK	ENST00000290167.11_cds_4_EEK	chr1	22120124	22120344	-	ACTGGTGCCACGCAACGCACAGTTCAAGCCGCACACAGATGAGGACCTGGTGTACTTGGAGCCTAGCCCCGACTTCTGTGAGCAGGACATGCGCAGCGGCGTGCTGGGCACGAGGGGCCGCACATGCAACAAGACGTCCAAGGCCATCGACGGCTGTGAGCTGCTGTGCTGTGGCCGCGGCTTCCACACGGCGCAGGTGGAGCTGGCTGAACGCTGCAGC
EEKAG	ENST00000314011.9_cds_3_EEKAG	chr1	23362320	23362540	-	ACGAATGTGGCCGAGGCTTCAGTGAGAGATCTGATCTCATCAAACACTATCGAGTCCACACAGGGGAGAGGCCCTACAAGTGTGATGAGTGTGGGAAGAATTTCAGTCAGAACTCCGACCTTGTGCGTCATCGCAGAGCCCACACGGGAGAGAAGCCATACCACTGTAACGAATGTGGGGAAAATTTCAGCCGCATCTCACACTTGGTTCAGCACCAGAG
EEK	ENST00000361729.3_cds_6_EEK	chr1	23509892	23510112	-	CGCCTCCATCCCTGGTCCCCTTGGAGGCTACTGACAGCCTGCTGGAGCTGCCGCACCCACTCCTGCAGCAGACTGAGGACCAGTTCCTGTCCCCGACCCTGGCGTGCAGCTCCCCTCTGATCAGCTTCTCCCCATCCTTGGACCAGGACGACTACCTGTGGGGCTTGGAGGCGGGTGAGGGCATCAGCGATCTCTTCGACTCCTACGACCTTGGGGACCT
EEKAG	ENST00000613537.5_cds_3_EEKAG	chr1	23751362	23751582	+	GCCCCGTGGATGCCAAGAGTGATGAGAAGGCCTCTGTGGTGAGCAGAGAGAAATCACACAAGGCCCTCTCCAAAGAGGAGAACCGAAGGCCACCCTCAGGGGACAATGCAAGGGAGAAACCGCCCTCTAGTGGCGTAAAGAAAGAGAAGGACAGAGAGGGCAGCAGCCTGAAGAAGAAGTGTTTGCCTCCCTCAGAGGCCGCTTCAGACAACCACCTGAA
EEK	ENST00000374434.4_cds_36_EEK	chr1	24057363	24057583	-	AATCTCTTGGCTGAAGAATGACCAGCCTGTCACCTTCCTTGACCGATACCGCATGGAAGTGAGGGGGACAGAGGTCACCATCACCATTGAGAAGGTCAACAGTGAAGACAGCGGCCGCTACGGCGTCTTCGTCAAGAACAAGTATGGCTCCGAGACGGGCCAGGTCACCATCAGTGTGTTCAAGCACGGGGACGAGCCCAAGGAGCTGAAGAGCATGTGA
EEK	ENST00000374300.7_cds_5_EEK	chr1	25829508	25829728	+	CTTCGGCTTCATTAACGCCAGATTTCTTATCTCCAGGAAGTTCAAATGTCTCTTCTCCCTTACCTTGTTTTGGATCCTCATTCCACTCTACAACTTCCTTTGTCATTAGTGACATCACCGAGGAGACAGAGGTGGAGGTCCCTGAGCTTCCATCAGTCCCCCTGCTTTGTTCTGCCAGCCCTGAATGTTGCAAACCAGAACACAAAGCTGCCTGCAGTTC
EEK	ENST00000374296.4_cds_1_EEK	chr1	25863495	25863715	-	TCTGGAAGCCGTACATCTATGCGGGCTACCGGCCGCTGCATCAGACCTGGCGCTTCTATTTCCGCACGCTGTTCCAGCAGCACAACGAGGCCGTGAATGTCTGGACCCACCTGCTGGCGGCCCTGGTACTGCTGCTGCGGCTGGCCCTCTTTGTGGAGACCGTGGACTTCTGGGGAGACCCACACGCCCTGCCCCTCTTCATCATTGTCCTTGCCTCTTT
EEK	ENST00000374269.2_cds_2_EEK	chr1	26122000	26122220	+	TGCCCTGGCTTTCTTGCATAAAAACCAGATCATCCACCGAGATCTTAAGCCTGATAACATCCTGATTTCTCAAACCAGGTTGGATACCAGTGACTTGGAACCTACCCTCAAAGTGGCTGATTTTGGTCTAAGTAAAGTTTGTTCAGCCTCTGGGCAGAACCCAGAAGAACCTGTCAGTGTAAACAAGTGTTTCCTTTCCACAGCATGTGGAACAGATTTT
EEKAG	ENST00000374268.5_cds_1_EEKAG	chr1	26161684	26161904	+	GCTTCAGGGGGTTGGGCTGCGCCCCAGGATGCCCCGGAAGCGGCGGGAAAGCGGGCGCTGTGTCCCACGTGCTCGCTGCCCCTGTCGGAGAAGGAGCGCTTCTTCAACTACTGCGGCCTGGAGCGCGCGCTGGTGGAGGTGCTGGGCGCAGAGCGCTTCTCCCCGCAGAGCTGGGGAGCCGACGCCAGCCCGCAGGCCGGAACTTCGCCGCCGCCCGGCT
EEK	ENST00000324856.13_cds_7_EEK	chr1	26763046	26763266	+	ATAAACCCCATGGGTGCCGGAGGTCAAATGCATGGACAGCCTGGCATCCCACCTTATGGCACACTCCCTCCAGGGAGGATGAGTCACGCCTCCATGGGCAACCGGCCTTATGGCCCTAACATGGCCAATATGCCACCTCAGGTTGGGTCAGGGATGTGTCCCCCACCAGGGGGCATGAACCGGAAAACCCAAGAAACTGCTGTCGCCATGCATGTTGCTG
EEK	ENST00000263980.8_cds_1_EEK	chr1	27114016	27114236	-	CTGATCGTGGTGGGGCTGCTGGTGGGGGGCCTGATCAAGGGTGTAGGCGAGACACCCCCCTTCCTGCAGTCCGACGTCTTCTTCCTCTTCCTGCTGCCGCCCATCATCCTGGATGCGGGCTACTTCCTGCCACTGCGGCAGTTCACAGAAAACCTGGGCACCATCCTGATCTTTGCCGTGGTGGGCACGCTGTGGAACGCCTTCTTCCTGGGCGGCCTCA
EEK	ENST00000234961.7_cds_2_EEK	chr1	28862896	28863116	+	CTGCTGTCGGGCTCCAAGGAGAAGGACCGCAGCCTGCGGCGCATCACGCGCATGGTGCTGGTGGTTGTGGGCGCCTTCGTGGTGTGTTGGGCGCCCATCCACATCTTCGTCATCGTCTGGACGCTGGTGGACATCGACCGGCGCGACCCGCTGGTGGTGGCTGCGCTGCACCTGTGCATCGCGCTGGGCTACGCCAATAGCAGCCTCAACCCCGTGCTCT
EEK	ENST00000345512.7_cds_7_EEK	chr1	29275447	29275667	+	AGCCCATGAGGGCCCCCAAAGGCCTGGCTTTTGCTGAGATCCAGGCCCGTCAGCTGACCCTGCAGTGGGAACCACTGGGCTACAACGTGACGCGTTGCCACACCTATACTGTGTCGCTGTGCTATCACTACACCCTGGGCAGCAGCCACAACCAGACCATCCGAGAGTGTGTGAAGACAGAGCAAGGTGTCAGCCGCTACACCATCAAGAACCTGCTGCC
EEK	ENST00000373765.5_cds_1_EEK	chr1	30721418	30721638	-	TCGCTGGACGTGGGGCCCAATGCCACCCGGGTGGGCATGGTCAACTATGCCAGCACCGTGAAGCAGGAGTTCTCGCTGCGGGCTCATGTCTCCAAGGCCGCACTGCTGCAGGCTGTGCGCCGTATCCAGCCGCTGTCCACAGGCACCATGACCGGCCTGGCCATCCAGTTCGCTATCACCAAAGCCTTCGGCGATGCAGAGGGTGGTCGTTCCAGGTCCC
EEKG	ENST00000257075.9_cds_1_EEKG	chr1	31059240	31059460	-	TTGTTTTGACATCTGGAACAGGGTCGCAAGCGCAGCCACAACCAGCTGCAAATCAGGCTCTTGCAGCTGGGACTCACTCCAGCCCTGTCCCAGGATCTATAGGAGTTGCAGGCCGTTCCCAGGACGACGCTATGGTGGACTACTTCTTTCAGAGGCAGCATGGTGAGCAGCTTGGGGGAGGAGGAAGTGGAGGAGGCGGCTATAATAATAGCAAACATCG
EEKG	ENST00000373655.6_cds_14_EEKG	chr1	31739411	31739631	-	CAGCATTCAGCGAGAGCCCGTCTCAGCTGTGTCCAGTGACATCACGTTCCCCATGCGGGGCCGCCGGGGCATGAAGGACTGGGTGCGGCACTCAGAGGACCGCCTCTTCCTGCCCAAGGAGGTGCTCAGCCTCTCCTCCCCAGGGAAGCCAGCCACATCTGGGGCAGCAGGCAGCCCTGGCAGGGGGAGGGGCCCAGGAACGGTGCCTCCTGGCCCAGGC
EEK	ENST00000455895.7_cds_8_EEK	chr1	32376338	32376558	-	CACAGATCGCCAACCCGGCCACTGCACCTGAGGCACGAGTGCTACCCAAGGACCTGTCCCAAAAGCTGCTAGAGGCATCCTTGGAGGAACAGGGCCTGGCTGTGGATGTGGGTGAGACTGGACCCTCACCCCCTATTCACTCCAAGCCCCTAACGCCTGCTGGCCACACCGGCGGCCCAGAGCCCAGGCCTCCAGCCAGAGTAGAGACTCTGAGGGAGGA
EEK	ENST00000291416.10_cds_2_EEK	chr1	33159699	33159919	-	CTATCGGCGAGGCCTTCGAGCGGCTGCACCGGCTGCTGCGTGAACGCCAGAAGGCCATGCTAGAGGAGCTGGAGGCGGACACGGCCCGCACGCTGACCGACATCGAGCAGAAAGTCCAGCGCTACAGCCAGCAGCTGCGCAAGGTCCAGGAGGGAGCCCAGATCCTGCAGGAGCGGCTGGCTGAAACCGACCGGCACACCTTCCTGGCTGGGGTGGCCTC
EEK	ENST00000431992.6_cds_6_EEK	chr1	33354909	33355129	-	GCCTGTGCTCCAAGCTGAGCCCCACCCCCAGCTCGCCTCAGTCTCTCCAAGCGTGGCCCTCCAGCCCAGCTCAGAGGCCCATGCCATGCCACTAGGCCCGGTTACACCCGCCCTGCCACTCCAGTGTCCCACTGCCAACCTGCACAAGCCTGGCGGCAGTCAGCAGTGTCACCCTCCCACACCTGATACTGGGCCTCAGAATGGACATCCCGAGGGCGTG
EEKG	ENST00000325722.8_cds_2_EEKG	chr1	35506611	35506831	-	ACATCTTCTGGGGCTAGGTTGGAACTGGGCATCTTGGAGGCAGAGCCCACCCAGAGCTGCACTCAGACCTGCTGTATCTTCCAGTGACCAGCAGAGCTTAATCAGGAAGCTTCAGAAGAGAGGTAGTCCCAGTGACGTAGTTACACCTATAGTGACACAGCATTCTAAAGTGAATGACTCCAACGAATTAGGTGGTCTGACTACCAGTGGCTCTGCAGAG
EEK	ENST00000373129.7_cds_5_EEK	chr1	36355205	36355425	-	CTGTGAAATCGTTGAGGACACAGAATCCAGCCGGATGGTTAAGAAGATGAAGAAGCGCATCTGCCTCGTCCTGGACTGCCTCTGTGCTCATGACTTCAGCGATAAGACCGCTGACCTCATCAACCTGCAGCACTACGTCATCAAGGAGAAGAGGCTCAGCGAGAGGGAGACTGTGGTAATCTTCTACGACGTGGTCCGCGTGGTGGAGGCCCTGCACCAG
EEK	ENST00000319637.6_cds_2_EEK	chr1	37761518	37761738	-	CTGAACACAGAGGTGCGCGAGATCGGACCGCTCAGCCGGCGGGGTTTCCACCTGGCCTTTCAGGACGTGGGCGCATGCGTGGCGCTTGTCTCGGTGCGCGTCTACTACAAGCAGTGCCGCGCCACCGTGCGGGGCCTGGCCACGTTCCCAGCCACCGCAGCCGAGAGCGCCTTCTCCACACTGGTGGAAGTGGCCGGAACGTGCGTGGCGCACTCGGAAG
EEK	ENST00000235628.2_cds_5_EEK	chr1	39659120	39659340	-	GCGCAGCTGGGGCCTGGAGACAGATGAAGCCTTGTTCCTTGCTGGAGCGCCCAAGGGCCCTCTCCTTGAGAAGATCCGCCCACACATCTTCTTTGATGACCAGATGTTCCATGTGGCTGGGGCTCAGGAGATGGGCACTGTGGCCGCCCATGTGCCTTATGGTGTGGCACAGACACCCCGGCGGACTGCACCTGCAAAGCAGGCCCCATCTGCACAGTAG
EEK	ENST00000372584.5_cds_7_EEK	chr1	41510912	41511132	-	GCCTCTGCACTCCCAGCACTTGACCCGTGCCCCATGTCCCTTGATTCCCATCGGTGGGATCCAGATGGTGCAGGCCCGGCCAGGAGCCCACCCCACCCTGCTGCCAGGGCCCACCGCAGCCTGGGTCAGTGGCTTCTCCGGGGGTGGCAGCGACCTGACAGGGGCCCGGGAGGCCCAGGAGCGAGGCCGCTGGAGTCCCACTGAGAGCTCGTCAGCCTCC
EEKG	ENST00000372583.6_cds_7_EEKG	chr1	41513426	41513646	-	CTGGACGAAGACGAGGATGAGGATGAGGAGGAGAGCCAGGATGAGCTGTCCAGACCATCCTCAGAGGCGCCCCCGCCTGGCCCACCACATGCACTGCGGGCAGACTCCTCACCCATCCTGGGCCCTCAGCCCCCAGATGCCCCCGCCTCTGGCACGGAGGCTACACGAGGCAGCTCGGTCTCGGAAGCTGAGCGCCTGACAGCCAGCAGCTGCTCCATGT
EEKG	ENST00000372583.6_cds_3_EEKG	chr1	41583846	41584066	-	CCGCATCAAAGCAGGCCTGGCCTCAGGCATGGGTGGCGAGATGTACCCACATGGGCTGGAGATGGAGCGGATCCCTGGGGAAGAGTTTGAGGAGCCCACTGAGGGAGAAAGCACAGATTCTGAAGAGGAGACTAGTGCCACCTCTGGTCACCCTGCAGAGCTCTCCCCAAGACCCAAGCAGCCCCTTCTCTCCAGCGGGCTATACAGCTCTGGGAGCCAC
EEK	ENST00000431473.4_cds_1_EEK	chr1	42399403	42399623	+	GCCTCCAGCTAAACCAGAAGGCCCTCACCACTTTCCCGGATGTGGTGCTTGTACGGGTACCCACACCCTCAGTGCAGTCAGACAGTGACATCACTGTCCTGCGACACCTGGAGAAGCTGGGCTGCCGGTTGGTCAATCGCCCACAGAGCATCTTAAATTGCATCAACAAATTCTGGACGTTCCAAGAACTGGCTGGACATGGGGTCCCCATGCCAGACAC
EEK	ENST00000372514.7_cds_2_EEK	chr1	42830767	42830987	+	GCCACGCAGGGGATGCCGGCAAGTTCCACGTGGCCCTACTAGGGGGCACAGCCGAGCTGCTCTGCCCTCTCTCCCTCTGGCCCGGGACGGTACCCAAGGAGGTGAGGTGGCTGCGGTCCCCATTCCCGCAGCGCTCCCAGGCTGTTCACATATTCCGGGATGGGAAGGACCAGGATGAAGATCTGATGCCGGAATATAAGGGGAGGACGGTGCTAGTGAG
EEKG	ENST00000372476.8_cds_1_EEKG	chr1	43304942	43305162	+	GGGAGGGGCTCGGACGCCTGGGGCCCGCCCCTGCTGCTGGAGAAGGACGACCGTATCGTGCGCACCCCGCCCGGGCCACCCCTGCGCCTGGCGCGCAACGGTTCGCACCAGGTCACGCTTCGCGGCTTCTCCAAGCCCTCGGACCTCGTGGGCGTCTTCTCCTGCGTGGGCGGTGCTGGGGCGCGGCGCACGCGCGTCATCTACGTGCACAACAGCCCTG
EEK	ENST00000372476.8_cds_11_EEK	chr1	43312381	43312601	+	TTGGTGCCCGGGCCACTGGTGGGCGACGGTTTCCTGCTGCGCCTGTGGGACGGGACACGGGGGCAGGAGCGGCGGGAGAACGTCTCATCCCCCCAGGCCCGCACTGCCCTCCTGACGGGACTCACGCCTGGCACCCACTACCAGCTGGATGTGCAGCTCTACCACTGCACCCTCCTGGGCCCGGCCTCGCCCCCTGCACACGTGCTTCTGCCCCCCAGTG
EEK	ENST00000359947.9_cds_27_EEK	chr1	43619287	43619507	+	CGCGGGCGTGGGCCGCACCGGCTGCTTCATCGTGATTGATGCCATGTTGGAGCGGATGAAGCACGAGAAGACGGTGGACATCTATGGCCACGTGACCTGCATGCGATCACAGAGGAACTACATGGTGCAGACGGAGGACCAGTACGTGTTCATCCATGAGGCGCTGCTGGAGGCTGCCACGTGCGGCCACACAGAGGTGCCTGCCCGCAACCTGTATGCC
EEK	ENST00000372343.8_cds_1_EEK	chr1	43949812	43950032	+	GGCCGCTGCCTAGCCCTGTTAGAGCTGCTGACAGTGCTGCCTGAGGAGTTCCAGACCAGTCGCCTACCCCAGTACCGCAAAGGCCTGGTGCGGACCAGCCTGGCGGTGGAATGTGGGGCTGTCTTCCCGCTGCTGGAGCAGCTGCTACAGCAGCCCAGCTCACCCAGCTGTGTGCGTCAGAAGGTGCTCAAGTGTTTCTCCAGCTGGGTGCAGCTGGAGG
EEK	ENST00000372324.6_cds_2_EEK	chr1	43981704	43981924	+	CGAGTTCACCTCACCCATGCCCCTGGAGCGGGTGCAGAGGGAGAACCCAGGCGTGCTCATGGGCGGCCGATACACACCGCCCGACTGCACCCCAGCCCAGACGGTGGCGGTCATCATCCCCTTTAGACACCGGGAACACCACCTGCGCTACTGGCTCCACTATCTACACCCCATCTTGAGGCGGCAGCGGCTGCGCTACGGCGTCTATGTCATCAACCAG
EEK	ENST00000372237.8_cds_2_EEK	chr1	44654792	44655012	-	GCAGACCCGTCGCTTCTGCCGCCTGCGTGTGGTGGGCACCATCTTTGACAGCGCTCCTGGTGACAGCAACCTGGTAGGGGCTCTGCGGGCCCTGGCAGCCATCCTGGAGCGCCGGGCCGCCATGCTGCGCCTGTTGCTGCTGGTGGCCTTTGCCCTGGTGGTCGTCCTGTTCCACGTCCTGCTTGCTCCCATCACAGCCCTCTTCCACACCCACTTCTAT
EEKG	ENST00000372192.4_cds_14_EEKG	chr1	44827401	44827621	-	CCTCGGGGCACCAAGGAGCATGCCTTCCTGAGCGCCCAGCTCAGGTACTTCTCCCTGTACGAGGTGGCCCTGGTGACCCAGGGTGGCTTTGACTACGCCCACTCCCAACGCGCCCTCTTTGATCTGCACCAGCGCTTCAGTTCCCTCAAGGCGGTGCTGCCCCCACCGGCCACCCAGGCACCCCGCACCTGGCTGCACTATTACCGCAACTGGCTACAGG
EEKAG	ENST00000359600.6_cds_13_EEKAG	chr1	45018679	45018899	-	CCATCAATGATGTGCTCTGGGCTTGTGCTCTCAGCCACTCTCTGGGCAAGAATGAGCTGGCAGCTCTCATCCCCCTGGTGGTGAAGAGTGTGCACTGTGCCACAGTGCTTTCAGACATCTTACGACGCTGCACAGTGACTGCACCTGGCCTGGCCGGCATCCCAGGCCGCCGAAGCTCTGGAAAGCTCATGTCCACTGACAAAGCTCCATTGCGCCAGTT
EEK	ENST00000371980.4_cds_1_EEK	chr1	46219788	46220008	+	CGGGGGACGTTGACCAGTCATTGCAGCAGCCTCACCAGCAGTCAATATAGCCTGACAGGCGGGAGCCCAGGCCGCTCAAGGCGAGGCAGCTGGGACAGCCTGCCAGACACCAGCACCACCGACCGGCTGGACAGTGTCTCTATTGGCAGCTTCCTGGACACAGTGGCCCCCAGCGAGCTGGATGAACAGGGCCCACCTGGGGCTCCACGTTCCGAGATGG
EEK	ENST00000360032.4_cds_5_EEK	chr1	46512160	46512380	+	GCACATGGCGGCCACCAACAACCTGGTGCACTACTCGTCCTTCGAAGTAGGGGGTCCGGCCCCTGCTGCTGCAGCGGCGGCTGCTGCTGTGCCCTACCTGGGCGTCAACATGGCCCCGCTGGGCTCACTGCACTGCCAGTCCTACTACCAGTCCCTGTCAGCAGCCGCTGCTGCCCACCAGGGTGTGTGGGGGTCTCCTCTGCTGCCTGCACCCCCAGCA
EEK	ENST00000271139.13_cds_1_EEK	chr1	46613101	46613321	-	ATGGCCCTGTGCCTGAAGCAGGTGTTCGCCAAGGACAAGACGTTCCGGCCGCGGAAGCGCTTTGAGCCGGGCACACAGCGCTTTGAGCTGTACAAGAAGGCACAGGCCTCTCTCAAGTCGGGCCTGGACCTGCGCAGTGTGGTGAGGCTACCACCCGGGGAGAACATCGACGACTGGATCGCCGTGCACGTGGTGGACTTCTTCAACCGCATCAACCTCA
EEK	ENST00000294339.3_cds_3_EEK	chr1	47219719	47219939	-	CCCTGTGGTGGGGGCTGGTGGGGGTGGAGGTGGGGGAGGGGGCGGCGCGCCCCCAGATGACCTCCTGCAAGACGTGCTTTCCCCCAACTCCAGCTGCGGCAGCTCCCTGGATGGGGCAGCCAGCCCGGACAGCTACACGGAGGAGCCCGCGCCCAAGCACACGGCCCGCAGCCTCCATCCTGCCATGCTGCCTGCCGCCGATGGAGCCGGCCCTCGGTGA
EEK	ENST00000360380.7_cds_12_EEK	chr1	47280240	47280460	-	ACCTCAGGGAGATATGGGCAGTTGTTCTCCCCACAGCAATATTGAACCATCGCCTGTGGCAAGACCGCCTTCACATATGGACTTATGTAACCCACAGCCTTGCACAGTGTGCATGCACACACCCAAGACTGAGTCAGATAATGGAATGATGGGACTATCTCCAGATGCATATCGGTTCCTCACAGAACAAGACAGACAGCTAAGACTACTTCAGGCACAG
EEK	ENST00000606738.3_cds_1_EEK	chr1	47994142	47994362	-	TGCCCCACGAGCTTTACTGGCGCTTGAAGCGCCACCTGGACTACGTGAAGTTGATGATGCCCTCCTGGATGACGCCCGCTCAGCGGGGCAAGGGGCTCTATGCTGACTACCTATTCAATGCCATCGCGGGCAACTGGGAGCGCAAGAGGCCCGTCTGGGTGATGCTCATGGTAAACTCGCTCACAGAGAGGGACGTGCGCTTCCGTGGTGTGCCCGTGCT
EEKG	ENST00000357206.6_cds_3_EEKG	chr1	52237537	52237757	+	GATCCCCCTTCTCACCGGCTGTCATTTAACCCTACTTTGGCCAGTGTGAATGAATCTGCAGTTTCTAATGAGTCACAACCACAACTGAAAGTCTTCTCCCTGGCTCATTCAGCTCCCCTGACCACAGAGGAAGAGGATCACTGTGCTAATGGACAGGACTGTAATCTAAATCCAGAGATTGCCACAATGTGGATTGATGAAAATGCTGTTGCAGAAGACC
EEK	ENST00000312553.10_cds_7_EEK	chr1	53078722	53078942	+	TTCCTGGAGGAGCTCAACCTCAGCTACAACCGCATCACCAGCCCGCAGGTGCACCGCGACGCCTTCCGCAAGCTGCGCCTGCTGCGCTCGCTGGACCTGTCGGGCAACCGGCTGCACACGCTGCCACCTGGGCTGCCTCGAAATGTCCATGTGCTGAAGGTCAAGCGCAATGAGCTGGCTGCCTTGGCACGAGGGGCGCTGGTGGGCATGGCTCAGCTGC
EEKG	ENST00000306052.12_cds_4_EEKG	chr1	53276858	53277078	-	TGTGCGCCCCGCACGAGTTCCAGTGCGGCAACCGCTCGTGCCTGGCCGCCGTGTTCGTGTGCGACGGCGACGACGACTGTGGTGACGGCAGCGATGAGCGCGGCTGTGCAGACCCGGCCTGCGGGCCCCGCGAGTTCCGCTGCGGCGGCGATGGCGGCGGCGCCTGCATCCCGGAGCGCTGGGTCTGCGACCGCCAGTTTGACTGCGAGGACCGCTCGGA
EEK	ENST00000371269.9_cds_4_EEK	chr1	54871349	54871569	-	GACGCTGGGTTTCCTGGTGGCCGCTGAGATCCGCATCATCCCTGCCAAGAAGTACGTCAAGCTGCGTTTCGAGCCAGTGCGGGGCCTGGAGGCTATCTGTGCCAAGTTCACCCACGAGTCCCAGCGGCAGGAGAACCACTTCGTGGAAGGGCTGCTCTACTCCCTGGATGAGGCTGTCATTATGACAGGGGTCATGACAGATGAGGCAGAGCCCAGCAAG
EEK	ENST00000415775.2_cds_14_EEK	chr1	70038112	70038332	+	GATTGCACCATCTTTCCCACAGCCTCTTGATTCAAAGCCATTACTCAGCCAGCGGGAGGCTGTTCCCCCAGGCAATATACCACAGCGTCCTGACCGGCTGCCCATGAGTGATACTTTCACTGACAACTGGACTGATGGCTCGCATTATGACAACACAGGGTTTGTTGCTGAGGAAACCACAGCCGAGAATGCCAACAGTAATCCTCTCTTAAGTTCGAAA
EEK	ENST00000370801.8_cds_4_EEK	chr1	77632304	77632524	-	GGAGGACCACAAAATAGTAACTGCCTGCTTGCCTGTGGAACATGTTAATCAGCTGACTACTGAGCCAGCTACAGGGCCCTTTTCTGAAACTCAGTCATCTTTAAGGGATTCTGAGGAGGAAGTAGATGTGGTGGGAGATAGCAGTGCCTCAAAAGAGCAGTGTAAAGAAAACACCAATAACGAACTGGACACAAGTCTTGAGAGTATGCCAGCCTCCGGA
EEK	ENST00000370763.6_cds_1_EEK	chr1	78013170	78013390	+	TCTTTGGAAGACGAATGGGTGGTGGTAGAGATTCTGAAGAAATGGAAATAGATGGTGATCCTTTTAGTGCCTTTGGTTTCAGCATGAATGGATATCCAAGAGACAGGAATTCTGTGGGGCCATCCCGCCTCAAACAAGATCCTCCAGTTATTCATGAACTTAGAGTATCACTTGAAGAGATATATAGTGGTTGTACCAAACGGATGAAGATTTCTCGAAA
EEKAG	ENST00000370331.5_cds_1_EEKAG	chr1	92736407	92736627	-	GTGGCGACAGACAAAGTTGCAGAAAAGCTGAGCTCTACTCTCTCATGGGTGAAGAACACAGTATCGCATACAGTCAGTCAGATGGCCAGTCAGGTGGCAAGTCCATCTACTTCATTACATACCACATCCTCATCTACCACACTATCAACACCAGCCCTTTCACCATCTTCCCCATCACAGTTGAGTCCAGACGACTTAGAACTCCTGGCTAAACTGGAAG
EEK	ENST00000260502.11_cds_4_EEK	chr1	93589012	93589232	-	ACTCCATCCCCGGCCTGGTGCGCTGCTACGTGGGCAACCGCCGGCCCATCTCCCAGCAGAGTGGCGCCATCATCTTCCAGCCCATCAACAGGACGGTGCCTCTGCGGTGCCTGGAGGAGCATTATGGCACCTCCCCAGGCCAGGCCCGGGAGGGCAGCCTCACCAAGGGAAGGCCGGATGTGGCCAAGAGGCTGAGCCTCACCATGGGTGGCGTCCAGGC
EEK	ENST00000271332.4_cds_1_EEK	chr1	109258502	109258722	+	AGCATCACGCTGCGCCTGGAGGACATGTCACCCGAGCGCTTCCTGTCACCACTGCTAGGCCTCTTCATCCAGGCGGTGGCCGCCACGCTGGCCACGCCACCGGACCACGTGGTGGTCTTCAACGTACAGCGGGACACCGACGCCCCCGGGGGCCACATCCTCAACGTGAGCCTGTCGGTGGGCCAGCCGCCAGGGCCCGGGGGCGGGCCGCCCTTCCTGC
EEK	ENST00000369787.7_cds_1_EEK	chr1	110223162	110223382	+	CACTGGAGTTCCTGGTGCGCATCGTGTGCTGCCCCGACACGCTGGACTTCGTCAAGAACCTGCTCAACATCATCGACTTTGTGGCCATCCTGCCCTTCTACCTGGAGGTGGGGCTGAGCGGCCTGTCATCCAAGGCGGCCCGCGACGTGCTGGGCTTCCTGCGCGTGGTGCGCTTCGTGCGCATCCTGCGTATCTTCAAGCTCACACGCCACTTCGTGGG
EEKA	ENST00000361127.6_cds_12_EEKA	chr1	113110241	113110461	+	ATGATTTTCTCAAGCCACAGATAAGGACACATCCTGAAACCATAATTGCTCTAAGAGGCATGAATGTGACTCTGACGTGCACTGCAGTGAGCAGCAGTGATTCACCCATGTCCACTGTGTGGCGCAAAGACAGTGAAATCCTGTATGACGTGGATACTGAGAATTTTGTTCGTTATTGGCAGCAAGCTGGAGAAGCTCTGGAATATACTAGTATCTTACA
EEK	ENST00000369486.8_cds_9_EEK	chr1	116579546	116579766	-	CTGTGGCCTGGTATTCCCTGAGGACTAAAGCTGGGGGGAAAAGGAGCAGCCCTGGCCTGGAAGAACAGGAAGAGGAAAGGGAGGAGGAGGAGGAGGAGGACGACGACGACGACGACGACCCAACAGAGCGGACGGCCCTGCTGAGCGTGGGCCCAGATGCTGTCTTTGGCCCAGAGGGCAGTCCTTGGGAGGGCAGGCTTCGCTTCCAGAGGCTCTCCCC
EEK	ENST00000369486.8_cds_8_EEK	chr1	116584717	116584937	-	GGAATGGTTTGTATGGAAGCCCAACCACCCTGAGCGGGAGACTGTGGCCCGCTTGAGCCGTGACGCCACCTTCCACTATGGAGAGCAGGCAGCCAAGAACAATCTGAAGGGGCGGCTGCATTTGGAGAGTCCTTCCCCCGGCGTGTACCGTCTCTTCATCCAGAACGTGGCTGTGCAGGACAGCGGGACCTACAGCTGCCATGTGGAGGAGTGGCTGCCC
EEK	ENST00000393203.3_cds_2_EEK	chr1	116944776	116944996	+	TCCGCCTCGCCGCTGCACACGCACCTGGCGCTGCTGTGGGAGGTGCACCGCGGCCCGGCCAGGCGGAGCGTCCTCGCCCTGACCCACGAGGGCAGGTTCCACCCGGGCCTGGGGTACGAGCAGCGCTACCACAGTGGGGACGTGCGCCTCGACACCGTGGGCAGCGACGCCTACCGCCTCTCAGTGTCCCGGGCTCTGTCTGCCGACCAGGGCTCCTACA
EEK	ENST00000369470.1_cds_1_EEK	chr1	117009849	117010069	+	CTAAGCTCAGCATTGGCCAGAGAGAAGTAACAGTTCAGAAAGGACCACTGTTTAGAGCTGAAGGTTACCCAGTCAGCATTGGCTGCAATGTAACTGGCCACCAGGGACCTTCTGAGCAGCATTTCCAGTGGTCTGTTTACCTGCCGACAAACCCGACCCAGGAAGTCCAGATCATTAGCACCAAGGATGCTGCCTTCTCTTACGCAGTATATACGCAGCG
EEKG	ENST00000369470.1_cds_4_EEKG	chr1	117017192	117017412	+	TGTGAGCTGGTGGCACATCCCACGGGACCAGACACAGCCCGAGTTTGTGGCTGGCATGGGGCAGGATGGCATTGTGCAGCTGGGTGCCTCCTATGGGGTACCCAGTTACCATGGCAACACAAGGCTGGAGAAAATGGACTGGGCCACCTTCCAGCTGGAGATCACCTTCACTGCCATCACAGACAGTGGCACATATGAGTGCAGAGTATCTGAGAAGTCT
EEK	ENST00000369470.1_cds_5_EEK	chr1	117018155	117018375	+	AGTCAAGTTTACAAGTTAGTCTGATGAGCCGTCAGCCGCAAGTGATGTTAACCAACACCTTTGACCTGTCCTGTGTCGTGAGGGCCGGTTACTCTGACCTCAAGGTGCCACTCACTGTGACGTGGCAGTTCCAGCCAGCTAGCTCTCACATCTTCCACCAGCTTATTCGAATCACCCACAATGGCACTATTGAATGGGGGAATTTCCTATCCCGGTTCCA
EEK	ENST00000254090.9_cds_6_EEK	chr1	147201284	147201504	-	AGCTCTGAGTCAGCATCCAACCTTAAATGATGACCTGCCAAATCGTATCATTTCTGGCTTGGTGAAAGTGAAAGGAAATGTGAAGGAATTCACGGAGACAGCTGCCATATTTGAGGATGGCTCCAGGGAGGATGACATTGATGCTGTTATCTTTGCCACAGGCTATAGCTTTGACTTTCCATTTCTGGAAGATTCCGTCAAAGTGGTCAAAAACAAGATA
EEK	ENST00000234739.8_cds_7_EEK	chr1	147620198	147620418	+	GTTGAGGGCCCTCTGAGTCCTTCTAGGGGTGACTTTCCAAAAGGAATTCCCCCACAGATGGGCCCTGGTCGGGAACTTGAGTTTGGGATGGTTCCTAGTGGGATGAAGGGAGATGTCAATCTAAATGTCAACATGGGATCCAACTCTCAGATGATACCTCAGAAGATGAGAGAGGCTGGGGCGGGCCCTGAGGAGATGCTGAAATTACGCCCAGGTGGCT
EEK	ENST00000581312.6_cds_11_EEK	chr1	149944208	149944428	-	ATGGAGGAATAGGGGGTGGCCCTCCTCCAGCCAAAAAGCCAGAGCCAGATGCTAGGGAAGAGCAGCCGACCGGTCCCCCAGCAGAGTCCAGGGCAATGGCATTTTCCACTGGCTACCCTGGGGACTTTACTATCCCTCGGCCGTCTGGGGGCGGAGTCCACTGCCAGGAACCCCGGAGGCAGTTGGCAGGGGGTCCATGTGTCGGGGGCCTACCACCATA
EEK	ENST00000271640.9_cds_1_EEK	chr1	150927734	150927954	+	CATTGGTTTGGATGCAGCAACAGCTACAGTGGAGTCTGAAGAGATTGCAGAGCTGCAACAGGCAGTGGTTGAGGAACTGGGTATCTCTATGGAGGAACTTCGGCATTTCATCGATGAGGAACTGGAGAAGATGGATTGTGTACAGCAACGCAAGAAGCAGCTAGCAGAGTTAGAGACATGGGTAATACAGAAAGAATCTGAGGTGGCTCACGTTGACCAA
EEKG	ENST00000290524.8_cds_10_EEKG	chr1	151342667	151342887	-	ATCTTACCAACTGTTCCTGCTTTGCCTGGACCTGGACCTGGGCCTGGGCGAGCTCCACCTGGGGGACTCACTCAGCCCCGGGGCACAGAGAACAGAGAGGTAGGCATAGGTGGTGACCAAGGACCACATGACAAGGGTGTCAAGAGGACAGCTGAAGTACCTGTGAGTGAGGCCAGTGGGCAGGCTCCACCAGCTAAAGCAGCAAAGCAGGATATAGAGG
EEK	ENST00000318247.7_cds_4_EEK	chr1	151815094	151815314	-	CTCCAGCAGGGGCCCAAGGAGCAGATACCCTCACCTACACCTTGGGGCTCCCAGACGGGCAGCTGCCCCTGGGCTCCTCGCCTGACCTGCCTGAGGCTTCTGCCTGTCCCCCTGGCCTCCTGAAAGCCTCAGGCTCTGGGCCCTCATATTCCAACAACTTGGCCAAGGCAGGGCTCAATGGGGCCTCATGCCACCTTGAATACAGCCCTGAGCGGGGCAA
EEK	ENST00000361217.9_cds_19_EEK	chr1	153933578	153933798	-	GAGCCTGACAGGGGAGGAGCCGCTCCCTGGAGGCAGCCCAGGGGGCTCAGGCTCAGCCCTGAGTGCCCAGTCCACTGAGGCCCTGGAAGGGCTAAGTGGGCGGGGACCCAAGGCTGGTGGGCGACAGGATGAGGCAGGCACCCCCCGACGAGGGCTGGGTGCCCGCCTCCAACAGCTGCTCACTCCTTCCCGCCACTCCCCTGCCTCCCGCATTCCCCCA
EEKAG	ENST00000368489.6_cds_22_EEKAG	chr1	154345321	154345541	+	CGGCTCACATTGGTGTGGGGATCAGTGGGCAGGAAGGGATCCAGGCTGTCTTGGCCTCCGATTACTCCTTCTCCCAGTTCAAGTTCCTGCAGCGCCTCCTGCTGGTGCATGGGCGCTGGTCCTACCTGCGAATGTGCAAGTTTCTTTGCTATTTCTTCTACAAAAACTTTGCTTTCACCATGGTCCACTTCTGGTTTGGCTTCTTCTGTGGCTTCTCAGC
EEK	ENST00000368476.4_cds_4_EEK	chr1	154571853	154572073	+	CCGCGCTGCTCTTCATGCAGCAGCCACGCCATCATTGCGCCCGTCAGCGCCTGCGCCTGCGGCGACGCCAGCGTGAGCGCGAGGGCGCTGGAGCCCTCTTCTTCCGCGAAGCCCCAGGGGCCGACTCCTGCACGTGCTTCGTCAACCGCGCGTCGGTGCAGGGGTTGGCCGGGGCCTTCGGGGCTGAGCCTGCACCAGTGGCGGGCCCCGGGCGCTCAGG
EEK	ENST00000368463.8_cds_5_EEK	chr1	154948146	154948366	-	CTTGGATCAGGGAGGAGGGCCGCTGCTCCAGCAGTGACGATGACACCGACGTGGACATGGAGGGTCTGCGGAGACGGCGGGGCCGGGAGGCCGGCCCACCTCAGCCCATGGTGCCCCTGGCTGTGGAGAACCAGGCTGGGGGTGAGGGTGCAGGCGGGGAGCTGGGCATCTCCCTCAACATGTGCCTCCTTGGGGCCCTGGTTCTGCTTGGCCTGGGGGT
EEK	ENST00000271836.10_cds_13_EEK	chr1	155057935	155058155	+	CCCCTGATGTCAGCCTAGGGGATGGCGAGCCCTGCGCTGGCGGGCAAGCTGTGTGCATGCACGGGCGTTGTGCCTCCTATGCCCAGCAGTGCCAGTCACTTTGGGGACCTGGAGCCCAGCCCGCTGCGCCACTTTGCCTCCAGACAGCTAATACTCGGGGAAATGCTTTTGGGAGCTGTGGGCGCAACCCCAGTGGCAGTTATGTGTCCTGCACCCCTAG
EEK	ENST00000368378.7_cds_2_EEK	chr1	155205072	155205292	-	ATGGCAAAGTCCACGCCGTGAACCTACAGCAAGCGGGCCTGGCTGATGGGCGCACACACACAGTTCTCCTGCGACTCCGAGGTCCCTCCAGACCCAGCCCTGCCCTACATCTCTACGTGGACTGCAAACTGGGTGACCAACATGCAGGCCTTCCAGCACTGGCCCCCATTCCTCCAGCGGAGGTCGATGGGCTGGAGATTAGGACTGGACAGAAGGCGTA
EEK	ENST00000368358.4_cds_5_EEK	chr1	155285723	155285943	+	GAGATCATTAACTTCACCTGTCGGGGCCTGGTGGCCCACATGCCGCTGTTTGCCCATGCCGACCCCAGCTTCGTCACTGCAGTTCTCACCAAGCTGCGCTTTGAGGTCTTCCAGCCGGGGGATCTCGTGGTGCGTGAGGGCTCCGTGGGGAGGAAGATGTACTTCATCCAGCATGGGCTGCTCAGTGTGCTGGCCCGCGGCGCCCGGGACACACGCCTCA
EEK	ENST00000368358.4_cds_7_EEK	chr1	155288058	155288278	+	CTCCTTGCTCGCTCTGCTTGGCGCTCAGCAGGCTCTCCAGCTTCCCCGCTGGTGCCCGTCCGAGCTGGCCCATGGGCATCCACCTCCCGCCTGCCCGCCCCACCTGCCCGAACCCTGCACGCCAGCCTATCCCGGGCAGGGCGCTCCCAGGTCTCCCTGCTGGGTCCCCCTCCAGGAGGAGGTGGACGGCGGCTAGGACCTCGGGGCCGCCCACTCTCAG
EEK	ENST00000313667.8_cds_19_EEK	chr1	155950942	155951162	-	TGGGGCTGCCCCTGTGGCCCCTGAAAAGCAGGCCACGGAACTGGCATTACTGCAGCGGCAACATGCGCTGCTGCAGGAGGAGCTACGGCGCTGCCGGCGGCTAGGTGAAGAACGGGCAACCGAAGCTGGCAGCCTGGAGGCCCGGCTCCGGGAGAGTGAGCAGGCCCGGGCACTGCTGGAGCGTGAGGCCGAAGAGGCTCGAAGGCAGCTGGCCGCCCTG
EEKG	ENST00000359511.5_cds_1_EEKG	chr1	156200152	156200372	+	TGACTACAGCCAGAGTAACACAGTCAAATCACTGGTGGCTGGTGGCTCAGCCTCCCTTGTGGCCCAGAGCATCACAGTGCCCATTGATGTAGTCTCCCAGCACCTGATGATGCAACGCAAGGGTGAGAAAATGGGCCGCTTTCAGGTGCGGGGGAACCCAGAGGGACAAGGGGTAGTTGCCTTTGGCCAAACCAAGGACATCATCAGGCAGATCCTGCAG
EEK	ENST00000329117.10_cds_5_EEK	chr1	156648567	156648787	+	GAGAACTGTTCCTGGGTGACCCTCCAGAGAAGCTGACATTGGAGGAAGCACGGGCGTACTGCCAGGAGCGGGGTGCAGAGATTGCCACCACGGGCCAACTGTATGCAGCCTGGGATGGTGGCCTGGACCACTGCAGCCCAGGGTGGCTAGCTGATGGCAGTGTGCGCTACCCCATCGTCACACCCAGCCAGCGCTGTGGTGGGGGCTTGCCTGGTGTCAA
EEK	ENST00000368196.7_cds_7_EEK	chr1	156873710	156873930	+	CACCGTCTCTGCGCTGGCTCTTCAATGGCTCCGTGCTCAATGAGACCAGCTTCATCTTCACTGAGTTCCTGGAGCCGGCAGCCAATGAGACCGTGCGGCACGGGTGTCTGCGCCTCAACCAGCCCACCCACGTCAACAACGGCAACTACACGCTGCTGGCTGCCAACCCCTTCGGCCAGGCCTCCGCCTCCATCATGGCTGCCTTCATGGACAACCCTTT
EEK	ENST00000361409.2_cds_37_EEK	chr1	156937248	156937468	-	AGGACCCCCGGACTCAAGCACCGACCACTCAGAGGCACCCATGAGCCCCCCTCAGCCTGACAGCCTCCCTGCAGGGCAGACAGAGCCTCAGCCTCAGCTGCAGGGAGGCAACGATGATCCAAGACGCCCCAGCCGCTCTCCTCCAAGCCTGGCCCTCAGGGACGTGGGCATGATCTTCCATACCATTGAGCAGCTCACTCTCAAGCTCAACAGGCTCAAG
EEKG	ENST00000361516.8_cds_2_EEKG	chr1	157770446	157770666	-	ATTCGCTGACCCTTGTGGCGCCCTCTTCTGTCTTCGAAGGAGACAGCATCGTTCTGAAATGCCAGGGAGAACAGAACTGGAAAATTCAGAAGATGGCTTACCATAAGGATAACAAAGAGTTATCTGTTTTCAAAAAATTCTCAGATTTCCTTATCCAAAGTGCAGTTTTAAGTGACAGTGGTAACTATTTCTGTAGTACCAAAGGACAACTCTTTCTCTG
EEKG	ENST00000361509.7_cds_18_EEKG	chr1	159928157	159928377	-	TGAGGGAGCGGCTGCTGCCAGGCCTTCTCCCTGCTGCCCCTCGAGGCAGCCTCACCAGCCAGAGCAGTGGGCGAGGCAGCGCTTCGTTCCTGCGGCCCCCCTCCACAGCCCCCTCTGCAGGAGGCAGCTACCTCAGCCCTGCTCCAGGAGACACCAGCAGCTGGGCCAGTGGCCCTGAGAGATGGCCCCGAAGGGAGCATGTGGTGACAGTCAGCAAGAG
EEKAG	ENST00000368088.4_cds_1_EEKAG	chr1	160084140	160084360	+	CGTGCGCGAGACATACCGCTACCTGACGGACCTGTTCACCACGCTGGTGGACCTGCAGTGGCGCCTCAGCCTGTTGTTCTTCGTCCTGGCCTACGCGCTCACCTGGCTCTTCTTCGGCGCCATCTGGTGGCTGATCGCCTACGGCCGCGGCGACCTGGAGCACCTGGAGGACACCGCGTGGACGCCGTGCGTCAACAACCTCAACGGCTTCGTGGCCGCC
EEK	ENST00000314485.12_cds_3_EEK	chr1	160092985	160093205	-	GTTGGGAGATGGCACCTGCGGGGGCACCTGGGCCCGGCCGCCTGGTAGCCCAGCTGGACACAGAGGGTGTGGGCAGCCTGGGCCCTGGCTATGAGGGCCGACACATTGCCATGGAGAAGGTGGCATCCAGAACATACCGGCTACGGCTAGAGGCTGCCAGGCCTGGTGATGCGGGCACCTACCGCTGCCTCGCCAAAGCCTATGTTCGAGGGTCTGGGAC
EEK	ENST00000368012.4_cds_1_EEK	chr1	161079729	161079949	-	GCCGGTGCCCCGCGGGTGAGCTGGAGACCTCAGACGTGGTAACTGTGGTGCTGGGCCAGGACGCAAAACTGCCCTGCTTCTACCGAGGGGACTCCGGCGAGCAAGTGGGGCAAGTGGCATGGGCTCGGGTGGACGCGGGCGAAGGCGCCCAGGAACTAGCGCTACTGCACTCCAAATACGGGCTTCATGTGAGCCCGGCTTACGAGGGCCGCGTGGAGCA
EEK	ENST00000289865.12_cds_1_EEK	chr1	161160728	161160948	+	CCCCCAGGGCCCGCAGCAAGGAGCGCAGAAACCCAGCCTCTGGGCCAAACCCCATGTTACGACCTCTGCCTCCCCGGCCAGGTCTGCCTGATGAACGGCTCAAGAAACTGGAGCTGGGACGGGGACGGACCTCAGGCCCTCGTCCCAGAGGCCCCCTTCGAGCAGATCATGGGGTTCCCCTGCCTGGCTCACCACCCCCAACAGTGGCTTTGCCTCTCCC
EEK	ENST00000367996.6_cds_4_EEK	chr1	161193948	161194168	-	CCTGGCAAGGACTATGATGCTGACCGCCAGTGCCAGCTGACCTTCGGGCCCGACTCACGCCATTGTCCACAGCTGCCGCCGCCCTGTGCTGCCCTCTGGTGCTCTGGCCACCTCAATGGCCATGCCATGTGCCAGACCAAACACTCGCCCTGGGCCGATGGCACACCCTGCGGGCCCGCACAGGCCTGCATGGGTGGTCGCTGCCTCCACATGGACCAGC
EEK	ENST00000367921.8_cds_8_EEK	chr1	162761210	162761430	+	GTCCACTGCAACAACATGTTTGCTAAAGGTGTGAAGATCTTTAAGGAGGTACAGTGCTACTTCCGCTCTGAAGCCAGTGAGTGGGAACCTAATGCCATTTCCTTCCCCCTTGTCCTGGATGACGTCAACCCCAGTGCTCGGTTTGTCACGGTGCCTCTCCACCACCGAATGGCCAGTGCCATCAAGTGTCAATACCATTTTGCAGATACCTGGATGATGT
EEK	ENST00000367876.9_cds_4_EEK	chr1	166849320	166849540	+	CGGCGGGCATTCCGAGGCCCCAAGAATGGGAGGTTTGCTCTGGTGGACCAGCGTGTGGCCGAATATGTCAGATACATGCAGGCCAAAGGGGACCCCATCACCCGGGAGGCGATGCAGCTGAAAGCTCTCGAAATCGCCCAGGAAATGAACATTCCAGAGAAAGGGTTCAAGGCAAGCTTGGGTTGGTGTCGAAGAATGATGAGAAGGTATGACCTGTCTC
EEKG	ENST00000271417.8_cds_8_EEKG	chr1	166920816	166921036	-	GGCACCGCACCCAAATACGACCACTCGTACCTGGGCAGCGCGCGGGAGCGCCAGGCGCGGCCCGAGGGCGCCAGCCGCGGTGGCAGCCTGGAGACGCCATCCAAGCGGAGCGCGCAGCTCGGCCCGCGCAGCGCCTCCTACTACGCTTGGTCGCCGCCCGGCACCTACAAGGCCGGCTCGTCGCAGGACGACCAGGAGGACGCGTCCGACGACGCGCTGC
EEK	ENST00000367862.9_cds_13_EEK	chr1	167412030	167412250	+	CGTCCCCCTCTCTGAGTCCCTCCCCTTCTGCCTCAGCCTCCACCTCCGAGGCATCCAGTGCCAGTGAGACCAGCACAACACAGACCACCTCCACTCCTTTGTCCTCCCCTCTTGGGACCAGCCAGGTGATGGTGACAGCATCAGGTTTGCAAACAGCAGCAGCTGCTGCCCTTCAAGGAGCTGCACAGTTGCCAGCAAATGCCAGTCTTGCTGCCATGGC
EEK	ENST00000367862.9_cds_15_EEK	chr1	167415577	167415797	+	CCCCCAACATCGTGACTGCCCCTCTGTTCCTGAACCCTCAGAACCTCTCTCTGCTCACCAGCAACCCTGTTAGCTTGGTCTCTGCCGCCGCAGCATCTGCAGGGAACTCTGCACCTGTAGCCAGCCTTCACGCCACCTCCACCTCTGCTGAGTCCATCCAGAACTCTCTCTTCACAGTGGCCTCTGCCAGCGGGGCTGCGTCCACCACCACCACCGCCTC
EEK	ENST00000367848.1_cds_22_EEK	chr1	167836308	167836528	-	AAGAGAAAAGATCTTGAATTTCTTTGACCACGTTTTAACAAAAATGAAGACATCTGACGAAGACATTATCCCTCTGGAATCTTGCCAGTGTGAAGAAATCCTAGAGATTGTCATCTTGCCTCTGGCCCACCATTTTCTGGCTTTGGGAGAAAATGACAAAGCCTTATATTACTTCTTAGAAATTGCATCTGCTTATCTCATCTTTTGTGATAACTACATG
EEK	ENST00000367838.5_cds_3_EEK	chr1	168104636	168104856	-	CTGACCATGAGCCTCAACTCCTCCCTCAGCTGCAGGAAGGAGCTGAGTAATCTCACTGAGGAGGAGGGTGGCGAAGGGGGCGTCATCATCACCCAGTTCATCGCCATCATTGTCATCACCATTTTTGTCTGCCTGGGAAACCTGGTCATCGTGGTCACCTTGTACAAGAAGTCCTACCTCCTCACCCTCAGCAACAAGTTCGTCTTCAGCCTGACTCTGT
EEK	ENST00000367805.7_cds_2_EEK	chr1	169421362	169421582	-	AACAGGAGAGCCGCTGGCTTATATCGCTCAGCCACCACTCAACCGCAAGACTTGTCCAAGCTCTGCTGTCAACTCAGATCGAAGTAAAGGGAATGGGAAATCTAATCACAGGACACAGTCTGCACATATCTCACCAGTGACTTCAACATACTGTCTTTCCCCTCGACAGAAAGAACTACAAAAACAACTAGAAGAAAAGAGAGAAAAACTGAAAAGAGAG
EEK	ENST00000439373.3_cds_2_EEK	chr1	170166531	170166751	+	TTGGACTGCGGCTCCGGGATAGGAAGGGTCAGCAAACACGTCTTATTGCCTGTTTTCAACAGTGTGGAGCTGGTGGATATGATGGAATCCTTTCTCCTTGAAGCCCAGAACTACCTGCAGGTCAAAGGTGACAAAGTAGAAAGCTACCACTGCTACAGCCTGCAGGAATTCACACCCCCCTTCAGGAGATATGATGTCATCTGGATTCAGTGGGTCTCTG
EEK	ENST00000439373.3_cds_3_EEK	chr1	170167537	170167757	+	CCTGAAAGAAAATGGCATCATCATATTGAAGGACAATGTGGCCCGGGAGGGCTGTATCCTTGATCTCTCTGACAGCAGTGTGACTCGGGACATGGACATCCTCCGGAGCCTAATAAGGAAGAGTGGGCTGGTGGTGCTGGGCCAGGAGAAGCAGGATGGCTTCCCAGAGCAGTGCATCCCCGTGTGGATGTTCGCACTGCACAGCGACAGACACTCCTGA
EEKAG	ENST00000263688.4_cds_17_EEKAG	chr1	172588792	172589012	+	GGAGCCGTCAACACCAGATACTCCAAAAGAGAGTCCCATTGTACAGTTAGTTCAAGAGGAGGAAGAGGAGGCAAGTCCATCTACAGTGACCCTTCTGGGCAGCGGTGAACAGGAAGATGAATCATCACCCTGGTTTGAGTCAGAGACACAAATATTTTGCAGTGAACTGACCACAATTTGTTGTATTTCTAGTTTTTCAGAATACATATATAAATGGTGT
EEKG	ENST00000367701.10_cds_2_EEKG	chr1	173870350	173870570	+	TTTTCGGGCTCACAAAGTGGTGCTGGCTGCCAGCTCCCCCTATTTCCGGGATCACATGTCCTTGAATGAGATGAGTACAGTCTCCATTTCAGTCATCAAGAACCCTACTGTTTTTGAACAGCTCCTTTCTTTCTGTTACACAGGGCGGATATGCCTGCAACTGGCAGATATCATCAGCTACCTAACAGCTGCCAGTTTTCTGCAAATGCAGCATATTATA
EEK	ENST00000367701.10_cds_4_EEK	chr1	173885703	173885923	+	GCGGTGGTTCCGGTACAACCCTCGTCTCACCTGCATCTATTGCGCCAAATCTTTCAACCAGAAGGGAAGCCTGGACCGCCACATGCGCCTACACATGGGGATCACACCATTCGTCTGCCGCATGTGTGGCAAGAAGTATACCCGGAAAGATCAGCTGGAGTATCATATCCGCAAGCACACAGGCAACAAGCCCTTTCACTGTCATGTCTGTGGCAAAAGT
EEK	ENST00000367661.7_cds_2_EEK	chr1	176595327	176595547	+	CCACCCTGCGACACCGGGTTGTGCTTGTGAACTGTGAGCCCAGCAAGATTGGCAATGACCATTGTGACCCCGAGTGTGAGCACCCACTCACAGGCTATGATGGGGGTGACTGCCGCCTGCAGGGCCGCTGCTACTCCTGGAACCGCAGGGATGGGCTCTGTCACGTGGAGTGTAACAACATGCTGAACGACTTTGACGACGGAGACTGCTGCGACCCCCA
EEK	ENST00000352445.10_cds_2_EEK	chr1	179085673	179085893	+	CCAGCAGCTGGTCCTAAGAACAGTGAGGGGCTACTTAGAGACGCCCCAGCCAGAAAAGGCCCTTGCTCTGTCGTTCCACGGCTGGTCTGGCACAGGCAAGAACTTCGTGGCACGGATGCTGGTGGAGAACCTGTATCGGGACGGGCTGATGAGTGACTGTGTCAGGATGTTCATCGCCACGTTCCACTTTCCTCACCCCAAATATGTGGACCTGTACAAG
EEK	ENST00000367623.8_cds_2_EEK	chr1	179126405	179126625	-	GAAGTTCGCTCTAAGAATGGGCAGGGCTGGGTGCCAAGCAACTACATCACCCCAGTGAACAGCCTGGAAAAACACTCCTGGTACCATGGACCTGTGTCACGCAGTGCAGCTGAGTATCTGCTCAGCAGTCTAATCAATGGCAGCTTCCTGGTGCGAGAAAGTGAGAGTAGCCCTGGGCAGCTGTCCATCTCGCTCAGGTACGAGGGACGTGTGTATCACT
EEK	ENST00000367607.8_cds_33_EEK	chr1	180093000	180093220	+	CAAAGAAAGATCTTCCTTTAGATTCTGAAAATGTTCAGAAAGACCTAGTTGGATTAGCTATTGAAAATCTCCATAAAAGTGAGGAAATGTTGAAAGAGAGACAGTCAGATCAAGATATGAATCATAGTCCAAACATCCAATCAGGAAAAGACATTCACGAACAAAAGAACACAAAGGAAAAAGATTTGTCTTGGTCAGAACATCTTTTTGCTCCTAAAGA
EEK	ENST00000367588.9_cds_1_EEK	chr1	180916500	180916720	+	CTTTCCTGCCAGGTGCTGTGGTGGCTCCTCGTACCCAAAACCTGCCTGATGGGCAGCTGGACGGCAGCATCAATGAGGAGCAACCCGCCAGGGATGGAGGCCCCAGGCTTCCCAGGCCGCCTGCCCCTGGACGTGAGTACTGCAACAGGGGGAGCCCGTGGCCTCCAGAAGCCGAATGGACACTTCCTGACCATGACAGAGGTCCGCTGCTGGGGCCCAG
EEKG	ENST00000367588.9_cds_4_EEKG	chr1	180935688	180935908	+	ATCCGGGAAACACACATCGGAGACACCGTGTGCCCTGCGGAGGTGGACTCTGCCCTGGACAGCACAGACAACTCTGACAACTGCAGGACCGACAGTGAGGAGGCGGGGACCTCTCAGGCTGGCTGGGCGTGTGGGCGGACCCAAGGCAGCAGCCCGCGACTGCGACTGCGGGGCTCCAGGCCTCGAGGCCACAGGTGGTCCAAGAAGGCTGAGGCGGAGC
EEK	ENST00000367573.7_cds_47_EEK	chr1	181798594	181798814	+	CTGCACGAAGACTCCCACGCCTCAGACTGTGGTGAGGAGGAGACGCTCACTTTCGAAGCAGCCGTGGCTACTAGCCTGGGCCGTTCCAACACCATCGGCTCAGCCCCACCCCTGCGGCATAGCTGGCAGATGCCCAACGGGCACTATCGGCGGCGGAGGCGCGGGGGGCCTGGGCCAGGCATGATGTGTGGGGCTGTCAACAACCTGCTAAGTGACACGG
EEKG	ENST00000367387.6_cds_4_EEKG	chr1	197929007	197929227	+	TTCCAAAACGCACGAGCCAAATTCAGAAGGAACCTTTTGCGGCAGGAGAATGGGGGTGTTGATAAAGCTGACGGCACGTCGCTTCCGGCCCCGCCCTCAGCAGACAGCGGAGCTCTCACTCCACCCGGCACTGCGACCACTTTAACAGACCTGACCAATCCCACTATCACTGTAGTGACATCCGTGACCTCTAACATGGACAGCCACGAATCCGGAAGCC
EEKG	ENST00000331314.11_cds_1_EEKG	chr1	200665940	200666160	-	AAGGGCAAGAAGTCACCAGGCCCATTATTGACTTTGAACATTGTAGTCTCCCTGAGGTCTTAAATCACAACTTGAAGAAATCAGGCTATGAGGTGCCAACTCCCATTCAAATGCAGATGATTCCTGTGGGACTTCTGGGAAGAGACATTCTGGCCAGTGCAGATACTGGCTCAGGAAAAACAGCTGCTTTTCTTCTTCCTGTTATCATGCGAGCTTTATT
EEK	ENST00000367342.8_cds_4_EEK	chr1	200900939	200901159	+	CCCCTAAGCAGCCTGGAGCGCCAGCTGGCCCTGCAGCTGCAGATCACAGAGGCAGCCCGTCGGCTGTGCCTGGAGGAGAACCTCAGCAGGCAGGCTCGGCGGCAGCGGAAGCACTCCATGCTGCAGGAGGAGAAGAAGCTGCAGGAGCTCCAGCGCTGCCTGGTCGAGCGGCGGCGCAATAGCGAGCCACCTCCGGCTGCTGCTCTCCCCCTGGGCCGAG
EEKA	ENST00000359651.7_cds_1_EEKA	chr1	202011958	202012178	+	AAGGCCAGCTGGTTGGGGGAACAGCCCCAGTTCTGGTCGAAGACGCAGGTTCTGGACTGGATCAGCTACCAAGTGGAGAAGAACAAGTACGACGCAAGCGCCATTGACTTCTCACGATGTGACATGGATGGCGCCACCCTCTGCAATTGTGCCCTTGAGGAGCTGCGTCTGGTCTTTGGGCCTCTGGGGGACCAACTCCATGCCCAGCTGCGAGACCTCA
EEKA	ENST00000367188.5_cds_1_EEKA	chr1	204406091	204406311	-	AACCTTCCTTGAAGAAGTTACTGAGTATTATATAAGTGGTGATGAGGATCGCAAAGGACCATGGGAAGAATTTGCAAGGGATGGATGCAGGTTCCAGAAACGAATTCAAGAAACAGAAGATGCTATTGGATATTGCTTGACATTTGAACACAGAGAAAGAATGTTTAATAGACTCCAGGGAACATGCTTCAAAGGACTTAATGTTCTCAAGCAATGTTGA
EEK	ENST00000367187.7_cds_2_EEK	chr1	204468918	204469138	-	TACTGGGGTCTGTGGACTATGATGGTATCAATGATGCAATTACTAGGCTCAACTTGAAATCGACCTATGATGCGGAGATGTTGCGGGATGCCACCAGGGGCTGGAAGGAGGGCCGAGGGCCGCTGGACTTCAGCAAAGACACCTCTGGAAAACCCGTGGCCAGGAGCAAGACTATGCCCCCTCAGGTGCCCCCCCGCACCTATGCCTCCCGCTATGGCAA
EEK	ENST00000330675.12_cds_1_EEK	chr1	205269301	205269521	+	ACGGGCCCTCGCGGCAGCCCAAGGACGTGCTGCGGGACATGCAGCAGGGGCTGAAGGACGTGGGCGCCAACGTGCGCGCAGGCATCAGCGGCTTTGGGGGCGGCGTGGTGGAGGGCGTCAAGGGCAGCCTCTCTGGCCTCTCACAGGCCACCCACACCGCCGTGGTGTCCAAGCCCCGGGAGTTTGCCAGCCTCATCCGCAACAAGTTTGGCAGTGCTGA
EEK	ENST00000367033.4_cds_21_EEK	chr1	208042097	208042317	-	CCCAGCTCATCAACAACAAGGTGTTCCTGCTGACCTTCATCCGCACCCTGGAGCTGCAGCGCAGTTTCTCCATGCGCGACCGGGGCAACGTGGCTTCGCTCATCATGACCGGCCTGCAGGGCCGCCTGGAATATGCCACTGATGTCCTCAAGCAGCTGCTCTCTGACCTCATCGATAAGAACCTGGAGAACAAGAACCACCCCAAGCTGCTACTCCGGAG
EEK	ENST00000367033.4_cds_1_EEK	chr1	208216870	208217090	-	CACGCATCGTGCGGCTCTGCAAGGATGACCCCAAGTTCCACTCATACGTGTCCCTGCCCTTCGGCTGCACCCGGGCCGGGGTGGAATACCGCCTCCTGCAGGCTGCTTACCTGGCCAAGCCTGGGGACTCACTGGCCCAGGCCTTCAATATCACCAGCCAGGACGATGTACTCTTTGCCATCTTCTCCAAAGGGCAGAAGCAGTATCACCACCCGCCCGA
EEKG	ENST00000361322.3_cds_10_EEKG	chr1	209611900	209612120	+	CCTCAGAAACCTCTAGACCCAGCTCCCCTGAGATCACCATCACCGAGGCACCTGTCCTGGACCACAGTGTAGCACTCCCTGCCCTGACCCAATTACCCTGCCAGCATGGCCGCCGGCCCACTGCCCCTGGTGGCAGGTCCCTCAACTGCCTGGTCAATGGCTCCCTCCACATCAGCAGCAGCCTGGTGCCCATGCATCAGGGGTCCCTGGCCGCCGGGCC
EEK	ENST00000367026.7_cds_2_EEK	chr1	209760039	209760259	+	ATGATCAGCCCAGACCCCAGGCCCTCCCCTGGCTTGGCCCGGTGGGCTGAGAGCTATGAGGCCAAGTGTGAGCGCAGGCAAGAGATCCGTGAAAGCCGCCGCTGCCGTCCCAATGTGACCACTTGCCGCCAGGTGGGGAAGACGCTGAGGATCCAACAGAGAGAGCAGCTCCAGAGAGCTCGACTGCAGCAGTTCTTCAGGAGGAGGAACCTGGAGCTAG
EEK	ENST00000367025.8_cds_2_EEK	chr1	209760039	209760259	+	ATGATCAGCCCAGACCCCAGGCCCTCCCCTGGCTTGGCCCGGTGGGCTGAGAGCTATGAGGCCAAGTGTGAGCGCAGGCAAGAGATCCGTGAAAGCCGCCGCTGCCGTCCCAATGTGACCACTTGCCGCCAGGTGGGGAAGACGCTGAGGATCCAACAGAGAGAGCAGCTCCAGAGAGCTCGACTGCAGCAGTTCTTCAGGAGGAGGAACCTGGAGCTAG
EEK	ENST00000367002.5_cds_1_EEK	chr1	211481162	211481382	-	GCCCCATCCCGGCTGTCCACCAGGAGCCCTGCTGAGATGGTGCTGGAGACGCTTATGATGGAGCTGACGGGGCAGATGCGAGAGGCTGAGAGGCAGCAGCGGGAGCGCAGCAATGCGGTCAGAAAGGTCTGCACCGGTGTGGACTACAGCTGGCTGGCCAGCACACCCCGGTCCACCTATGACCTCAGCCCCATTGAGCGGTTGCAGCTGGAAGATGTCT
EEK	ENST00000366977.8_cds_5_EEK	chr1	212738407	212738627	-	TGTTATCCACCTCCAGAGGATTCACCAAGAAGTCTTTTCCAGTTGTCATAGGAAACCAGATGCTAAACCTGAGAACTTTATAACACAGATAGAAACCACACCAACAGAGACTGCTTCCAGGAAAACCTCTGACATGGTACTGAAAAGAAAGCAAACTAAAGACTGCCCCCAGAGAAAATGGTATCCATTGCGGCCAAAGAAAATTAATCTTGATACATGA
EEK	ENST00000366899.4_cds_2_EEK	chr1	221706190	221706410	-	CTCCAAGAGTGCCGGGAGGTGGGGGGCGGCGCATCCGCGGCCTCGAGCTTGCTACCTCAGCCCATCCCCACCACCCCTGACATCGAGAACGCTGAGCTCACCCCCATCTTGCCCTTCCTGTTCCTTGGCAATGAGCAGGATGCTCAGGACCTGGACACCATGCAGCGGCTGAACATCGGCTACGTCATCAACGTCACCACTCATCTTCCCCTCTACCACT
EEKG	ENST00000366899.4_cds_1_EEKG	chr1	221739100	221739320	-	AGCAGCTAGCCAGCATCAAAATAATCTACCCCAATGACTTGGCAAAGAAGATGACCAAATGCAGCAAGAGTCACCTGCCGAGTCAGGGCCCTGTCATCATTGACTGCAGGCCCTTCATGGAGTACAACAAGAGTCACATCCAAGGAGCTGTCCACATTAACTGTGCCGATAAGATCAGCCGGCGGAGACTGCAGCAGGGCAAGATCACTGTCCTAGACTT
EEK	ENST00000366764.8_cds_12_EEK	chr1	227112674	227112894	-	AGCGATTAAAAAACCAATCCAAAGAGCTGAAAGACGCACACTGTCAGAGGAAACTGGCCATGCAGGAATTCATGGAGATCAATGAGCGGCTAACAGAATTGCACACCCAAAAACAGAAACTTGCTCGCCATGTCCGAGATAAGGAAGAAGAGGTGGACCTGGTGATGCAAAAAGTTGAAAGCTTAAGGCAAGAACTGCGCAGAACAGAAAGAGCCAAAAA
EEK	ENST00000272164.6_cds_1_EEK	chr1	227925262	227925482	-	ACCCTGGAGCCAGAGGCGGCTGCCCAGGCGCACTACAAGGCCTGCGACCGGCTGAAGCTGGAGCGGAAGCAGCGGCGCATGTGCCGCCGGGACCCGGGCGTGGCAGAGACGCTGGTGGAGGCCGTGAGCATGAGTGCGCTCGAGTGCCAGTTCCAGTTCCGCTTTGAGCGCTGGAACTGCACGCTGGAGGGCCGCTACCGGGCCAGCCTGCTCAAGCGAG
EEKAG	ENST00000284523.2_cds_3_EEKAG	chr1	228059245	228059465	+	CTGCGAGCCCAACCCTGAGACGGGCTCCTTCGGCACGCGCGACCGCACCTGCAACGTCAGCTCGCACGGCATCGACGGCTGCGACCTGCTGTGCTGCGGCCGCGGCCACAACGCGCGAGCGGAGCGGCGCCGGGAGAAGTGCCGCTGCGTGTTCCACTGGTGCTGCTACGTCAGCTGCCAGGAGTGCACGCGCGTCTACGACGTGCACACCTGCAAGTAG
EEK	ENST00000636476.2_cds_5_EEK	chr1	228216420	228216640	+	CGGCCCCAGGGCTGACTGCCAACAAGCCGCCAGCCGCAGCTGCCCGGGAGGTGCTGGCTCGGCTGCACGAGGAGGCGCAGCTGCTGGCTGAGCTGTCAGATCAGGCTGCGGCTGTGACGTGGCTGAAGGATGGTCGCACACTGTCCCCAGGCCCCAAGTATGAGGTGCAGGCATCGGCCGGGCGGCGGGTGCTCCTTGTGCGAGATGTGGCCCGGGACGA
EEK	ENST00000636476.2_cds_6_EEK	chr1	228217012	228217232	+	GCCTCGCGCGCTTTCTGCACAAGGACATGGCGGGCAGCTGTGTGGATGCCGTGGCTGGGGGCCCGGCGCAGTTTGAGTGTGAGACCTCCGAAGCCCACGTCCACGTGCACTGGTACAAGGATGGCATGGAGCTGGGCCACTCCGGTGAGCGCTTCTTGCAGGAGGATGTGGGGACGCGGCACCGGCTGGTGGCAGCCACAGTCACCAGGCAGGATGAAGG
EEK	ENST00000636476.2_cds_16_EEK	chr1	228273828	228274048	+	CATGAAGACATCATCCTGACCGCCACACTGGCCACACCCTCTGCGGCCACGGTGACCTGGCTCAAGGATGGTGTGGAGATTCGCCGCAGCAAGCGGCATGAGACAGCCAGCCAGGGGGACACCCACACCCTGACCGTGCATGGCGCCCAGGTTCTGGACAGCGCCATCTACAGCTGCCGTGTGGGCGCAGAGGGGCAGGACTTCCCAGTGCAGGTGGAAG
EEKA	ENST00000636476.2_cds_30_EEKA	chr1	228283017	228283237	+	AGAGGCCGGCCGCCATCATCAAGCCCCTGGAAGACCAGTGGGTGGCGCCAGGGGAGGACGTGGAGCTGCGCTGTGAGCTGTCACGGGCGGGAACGCCCGTGCACTGGCTGAAGGACAGGAAGGCCATCCGCAAGAGCCAGAAGTATGATGTGGTCTGCGAGGGCACGATGGCCATGCTGGTCATCCGCGGGGCCTCGCTCAAGGACGCGGGCGAGTACAC
EEK	ENST00000636476.2_cds_48_EEK	chr1	228315899	228316119	+	GAGGCGCTGTTCGAGTGCCAGCTGTCCCAGCCCGAGGTGGCCGCCCACACCTGGCTGCTGGACGACGAACCCGTGCACACCTCGGAGAACGCCGAGGTGGTCTTCTTCGAGAACGGCCTGCGCCACCTGCTGCTGCTCAAAAACTTGCGGCCACAAGACAGCTGCCGGGTGACCTTCCTGGCTGGGGATATGGTGACGTCCGCATTCCTCACGGTCCGAG
EEK	ENST00000636476.2_cds_49_EEK	chr1	228316714	228316934	+	GCCTGGAGATCCTGGAGCCTCTGAAAAACGCGGCGGTCCGGGCCGGCGCACAGGCATGCTTCACCTGCACGCTCAGCGAGGCGGTGCCCGTGGGAGAGGCGTCCTGGTACATCAATGGCGCGGCAGTGCAGCCGGATGACAGCGACTGGACTGTCACCGCCGACGGCAGTCACCACGCCCTACTGCTGCGCAGCGCCCAGCCCCACCACGCCGGGGAGGT
EEK	ENST00000636476.2_cds_50_EEK	chr1	228317530	228317750	+	GGCAGCTCCCATGAGTGATGGAGGCGGTGGTCTCTGTGGCTACCGCGTGGAGGTGAAGGAGGGGGCCACAGGCCAGTGGCGGCTGTGCCACGAGCTGGTGCCTGGACCCGAGTGTGTGGTGGATGGCCTGGCCCCCGGGGAGACCTACCGCTTCCGTGTGGCAGCTGTGGGCCCTGTGGGTGCTGGGGAACCGGTTCACCTGCCCCAGACAGTGCGGCTT
EEK	ENST00000636476.2_cds_53_EEK	chr1	228321570	228321790	+	GGTGGGGGATGCCCTGCGGCTGGAGTGTGTCGTGGCCAGCAAGGCAGATGTGCGAGCCCGCTGGCTGAAGGATGGTGTGGAGCTGACCGATGGGCGGCACCATCACATCGACCAGCTTGGGGATGGCACCTGCTCTCTGCTGATCACTGGCCTGGACCGTGCTGATGCTGGCTGCTACACCTGTCAGGTGAGCAACAAGTTTGGCCAGGTGACCCACAGT
EEK	ENST00000636476.2_cds_99_EEK	chr1	228377071	228377291	+	GGCAATGCTGGGAGAAGGCCAGCGGGCGGGCGCTGGCCGCCAAGATCATCCCCTACCACCCCAAGGACAAGACAGCAGTGCTGCGCGAATACGAGGCCCTCAAGGGCCTGCGCCACCCGCACCTGGCCCAGCTGCACGCAGCCTACCTCAGCCCCCGGCACCTGGTGCTCATCTTGGAGCTGTGCTCTGGGCCCGAGCTGCTCCCCTGCCTGGCCGAGAG
EEK	ENST00000284551.11_cds_5_EEK	chr1	228395032	228395252	-	GGGACGTGACCTTGGACCCGGACACCGCCAACCCTGAGCTGATCCTGTCTGAAGACAGGCGGAGCGTGCAGCGGGGGGACCTACGGCAGGCCCTGCCGGACAGCCCAGAGCGCTTTGACCCCGGCCCCTGCGTGCTGGGCCAGGAGCGCTTCACCTCAGGCCGCCACTACTGGGAGGTGGAGGTTGGGGACCGCACCAGCTGGGCCCTGGGGGTGTGCAG
EEK	ENST00000391860.7_cds_1_EEK	chr1	230356913	230357133	-	ATGATCTCCACCAGCATCTCCCACTGCGAGTCCGTCCTCAGCATCTGGAGCGGAGGCTTCTACAGCAACCGCAGCCTCGCCCTCGTCATGAGCCAGGCCCGCTTCGAGAAGATCCTCAAGTACTTCCACGTCGTGGCCTTCCGCTCCAGCCAGACCACGCACGGGCTCTACAAGGTCCAGCCCTTCCTCGACTCCCTGCAGAACAGCTTCGACTCTGCCT
EEK	ENST00000366621.8_cds_1_EEK	chr1	233666594	233666814	+	GTTATGGCCACACCGTGCCCTTGTCAGATGGAGGTAAGGCCTTCTGCATCATCTACTCCGTCATTGGCATTCCCTTCACCCTCCTGTTCCTGACGGCTGTGGTCCAGCGCATCACCGTGCACGTCACCCGCAGGCCGGTCCTCTACTTCCACATCCGCTGGGGCTTCTCCAAGCAGGTGGTGGCCATCGTCCATGCCGTGCTCCTTGGGTTTGTCACTGT
EEKAG	ENST00000366617.3_cds_6_EEKAG	chr1	234323023	234323243	+	CAGTCAGATCGTCTTCAATGGGGTCCGGGTCATCGCCATCATCATCATCGGCCTGGGTTTTCTCCTCCTGCTCCTGCCAGAGGAGTGGGATGTCTGGTTGATCAAGCTGCTCACCCGACTCAAAGTGAGGAAGAAGGAGGAGCCTGCAGAGGGCGCTGCCGACCTGAGCTCAGGACCTCAGAGCAAGAACAGAAGAGCCCGCCCTTCCTTCGCCCGCTAA
EEK	ENST00000264187.7_cds_7_EEK	chr1	236025895	236026115	-	TACACGGTGACTGAGCCCGAGCGAGATGGGGCATCTCCTTCACGCATCTACACTTACCAGTGGCGCCAGACCATCACCTTCCAGGAATGCGTCCACGATGACTCCCGGCCAGCCCTGCCCAGCACCCAGCAGCTCTCGGTGGACAGCGTGTTCGTCCTGTACAACCAGGAGGAGAAGATCTTGCGCTATGCTCTCAGCAACTCCATTGGGCCTGTGAGGG
EEKA	ENST00000318160.5_cds_1_EEKA	chr1	240493132	240493352	-	TCGGAGAGATGGCAGCACCAGATCAAGGAGGTGCTGGCCTCCAGCCAGGAGGCCCTGGTGGTCACCGAGCGCAAGTACCTCAAGAGTGACTGGTGCAAGACGCAGCCGCTGCGGCAGACGGTGAGCGAGGAGGGCTGCCGGAGCCGCACCATCCTCAACCGCTTCTGCTACGGCCAGTGCAACTCCTTCTACATCCCGCGGCACGTGAAGAAGGAGGAGG
EEK	ENST00000444376.7_cds_6_EEK	chr1	244858016	244858236	-	GAATGGACAAGATCTTGGCGTTGCCTTCAAAATCAGTAAGGAAGTTCTTGCTGGACGGCCACTGTTCCCGCATGTTCTCTGCCACAACTGTGCAGTTGAATTTAATTTTGGTCAGAAGGAAAAGCCATATTTTCCAATACCTGAAGAGTATACTTTCATCCAGAACGTCCCCTTAGAGGATCGAGTTAGAGGACCAAAGGGGCCTGAAGAGAAGAAAGAT
EEKAG	ENST00000407071.7_cds_1_EEKAG	chr1	245156463	245156683	+	CGGCTCCCCGGGACCCGCCTCCCCCGGCATCGGCACTAGTTCGCCGGGCTCCTTGGGCGGCTCTCCGGGCTTCGGCACAGGCTCCCCGGGCTCCGGCAGCGGCGGCGGCTCCTCCCCCGGCTCGGACCGCGGCGTCTGGTGCGAGAACTGCAACGCCCGCCTGGTGGAGCTCAAGAGGCAGGCCCTGAGGTTGCTCCTCCCGGGGCCCTTCCCGGGCAAG
EEK	ENST00000366472.6_cds_6_EEK	chr1	248812150	248812370	-	GAGCACAAGGCCAAGGTGACAGAACTGGAGCAGCAGGTAGCTCAGGCCAAGACGCGCTACTCCGTGGCCCTTCGTAACCTGGAGCAGATCAGCGAGCAGATTCACGCACGGCGCCGCGGGGGTCTGCCTCCCCACCCCCTGGGCCCTCGGCGCTCCTCCCCCGTGGGGGCCGAGGCAGGACCCGAGGACATGGAGGACGGAGACAGCGGGATTGAGGGGG
EEK	ENST00000306601.9_cds_6_EEK	chr1	248855724	248855944	-	GTGAGCCTGATGCCCCCAGACTACTGCCTTCCCCTGTCACCTGCACACCTAAAGAGGGGGAGACACCACCAGCCCCTGCAGCACTCTCCAGTCCTCTTGCTGTGCCGGCCTTGTCAGCATCCTCATTGAGTTCCAGAGCTCCTCCACCTGCAGAAGTCAGGGTGCAGCCACAGCTCAGCAGGACCCCTCAAGCGGCCCAGCAGACTGAGGCCCTGGCCAG
EEK	ENST00000306601.9_cds_3_EEK	chr1	248857277	248857497	-	GTCCTGAGCCTTTGCCTCCAAAAGGTCTGCAGTATCTGGTGCTCTTGTCTCATGCCCACAGCCGAGAGTGCAGCCTGGTGCCCGGGCTTCGGGGGCCTGGCGGCCAAGATGGGGGGCTTGTGTGGGAGTGCTCAGCAGGCCATACCTTCTCCTGGGGACCCTCTTTGAGCCCTACACCTTCAGAGGCACCCAAGCCAGCCTCCCTTCCACATACTACTCG
EEK	ENST00000399161.8_cds_14_EEK	chr2	1892036	1892256	-	CAGCAGCAGCACCAGCAGCTACGCGCCCAGCAGCAGCAGCAACCTGAGCTGCGGCGGGGGCAGCAGCGCCAGCAGCACGTGCAGCAAGAGCAGCTTCGACTACACGCACGACATGGAGGCGGCCCACATGGCGGCCACCGCCATCCTCAACCTGTCCACGCGCTGCCGCGAGATGCCGCAGAACCTGAGCACCAAGCCGCAGGACCTGTGCGCCACGCGG
EEK	ENST00000382040.4_cds_2_EEK	chr2	6886934	6887154	+	GTGAGTATTTGGACATTCTCGCTATCTCCTGTGACAGCTTTGACGAGGAAGTCAATGTCCTTATTGGCCGTGGCCAAGGAAAGAAGAACCATGTGGAAAACCTTCAAAAGCTGAGGAGGTGGTGTAGGGATTATAGAGTCGCTTTCAAGATAAATTCTGTCATTAATCGTTTCAACGTGGAAGAGGACATGACGGAACAGATCAAAGCACTAAACCCTGT
EEK	ENST00000305883.6_cds_3_EEK	chr2	10052287	10052507	+	GCTGTCACGCCACCGCAGAACTCACACAGGGGAGAAGAAGTTTGTGTGCCCGGTGTGTGACCGACGTTTCATGCGCAGTGACCACCTGACGAAGCATGCCCGGCGCCACATGACGACCAAGAAGATCCCAGGCTGGCAGGCAGAGGTTGGCAAGCTGAACAGAATCGCCTCTGCAGAGAGCCCGGGGAGCCCACTGGTGAGCATGCCAGCCTCTGCCTGA
EEK	ENST00000272224.5_cds_1_EEK	chr2	20671205	20671425	+	CGAGGGCCTTTGCGACTTCCCTTTGCGTTCGCACCTCGAGCCCACCAACCATGCCATCATTCAGACGCTGCTCAACTCCATGGCACCAGACGCGGCGCCGGCCTCCTGCTGTGTGCCAGCGCGCCTCAGCCCCATCAGCATCCTCTACATCGACGCCGCCAACAACGTTGTCTACAAGCAATACGAGGACATGGTGGTGGAGGCCTGCGGCTGCAGGTAG
EEK	ENST00000238721.9_cds_1_EEK	chr2	24082900	24083120	-	CAGCAACATTTTGGGACTTGAGGCATCTGGACATGTGGCAGAGCTGGGGCCTGGCTGCCAGGGACACTGGAAGATCGGGGACACAGCCATGGCTCTGCTCCCCGGTGGGGGCCAGGCTCAGTACGTCACTGTCCCCGAAGGGCTCCTCATGCCTATCCCAGAGGGATTGACCCTGACCCAGGCTGCAGCCATCCCAGAGGCCTGGCTCACCGCCTTCCAG
EEK	ENST00000401533.7_cds_5_EEK	chr2	26187254	26187474	+	CTCCCCATCGCCGGACACCTACTCCCTCTATTGCTACCCATGCACCTGGGGAGACTGCAAGGTGGGCGAGTCCTCTAGCCGCCCAGCCCCCGGTCCCCTACCCTCAACCACACAGCCCAGCCAGGCCTCCCGGGCCCTCACAGAGCCTCTGAGCGGTCGAGCCGCCTCCCTTCTGGGGGCTGACACCCCTGTTAAGACCTACCACAGCTGCCCTCCTCTA
EEKG	ENST00000302909.4_cds_1_EEKG	chr2	26728328	26728548	+	AAGAGCCGCGAGAAGCTGCAGTACTCCATCCCCATGATCATCCCGCGGGACCTCTCCACGTCCGACACGTGCGTGGAGCAGAGCCACTCGTCGCCGGGAGGGGGCGGCCGCTACAGCGACACGCCCTCGCGACGCTGCCTGTGCAGCGGGGCGCCACGCTCCGCCATCAGCTCGGTGTCCACGGGTCTGCACAGCCTGTCCACCTTCCGCGGCCTCATGA
EEK	ENST00000296096.6_cds_1_EEK	chr2	27150122	27150342	+	AGCGAGGCCAGTCCTGAGAATGCCGCGCGGGAGCGGAGCCGGGTCAGGACGCTGCGCCAGGCCTTCTTGGCCTTGCAGGCTGCTCTGCCTGCCGTGCCGCCCGACACCAAGCTCTCCAAGTTGGACGTGCTGGTGCTCGCCGCCAGCTACATAGCCCACCTCACCCGCACACTCGGCCACGAGTTGCCTGGCCCTGCCTGGCCGCCCTTCCTGCGTGGAC
EEK	ENST00000260570.8_cds_21_EEK	chr2	27461268	27461488	-	TAGTTACTACCAGTGGCTGATGGACACACAGCAAGAGGAGCGAGCAGGTGAACTACAGGAGAGCCAAGGGGATGGGCTAGCAGCCATCAGCCTCTACCTCAAAGCTGGGCTCCCTGCCAAAGCTGCTCGGCTGGTGCTGACCCGAGAGGAACTGCTAGCCAACACAGAGCTGGTAGAACACATCACTGCAGCCCTTATCAAGGGGGAACTCTACGAAAGG
EEK	ENST00000421745.7_cds_28_EEK	chr2	32468532	32468752	+	ACCAGATAAGGCAGTTGAGGAAGACAGTAGGGTTTTTTCTGCTTATCAAGATTGTATTCAGCTACAGCTTCAACTAAATTTGGCTCATAATGCAGTGCAGAGGCTCAAAGTGGCGCTAGGTGCAAGCCGGAAGATGTTGAGTGAAACATCAAATCCAGAAGATTTAATTCAGACATCTTCCACAGAGCAGTTACGTACTATCATCAGATATTTACTGGAC
EEK	ENST00000379241.7_cds_12_EEK	chr2	36808476	36808696	+	GTGCAGAACAAACGGCTTCTACTCGCTCCACGTGCAGAGCTGGTTTGGCCTCCACAAGACCCTGCAGCCTCTGGTGAAGCGGGTCTGCGACACTGACCGCCTGGCCTGCAGCAAGACCTGCTTGAACTCGGCTGACATTGGCTTCGTCATCGACGGCTCCAGCAGTGTGGGGACGGGCAACTTCCGCACCGTCCTCCAGTTTGTGACCAACCTCACCAAA
EEK	ENST00000402219.8_cds_19_EEK	chr2	38995122	38995342	-	TCAAACCCAAGACCAGGTACCATGAGGCATCCCACACCTCTGCAGCAGGAGCCAAGGAAAATTAGTTATAGTAGGATCCCTGAAAGTGAAACAGAAAGTACAGCATCTGCACCAAATTCTCCAAGAACACCGTTAACACCTCCGCCTGCTTCTGGTGCTTCCAGTACCACAGATGTTTGCAGTGTATTTGATTCCGATCATTCGAGCCCTTTTCACTCAA
EEK	ENST00000306078.2_cds_1_EEK	chr2	42444042	42444262	-	TCTTCATTTGTGTTGCCATGGCAATCTTTAGTGCACTTTCTCAGCTTCTTGAACATGGGCTGGACCTGGAAACATCCAACAAGGACTTTACCAGCATTCCTGCTGCCTGCTGGTGGGTGATTATCTCTATGACTACAGTTGGCTATGGAGATATGTATCCTATCACAGTGCCTGGAAGAATTCTTGGAGGAGTTTGTGTTGTCAGTGGAATTGTTCTATT
EEK	ENST00000405006.8_cds_31_EEK	chr2	43292970	43293190	-	GAGGAAGTCAGAGGGATTATCTCAGGATCAGAGCTGATAACGGGATTCCCTTGGGCCTTCAAGGTGCCAGGCCTGCCCCAGTACCTCCAGAGCCTCACCAGACTAGCCATTGCTGCAGTGTGGGCCGCGGCAGCCAAGAGTGGAGAGCGGGAGACGAATGTCCCCATCTCTTTCTCTCAGCTGTTAGAATCTGCCTTCCCTGAAGTGCGCTCACTAACAC
EEKA	ENST00000282406.9_cds_7_EEKA	chr2	43700388	43700608	+	CATGATACGACCACTGAGACCTCAGGAAACTGATCTTGATCTAGTTGATGGAGACAGTACAGAAGTTTTAGAGAATATGGACACGAGTTGTGATGATGGATTATTTTCCTATGACTCCTTGGACTCTCCAAATTCAGATGACCAGGAACACTGTGACTCAGCAAAGAAGGTGGCATACAGCAAACCTCCAACTCCTCCCCTGCACCGTTTTCCTTCTTGG
EEK	ENST00000234420.11_cds_4_EEK	chr2	47803433	47803653	+	CTGGCTAACTATAGTCGAGGGGGTGATGGTCCTATGTGTCGCCCAGTAATTCTGTTGCCGGAAGATACCCCCCCCTTCTTAGAGCTTAAAGGATCACGCCATCCTTGCATTACGAAGACTTTTTTTGGAGATGATTTTATTCCTAATGACATTCTAATAGGCTGTGAGGAAGAGGAGCAGGAAAATGGCAAAGCCTATTGTGTGCTTGTTACTGGACCAA
EEK	ENST00000394754.5_cds_7_EEK	chr2	48646774	48646994	+	AAGTTCTCACTATATCAGTCTTCCAGGTGTTGTATTTTCTCCACAGGTCTCTCAAACAAATTCTAATGTGGAGTCAGTGCTCAGTGGTTCAGCTAGCATGGCTCAAAATCTGCATGATGAGTCCCTCTCCACAAGCCCTCATGGGGCTCTCCACCAGCACGTGACTGATATTCAGCTTCATATTCTTAAAAATAGGATGTATGGATGTGATTCTGTAAAG
EEK	ENST00000356842.9_cds_3_EEK	chr2	60460756	60460976	-	CCGGCCGCGATGCCCAACACGGAGAACGTGTACTCGCAGTGGCTCGCCGGCTACGCGGCCTCCAGGCAGCTCAAAGATCCCTTCCTTAGCTTCGGAGACTCCAGACAATCGCCTTTTGCCTCCTCGTCGGAGCACTCCTCGGAGAACGGGAGTTTGCGCTTCTCCACACCGCCCGGGGAGCTGGACGGAGGGATCTCGGGGCGCAGCGGCACGGGAAGTG
EEKG	ENST00000313349.3_cds_1_EEKG	chr2	64636461	64636681	-	TAATTAACAACATGTTGAGGCGGATCCAGGAGGAACTCAAACAGGAAGGCAGCCTGAGGCCCATGTTCACCCCCTCCTCCCAGCCCACCACCGAGCCCAGCGACAGCTACCGAGAGGCCCCGCCGGCCTTCAGCCACCTGGCGTCCCCGTCCTCCCACCCCTGCGACCTCGGAAGCACTACGCCCCTGGAGGCCTGCCTCACCCCGGCCTCACTGCTCGA
EEKAG	ENST00000377990.7_cds_2_EEKAG	chr2	65071568	65071788	+	CAGATTTGCCCCAGGCACTGGACCTCAGCCAGCAGCCTCACAGCTCAGGTCTCTCTTGCCTGTCACAGTGGAAGTCCGTGCTGAGCCCAGGTTCCGCAGCTCAGCCTTCCAGCTGCAGCATCTCTGCTTCCTCCACAGGCAGCAGTCTCCAGGGTCACCAGGAGAGGGCGGAGCCTCGTGGTGGTTCTCTGGCCAAGGTCTCCTCCTCCCTGGAGCCGGT
EEKAG	ENST00000260569.4_cds_2_EEKAG	chr2	65071568	65071788	+	CAGATTTGCCCCAGGCACTGGACCTCAGCCAGCAGCCTCACAGCTCAGGTCTCTCTTGCCTGTCACAGTGGAAGTCCGTGCTGAGCCCAGGTTCCGCAGCTCAGCCTTCCAGCTGCAGCATCTCTGCTTCCTCCACAGGCAGCAGTCTCCAGGGTCACCAGGAGAGGGCGGAGCCTCGTGGTGGTTCTCTGGCCAAGGTCTCCTCCTCCCTGGAGCCGGT
EEKAG	ENST00000332372.6_cds_2_EEKAG	chr2	70785414	70785634	-	AGACCCAGATGAGCAGAGCTATAGTAACAACAGTTCTGAATCACATACATCCTCGGCAAGACAGCTGTCAAGAAACATCACCCAACATATCAGCTGTGCTTTCGGCTTGAAGAATGAAGAGGAAGGGCCTTGGGCAGATGGTGGCAGTGGTGAGCCAGCACACGCTTGTCGCCACAGTGTGATGTCTACGACTGAAATTATCTCCCCAACCAGAAGTCTG
EEK	ENST00000295133.9_cds_4_EEK	chr2	73264294	73264514	-	CCCGAGGGAGGCAGTGGGCGGGGTCGGCGAGCAGAGAGGGTCAGCCCCTCACGCTCCAATGAGGTCATCAGCCCAGAGATCCTGAAGATGCGAGCTGCCCTCTTCTGCATCTTCACCTACCTGGACACGCGCACACTGCTGCATGCTGCCGAGGTCTGCCGGGACTGGCGCTTCGTGGCCCGCCACCCCGCAGTCTGGACAAGGGTGCTGCTTGAGAATG
EEK	ENST00000295133.9_cds_3_EEK	chr2	73265292	73265512	-	AGGCTGCCAACGGGGGCTCAGAGCGGTCCCAGCCCCCTCGCAGCTCAGGCCTGCGGCGCCAGGCCATCCAGAACTGGCAGCGCAGACCCCGCCGACACAGCACTGAGGGGGAAGAGGGTGATGTCTCCGACGTTGGCTCCCGAACCACTGAGTCAGAGGCTGAGGGCCCGTTGGATGCGCCCCGCCCCGGGCCTGCTATGGCTGGGCCATTGAGCAGCTG
EEKA	ENST00000409262.8_cds_3_EEKA	chr2	74046546	74046766	+	GTCCTCTTATGGGGCCCTTAGCACCCGGCTCTATGAAACCTTCAACCGTGAGATGAGTCGTGAGGCTGGGAACAACAGCAGGGGACCCCGGCCAGGGCCTGAGGGCTGCTCTGCTGGCAGCGAAGACCTTGACACACTGCAGACGGCCCTGGCCCTCGCGCGGCATGGTATGAAACCACCCAACTGCAACTGCGATGGCCCAGAATGCCCTGACTACCTC
EEK	ENST00000409262.8_cds_11_EEK	chr2	74101747	74101967	+	GTGGCCGTGGCCCCAGCCCACGGCTCCATCCTCATCGAGTGTGCCCGGCGGGAGCTGCACGCCACCACGCCGCTTAAGAAGCCCAACCGCTGCCACCCCACCCGCATCTCGCTGGTCTTCTACCAGCACAAGAACCTCAACCAGCCCAACCACGGGCTGGCCCTCTGGGAAGCCAAGATGAAGCAGCTGGCGGAGAGGGCACGGGCACGGCAGGAGGAGG
EEK	ENST00000264094.8_cds_9_EEK	chr2	74534530	74534750	-	CAGCACTGGTGCAGGAGACCGCCTACATCGAAGACCGGCCCCTGCATATGTTGTACTGTGCTGCGGAAGAGAACTGCCTGGCCAGCTCAGCCCGCTCAGCCAACTGGCCCTATGGTCACCGGCGTCTGCTCCGATTCTCCTCCCAGATCCACAACCTGGGACGAGCTGACTTCAGGCCCAAGGCTGGGCGCCACTCCTGGGTGTGGCACGAGTGCCATGG
EEK	ENST00000339773.9_cds_5_EEK	chr2	74675164	74675384	+	ATCACCAACAACATGAAGCTCCGGCACTTTGGCTCATCTCTCTCCCTGCCTGACCGCGTACTCACCTTCATCCGGGACCACCCACTCATGGACAGGCCAGTGTTTCCAGCTGATGGCCACCCCCTGCTGGTCACTACAGATACAGCCTATCTCAGAGTCGTGGCCCACAGGGTGACCAGCCTCTCAGGGAAAGAGTATGATGTGCTCTACCTGGGGACAG
EEK	ENST00000335459.9_cds_4_EEK	chr2	84823952	84824172	-	CTCTGTCCACCATCTTTGCTCCAAAAGTCCCTACCCTGGAAGTACCGGCACCAGAAGCCGTATCCTCAGGGCACTCAACGCTGCCTCCCCTTGTGTCCCGGCCTGGAAGTGCCGACACGCCCAGTGAGGCCGAACAGAGGTTCCGGAAGAAGCGGAGGCGGTCACAGCGGAGGCCGCGACTCCGGCAATTCAGCGATCTGTGGGTCCGCCTGGAGGAGAG
EEKG	ENST00000398263.6_cds_2_EEKG	chr2	85326584	85326804	-	GAGGAAGTTAAGTCTTCAGAGCCTACTGAGGATGTGGAGCCCAAAGAGGCTGAAGATGATGATACAGGACCCGAGGAGGGCTCACCGCCCAAAGAAGAGAAAGAAAAGATGTCCGGTTCTGCCTCCAGTGAGAACCGTGAAGGGACACTTTCGGATTCCACGGGTAGCGAGAAGGATGACCTTTATCCGAACGGTTCTGGAAATGGCAGCGCGGAGAGCA
EEK	ENST00000359548.8_cds_14_EEK	chr2	96024426	96024646	-	CTGACGGAGGAGATACTGTTGCGTGGCTTTGATGTAGGCTTCTCTGGGCAGCTGCGGAGCCTGCTGCAGCACTCACTGAGCCTGCTGCGGGCGCACGTGGCCCTGCTGCGCATCCGTCAGGGTGACTTGCTGGTGGTGCCGCAGCCTGGCCCAGGCCTCACACACCTGGCACAACTGAGTGCTGAGCTGCTGCCCGTCTTCCTGAGCGAGGCTGTGGGCG
EEK	ENST00000376840.8_cds_3_EEK	chr2	101054107	101054327	-	GCCGAGGAGACCAGCAGCAGGCTCGCCGAGCAGGAGGAGGAACCCGAGAAATTCCGAGAAGCCCTGGTGAAGTTCGAGGCCAGGTTCAACTTCCCCGAGGCGGAGAAGCTGGTCACCTACTACTCCTGCTGCTGTTGGAAGGGCAGGGTGCCCCGCCAGGGCTGGCTGTACCTCAGCATCAACCACCTCTGCTTCTACTCCTTCTTCCTGGGCAAGGAAC
EEKAG	ENST00000264257.7_cds_10_EEKAG	chr2	102235040	102235260	+	TGAAGGTTATTCTCATTGAGCTGGAGAAAATCGAGGACTACACAGTCATGCCAGAGTCAATTCAGTACATCAAACAGAAGCATGGTGCCATCCGGTGGCATGGGGACTTCACGGAGCAGTCACAGTGTATGAAGACCAAGTTTTGGAAGACAGTGAGATACCACATGCCGCCCAGAAGGTGTCGGCCGTTTCCTCCGGTCCAGCTGCTGCAGCACACACC
EEKA	ENST00000272542.8_cds_7_EEKA	chr2	112659203	112659423	+	GTGCAGTGCAGTTGCCTAATGGGAACCTTGTCCAGTTCAGTCAAGCCGTCAGCAACCAAATAAACTCCAGTGGCCACTACCAGTATCACACCGTGCATAAGGATTCCGGCCTGTACAAAGAGCTACTCCATAAATTACATCTTGCCAAGGTGGGAGATTGCATGGGAGACTCCGGTGACAAACCCTTAAGGCGCAATAATAGCTATACTTCCTATACCAT
EEK	ENST00000245796.11_cds_1_EEK	chr2	113182798	113183018	+	CACCTGGGGAGCCCCTCTGCCCAGAGGGAGCACAGGCAGAACACAGCATCACCAGGGTCACCAGTGAACAGCCATCTACCGGGGAGCCCAAAGCAGAACCGGAGCACGTCCACACAGGTAGTGTTCTGGGCAGGCATCCTGCAGGCCCAGATGTGTGTCCTAGACCTGGAGGAGGAGCTGGAGAAGACGGAAGGGCTCAAGGCTGGGCTGAAATGCTGTC
EEK	ENST00000393106.6_cds_3_EEK	chr2	119247916	119248136	+	AGAACAAGTTCTTCAAGCTGCCCGTGTCCGTGGTCAACACCACACTGCCGTGCGTGGCCTACGTGCTGCTGTCACTCGTGTACTTGCCCGGCGTGCTGGCGGCTGCCCTGCAGCTGCGGCGCGGCACCAAGTACCAGCGCTTCCCCGACTGGCTGGACCACTGGCTACAGCACCGCAAGCAGATCGGGCTGCTCAGCTTCTTCTGCGCCGCCCTGCACGC
EEK	ENST00000322313.9_cds_15_EEK	chr2	127719840	127720060	-	ACAGGGGCCCCAGGGCCCGCCCCAGGGGTTGCCACGGCCTCAGGACATGCATGGGCCCCAAGGAATGCAGAGGCATCCTGGACCTCATGGCCCTTTGGGACCTCAAGGGCCACCTGGACCACAAGGTAGTTCTGGTCCTCAAGGTCATATGGGTCCTCAGGGTCCACCTGGCCCACAGGGTCACATAGGCCCCCAAGGCCCGCCTGGCCCTCAGGGTCAC
EEKA	ENST00000264158.13_cds_23_EEKA	chr2	135168544	135168764	+	GCTGCAGCTATGACTCCACCAGAGGAGGAATTGAAGAGAATGGGCTCCCCAGAGGAAAGAAGGCAGAACTCCGTGTCAGACTTCCCACCCCCTGCTGGCCGGGAATTCATTTTGCGCACCACTGTGCCGCGCCCTGCTCCCTACTCCAAAGCTCTGCCTCAGCGGATGTACAGTGTTCTCACCAAAGAGGACTTTAGACTTGCAGGTGCCTTTTCATCAG
EEK	ENST00000264162.7_cds_7_EEK	chr2	135808516	135808736	-	TCTGCCTCAACACGTACTACTCCAGAATCGTGCAGCACAAAACACCCAGGCTAAACCCACCCTCCTACGAAGACGACCAGGAGATGGCTGAGGAGGAGGACCCTTCGTGGCCTTCCACGGCAATGAACAGAGCTGCGCCCTGGGGGACGCGAAGGCTGCTGAACTGGATCAAGGAAGAGTATGGTGACATCCCCATTTACATCACCGAAAACGGAGTGGG
EEKG	ENST00000264192.8_cds_7_EEKG	chr2	157415676	157415896	-	CAAGGAGGGGGATGATTTTCTGAGGAGGTCATCTTCAAGGAGGAACCGGAGCATCAGTAACACCAGCAGCGGATCCATGTCTCCCTTGTGGGAGGGCAACTTATCAAGCATGTTTGGGACCCTGCCCCGGAAGAGCAGAAAGGGAAGTGTCCGAAAGCAACTCTTGAAATTTATCCCTGGCCTTCATCGTGCTGTGGAAGAGGAAGAAAGTCGCTTTTGA
EEK	ENST00000389757.7_cds_6_EEK	chr2	158625110	158625330	+	CGCCTCCCCAACAGCTATACGGCGGATTGGGTCAGTCACCTCCCGGCAGACCTCCAATCCCAACGGACCAACCCCTCAATACCAAACCACCGCCAGAGTGGGGTCCCCACTGACCCTGACGGATGCACAGACTCGAGTAGCTTCCCCATCCCAAGGCCAGGTGGGGTCGTCGTCCCCCAAACGCTCAGGGATGACCGCCGTACCACAGCATCTGGGACCT
EEK	ENST00000392782.5_cds_26_EEK	chr2	159349782	159350002	-	AGACTCTAATAATCTGTTTAATACTGGTTCAAGTGGTCCAGGGAAGTTCTACAGTCCTCTCCCCAATGACCAGTTACTAAAAACGCTGACTGAAAAGAATAGACAATGGTTTAGTCTTTTGCCACGAACACCCTGTGATGACACTTCACTTACTCATGCCGATATGTCAACTGCTTCTTTGGTGACTCCTCAGTCTCAGCCACCATCTAAGTCACCTTCA
EEK	ENST00000283243.13_cds_1_EEK	chr2	160044812	160045032	-	CATGGCCTCTTTAACATAGGAGGCAGTGGTTGCCTGGGCCTGAATTTCTCCGCCCCAGAGCAGCCATTAAGCTTATATGAATGTGACTCCACCCTCGTTTCCTTACGGTGGCGCTGTAACAGGAAGATGATCACAGGCCCGCTGCAGTACTCTGTCCAGGTGGCGCATGACAACACAGTGGTGGCCTCACGGAAGTATATTCATAAGTGGATTTCTTATG
EEK	ENST00000454569.6_cds_11_EEK	chr2	166284485	166284705	-	GCACAGCATTTTTGGAGACAATGAGAGCAGAAGGGGCTCACTGTTTGTGCCCCACAGACCCCAGGAGCGACGCAGCAGTAACATCAGCCAAGCCAGTAGGTCCCCACCAATGCTGCCGGTGAACGGGAAAATGCACAGTGCTGTGGACTGCAACGGTGTGGTCTCCCTGGTTGATGGACGCTCAGCCCTCATGCTCCCCAATGGACAGCTTCTGCCAGAG
EEK	ENST00000320370.11_cds_7_EEK	chr2	181902240	181902460	+	TAAAGAAACTCAAAGTCATGAGAGTAAACTGGGTGAGGAATCTGGTATTGTAGAATCCAAATTAGATAGTGATTTCAACATATCCAGCCACAGTGAGCTGGAAAATAGCAGTGAGCTGAAAAGTGTCCATATATCCACACCTGAAAAAGAGCCTTGTGCACCACTGACAATACCATCCATAAGAAATATAATGACACAGCAGAAGGACTCCTTCGAAATG
EEK	ENST00000359878.8_cds_6_EEK	chr2	200490120	200490340	-	TGGGGCTGCGAGCGCTGAAAATGGAGGCACGCACTTACCTCCAGCTAAGGTGCTACTCTCCGACAAGAAGCCTACACCCCAGCGGGTGATAAAGCTGAAGAGGACTCCGCTGTGCGCCACCGCGCCTTGCCTGCCCTCCCCCACGGCCACGAGGCAGGCCAACTCCCTCAAGCCGCTTCCCGGCGAAGCTGCCCGTGCCTTGGGAGTGCGGACTGAGAAC
EEKA	ENST00000450993.7_cds_5_EEKA	chr2	218622646	218622866	+	GCAGCAGACACGTCCCAGTCTGGAACCCTGGAAGGAGAAGAATTCGTACAGTTCTATAAGGCATTGACTAAACGTGCTGAGGTGCAGGAACTGTTTGAAAGTTTTTCAGCTGATGGGCAGAAGCTGACTCTGCTGGAATTTTTGGATTTCCTCCAAGAGGAGCAGAAGGAGAGAGACTGCACCTCTGAGCTTGCTCTGGAACTCATTGACCGCTATGAAC
EEK	ENST00000449707.5_cds_7_EEK	chr2	218644764	218644984	-	CTCTGATGTGTGAGGTGTGTGCCTTCGCCTGCAAGCGGAAGTATGAGCTGCAGAAGCACATGGCTTCCCAGCACCACCCTGGCACACCGGCCCCACTCTACCCTTGCCACTACTGCAGTTACCAGAGCCGCCACAAGCAGGCTGTGCTGAGCCATGAGAACTGCAAGCATACCCGCCTCCGTGAGTTCCACTGTGCCCTCTGTGACTACCGCACCTTCAG
EEKAG	ENST00000449707.5_cds_5_EEKAG	chr2	218648634	218648854	-	TGTTCCAATAAGCACCTATTCCGTAAACACAAGAAGCAGGGCCACCCTGGCAGTGAAGAGCTGCGCTGCACCTTCTGCCCCTTTGCCACCTTCAACCCAGTGGCTTACCAGGATCATGTAGGCAAGATGCATGCTCATGAAAAGATCCACCAGTGTCCTGAGTGCAACTTTGCCACTGCCCACAAGAGGGTGCTCATCCGACACATGCTTCTACATACGG
EEK	ENST00000359273.8_cds_1_EEK	chr2	218660987	218661207	+	ATGCCACTTTCAGACTTTATTCTGGCTCTGAAGGACAATCCCTACTTTGGGGCTGGATTTGGGCTGGTGGGTGTGGGCACAGCCCTGGCCCTGGCCCGGAAGGGTGTCCAACTGGGCCTGGTGGCATTCCGGCGCCATTACATGATCACACTGGAAGTCCCTGCTCGAGACAGGAGCTATGCCTGGTTGCTTAGCTGGCTCACCCGCCACAGTACCCGTA
EEK	ENST00000456909.6_cds_13_EEK	chr2	219608140	219608360	+	GCCCTCCGGAAACCCTCTGCCGGCCACCCCCACTACTTCTGCACCCAGTGCACCTCCAGCCAGCTCCCAGGGCCCCGACACTGCACCCAGACCTTCACCCCCGCAGGAGGAAGCCAGAGGCCCCCAGGAGTCACCACAGAAAATGTCAGAGGAGGTCAGGGCGGAGCCACAGGAGGAGGAAGAGGAGAAGGAGGGGAAGGAGGAGAAGGAGGAGGGGGAG
EEKG	ENST00000273063.10_cds_19_EEKG	chr2	219639481	219639701	+	GCTTATCGTCAGCCAGAAGGCGCGGAGGCTGCTCAAGGGCTCCGGTTTCCACCTGGACCTGCTCCTCATTGGCTCCCTGGGGGGGCTCTGTGGGCTGTTTGGGTTGCCCTGGCTCACGGCTGCCACGGTCCGCTCCGTCACCCATGTCAATGCGTTGACAGTGATGCGTACTGCCATCGCGCCTGGTGACAAGCCCCAGATCCAGGAGGTGCGGGAGCAG
EEK	ENST00000622008.4_cds_1_EEK	chr2	230910742	230910962	-	ATGAGTCAGCAAAACACCAGTGGGGACTGCCTGTTTGACGGTGTCAACGAGCTGATGAAAACCCTACAGTTTGCAGTCCACATCCCCACCTTCGTCCTGGGCCTGCTCCTCAACCTGCTGGCCATCCATGGCTTCAGCACCTTCCTTAAGAACAGGTGGCCCGATTATGCTGCCACCTCCATCTACATGATCAACCTGGCAGTCTTTGACCTGCTGCTGG
EEKA	ENST00000409506.1_cds_3_EEKA	chr2	238131275	238131495	+	ACTGGATCTCTTCATGCTGGGTTACTTCCAGCTGCTGGAGTGCGACCTGCCGGCGGAGGAGCGGAAGCTGCGCCACCTGCTGTGCTTCGAGGTCTTCGAGCACCTGGGCACCCACGGCTGGGAGGCTGTGCGCGCCTTCCACAAGGCCGTGACCGACGAGGTGGCCGCCGGCCGCCGGGCCTGGACCGACGGCTTCGAGGACATCAAAGCCCGCTTCTTT
EEK	ENST00000254657.8_cds_18_EEK	chr2	238253327	238253547	-	TTGAACGCCACAGCCTGGTCACCCTCAGACACGTCCCAGTCCAGCTGCCCAGCCGTGCCCTTTCCCGCCCCAGTGCCAGCAGCTTATTCACTGCCCGTGTTTCCAGCGCCAGGGACTGTGGCAGCACCCCCGGCACCTCCCCACGCCAGCTTCACAGTGCCTGCTGTGCCCGTGGACCTCCAGCACCAGTTTGCAGTCCAGCCCCCACCTTTCCCTGCCC
EEK	ENST00000264039.7_cds_2_EEK	chr2	240462362	240462582	+	CTGGGCCCGCCTGCTCGAGCGCCTCTTCAAGCAGCTGCACCCCCAGCTGCTGCTGCCTGATGACTACCTGGACTGCCTGGGCAAGCAGGCCGAGGCGCTGCGGCCCTTCGGGGAGGCCCCGAGAGAGCTGCGCCTGCGGGCCACCCGTGCCTTCGTGGCTGCTCGCTCCTTTGTGCAGGGCCTGGGCGTGGCCAGCGACGTGGTCCGGAAAGTGGCTCAG
EEK	ENST00000307486.12_cds_3_EEK	chr2	240888421	240888641	-	TGCTGTGGGCCTCTGTGCTCTTCCTGGCGCCCGAGGACTGGGCAGAACTGCAGGGCGCCGTGTACCGCCTGCTGGTGGTGCTGCTCTGTTGCCTGGCCACGCGGAAGCTGCCCCACTTCCTCCACCCGCAGCGCAACCTGCTGCAGGGCAGCGGCCTGGACCTTGGTGCCATCTACCAGCGCGTGGAGGGCTTCGCCAGCCAGCCCGAGGCGGCCCTGCG
EEKAG	ENST00000287585.8_cds_1_EEKAG	chr3	9552296	9552516	-	AGCCTGGCTACTTCGGCCTCTTCCACTACTGCGTGGGCAGCGGGCTGGCGGGCCGCGAGCTCACCTGCCGGGGCTCCTTCACCGACTTCAGCACCATCCCGTCCAGCGCCTTCAAGGCGGCCGCCTTCTTCGTGCTGCTCTCCATGGTGCTGATCCTCGGCTGCATCACCTGCTTTTCGCTTTTCTTCTTCTGCAACACGGCTACGGTCTACAAGATCTG
EEK	ENST00000383829.7_cds_1_EEK	chr3	9734365	9734585	+	CCCAGCCCCTCAGAGGTCTCACAGTCACCAGGCCGTGAGGTGATGAGCTATGCACAGGCCCAGCGCATGGTGGAGGTGGACTTGCATGGCCGCGTCCACCGCATCAGCATCTTTGACAACCTGGATGTGGTGTCAGAGGATGAGGAAGCCCCCGAGGAGGCCCCTGAGAATGGCAGCAACAAGGAGAACACTGAGACACCAGCTGCTACTCCCAAGTCAG
EEK	ENST00000383829.7_cds_2_EEK	chr3	9739586	9739806	+	CTGCATCCAGTGCCACAAGGCCAACTGTTACACAGCTTTCCATGTGACATGCGCCCAGCAGGCTGGCCTTTACATGAAGATGGAGCCTGTGCGGGAGACAGGCGCCAACGGCACCTCTTTCAGTGTCCGCAAGACAGCCTACTGCGACATCCACACGCCTCCAGGTTCAGCACGCCGACTGCCTGCCCTGTCCCACAGCGAGGGTGAGGAGGATGAAGAT
EEKG	ENST00000383829.7_cds_7_EEKG	chr3	9743637	9743857	+	AGCTAAAGCTGCTTCTGGAGCGGCTGGACGAAGTGAATGCCAGCAAGCAGAGTGTGGGCCGCTCACGGCGTGCAAAGATGATCAAGAAAGAGATGACGGCACTGCGGCGGAAGCTTGCCCATCAGCGAGAGACGGGACGTGATGGCCCTGAGCGGCATGGCCCCTCGAGCCGGGGTAGTCTGACACCCCACCCGGCAGCCTGTGACAAGGATGGGCAGAC
EEK	ENST00000383829.7_cds_8_EEK	chr3	9744234	9744454	+	AACATGTCCTCAACCCCCGCACATGAGGTGGGCAGGAGAACCTCAGTTCTGTTCTCCAAAAAGAACCCGAAGACAGCTGGACCGCCCAAGAGGCCGGGCCGGCCCCCCAAAAACCGGGAGAGCCAGATGACCCCCAGCCACGGAGGCAGTCCTGTGGGGCCCCCCCAGCTCCCCATCATGAGTTCCCTGCGTCAGCGCAAGCGGGGTAGGAGCCCCCGGC
EEK	ENST00000310252.11_cds_7_EEK	chr3	9829153	9829373	+	CCTCCCAGGACACCGTGCAGTGTCGGAAGGCCAGCTTTGAGCTCTATGGCGCTGACTTCGTGTTCGGGGAGGACTTCCAGCCCTGGCTGATTGAGATCAACGCCAGCCCCACGATGGCACCCTCCACAGCAGTCACTGCCCGGCTCTGTGCTGGCGTGCAAGCTGACACCCTGCGCGTGGTCATTGACCGGATGCTGGACCGCAACTGTGACACAGGAGC
EEK	ENST00000397056.1_cds_2_EEK	chr3	11259051	11259271	+	TTCCTCCTGCCTCTTAGAAGACAAGATGTGTGAGGGCAACAAGACCACTATGGCCAGCCCCCAGCTGATGCCCCTGGTGGTGGTCCTGAGCACTATCTGCTTGGTCACAGTAGGGCTCAACCTGCTGGTGCTGTATGCCGTACGGAGTGAGCGGAAGCTCCACACTGTGGGGAACCTGTACATCGTCAGCCTCTCGGTGGCGGACTTGATCGTGGGTGCC
EEK	ENST00000273038.7_cds_3_EEK	chr3	11564796	11565016	-	CAAGACTGCCAATGGAGACTGCCGCAGAGACCCCCGGGAGCGGAGCCGCAGCCCCATCGAGCGCGCTGTGGCCCCCACCATGAGCCTGCACGGCAGCCACCTGTACACCTCCCTCCCCAGCCTTGGCCTGGAGCAGCCCCTCGCACTGACCAAGAACAGCCTGGACGCCAGCAGGCCAGCCGGCCTCTCGCCCACACTGACCCCGGGGGAGCGGCAGCAG
EEK	ENST00000287820.10_cds_5_EEK	chr3	12416703	12416923	+	CCATTCGTTATCTATGACATGAATTCCTTAATGATGGGAGAAGATAAAATCAAGTTCAAACACATCACCCCCCTGCAGGAGCAGAGCAAAGAGGTGGCCATCCGCATCTTTCAGGGCTGCCAGTTTCGCTCCGTGGAGGCTGTGCAGGAGATCACAGAGTATGCCAAAAGCATTCCTGGTTTTGTAAATCTTGACTTGAACGACCAAGTAACTCTCCTCA
EEK	ENST00000170447.12_cds_3_EEK	chr3	12572090	12572310	+	GAAGACCCAGCCGAGCATGGTGAGTAATCCAGGCAGCTGCAGCGACCCCCAGCCCAGCCCCGAGATGAAGCCGCATTCCTACCTGGATGCCATCAGGAGTGGCCTTGATGACGTGGAGGCCAGCAGCTCCTACAGCAACGAGCAGCAGCTGTGCCCCTACGCAGCTGCTGGGGAGTGCCGGTTTGGGGATGCCTGTGTCTACCTGCACGGGGAGGTGTGT
EEKAG	ENST00000295989.9_cds_2_EEKAG	chr3	12810078	12810298	+	CCTTCCACGCCAGCCTCCTGCACTGTCTGCTGCCACAGCTGAGCAGCCCGCGCCTGGCGGTGCGCAAGCGGGCGGTCGGAGCGCTTGGCCACCTGGCGGCCGCCTGCAGCACCGACCTCTTCGTCGAGCTCGCTGACCACCTACTGGACCGGCTGCCCGGCCCGCGGGTGCCCACCAGCCCGACTGCCATCCGCACCCTGATCCAATGTTTGGGCAGCGT
EEK	ENST00000295989.9_cds_5_EEK	chr3	12815170	12815390	+	ACATGAGCTGGAAGGTGCGCCGGGCAGCTGCCAAGTGCATCGCAGCCTTGATCAGCTCGCGGCCTGACCTGCTGCCCGATTTCCACTGCACCCTGGCACCTGTGCTCATCCGCCGCTTCAAAGAACGCGAGGAGAACGTCAAGGCTGACGTCTTCACTGCTTACATCGTGCTGCTGCGGCAAACACAGCCCCCGAAGGGATGGCTGGAGGCCATGGAGGA
EEK	ENST00000295989.9_cds_7_EEK	chr3	12817404	12817624	+	CGCCTGGTCTGCGATGCCAGGTCGCCCCACTCCAGCACGGGGGTCAAGGTCCTGGCATTCTTGTCGCTGGCTGAGGTGGGTCAGGTGGCTGGGCCAGGCCACCAGCGGGAGCTGAAGGCGGTGCTCCTGGAAGCTTTGGGGTCACCCAGTGAGGATGTGAGGGCTGCAGCCTCGTATGCACTGGGCCGTGTGGGTGCTGGCAGCCTGCCCGACTTCCTGC
EEKA	ENST00000618604.4_cds_2_EEKA	chr3	12935447	12935667	-	ACTACTCAGACGGTGACAATGACAGCATCAACAGCACGTCCAACTCCAACGATACCATCAACTGCAGCTCCGAGTCATCGTCCCGTGACAGCCTGCGGGAGCAGACGCTCAGCAAGCAGACCTACCACAAGGAGGCCCGCAACAGCTGGGACTCGCCTGCCTTTAGCAACGATGTCATCCGCAAGAGGCACTACCGCATCGGCCTGAACCTCTTCAACAA
EEK	ENST00000285018.5_cds_3_EEK	chr3	13818997	13819217	-	GTACCGCAAGCCCATGGACACGGACCTGGTGTACATCGAGAAGTCGCCCAACTACTGCGAGGAGGACCCGGTGACCGGCAGTGTGGGCACCCAGGGCCGCGCCTGCAACAAGACGGCTCCCCAGGCCAGCGGCTGTGACCTCATGTGCTGTGGGCGTGGCTACAACACCCACCAGTACGCCCGCGTGTGGCAGTGCAACTGTAAGTTCCACTGGTGCTGC
EEK	ENST00000285021.12_cds_8_EEK	chr3	14158098	14158318	-	AAAGAAGCATAGCTGGTATAGACCAGTGGCTAGAGGTGTTCTGTGAGCAGGAGGAAAAGTGGGTATGTGTAGACTGTGTGCACGGTGTGGTGGGCCAGCCTCTGACCTGTTACAAGTACGCCACCAAGCCCATGACCTATGTGGTGGGCATTGACAGTGACGGCTGGGTCCGAGATGTCACACAGAGGTACGACCCAGTCTGGATGACAGTGACCCGCAA
EEK	ENST00000253699.7_cds_13_EEK	chr3	15074546	15074766	-	CCCGCTCCTCCAGCAGATCCACAACATCACATCATTCATCAGGCAGGCCAAGGCCGCGGGCCGCATGGATGAAGTGCGCACTCTGCAGGAGAACCTGCGGCAGCTGCAGGACGAGTATGACCAGCAGCAGACAGAGAAGGCCATCGAGCTGTCCCGGAGGCAGGCTGAGGAGGAGGACCTGCAGCGGGAACAGCTGCAGATGTTGCGTGAACGGGAGTTG
EEK	ENST00000383791.8_cds_7_EEK	chr3	15256893	15257113	-	TGGCCTCGGAGGCCTTTGAAGATGACAGCTGTAGCAACTTTGTGTCTGAAGATGACTCGGAAACCCAGTCCGTGTCCAGCTTTAGTTCAGGACCAACAAGCCCGTCTGAGATGCCTGACCAGTTCCCTGCGGTTGTGAGGCCTGGCAGCCTGGATCTGCCCAGCCCTGTGTCCCTGTCAGAGTTTGGGATGATGTTCCCAGTGTTGGGCCCTCGAAGTGA
EEK	ENST00000295754.10_cds_3_EEK	chr3	30671754	30671974	+	TTAACCGGCAGCAGAAGCTGAGTTCAACCTGGGAAACCGGCAAGACGCGGAAGCTCATGGAGTTCAGCGAGCACTGTGCCATCATCCTGGAAGATGACCGCTCTGACATCAGCTCCACGTGTGCCAACAACATCAACCACAACACAGAGCTGCTGCCCATTGAGCTGGACACCCTGGTGGGGAAAGGTCGCTTTGCTGAGGTCTATAAGGCCAAGCTGAA
EEK	ENST00000309558.8_cds_4_EEK	chr3	33152742	33152962	-	CCACCTTGGAGTCGTGTGTGGGGGACGGATGTCCTGGCCTCAGCAGAGGCCCTGTGATCGCCACCATTGTCACCGTCCTGTGCCTACTGCTGCTCCTGGCAGGTGTGGGGATGGTGTGGGGCTACCGCAAGTGCCAGCACAAGAGCTCTGTGTACAAGCTGAATGTTGGCCAGCGGCAGGCTCGGCACTACCACCAGCAGATCGAGATGGAGAAGGTCTA
EEK	ENST00000334661.5_cds_4_EEK	chr3	38011213	38011433	-	TCCCAGACAGACTCCCTGGAGGACGAGGAGATTGAGGCCTTCTACAAGATGCTGACCCAGCGGGTGGAGATCGACCGCACCTTCGCCGAGGCCGCGGGCTCAGGGGAGACTCTGTCGGTGGATCAGTTAGTGACGTTCCTGCAGCACCAGCAGCGGGAGGAGGCGGCAGGGCCTGCGCTGGCCCTCTCCCTCATTGAGCGCTACGAGCCCAGCGAGACTG
EEK	ENST00000319283.8_cds_8_EEK	chr3	39098235	39098455	-	CTCCTTCCTGGACAGCCCAGGTGCCCAAGCCCAGGCGGACCACCTGCCTCAGCTGACTCTTCCTGACAGTCTCACCTCTGCAGCCTCACCAGAAGATGGGCTGTCCGCCGAGCTGCTTGAAGCTCAGGCTGAGGAGGAACCAGCAAGCACAGAGGGCCTAGATACTGGGACGGAGGCTGAGGGGCTGGACAGCCAGGCCCAGATCTCTACCACAGAATAA
EEK	ENST00000341421.7_cds_12_EEK	chr3	42209790	42210010	+	AGCAGTTGGCCCAACCTCACCTTGGGGGCATCCTGGACCCCCGGCCCGGTGTGGTCACCAAGGGCTTCCGGACGCTGGATGTTGACCTGGACGAAGTGTACTGCCTTAACGACTTTGAAGAAGATGACACAGGTGACCACATTTCTCTCCCACGCCTAGCTACCTCCACTCCAGTTCAGCACCCAGAGACCTCAGGTGAGAGGTCCCAAGCACGTGTGAC
EEK	ENST00000327628.10_cds_15_EEK	chr3	42223104	42223324	+	TTGAAGGAGCGGGGCATTTCTGCTGCCGTGTACGACCCCCAGAGCTGGGACAGGGCCGGCCGGGGCTCCCTCCTGCACTCCTACACGCCCAAGATGGCTGTGATCCCCTCTACTCCGCCGAACTCGCCTATGCAGACACCCACATCCTCCCCACCCTCCTTTGAGTTCAAGTGCACGAGCCCTCCCTACGACAATTTCCTGGCTTCCAAGCCAGCCAGCT
EEKG	ENST00000232978.13_cds_12_EEKG	chr3	42638332	42638552	+	AGGAAGAATTATGCTGGTAGTAAATGGGACTCTGAGTCAAATTCAGAACGAGATGTCACTAAAAACAGTAAAAATGACTCCCATCCATCCTCTGACAAGGAAGAAGGTGAGGCCACATCCGATTCTGAATCAGAGGTTAGTGAAATTCACATCAAAGTCAAACCCACAACCAAGTCGTCCACAAATACTTCACTGCCTGATGATAATGGTGCTTGGAAAT
EEK	ENST00000296129.6_cds_4_EEK	chr3	45095348	45095568	-	ATAAAATCTACGTGGTTGACTTGAGTAATGAGCGAGCCATGTCACTCACCATCGAGCCACGGCCCGTCAAACAGAGCCGCAAGTTTGTCCCTGGCTGTTTCGTGTGTCTAGAATCTCGGACCTGCAGTAGCAACCTCACCCTGACATCTGGCTCCAAACACAAAATCTCCTTCCTTTGTGATGATCTGACACGTCTGTGGATGAATGTGGAAAAAACCAT
EEK	ENST00000296137.7_cds_7_EEK	chr3	45968162	45968382	-	TGCCTGCAGGGCCTGGAGCTAGGAGCAGCAGAGAAGGAGGAGGACTACCACACAGCCCTGCGGCGGCTGGAGTCCATGCTGCAGCCCTTGGCACAGGAGCTTGAGGCCACACGGGACTCACTGGACAAGAAAAACCAGCATTTAGCCAGCTTCCCAGGCTGGCTAGCCATGGCTCAGCAGAAGGCAGATACGGCATCAGACACAAAGGGCCGGCAAGAAC
EEK	ENST00000265565.10_cds_16_EEK	chr3	47417412	47417632	-	TTTCAGCGCAGCCTCGGTCCTCACAGCCCACTCAGCCCGAGCCCCGGCACCGGGCGGTCTGTGGCCGCTCTCGGGACTCCCCAGGCTATGACTTCAGCTGCCTGGTGCAGCGGGTGTACCAGGAGGAGGGGCTGGCGGCCGTCTGCACACCAGCCCTGCGCCCACCCTCGCCTGGGCCGGTGCTGTCCCAGGCCCCTGAGGACGAGGGTGGCTCCCCCGA
EEK	ENST00000265565.10_cds_12_EEK	chr3	47419484	47419704	-	GCTGGCACCGTTGTCTGGATTGGCATCCTGGTATACACAGACCCAGCAGGGCTGCGCAACTACCTCGCTGCCCAGGTGACGGAACAGAGCCCATTGGGTGAGGGAGCCCTGGCTCCCATGCCCGTGCCTAGTGGCATGCTGCCCCCCAGCCACCCGGACCCTGCCTTCTCCATCTTCCCACCTGATGCCCCTAAGCTACCTGAGAACCAGACGTCGCCAG
EEK	ENST00000360240.10_cds_12_EEK	chr3	47870885	47871105	-	CTGACTTGAGTCGCCCAAAGAGCACCTCCACCAGTTCCATGAAGAAAACCACCACTCTCAGTGGGACAGCCCCCGCTGCAGGGGTGGTTCCCAGCCGAGTCAAGGCCACACCCATGCCCTCCCGGCCCTCCACAACTCCTTTCATAGACAAGAAGCCCACCTCGGCCAAACCCAGCTCCACCACCCCCCGGCTCAGCCGCCTGGCCACCAATACTTCTGC
EEKG	ENST00000305544.9_cds_18_EEKG	chr3	49125264	49125484	-	CCTGCCAGTGCAGCCACGAGGGGGCACTCAGCAGTCTCTGTGAAAAGACCAGTGGGCAATGTCTCTGTCGAACTGGTGCCTTTGGGCTTCGCTGTGACCGCTGCCAGCGTGGCCAGTGGGGATTCCCTAGCTGCCGGCCATGTGTCTGCAATGGGCATGCAGATGAGTGCAACACCCACACAGGCGCTTGCCTGGGCTGCCGTGATCACACAGGGGGTGA
EEK	ENST00000332780.4_cds_1_EEK	chr3	49172796	49173016	+	GCTTGGCAAGTGTTCCCCCCCATGCCCACTTGCCGGGTCTATGGCACAGTGGCACACCAAGATGGGCACCTGCTGGTGTTGGGGGGTTGTGGCCGGGCTGGACTGCCCCTGGACACTGCTGAGACACTGGACATGGCCTCGCACACATGGCTGGCACTGGCACCCCTGCCCACTGCCCGGGCTGGTGCAGCTGCGGTAGTTCTGGGCAAGCAGGTGCTAG
EEK	ENST00000296473.8_cds_3_EEK	chr3	49910450	49910670	-	CAACCTGCTGCAGCTCATGGCACGAGACCCCAGCTTCCTGATGGGGGCGGCACGGTGCCTGCCCCTGGCGGCGGCCGTGCGCGACACTGTGAGCGCCAGCCTGCAGCAGGCGCGTGCGCGCAGCCTGGTCTTCTCCATCCTGCTGGCCCGCAACCAGCTCGTGGCACTCGTGCGCCGAAAGGACCAATTTCTGCACCCCATCGACCTGCACCTGCTCTTC
EEK	ENST00000336307.6_cds_1_EEK	chr3	50294720	50294940	-	TGCAGCCACCCTTGCCCGCAACACTCAACTGCATTGGCTCTGGGCCGCCTCCAGTGCCCTCTTCCCCAGCATCTACCTCCCACCCAGGCTGCCACCTGCCCACCACCAGGCCTTTGTCCGACATCGCCTGGAGGAGGCCTTCCGTGTGGCCCTTGTTGGGCACCGACATCCCCTGCCTGTCCTGGCCTATGTCCGCCTCACACACCGGAGATCTGGGAGG
EEKA	ENST00000357750.9_cds_1_EEKA	chr3	50319940	50320160	-	GAAGATGCTGCAGAAACGTGTGGAGCACTACATTCGGACACAGGAGTCTGCGGGGCTGGCGGTCATCGACTGGGAGGACTGGCGACCTGTGTGGGTGCGCAACTGGCAGGACAAAGATGTGTATCGCCGGTTATCACGCCAGCTAGTGGCCAGTCGTCACCCTGACTGGCCTCCAGACCGCATAGTCAAACAGGCACAATATGAGTTTGAGTTCGCAGCA
EEK	ENST00000420323.7_cds_1_EEK	chr3	52322555	52322775	+	GGGGAAGATTCTTCCAGGATCAGACTATGGGTTGGGAAATCCTCCAGCCCTTGACCCCAAGCTCCCACATTTACCCCTGCCCCCGGCCCCACCCACACTCTCAGACTTGGGGCAGCCACGGAAGTCACCCCTGACAGGCACTGATAAGAAGTACCCGCTGATGAAGCAGCGTGGGTTCTACTCCGACATCCTCAGCCCTGGAACCTTAGATCAACTTGGG
EEK	ENST00000345716.9_cds_15_EEK	chr3	52488107	52488327	+	CGGGGACTACTCAGGCAACATCGAGTGGGCCAGCTGCACACTCTGTTCAGCCGTGCGGCGCTCCTGCTGCGCGCCCTCTGAGGCCGTCAAGTCCGCCGCCATCCCCTACTGGCTGTTGCTCACGCCCCAGCACCTCAACGTCATCAAGGCCGACTTCAACCCCATGCCCAACCGTGGCACCCACAACTGTCGCAACCGCAACAGCTTCAAGCTCAGCCGT
EEK	ENST00000315251.11_cds_2_EEK	chr3	53823614	53823834	-	CTCACGGAGGACCCCGCCGAGCGCGTGCTGCTGCTGGAGGCCGGGCCCAAGGACGTGCTCGCGGGGAGCAAGCGGCTCTCGTGGAAGATCCACATGCCCGCGGCCCTGGTGGCCAACCTGTGCGACGACAGGTACAACTGGTGCTACCACACAGAGGTGCAGCGGGGCCTGGACGGCCGCGTGCTGTACTGGCCACGCGGCCGCGTCTGGGGTGGCTCCT
EEK	ENST00000193391.8_cds_12_EEK	chr3	101243656	101243876	-	CCTCCAACCACAATCTCCACCCTGCTAGAGGATGAAGTAATTATGGGTGTACAGGATATTTCGTTAGAACTGGACCGGATAGGCACAGATTACTATCAGCCTGAGCAAGTCCAAGAGCAAAATGGCAAGGTTGGTAGTTATGTGGAAATGTCAACAAGTGTTCACTCCACAGAGATGGTTAGTGTGGCTTGGCCCACAGAAGGAGGAGATGACTTGAGTT
EEK	ENST00000295878.8_cds_5_EEK	chr3	114034924	114035144	-	AAGAAAATCGCTTAAGACGTGAGAAAGAACTGGAGTACCAGAGAATAGAAAAGACCCTGAAAAAATCGGCCTTCTTGGAGGCTCAGTGTCTGGTGCAAGAAGAGAAGAAAAGGAAGGCTCTGGAGGCCAAGAAAGAGGAAGAGGAGATTCAAAGGGAGATGGTGAAGCTGCGGAGGGAGATAATTGAGAGGAGACGCACTGTGAAAGCAGCATGGAAAAT
EEK	ENST00000319172.10_cds_5_EEK	chr3	119437812	119438032	-	ACTATGTGGTTCAGCACGAGGCAGTAGAGGAAAGTGCCTCGACTGTGGGAGGCTTGGCCAAATCCAAAGACTTTCTCTCCTTGTTGCTGGAGTCGCTAAAAGAACAGTTTAATAATGCCACACCCATCCCCACCCACAGTTGTCCCCTATCTCCAGACCTCATTCGCAATGAAGTAGAATGTCTGAAAGCAGATTTCAACCACAGAATCAAGGAGGTTCT
EEK	ENST00000337940.4_cds_4_EEK	chr3	119812740	119812960	+	CGAGGGAAGAAGCTGCCAAGTGGAGCCAGGTCCGGAAAGATCTGTGCTCTTTGAAGGTCTCTCTGCAGCTGCGGGGGGAGGATGGCAGTGTCTGGAACTACAAACCCCCAGCCGACAGTGGCGGGAAAGAGATCTTCTCCCTGCTGCCCCACATGGCTGACATGTCAACCTACATGTTCAAAGGCATCATCAGCTTTGCCAAAGTCATCTCCTACTTCAG
EEK	ENST00000498619.4_cds_6_EEK	chr3	122284098	122284318	+	CCGCAAGTGGTGGGGGCTCAACCTGCAGTTCCTGCTGGTTTTCCTCTGCACCTTCATGCAGATTGTCATCTGTGTGATCTGGCTCTACACCGCGCCCCCGTCAAGCTACCGCAACCAGGAGCTGGAGGATGAGATCATCTTCATCACGTGCCACGAGGGCTCCCTCATGGCCCTGGGCTTCCTGATCGGCTACACCTGCCTGCTGGCTGCCATCTGCTTC
EEK	ENST00000474629.7_cds_5_EEK	chr3	122700973	122701193	+	AGCAGGGTGACTTGGCACGGCTTCCTGTCGATGTGGTGGTGAATGCATCTAATGAGGACCTTAAGCATTATGGTGGCCTGGCCGCTGCGCTCTCAAAAGCAGCTGGCCCTGAGCTCCAGGCCGACTGTGACCAGATAGTGAAGAGAGAGGGCAGACTCCTACCGGGCAATGCCACCATCTCCAAGGCAGGAAAGCTGCCCTACCACCACGTGATCCATGC
EEK	ENST00000360647.9_cds_3_EEK	chr3	125313307	125313527	-	GTCTGGAGAGCTACAGGATTCAGTACTTCAAGATCGAAGTATGCCTCACCAGGAGATCCTTGCTGCAGATGAAGTGTTACAAGAAAGTGAAATGAGACAACAGGATATGATATCACATGATGAACTCATGGTCCATGAGGAGACAGTGAAAAATGATGAAGAGCAGATGGAAACACATGAAAGACTTCCTCAAGGACTACAGTATGCACTTAATGTCCCT
EEK	ENST00000296233.4_cds_1_EEK	chr3	126352216	126352436	-	AACAGCAAGGACTTGGATGCCTGCAGCCAGCTCTCAGCTGGGCCACACAAGAGCCACCTCCATCCTGGGTCCAGCGGGAGAGAGCGCTGTTCCCCTCCACCAGGTGGTGCCAGTGCAGGAGGTGCCCAGGGCCCAGGTGGGGGCCCCACGCCTGATGGCCCCATCCCAGTGTTGCTGCAGATCCAGCCCGTGCCTGTGAAGCAGGAATCGGGCACAGGGC
EEK	ENST00000265056.12_cds_12_EEK	chr3	127619026	127619246	+	GACGAGATGCTGGCCCGCTTCGTGGTGGGCAGCCACGTCAGACACCACCCCAGCAACAAGGAGGAGGAGGGGCTGGCCAATGGCAGCGCTGCTGAGCCCGCCATGCCCAACACGTATGGCGTGGAGCCCCTGCCCCAGGAGGTCCTGAAGAAGTACATCATCTACGCCAAGGAGAGGGTCCACCCGAAGCTCAACCAGATGGACCAGGACAAGGTGGCCA
EEK	ENST00000264613.11_cds_1_EEK	chr3	149212454	149212674	-	AAATGGCCCAGATAGAATTGGGAGACTATATAAGAAGGCCCTTTATCTTCAGTACACAGATGAAACCTTTAGGACAACTATAGAAAAACCGGTCTGGCTTGGGTTTTTAGGCCCTATTATCAAAGCTGAAACTGGAGATAAAGTTTATGTACACTTAAAAAACCTTGCCTCTAGGCCCTACACCTTTCATTCACATGGAATAACTTACTATAAGGAACAT
EEKA	ENST00000282466.4_cds_5_EEKA	chr3	151445349	151445569	-	CTCTAATGCCAGTTCCCATCTCCCCTCCCTTTACTCAGAGAGCAGTTACTGACAACGTGGCGACTCCCATTTCCGGGCTTATGACAAATACAGTGGTCAAGCTGCACGAATCCTCAAGGCACAATGCTAAACCACAGCAATTAGTAGCAGAGGTTGCAACATCCCCCAAGGTTCACCCAAATGCCAAGTTCACAATTGGAACCACTCACTTCATCTACTC
EEK	ENST00000334444.11_cds_10_EEK	chr3	183971562	183971782	-	CAAAATGAAAAAAGACAAGAGGGCTTCCAGGGGCAAGAAAGAGAAGGTGAGGCAGCTGCAGCGCACTGAGCATCAGGCGGTGCTGGCAGAGCAGAAAGGCCACCTCCTCCTGGACAGTGACGAGCGGCCCAGTCCCGAAGAGGAAGAAGGCAAGCACATCCACCTGGGCCACCTGCGCTTACAGAGGACACTGCACAGCATCGATCTGGAGATCCAAGAG
EEK	ENST00000340957.9_cds_5_EEK	chr3	184344648	184344868	+	GGAGGATGGGTTGTTGGGCTCCCCGGCCCGGCTGGCCTCCCAGCTGCTGGGCGATGAGCTGCTTCTCGCCAAACTGCCCCCCAGCCGGGAAAGTGCCTTCCGCAGCCTGGGCCCACTGGAGGCCCAGGACTCACTCTACAACTCGCCCCTCACAGAGTCCTGCCTTTCCCCCGCGGAGGAGGAGCCAGCCCCCTGCAAGGACTGCCAGCCACTCTGCCCA
EEK	ENST00000265026.8_cds_1_EEK	chr3	185428678	185428898	+	CTATGGGGAACCACCCTTCTCCCAAGCTGCTCGAGGACCAGCAGGAAAAGGGGATGGTACGAACAGAGCTAATCGAGAGCGTGCACAGCCCCGTCACCACAACAGTGTTGACGAGCGTAAGTGAGGATTCCAGGGACCAGTTTGAGAACAGCGTTCTTCAGCTAAGGGAACACGATGAATCAGAGACGGCGGTGTCTCAGGGGAACAGCAACACGGTGGA
EEK	ENST00000265026.8_cds_10_EEK	chr3	185473532	185473752	+	GTGCAGGCCAGAACAGTATGGGTCCTTAGACATACCCTCTGCTGAGCCAGTGGGGAGGAGCCCTGACCTTTCCAAGTCACCAGCACATAATCCTCTCTTGGAAAACGCCCAGAGTTCTGAGAAAACGGAAGAAAATGAATTCAGCGGCTGTAGGTCTGAGTCATCCCTCGGCACCTCTCATCTCGGCACCCCTCCAGCGCTACCTCGAAAAACAAGGCCT
EEK	ENST00000296280.11_cds_10_EEK	chr3	187236048	187236268	-	TCAGCTGCCCGAGTGGTGCTCCACCCAGACTTCAACATCCAAAACTACAACCACGATATAGCTCTGGTGCAGCTGCAGGAGCCTGTGCCCCTGGGACCCCACGTTATGCCTGTCTGCCTGCCAAGGCTTGAGCCTGAAGGCCCGGCCCCCCACATGCTGGGCCTGGTGGCCGGCTGGGGCATCTCCAATCCCAATGTGACAGTGGATGAGATCATCAGCA
EEK	ENST00000347624.4_cds_1_EEK	chr3	194359314	194359534	-	TCTACCACTGAGCTAACCAGCCCTGTGGAAGACTACACTGATCTGACTACCATTCAGGTCACTGATGACCGCAGCGTTTGGGGCATGACCCAGGCCCAGAGCGGGCTGGCCATTGCCGCCATTGTAATTGGCATTGTCGCCCTGGCCTGCTCCCTGGCTGCCTGCGTCGGCTGTTGCTGCTGCAAGAAGAGGAGCCAAGCTGTCCTGATGCAGATGAAGG
EEK	ENST00000360110.9_cds_18_EEK	chr3	196051964	196052184	-	GTGGAGTATCACTTCCTCTCTCCCTACGTATCTCCAAAAGAGTCTCCTTTCCGACATGTCTTCTGGGGCTCCGGCTCTCACACGCTGCCAGCTTTACTGGAGAACTTGAAACTGCGTAAACAAAATAACGGTGCTTTTAATGAAACGCTGTTCAGAAACCAGTTGGCTCTAGCTACTTGGACTATTCAGGGAGCTGCAAATGCCCTCTCTGGTGACGTTT
EEKA	ENST00000296343.10_cds_15_EEKA	chr3	197681128	197681348	-	GTACTGTGAGTACCTGGGCAAGTACTTCTGCCAGTGCTGCCACGAGAATGCCCAGATGGCCATCCCCAGCCGGGTTCTGCGCAAGTGGGACTTCAGCAAGTACTACGTCAGCAACTTCTCCAAGGACCTGCTCATTAAGATCTGGAATGATCCTCTCTTCAACGTGCAGGACATAAACAGTGCCCTCTATAGGAAGGTCAAGCTGCTCAATCAAGTCCGG
EEK	ENST00000361661.6_cds_3_EEK	chr4	988930	989150	-	AGCACCAGGGCTGCGCTGGTGCCCGCAGCGGCCGGCTTCCACACAGTGGTCATCGACTGCGCCCCGCTGCTGTTCCTAGACGCAGCCGGTGTGAGCACGCTGCAGGACCTGCGCCGAGACTACGGGGCCCTGGGCATCAGCCTGCTGCTAGCCTGCTGCAGCCCGCCTGTGAGAGACATTCTGAGCAGAGGAGGCTTCCTCGGGGAGGGCCCCGGGGACA
EEK	ENST00000264748.6_cds_3_EEK	chr4	1023816	1024036	+	CACGACCGCGCTTCACACAGCCCTCCAAGATGAGGCGCCGGGTGATCGCACGGCCCGTGGGTAGCTCCGTGCGGCTCAAGTGCGTGGCCAGCGGGCACCCTCGGCCCGACATCACGTGGATGAAGGACGACCAGGCCTTGACGCGCCCAGAGGCCGCTGAGCCCAGGAAGAAGAAGTGGACACTGAGCCTGAAGAACCTGCGGCCGGAGGACAGCGGCAA
EEK	ENST00000389851.10_cds_4_EEK	chr4	1353193	1353413	+	CGGTCTGGCACCCCTGACCCCCGGGACGGGGAGCAGCCCTGCTGCAGTAGAGACCTGCCTGCCTCTGCAGGCCACCCCAGAGCGGGCGGCGGGGCACAGCCATCCCAGACAGCCACAGGTGACCCCTCAGATGAGGACGAGGACAGCGACCTCGAGGAGTTTGTGCGGAGCCACGGGCTGGGCTCGCACAAGTACACGCTGGATGTGGAGCTCTGCTCAG
EEK	ENST00000472884.6_cds_3_EEK	chr4	1655118	1655338	-	GTGGTCGACCGGTCCCACCTCGCCCGCCACGCCCCGGCCGTCCTCCGCCAGCGGCGGCTTCGTGGACAGCAGCGAGGGCAGTGCGGGCTCAGGCCCGCTCTGGTGTTCCGCGGAGTCCTGCTTGCCCTCCACGAGGCGCCGCCCGTCCCTCTCACAGGAGCGACTCGCGGGTGCGGGCACTCCCCTGCCCTGGGCCAGCAGCAGCCCCACGTCCACGCCT
EEK	ENST00000302787.3_cds_2_EEK	chr4	1841346	1841566	-	GTCCTTGAAGGACAAGAACAAGAAGCTGGAGGAAGGCGGCCCGGTGTACAGCCCCCCCGCAGAGGTGGTGGTGAAGAAGTCCCTGGGGCAGCGGGTGCTGGACGAGCTGAAGCACTACTACCATGGCTTCCGCCTGCTATGGATCGACACCAAGATCGCGGCACGCATGCTCTGGCGCATCCTCAACGGCCACAGCCTGACCCGCCGGGAGCGCAGGCAG
EEKG	ENST00000382882.9_cds_8_EEKG	chr4	1983847	1984067	-	CCCGAGCCCCACGTTGCCAGCGCAGTTCAAGCAGCGGGCGCCCATGTACAACAGCGGCCTGAGCCCTGCCACACCCACGCCTGCGGCGCCCACCTCGCCTCTGACACCCACCACACCTCCGGCTGTCGCCCCTACCACTCAGACACCCCCGGTTGCCATGGTGGCCCCGCAGACCCAGGCCCCTGCTCAGCAGCAGCCTAAGAAGAACCTGTCCCTCACG
EEK	ENST00000290974.7_cds_7_EEK	chr4	2304857	2305077	-	CCCATTTGGGTGGGCAGGCAGTACCTGGGCCGACCCCCAGGAGAAAGGGCAGGGTGGGCCAGGCGGAGCGGCGGGGATCAGCTTGCCCGCCTCGGAAAAGGAGGAGGACTTGAGCAACAACAATCTCGAGGCCGAGGGCACAGATGGGGCCAGCCTCGCGGGCACCAGCTCCTGCAGCTGCCTGGACTCGCGGCTGCACCTGGACGGCTGGGAGGTGGGT
EEK	ENST00000336727.8_cds_16_EEK	chr4	3430641	3430861	+	CAGCGACAGCCCGTCCACCAGCCCGGGCTCAGCCTCCAGCCCCCCTGGACCTCCTGGGACGACCCCCCCCGGGCAGAAGTCTCCCAGCGGGCCCTTCTGCACTCCCCAGTCCCCCGTCTCCCTCGCGCAGGAGGGCACCGCCCAGATCTGGAAGAGGCAGTCTCAGGAAGTGGAGGCCGGGGGCATCCAGACGGTGGAGGATGAGCACGTGGCCGAGCTG
EEK	ENST00000307659.6_cds_6_EEK	chr4	6863062	6863282	+	AGAAAAGAGCATTTGCTTCTAGTGAGCTATCAAACGTGGATGGTGGTGATTATACAACACCCTCTAAACCCTGGGATGTAGCCCAAGATAAAGAAAACACATTCATTCTTGGAGGAGTTTATGGAGAACTCAAAACCTTCAATAGTGATGGGGAGTGGGCAGTCGTACCACCTAGTCACACAAAAGGAAGTCTGTTACAGTGTGCAGCTTCTGATGTTGT
EEK	ENST00000409757.9_cds_1_EEK	chr4	6923625	6923845	+	ACCCTGCAGCGCGGTCCACGTGAGGAGGAAGCAGTCCGACTCCGACCTCATCCCCGAGCGGGCCTTCCAGAGCGCCTGCGCGCTGCCATCCTGTGCGCCACCAGCTCCTAGCAGCACCGAGCGGGAACAGAGCGTGCGCAAATCCTCCACGTTTCCCAGGACAGGCTATGACTCGGTAAAGCTCTATAGCCCGACCTCCAAAGCCCTGACCCGCAGCGAT
EEK	ENST00000310074.8_cds_1_EEK	chr4	7054192	7054412	+	CCACACCTGTCCCAGCGGAGGCCCCCTCTCACCCAGCCTCACCACCCCGCTGCCCCCGCTGGACATCTCTGTGGCTGAGCAGCAGCAGCTGGGCTACATGCCGCTGCGGGATGATTACGAGATCGAGTATGACCAGGATGCCGAGACGCTCATCAGCGGGCTCTCTGTCAACTATGATGACGACGACGTGGAGATCGAGCTGAAGCGCGCCCACGTGGAC
EEKA	ENST00000345451.8_cds_1_EEKA	chr4	15007336	15007556	+	TCAGAGCAGTGGCTGGGGCACTGGAAGTATGTCCTGGGGAGCAATGCATGGCAGAGATCATCGTAGAACCGGAAACATGGGAATCCCAGGAACTATGAATCAGATATCTCCATTGAAGAAACCGTTTTCTGGTAATGTCATAGCACCACCGAAATTTACTCGCTCAACTCCATCACTGACTCCAAAATCTTGGATTGAAGATAATGTGTTCAGAACAGAC
EEK	ENST00000265018.4_cds_1_EEK	chr4	17709340	17709560	-	AATGCGGTGGCAGAGACCAAGGCCAGGCTCCTGCAGGAACAGGGCTGCGCAGAGGAGGAAGCCCTTCTACAGCGCATCCAGGCCCTGGAGAGCGCCCTGGAGCTGCAAAAGAGGCTGACGGAGGAGGCGCTGGCTGAGTCGGCCTCGTGCAGGCTGGAGACGAAGGAGAGAGAGCTGAGGGTGGAGGCAGAGCACGCCGAGCGAGTCCTCACGCTCTCCA
EEKAG	ENST00000381938.4_cds_2_EEKAG	chr4	38993778	38993998	-	TTCTTATCAGGAGAGGATCAATGGAAGTGAAAGCAAATGATTTTCATTCACCTTGTCAGCACTTTAACTTCAGTGTAGCTCCTCTGGTTGACCACTTGGAGGAATATAACACTACCTGTCATCTAAAAAACCACACTGGAAGATCAACAATCATGGAGGATGAGCCAAGCAAGGAGAAATCGATAAACTACACTTGTAGAATCATGGAATACCCGAATGA
EEK	ENST00000381799.10_cds_2_EEK	chr4	40243466	40243686	+	GACCTTCCCGGAGGCCTACAAGCCCACAGTGTACGAGAACACAGGGGTGGACGTCTTCATGGATGGCATCCAGATCAGCCTGGGCCTCTGGGACACAGCCGGCAATGACGCCTTCAGAAGCATCCGGCCCCTGTCCTACCAGCAGGCAGACGTGGTGCTGATGTGCTACTCTGTGGCCAACCATAACTCATTCCTGAACTTGAAGAACAAGTGGATTGGT
EEK	ENST00000263925.8_cds_1_EEK	chr4	53573782	53574002	-	ATGAACCAGCCAGAGTCTGCCAACGATCCTGAACCCCTGTGTGCAGTGTGTGGCCAAGCCCACTCCTTGGAGGAAAACCACTTCTACAGCTATCCAGAGGAAGTGGATGATGACCTCATCTGCCACATCTGCCTGCAGGCTTTGCTGGACCCCCTGGACACTCCGTGTGGACACACCTACTGCACCCTCTGCCTCACCAACTTCCTGGTGGAGAAGGACT
EEK	ENST00000541073.5_cds_6_EEK	chr4	56314284	56314504	+	GGAAGAGAACAGAAGGCAGGAGCTCTTGGAGGAGGAGGGCGAGGGGCAGGAGCCGCCTCTAGAGGCGGAAAGGGCGCCGCGGGAAGAGCAGCAGCGGAGCCTGGAAGCGCCAGGTTGGGAGGACGCGGAGCGGAGGGAGCGTGAGGAGCGCGAGCGCCTGGAGGCGGAGGAGGAGCGAAGGCGTCTGCAGGCCCAGGCCCAAGCGGAGGAGAGGCGGCGG
EEKAG	ENST00000322937.10_cds_5_EEKAG	chr4	70601434	70601654	+	TGTGCATCCCCCACCTCTCCCATCACAGCCATCCTTGAAGCCTCAACAGCCAGGACTGAAACCTTTTCTCCAGTCTGCTGCTGCAACCACCAACCAGGCCACAGCACTGAAAGAAGCACTTCAGCCTCCAATTCACCTGGGACATCTGCCCTTGCAGGAAGGAGAACTGCCTCTGGTTCAGCAGCAGGTGGCACCATCAGATAAGCCACCAAAGCCTGAG
EEKG	ENST00000286657.10_cds_21_EEKG	chr4	72283464	72283684	-	AAGTCCATATTCTGTCAAATGGAAGTGTTGGCACGATACTGCTCCATACCAGGTTATAACAAGTTATGTTGTGAGTCCTGCAGCAAGCGCAGTAGCACCCTGCCACCACCATACCTTCTAGAAGCTGCTGAAACTCATGATGATGTCATCTCTAACCCTAGTGACCTCCCTAGATCTCTAGTGATGCCTACATCTTTGGTTCCTTATCATTCAGAGACCC
EEK	ENST00000286719.12_cds_10_EEK	chr4	75876340	75876560	-	CGAAAGCCGCTCTCTTCCCTCTTCGCCCCTTCGGCTTGGCTCCTACAAGGCCCAGAAAACCAGCAGGTCCTCCAGCATCCCCTGCAGCGGTTCCCTGGACGGGCGGGAGCTCTCCCGGCAGGTGCGGAGCTCCGTGGAACTGGAGCTAGAGCGGTGCCGGCAGCAAGCAGGCCTCCTGGTGACCGGAGAGAAAGAGGAGCCCTCCCGCTCAGCCTCAGAA
EEK	ENST00000434846.2_cds_4_EEK	chr4	76384137	76384357	-	GAACTTGAAGCTGCCAAATGCCTTAAAGAGGACATGCTGAAAGACAGCAACACACAGATAGAGCAACTACGAAAAATGATGCTTAGTCATGAGGGAGTGCTTCAAGAAATCCGGTCAATCCTAGTTGACTTTGAAGAAGCCTCAGGCAAAAAAATATGTGAACATGACAGCATGTCTACTCTGCACTTCCGCAGCTTGGGCTCAGCTATTAGTAAAATAC
EEK	ENST00000296043.7_cds_9_EEK	chr4	76770625	76770845	+	GCTGAGCTCATTGGAAGTCTCACCCACAAGCTGGAGACCCTCCAGGAGGCGAAGGGGAGCCTGCTCACGGACATCAAGCTCAACAACGCCCTGGGAGAAGAGGTGGAGGCTCTGATCAGCGAGCTCTGCAAGCCCAATGAGTTTGACAAGTATAGGATGTTCATAGGGGATTTGGACAAGGTGGTCAACCTGCTGCTCTCCCTCTCGGGGCGTCTAGCCC
EEK	ENST00000321945.12_cds_8_EEK	chr4	83462557	83462777	-	AAAAGTAGCTGTAACTACAACCACCATCTCGATGTAGTAGACAATCTGACCTTAATGGTAGAACACACTGACATTCCTGAAGCTAGTCCAGCTAGTACACCACAAATCATTAAGCATAAAGCCTTAGACTTAGATGACAGATGGCAATTCAAGAGATCTCGGTTGTTAGATACACAAGACAAACGATCTAAAGCAGATACTGGTAGTAGTAACCAAGATA
EEK	ENST00000295888.9_cds_18_EEK	chr4	84796520	84796740	-	CATCTCTGGAAGGTCTGGGTACTGATAATGTTTTTAGCTTACATGAAGATAACCATTACCGGATAAGCAAGAGCCTGGTAAAATCTGCGGAAGGAAGTACTGTACCCCTGACCAGGGTGAAGTGTCTGGTCTCCATGACAACCCCACATGACATCAGACTTCATGGGTCATCAGTTACTCCAGCTTTTGTTGAATTTGACACATCACTTGAAGGGTTTGG
EEK	ENST00000316707.10_cds_20_EEK	chr4	86762754	86762974	+	TGAGATGAAAAACTACATGAAGAAATCTTCCTACATGCAAGACAGTGCTATAGATTCTTCTTCCAAGGATCACCACTGGTCACGTGGTACCCTGAGGCACATCTCGGAGAACTCCTTTGGGCCATCTGGGGGCCTGCGGGAAGGAAGCCTGAGTTCTCAAGATTCCAGGACTGAGAGTGCCAGCTTGTCTCAAAGCCAGGTCAATGGTTTCTTTGCCAGC
EEK	ENST00000305572.12_cds_9_EEK	chr4	105967187	105967407	+	GTGGACAATATCTGACAGTGTCGGCAGCCAAAGCCCCAGGGGGAAAAGCTGCACGCTTGGTGCTACCTCTCGGCCGCCTCATGCATTCAGGGGACCTGTGCCTGTCATTCAGGCACAAGGTGACGGGGCTGCACTCTGGCACACTCCAGGTGTTTGTGAGAAAACACGGTGCCCACGGAGCAGCCCTGTGGGGAAGAAATGGTGGCCATGGCTGGAGGCA
EEK	ENST00000265175.5_cds_5_EEK	chr4	109494636	109494856	+	CAGTCCTGCTCCTGATCCCGCCCCTGAACCTGATCCTGCTTCTGCTCCAGCTCCAGCTTCAGCTCCAGCTCCTGTCGTCCCTCAGCCTTCAAAAATGGCTAAGCCTTTTGGCTATGGCTATCCAACACTTCAGCCTGGTTATCAGAATGCTACAGCACCACTTATTTCTGGAGTACAGCCCAGTAACCCGGTATATTCTGGATTCCAGCAGTATCCTCAA
EEK	ENST00000265171.10_cds_3_EEK	chr4	109943841	109944061	+	GTTTATATTTTGGTCTTCAGAGGTGGCTGGAAGCCTTTATAGAGCAGATCTCGATGGTGTGGGAGTGAAGGCTCTGTTGGAGACATCAGAGAAAATAACAGCTGTGTCATTGGATGTGCTTGATAAGCGGCTGTTTTGGATTCAGTACAACAGAGAAGGAAGCAATTCTCTTATTTGCTCCTGTGATTATGATGGAGGTTCTGTCCACATTAGTAAACAT
EEKAG	ENST00000296498.3_cds_12_EEKAG	chr4	118282012	118282232	-	TCAAGAACACTACAACAAGCAGCCATTCCCTTACTTCCTAAAAGGTTTTGTGAAGAACGTTATAAGGGTCGGTTTACAGGGAGAATGCTTTGTGCTGGAAACCTCCATGAACACAAACGCGTGGACAGCTGCCAGGGAGACAGCGGAGGACCACTCATGTGTGAACGGCCCGGAGAGAGCTGGGTGGTGTATGGGGTGACCTCCTGGGGGTATGGCTGTG
EEKAG	ENST00000296498.3_cds_11_EEKAG	chr4	118282842	118283062	-	ACTCTGGTACCAGAGGAGTTTGAGGAAGAAATTGGAGTTCAACAGATTGTGATTCATCGGGAGTATCGACCCGACCGCAGTGATTATGACATAGCCCTGGTTAGATTACAAGGACCAGAAGAGCAATGTGCCAGATTCAGCAGCCATGTTTTGCCAGCCTGTTTACCACTCTGGAGAGAGAGGCCACAGAAAACAGCATCCAACTGTTACATAACAGGAT
EEK	ENST00000388724.6_cds_8_EEK	chr4	122412589	122412809	+	CCACATTCTATATCTGCATTTGAAGCCAATGAAGAACTCTGTCTCCACGTGGCTGTTGAAGGCAAAATTTATCTGACTGTTTACTGTCCTAAAGATGGTGTTAATAGAATAAGCAGTATGTCCTCAAGTGACAAATTGACCAGATGGGAAGTGCTTGGTGTACAGGGAGCATTGCTGAGTCATTTTATACAGCCAGTTTACATCAGCAGTATACTTATTG
EEK	ENST00000270861.10_cds_4_EEK	chr4	127886355	127886575	+	AAAGTTCAACTGATTTTTCTTCTTCAGGAGATGGAAACAGTTTTTATACTCAGTGGGGAAATCAAGAAACCAGTAATAGTGGAAGGGGAAGAGTAATTCAAGATGCAGAAGAAAGGCCACATTCTCGATACCTTCGTAGAGCTTATTCCTCTGATAGATCTGGCACTTCTAATAGTCAGTCTCAAGCAAAAACATATACAATGGAACGATGTCACTCAGC
EEKG	ENST00000270861.10_cds_6_EEKG	chr4	127889979	127890199	+	AAAAGAACTCTGATGCTTCTGATAATGCACATTCTGTAAAACAGCAAAATACCATGAAATATATGACTGCACTTCACAGTAAACCTGAGATAATCCAACAAGAATGTGTTTTTGGCTCAGATCCTCTTTCTGAACAGAGCAAGACTAGGGGTATGGAGCCACCATGGGGTTATCAGAATCGTACATTAAGAAGCATTACATCTCCGTTGGTTGCTCACAG
EEK	ENST00000413543.6_cds_8_EEK	chr4	128861898	128862118	+	CCCCGGAATCCGCTGGAGCCCTTTGCCAGCCTTGAGCAGAACCGGGAGGAGGCCCACCGGGTGAGTGTCCGTAAGCAGAAGCTGCAGCAGTTGGAGGATGAGTTCTACACCTTCGTCAACCTGCTGGATGTTGCCAGGGCTCTGCGGCTGCCTGAGGAAGTAGTGGATTTCCTGTACCAGTACTGGAAGTTGAAGAGGAAGGTCAACTTCAACAAGCCCC
EEK	ENST00000509479.6_cds_4_EEK	chr4	139719528	139719748	-	ACCAAGCAGCACTTCCCACAGGGACTGAGCCAGTCAGTCGTGGATGCTAACACGGGCACAGTGAGGACCCTCAACCCAGCTGCCATGGGTCGGCAGATGATGCCATCGCTCCCGGGGCAGCAAGGCACCAGCCAGGCGAGGCCAATGGTCATGTCTGGCCTGAGCCAGGGAGTCCCAGGCATGCCAGCGTTCAGCCAGCCCCCAGCACAGCAGCAGATAC
EEK	ENST00000442267.3_cds_20_EEK	chr4	140622368	140622588	-	GGACTCCTCGCCCCGGGACAACGGGGCCTGCTCCTCCATGCTGATCTCTGACGACGACACCAAGGACGACAGCTCCATGTCCTCATACTCGGTGCTGAGTGCCGGCTCCCACGAGGAGGACAAGCTGCACTGCGAGGACATCGGAGAGGACACGGTCCTGGTGCGGAGCGGCCAGGGCACGGCGGCACTGCCCCGGAGCACCAGCCTGGACCGGGACTGG
EEK	ENST00000508784.6_cds_1_EEK	chr4	145902645	145902865	-	CTCAAACTCGATGCTGCAGCCACGGCTAATGGCAGAGTGGAGTCCCCCGTAAACGTTGGCTCGAACCTCTCCTTTTCCCCGCCTTCCCACCACGCCCAGCAGCTCAGTGTTCTGGCCAGGAAGTTGGCCGAGAAGCAGGAACAGAATGACCAATACACTCCAAGTAACCGTTTTATATGGAATCAAGGTAAGTGGTTGCCAAACTCAACCACCACCTGCA
EEKAG	ENST00000339452.2_cds_4_EEKAG	chr4	154333160	154333380	-	AGCCCGTGGTTGTGCTCACGGTGCAGGCGCAGCTCGGCAGCGCCCCAGCCTGCAGCAGCACCGAGGTCAACATAACAGTCATGGATGTCAATGACAACCACCCAGCGTTCCTCAGGACCTCGGATGAGATTAGAATATCCCAGACCACGCCCCCTGGCACAGCCTTGTACCTCGCACGTGCGGAAGACAGAGACAGTGGGCGGAACGGACTCATCCGGTA
EEK	ENST00000504169.2_cds_2_EEK	chr4	183446425	183446645	+	CTGAAATCCAGTGTGAATAGTCACATGACCCAATCCACTGATTCTAGACAACAAAGTGGATCACCTAAAAAGAGTGCTTTGGAAGGCTCTTCAGCCTCAGCTTCTCAAAGCAGCTCAGAGATCGAGGTGCCCTTGTTGGGCTCCTCAGGAAGCTCAGAGGTAGAATTGCCACTATTGTCTTCCAAACCTAGTTCAGAGACAGCTTCAAGTGGGTTAACTT
EEK	ENST00000284776.11_cds_12_EEK	chr4	185623886	185624106	-	GATCAGACACAGGTCAGCCCGCAACGCCCCGGGGTTCCTGAAGATGTACAAGAAAATGCACCGCATCAACCGCAAGGACCTGATGAACTCCGAGGTGATCTGCTCCGTGAAGTCCAGGATTCTGCAGTACGAGAGCGAGCAGCAGCACAAGGACCTGCTGCGCGCCTGGAGCCAGTGCTCCACGGAGGAGGTGCCCCGGGACATGGTGCCCACACGCATC
EEK	ENST00000283426.11_cds_13_EEK	chr5	171213	171433	+	GACAAGCAGCGGGAGCTAGGTGACAAAATGGACCTGGCCTCCTACCTGCTGCGGCCCGTGCAGCGTGTGGCCAAGTACGCGCTGCTACTCCAGGACCTGCTCAAGGAGGCCAGCTGTGGCCTGGCCCAGGGGCAGGAGCTGGGCGAGCTCCGAGCCGCCGAGGTCGTGGTCTGCTTCCAGCTGCGTCACGGCAATGACCTGCTGGCCATGGACGCCATCC
EEK	ENST00000316418.10_cds_10_EEK	chr5	434614	434834	+	TCCCCAGTCGGAGCCTCCCCACCAGCTCTGTGCACGGGGCCGAGGTGAACAGTCCTGCACCTGCAGAGCTGCTGAGGCCGCCCCTGTGGTCAAGCGGGAGCCCTTGGACTCACCCCAGTGGGCTACTCACAGCCAGGGAATGGTGCCCGGGATGTTGCCCAAAAGTGCCTTGGCCACGCTGGTCCCGCCCCAAGCTTCGGGGTGCACATTCCTGCCATAG
EEKG	ENST00000264938.8_cds_15_EEKG	chr5	474900	475120	-	CTGTGTTTTCTCCGGACGAGGCCCTGGACCGCAGCCTCCTGGCCAGGCTGCCGCCCTGGCTGTCTCCCGGGGAGACGGTGGTCCCCTCGCAGAGGGCCCGCACGCAGATTCCCTACTCTCCCGGCACCTTCTGCCGCCTGATGCCCTTCCGCCTCAGCAGCAAGTCCGTGGACTCCTTCCTGCAGGCAGACGGCCCCGAGGAGCGGCCCCCCGCCGCCCT
EEK	ENST00000360578.7_cds_1_EEK	chr5	677749	677969	-	TGTCGCTGGAATCGGAGGGTGCTGGTGAGGGGGCAGCCGCATCCCCTGAGCTCAGTGCCCTGGAGGAGGCCTTCCGGCGCTTTGCCGTGCACGGGGACGCCAGGGCCACCGGGAGGGAGATGCACGGCAAGAACTGGTCGAAGCTGTGCAAGGACTGCCAGGTGATCGACGGCAGGAACGTGACCGTCACTGACGTGGACATCGTCTTCAGCAAGATCAA
EEK	ENST00000296564.9_cds_12_EEK	chr5	5464332	5464552	+	GGCCAGGTTTCTCCCTTCCGTGAAACCCCAGTGCCTCCTGCCATGTCTCCATGGCCAGAGGACCCCAGACGTGCCTCTCCTCCAGATCCTTCTCCATCTCCATCTGCAGCTTCAGCCAGTGAGAGGGTAGTGCCGTCTCCTCTGCAGTTCTGTGCGGCCACGCCGAAGCACGCACTTCCTGTGCCTGGCCGACTCCCACCCTGTGCATCTGGCCACGCTG
EEK	ENST00000344204.9_cds_34_EEK	chr5	14461058	14461278	+	ATCCGTGGCTTCCCTCCAGCCCCACATGATCGGGGCCCAGAGCTCGCCGGGCCCCAAGCGGCCGGGCAACACCCTGCGCAAGTGGCTCACCAGCCCCGTGCGGCGGCTCAGCAGCGGCAAGGCCGACGGGCACGTGAAGAAGCTGGCGCACAAGCACAAGAAGAGCCGCGAGGTCCGCAAGAGCGCCGACGCCGGCTCGCAGAAGGACTCCGACGACAGT
EEK	ENST00000344204.9_cds_47_EEK	chr5	14488040	14488260	+	GCCCTTCCCCCCCAGCAGCCCCCTGCAGAAGGGGGGCTCCTTCTGGAGCTCCATCCCCGCCTCCCCCGCCAGCCGACCCGGCTCCTTCACCTTCCCGGGGGACAGCGACTCCCTCCAGCGGCAGACACCCCGCCACGCGGCCCCTGGCAAGGATACTGACCGCATGAGCACGTGCTCCTCGGCCAGCGAGCAGTCCGTGCAGTCCACCCAGAGCAACGGG
EEK	ENST00000504595.2_cds_2_EEK	chr5	15928082	15928302	+	CCAGAAGGAGCAGGCCAGCATAGACCGGCTCCCGGACCACTCCATGGTGCAGATCTTCTCCTTCCTGCCCACCAACCAGCTGTGCCGCTGCGCGCGAGTGTGCCGCCGCTGGTACAACCTGGCCTGGGACCCGCGGCTCTGGAGGACTATCCGCCTGACGGGCGAGACCATCAACGTGGACCGCGCCCTCAAGGTGCTGACCCGCAGACTCTGCCAGGAC
EEKA	ENST00000438447.2_cds_17_EEKA	chr5	32074423	32074643	+	CCCCCAGCAGAAAAGTGAAGGCCTGGGCTCCAGGCACAGACCAGTGGCCAGGGTAAGCCCCCACTGCAAGAGATCCGAGGCTGAGGCCAAGCCCAGTGGCTCACAGACAGTGAACCTGACTGGCAGAGCCAATGATCCATGCGATCTGGACTCGAGAGTCCAGGCCACTTCTGTCAAAGTGACTGTCGCTGGCTTTCAGCCAGGTGGAGCTGTGGAGAAG
EEK	ENST00000438447.2_cds_19_EEK	chr5	32089440	32089660	+	GGAGCAGGTTCCACATGGCTGTCCTCTCTGAACCCGACAGAGGTTGCCCAACCACCCCTAAATCTCCTAAGTGTAGAGCAGAGGGCAGGGCGCCCCGTGCTGACTCCGGGCCGGTGAGTCCGGCAGCGTCTAGGAACGGCATGTCCGTGGCAGGGAACAGACAGAGTGAGCCGCGCCTGGCCAGCCATGTGGCAGCAGACACAGCCCAACCCAGGCCGAC
EEK	ENST00000438447.2_cds_22_EEK	chr5	32098363	32098583	+	GTCCACAGGGTGTTTTCTCAGGGGGCGGCTTCTCAGGAAGGGACTATGAACCGAGGGGATTTCCTTCTGTCAGTCAACGGCGCCTCACTGGCTGGCTTAGCCCACGGGAATGTCCTGAAGGTTCTGCACCAGGCACAGCTGCACAAAGATGCCCTCGTGGTCATCAAGAAAGGGATGGATCAGCCCAGGCCCTCTGCCCGGCAGGAGCCTCCCACAGCCA
EEK	ENST00000352040.7_cds_16_EEK	chr5	33576936	33577156	-	CTGTTTCCTGTGGTGGTGGAGTGCGGATTCGCAGTGTCACATGTGCCAAGAACCATGATGAACCTTGCGATGTGACAAGGAAACCCAACAGCCGAGCTCTGTGTGGCCTCCAGCAATGCCCTTCTAGCCGGAGAGTTCTGAAACCAAACAAAGGCACTATTTCCAATGGAAAAAACCCACCAACACTAAAGCCCGTCCCTCCACCTACATCCAGGCCCAG
EEK	ENST00000274276.8_cds_17_EEK	chr5	38932962	38933182	+	TCCTAGGCACTAGGAAGTCACTCACAGAAACCGAGTTGACTAAGCCTAACTACCTTTATCTCCTTCCAACAGAAAAGAATCACTCTGGCCCTGGCCCCTGCATCTGTTTTGAGAACTTGACCTATAACCAGGCAGCTTCTGACTCTGGCTCTTGTGGCCATGTTCCAGTATCCCCAAAAGCCCCAAGTATGCTGGGACTAATGACCTCACCTGAAAATGT
EEKG	ENST00000230882.9_cds_9_EEKG	chr5	42718726	42718946	+	GTACCTCAGAGGTTGCTCAGCCACAGAGGTTAAAAGGGGAAGCAGATCTCTTATGCCTTGACCAGAAGAATCAAAATAACTCACCTTATCATGATGCTTGCCCTGCTACTCAGCAGCCCAGTGTTATCCAAGCAGAGAAAAACAAACCACAACCACTTCCTACTGAAGGAGCTGAGTCAACTCACCAAGCTGCCCATATTCAGCTAAGCAATCCAAGTTC
EEKAG	ENST00000296733.5_cds_2_EEKAG	chr5	55146636	55146856	-	GTACTCGATTCAGTTAATGCTACGTATTCTGACTTTAAGAGCAACTTTGCGAAGAGGCTGTCCGCAGAGGTTCCTGTTGCGAGTAGCCCCATTACCACAAGGTGGCAGCAAAGTCAAACTAGGGCTCTGTCCTCTGATTCCTTTGGGGAAGAGCAGTCAACCACCTACCTCCCAGAAGCTTCCGGATCAGTGCTGAAGACACCGCCTGAGAAAGAGACCT
EEK	ENST00000355237.6_cds_2_EEK	chr5	69509326	69509546	+	CTTTGCCTGTGTGGCCTCCACGCTTGCCTGGGACAGAGGCTATGGAACTTCCCTTTTAGGAGGTAGTGTAGGCTACCCTTATGGAGGAAGTGGCTTTGGTAGCTACGGAAGTGGCTATGGCTATGGCTATGGTTATGGCTATGGCTACGGAGGCTATACAGACCCAAGAGCAGCAAAGGGCTTCATGTTGGCCATGGCTGCCTTTTGTTTCATTGCCGCG
EEK	ENST00000358731.9_cds_1_EEK	chr5	71458602	71458822	+	TGATGTTGAAGAATCCAGTAGATCTTCCTCTACTGTTTCACAGAGAAGAAAGCGAATATCAAGTACTTCTAGCCTGGTTAAGTCTAGTGTCAGTGTTCCTTCAGAATCTCATCCCTTATCTACAATTAATCAAGAGGCTCCACAGCCAACTGCCACTTCAACAAAAGAGAAACAGCCATGCTCAGACAGATACCGAATATACAAAGCCCAGAAACTGAGG
EEK	ENST00000502798.7_cds_1_EEK	chr5	76131954	76132174	+	GCCAACGATGACGAAGGCTCAAGTGAAGCCACTGAGGGGCATGATGAAGATGATGAGATCTATGAGGGGGAGTATCAGGGCATCCCCAGTATGAACCAAGCGAAGGACAGCATCGTGTCAGTGGGGCAGCCCAAGGGCGATGAGTACAAGGACCGGCGGGAGCTGGAATCAGAAAGGAGAGCTGACGAGGAAGAGTTAGCCCAGCAGTATGAGCTGATAA
EEKAG	ENST00000255198.3_cds_2_EEKAG	chr5	77077614	77077834	-	GCTGGACGACGCGGCGGCGCGGGGCGGTCAGTGTCCGGGACTGGGGCCGGCGCCGACGCCGACGCCTCCCGGCCGCCTGGGGGCGCCATACTCCGAGGCCTGGGGCTACTTCCACCTGGCGCCGGGGCGCCCCGGGCATCCGTCGGGCCACTGGGCCACCTGCCGTCTGTGCGGGGAGCAGGTGGGCCGCGGCCCGGGCTTCCACGCGGGGACCTCGGCG
EEKAG	ENST00000306422.5_cds_2_EEKAG	chr5	77630263	77630483	-	CAACAGCCTGGCGGGTTCCAACGGCGCGGGGCTGCAGTCGCACCTCTACCAGCCCGCCTTCCCCGGCATGGTGCCCGCCTCCCTCCCCGGCCCCAGCAACGTCTCCGGTTCGCCCCAGCTCTGCAGCTCCCCGGACAGCAGCGACGTGTGGCGGGGCACCAGCATCGCCTCCCTCCGCCGCAAGGCGCTAGAGCACACAGTCTCTATGAGCTTCACTTAA
EEK	ENST00000316610.7_cds_1_EEK	chr5	90461328	90461548	-	TGTGATCAACCTTGGTGACAGACAGCTCACTGTTATGCACATGCCAGGTCACTCCAGGGGCAGTATTTGCTTACATGACAAAGACCGAAAGATTCTCTTCAGTGGAGACGTCGTGTATGATGGATCACTGATTGACTGGCTCCCATACAGCAGGATAAGTGACTATGTTGGAACTTGTGAACGTCTAATAGAATTAGTGGACAGAGGTCTGGTAGAGAAG
EEK	ENST00000405460.9_cds_7_EEK	chr5	90628572	90628792	+	TCACAGTGGTTAGAAATGGAGGAACCCATGGGAATGTCTCTGCGAATTGGGTGTTGACACGGAACAGCACTGATCCCTCACCAGTAACAGCAGATATCAGACCGAGCTCTGGAGTTCTCCATTTTGCACAAGGGCAGATGTTGGCAACAATTCCTCTTACTGTGGTTGATGATGATCTTCCAGAAGAGGCAGAAGCTTATCTACTTCAAATTCTGCCTCA
EEK	ENST00000405460.9_cds_10_EEK	chr5	90637728	90637948	+	ACATTCCCTTACATCGGGATGGAACTGATGGCCAGGCTACTGTCTACTGGAGTTTGAAGCCCTCTGGCTTTAATTCAAAAGCAGTGACCCCGGATGATATAGGCCCCTTTAATGGCTCTGTTTTGTTTTTATCTGGGCAAAGTGACACAACAATCAACATTACTATCAAAGGTGATGACATACCGGAAATGAATGAAACTGTAACACTTTCTCTAGACAG
EEK	ENST00000405460.9_cds_16_EEK	chr5	90647497	90647717	+	AACCTCGTGTAGTGAGGGTTCAGGAAGGTGAGACTGCCAACTTTACAGTTCTCAGAAATGGATCTGTTGATGTGACTTGCATGGTCCAGTATGCTACCAAGGATGGGAAGGCTACTGCAAGAGAGAGAGATTTCATTCCTGTTGAAAAAGGAGAAACGCTCATTTTTGAGGTTGGAAGTAGACAGCAGAGCATATCCATATTTGTTAATGAAGATGGTAT
EEK	ENST00000306315.9_cds_4_EEK	chr5	124644243	124644463	-	GATTCTCAATCAATGGAGGAGAGCAAGCTGAAAAATGATGATCGAAAGACTCCTGTGAACTGGAAGGACTCTCGGGGAACAAGAGTGGCTGTCTCCTCACCCATGAGTCAGCATCAGTCATACATACAGTACTTGCATGCTTATCCTTACCCACAGATGTACGACCCCAGCCATCCTGCATACCGGGCTGTTTCTCCCGTCCTAATGCACAGTTATCCTG
EEKA	ENST00000297540.5_cds_4_EEKA	chr5	126624624	126624844	+	TAGGAAGAGGAGAACACAAGTGTTGGGGAAAAAGATGAAACAAGCTATTAAAAGTCTAAATTTTCAAGAAGATGATGATACATCACGAGAAACTTTTGCAAGTGACACGAATGAGGCCTTGGCCTCTCTTGATGAGTCACAGGAAGGACATGCAGAAGCCAAGTTGGAGGCAGAGGAAGCCATTGAAGTTGATCATTCTCATGATTTGGACATCTTTTAA
EEKAG	ENST00000265343.10_cds_19_EEKAG	chr5	132883339	132883559	-	AAAGCTGTGGGGATGCCTTCCCCTGTTTCTCCAAAGCTGTCACCAGGCAATTCAGGAAATTATTCATCTGGGGCCAGTAGTGCTTCTGCAAGTGGTTCTTCAGTGACCATTCCACAGAAGATCCACCAGATGGCAGCCAGCTATGTTCAGGTCACATCCAACTTCCTCTATGCCACCGAAATTTGGGACCAAGCTGAACAGCTTTCCAAAGAGCAAAAAG
EEK	ENST00000358387.9_cds_1_EEK	chr5	134887734	134887954	+	TGCTCACCCTCTCCAGGTGGGGGCTGTGTACCTGGGTGAGGAGGAGCTCCTGCATGACCCGATGGGCCAGGACAGGGCAGCAGAAGAGGCCAATGCGGTGCTGGGGCTGGACACCCAAGGCGATCACATGGTGATGCTGTCTGTGATTCCTGGGGAAGCTGAGGACAAAGTGAGTTCAGAGCCTAGCGGCGTCACCTGTGGTGCTGGAGGAGCGGAGGAC
EEK	ENST00000412661.3_cds_3_EEK	chr5	135852562	135852782	+	ATGTTCGGCTTCTTCAAGGGCATGTCCTTCCCCCTCGCCAGCATTGCCGTCTACAACTCCGTGGTGTTTGGGGTCTTCAGTAACACGCAGCGGTTCCTCAGCCAGCACCGCTGCGGGGAGCCAGAGGCCAGTCCTCCCCGCACGCTGTCAGACCTGCTCCTGGCCAGCATGGTGGCCGGCGTGGTCTCTGTCGGGCTGGGAGGGCCCGTGGACCTCATCA
EEK	ENST00000274721.8_cds_1_EEK	chr5	138264312	138264532	-	AGAAAGCCGACTCATGAACAGCTGTCTCCAGGCCAGGAGGAAGTGCCAGGCTGATCCCACCTGCAGTGCTGCCTACCACCACCTGGATTCCTGCACCTCTAGCATAAGCACCCCACTGCCCTCAGAGGAGCCTTCGGTCCCTGCTGACTGCCTGGAGGCAGCACAGCAACTCAGGAACAGCTCTCTGATAGGCTGCATGTGCCACCGGCGCATGAAGAAC
EEK	ENST00000239906.10_cds_3_EEK	chr5	138345022	138345242	+	CTCCATCCAAGAGGCACTGCCGCTCACTCTCAGTGCCCGTGGACCTGTCTCGCTGGCAGCCGGTGTGGCGGCCCGCCCCCTCCAAGCTGTGGACTCCCATAAAGCACCGGGGCAGTGGTGGAGGGGGTGGGCCGCAGGTGCCTCACCAGAGCCCCCCAAAGCGGGTCTCCAGCCTCAGGTTCCTCCAAGCTCCCAGTGCCTCTTCTCAATGTGCCCCAGC
EEK	ENST00000302517.8_cds_1_EEK	chr5	139680834	139681054	+	GGCCACTGCGGCTGCAGCCGCTGCCTCCCTGTTGGCCAATGGGCATGACCTGGCGGCGGCCATGGCGGTGGACAAAAGCAACCCTACCTCAAAGCACAAAAGTGGTGCTGTGGCCAGCCTGCTGAGCAAGGCAGAGCGGGCCACGGAGCTGGCAGCCGAGGGACAGCTGACGCTGCAGCAGTTTGCGCAGTCCACAGAGATGCTGAAGCGCGTGGTGCAG
EEK	ENST00000231484.4_cds_3_EEK	chr5	141945466	141945686	-	CCAAGGACCTTCCAGACGTTCGGCAAGGCAGAGGCACCAGAGCTGAGCCCAACAGGCACGAGGCTGGCCAGCACCTTTGTCTCGGAGATGAGCTCACTGCTGGAGATGCTGCTGGAACAGCGCTCCAGCATGCCCGTGGAGGCCGCCTCCGAGGCGCTGCGGCGGCTCTCGGTCTGCGGGAGGACCCTCAGTTTAGACTTGGCCACCAGTGCAGCCTCAG
EEKA	ENST00000434127.3_cds_1_EEKA	chr5	142314222	142314442	-	CCCTGCTCCTGCTCCCGCTCCAACTGCTGCGCCCGCTGGTCCTTCATGGGTGCTCTCTCCGTGGTGCTGCCCTGCCTGCTCTGCTACCTGCCTGCCACCGGCTGCGTGAAGCTGGCCCAGCGTGGCTACGACCGTCTGCGCCGCCCTGGTTGCCGCTGCAAGCACACGAACAGCGTCATCTGCAAAGCAGCCAGCGGGGATGCCAAGACCAGCAGGCCCG
EEK	ENST00000296702.9_cds_4_EEK	chr5	146463550	146463770	+	CACCCACAACACAAGATCAGACCCCAAGTTCTGCTGTTTCAGTTGCCACGCCTACAGTTAGTGTTTCAACTCCTGCTCCTACAGCCACACCTGTGCAAACCGTTCCCCAGCCGCACCCTCAGACGTTACCTCCTGCTGTTCCTCATTCAGTACCTCAGCCAACAACAGCAATACCTGCTTTTCCACCAGTAATGGTACCTCCGTTTCGTGTTCCCCTTCC
EEK	ENST00000512049.5_cds_10_EEK	chr5	149027708	149027928	-	CTGCCTGACCGTGAGTCTAGTGCCAAGCATGAACTCGACGTGGTGGCCTACGTGCTGCGCCAGGGGATTGTGGTGGGCAGCAGCCCGCTGGAGGCCAGGGCCTGCTTTCTGGCCATCCGCTTGCTCCTGAGCCTAGGCCGGCACGAGGAGGTCCTGCCCTTTGCCGAGCGCCTGCAGCTCCTCTCTGGACACCCTCCTGCCTCTGAGGCTGTGGCCAGTG
EEK	ENST00000309241.10_cds_7_EEK	chr5	149836853	149837073	+	GCGAGAGCAGCTTCCTCCCAGAGGAGGAAGAGGAAGAAGGGGAGGAGGAGGAGGAGGACGATGAAGAAGAGGACTCAGGGGTCAGCCCCACTTGCTCTGACCACTGCCCCTACCAGAGCCCACCAAGCAAGGCCAACCGGCAGCTCTGTTCCCGCAGCCGCTCAAGCTCTGGCTCTTCACCCTGCCACTCCTGGTCACCAGCCACTCGAAGGAACTTCAG
EEK	ENST00000502717.6_cds_3_EEK	chr5	150010110	150010330	+	AACTCTAAGCTCTCTGCACTGACTGCTGTGGTTCCGGACATCCCAGGTTTCCGCAAGATCCTCCCACGCTCAGATTATATCATCATCCCCAAGAGCAGCCTGCAGGAGGACCGGAGCTGCCCTCAGCTAGAGCTATGTGTGGCTCAGAACCAGATGTCCCCGAAAGGACCTCCTCTTGTGTCCAACACTGCCCCGGAGACAGTGCCCAGCCATGCAGGCA
EEKA	ENST00000502717.6_cds_11_EEKA	chr5	150036635	150036855	+	GAGGTGAGCTCACCACTCCCAGATGTACTGAATGCCACAGAGCCCCTGAGCACAGCCCAGAGGGAGATCCAGCGCCAGTCCACACTGCAGCTGCTGCGCAAAGTCCTGCAGATTCCTGAGAATGAGTCAGAGCTGGCTGAGGTCTTCGCCTTGATTCATGAACTCAACAGCTCTCGACTTATCTTGTCCAACGTGAGTGAGGAGACAGTCACCATCGAGC
EEKAG	ENST00000312349.5_cds_1_EEKAG	chr5	157342920	157343140	-	CTCCAGTTCTGGTGTGTCCGTTGCCATGAGCCGCGATGGTCTTACAGGGCTGGCCACATGGAGGAGGCCAATGGGTTGGTGAGATGGCCAGAGGAGGCCCCGGATCTTGGTCAGAGGGAGGAAGACCTGCAGGGGCTCCCCCTGGTGGAAATGCCACGCAAGAACTCCAGAGATGGAGCTGAACTGGATCCCGAAGCCAACCAGGATGCCCCTGATGCGG
EEK	ENST00000393977.7_cds_6_EEK	chr5	160253427	160253647	-	CAGACCCCCGTGCAGGACCTATGCTTGGCCTATCGGGACTCCTTGCAGGCCCACCGTTCAGGGAGCCTGCTCTCGGGGAGTACAGGCTCATCCCTCCACACCCCGTACCAACCGCTGCAGCCCTTGGATATGTGTCCCGTGCCCGTCCCTGCATCCCTTAGCATGCATATGGCCATTGCAGCTGAGCCCAGGCACTGCCTCGCCACCACCTATGGAAGCA
EEK	ENST00000393975.4_cds_2_EEK	chr5	160349505	160349725	-	GCCATTGGGCGGGCTGGCCCCCGTGGCCCCAAGGGGGTCAACGGTACCCCCGGGAAGCATGGCACACCAGGCAAGAAGGGGCCCAAGGGCAAGAAGGGGGAGCCAGGCCTCCCAGGCCCCTGCAGCTGTGGCAGTGGCCATACCAAGTCAGCTTTCTCGGTGGCAGTGACCAAGAGCTACCCACGGGAGCGGCTGCCCATCAAGTTTGACAAGATTCTGA
EEKG	ENST00000340828.7_cds_1_EEKG	chr5	163439256	163439476	+	ATGATAGAGGTACTGACAACAACTGACTCTCAGAAACTGCTACACCAGCTGAATGCCCTGTTGGAACAGGAGTCTAGATGTCAGCCAAAGGTCTGTGGTTTGAGACTAATTGAGTCTGCACACGATAATGGCCTCAGAATGACTGCAAGACTAAGGGACTTTGAAGTAAAAGATCTTCTTAGTCTAACTCAGTTCTTTGGCTTTGACACAGAGACATTTT
EEKA	ENST00000520394.5_cds_22_EEKA	chr5	168247044	168247264	+	ACCGCCGTCACCTTCGGGTATGACGAGACCACTGGTGTCTTGAAGATGGTCAACCTCCAAAGTGGGGGCTTCTCCTGCACCATCAGGTACCGGAAGATTGGCCCCCTGGTGGACAAGCAGATCTACAGGTTCTCCGAGGAAGGCATGGTCAATGCCAGGTTTGACTACACCTATCATGACAACAGCTTCCGCATCGCAAGCATCAAGCCCGTCATAAGTG
EEK	ENST00000332966.8_cds_33_EEK	chr5	168671263	168671483	-	GCATCCCCACCTCCACCGGCCTCTCTGCCTTGCGCCAGGGCACGGACCGGCCTCTAGGCGGCTTCCACGGATGCATCCATGAGGTGCGCATCAACAACGAGCTGCAGGACTTCAAGGCCCTCCCACCACAGTCCCTGGGGGTGTCACCAGGCTGCAAGTCCTGCACCGTGTGCAAGCACGGCCTGTGCCGCTCCGTGGAGAAGGACAGCGTGGTGTGCGA
EEK	ENST00000306268.8_cds_1_EEK	chr5	170108148	170108368	+	CACAGCCTCCTTGGCCTTAGAGAAGACAGAGAGCAGTCTCCCGGTGGACAGCCCCAAGACCACGGAGCCTCAGGACATCTTGGATGGAGCCTCACCAGGGGGCACCACCAGCTCCCCAGAGAAGCGGCCCTCCCCTCCCCCATCAGGCGCCCCTTGCCTTAACAGCTTCCTTTCCTCTATGACAGCCTATGTGAGCGGGGGGAGCCCCACGAGCCACCCC
EEK	ENST00000369800.6_cds_1_EEK	chr5	172670110	172670330	+	CCGGACCTGGTCACGCGGCCGGGCTACTGGGCCAAGGCACTGCCCGAGAACCTGGCGCTGCGCGACACGGTGCTGGCCTACTGGGCCGACCGCCACGGCCGCGTGTTCTACAGCGTGAACGACGGCGAGCCGGTGCTCTTCCACTGCGGCGTGGCCGTGGGCGGCCCGCTCTGGGCGCTCATTGATGTCTACGGCATCACCGACGAGGTGCAGCTTCTGG
EEKA	ENST00000303991.5_cds_1_EEKA	chr5	176596892	176597112	-	AGCCCGTGCGAGACGTGAGCTGGGACGAGAAGGGCATGACGTGGGAGGTATACGGCGCCGCCATGGAGGTGGAGGTGCTGGGCATGGCCATCCAGAAGCATCTGGAGCGACAGATCGAGGAGCACGGCCGCCAAGGGGCGCCCGCGCCGCCGCCCGCCGCCCGTGCCGGCCCCGGCCGTTCGGGCTCGGTGCGCACCGCGCCCCCAGATGGCGCCGCCAA
EEK	ENST00000292432.10_cds_10_EEK	chr5	176887526	176887746	-	GTTCTGCAGCGTCCTGCAGGGGACAGTGATGCTCCTGGCCCCGGAATGCGATGTCTCCTTAATCCCCTCTGTGGATGGTGGTGGCCGGGGAGTGGCGATGGTGACTGCCGTGGCTGCCCGTCTGGCTGCCCACCGGCGCCTGCTGGAGGAGACCCTGGCCCCATTCCGGTTGAACCATGATCAACTGGCTGCGGTTCAGGCACAGATGCGGAAGGCCATG
EEKAG	ENST00000355841.7_cds_8_EEKAG	chr5	177489392	177489612	-	GCCCTACCAGCCGCCCGCCCTGGGCTGTGGACCCTGCGTTTGCCGAGCGCTATGCCCCGGACAAAACGAGCACAGTGCTGACCCGGCACAGCCAGCCGGCCACGCCCACGCCGCTGCAGAGCCGCACCTCCATTGTGCAGGCAGCTGCCGGAGGGGTGCCAGGAGGGGGCAGCAACAACGGCAAGACTCCCGTGTGTCACCAGTGCCACAAGGTCATCCG
EEK	ENST00000029410.10_cds_1_EEK	chr5	177604178	177604398	+	GTCCGGGTTGCTCTCCGGCGGCCTCCCTCGGAAGTGTTCCGTCTTCCACCTGTTCGTGGCCTGCCTCTCGCTGGGCTTCTTCTCCCTACTCTGGCTGCAGCTCAGCTGCTCTGGGGACGTGGCCCGGGCAGTCAGGGGACAAGGGCAGGAGACCTCGGGCCCTCCCCGTGCCTGCCCCCCAGAGCCGCCCCCTGAGCACTGGGAAGAAGACGCATCCTGG
EEK	ENST00000274605.6_cds_4_EEK	chr5	178121560	178121780	+	TTCAGTCTGAAGACACAACTTCGGGGCAGCCGGGCACAAGCCCAGGCTCAGGACGCAGAGCTGGTCCGGCTGCGCGAGGCTGTGCGCAGCCTGCAGGAGCAGGCCCCTCGGGAGGAAGCCCCAGGCAGCTGTGAGACTGATGACTGCAAGAGCAGGGGCCTGCTAGGGGAGGCAGGAGGCAGCGAGGCCAGAGACAGTGCTGAGCAGCTGCGGGCTGAGC
EEKA	ENST00000251582.12_cds_1_EEKA	chr5	179343941	179344161	-	GCGGGCCCCTGGGGCACGGAGCGGAGCGCATCCTGGCGGTGCCCGTGCGCACTGACGCCCAGGGCCGCTTGGTGTCCCACGTGGTGTCGGCAGCTACGTCCAGAGCAGGGGTACGAGCCCGCAGGGCCGCCCCGGTCCGGACCCCGAGCTTCCCCGGAGGCAACGAGGAGGAGCCTGGCAGTCACCTCTTCTACAATGTCACGGTCTTTGGCCGAGACCT
EEK	ENST00000292599.4_cds_2_EEK	chr5	179768849	179769069	+	GAGCAGAACCCTTCCAGTGTCCCTGTGCAAGCCCAGGCTACCAGTGTTGGGACCCAGCCGCCTGCCGTGTCCGTGGCCAGCTCCCACAACAGCTCCCCCTATCTCAGCAGCCAGCAACAGGCCGCTGTAATGAAGCAGCATCAGTTGCTTTTGGACCAACAGAAACAAAGGGAGCAGCAGCAAAAGCATTTACAGCAACAGCAGTTCCTTCAGAGGCAAC
EEK	ENST00000292599.4_cds_4_EEK	chr5	179774484	179774704	+	AACAGGCCCATGGCTCCCATGAGCTCAGCAGCTGCCGTGGGGTCCTTGCTACCCCCAGTGAGTGCACAGCAGAGGACCAGCGCCCCTGCCCCAGCACCACCCCCAACAGCCCCTCAGCAGGGCTTGCCTGGCCTGAGCCCAGCAGGGCCTGAGCTGGGGGCCTTCAGCCAGAGCCCTGCCTCACAGATGGGCGGTCGGGCGGGGCTGCACTGCACCCAGG
EEK	ENST00000356834.7_cds_21_EEK	chr5	179863598	179863818	-	TGGAGGGGGGCAGCGGCGAGGGACAGGGCTCACCCTCCCAGCTGCTGTCTGACGATGAAACCAAAGACGACATGTCCATGTCCTCCTACTCGGTGGTCAGCACGGGCTCCCTGCAATGTGAAGACCTTGCAGACGACACGGTGCTGGTGGGCGGGGAGGCCTGCAGCCCCACAGCGCGCATCGGCGGCACCGTCGACACCGACTGGTGCATCTCCTTTGA
EEK	ENST00000261937.11_cds_12_EEK	chr5	180621541	180621761	-	GCGCACGGGAACCCGCTTCTGCTCGACTGCAAGAACGTGCATCTGTTCGCCACCCCTCTGGCCGCCAGCCTGGAGGAGGTGGCACCTGGGGCGCGCCACGCCACGCTCAGCCTGAGTATCCCCCGCGTCGCGCCCGAGCACGAGGGCCACTATGTGTGCGAAGTGCAAGACCGGCGCAGCCATGACAAGCACTGCCACAAGAAGTACCTGTCGGTGCAGG
EEK	ENST00000307826.5_cds_1_EEK	chr5	180792455	180792675	-	GACCCCCGCGCCGGCGGTGATTCCCATCCTGGTCATCGCCTGTGACCGCAGCACTGTTCGGCGCTGCCTGGACAAGCTGCTGCATTATCGGCCCTCGGCTGAGCTCTTCCCCATCATCGTTAGCCAGGACTGCGGGCACGAGGAGACGGCCCAGGCCATCGCCTCCTACGGCAGCGCGGTCACGCACATCCGGCAGCCCGACCTGAGCAGCATTGCGGTG
EEK	ENST00000231229.8_cds_1_EEK	chr5	180908585	180908805	+	GGCAGTGGCAGGTGTTTGGGCCAGACAAGCCTGTCCAGGCCTTGGTGGGGGAGGACGCAGCATTCTCCTGTTTCCTGTCTCCTAAGACCAATGCAGAGGCCATGGAAGTGCGGTTCTTCAGGGGCCAGTTCTCTAGCGTGGTCCACCTCTACAGGGACGGGAAGGACCAGCCATTTATGCAGATGCCACAGTATCAAGGCAGGACAAAACTGGTGAAGGA
EEKG	ENST00000327705.14_cds_10_EEKG	chr5	181059642	181059862	+	CAACGTGTCCGACGGCTCCCACATCTTCACCTTCCACGACACCTTCTCGGGCGCGCTCTGTGCGTACTTCAGGCCCAGGGCCCACGACGGCGGCGAACATCCGGATCCCCTGACCATCTGCCCGCTGCCGGTTAGAGGGACGGGCGTCCCCGAAGAGAACGACAGTGACACCTGGCTACAGCCCTATGAGCCCGCGGACCCCGCCCTGGACTGGTGGTGA
EEKAG	ENST00000315073.10_cds_5_EEKAG	chr5	181234555	181234775	+	CTATCAGGCCCAGAGCTCCACAGAACAGACGCTGCTGAGCCCCAGTGAGAAACCAAGGCGCTTTGGTGTGTACCTGGACTATGAAGCTGGGCGCCTGGGCTTCTACAACGCAGAGACTCTAGCCCACGTGCACACCTTCTCGGCTGCCTTCCTGGGCGAGCGTGTCTTTCCTTTCTTCCGGGTGCTCTCCAAGGGCACCCGCATCAAGCTCTGCCCTTGA
EEK	ENST00000380409.3_cds_3_EEK	chr6	3083093	3083313	+	CTCGGCCTTGCCTCCTTTAAGATGTGGAGCAAACTGAATAATGAAGAGCACAATGAGCTGAGGGAAGTGGACGGCACCGCTAAGAAGAATGGCGGCACCCTCTACTACATGGCGCCCGAGCACCTGAATGACGTCAACGCAAAGCCCACAGAGAAGTCGGATGTGTACAGCTTTGCTGTAGTACTCTGGGCGATATTTGCAAATAAGGAGCCATATGAAA
EEK	ENST00000380302.8_cds_6_EEK	chr6	3286858	3287078	-	GGGATCCACCACTGCTTTGCCAGGAGCATGATGGGCCACGAGGTGAAGGTGCCGCTCCTGGAGAACTTCTATGCTGACTACTATACCACGGCCAGCATCGCGCTGGTGTCCTGCCTGGCCATGTGCGTGGTGGTCCGATTCCTCGGGCGCAGGGGAGGGCTGCTGCTCTTCATGATCCTCACCGCCCTGGCCTCACTCCTGCAGCTCGGCCTCCTCAACC
EEK	ENST00000349384.10_cds_10_EEK	chr6	7246423	7246643	+	ACAGTCAGTCGGATGCGGAGACTGCAGCCGCCGCGGGCGAAGTGCTAGACCTCACCTCACGGGACAGAGAGCAGCCGTCGGAGGGCGCCACTGAGCTCCGCCAGGTCGCAGGGGATGCGCCTGTGGAGCAGGCCACGGCGGAAACGGCCTCGCCGGTGCACCGGGAAGAGCACGGGCGTGGGGAGAGCCATGAGCCGGAGGAGGAGCATGGCACTGAGGA
EEK	ENST00000296742.11_cds_3_EEK	chr6	7373796	7374016	-	GGTCTTCGGCAGGCATTTCCTGGAGGAGTGAAGCATGTCGGGAGAACTGTGAGATGCCTGACTGGGAGCAAAGTGCTGAAAGCTTACAACCTGTTCAAGAGGACATGGCTTTAAATGAAGTCTTGCAGAAATTAAAACATACTAACAGAAAGCAGGAAGTGCGAATCCAAGAACTCCAGTGTAGTAACCTGTATTTAGAGAAGAGGGTTAAAGAACTACA
EEK	ENST00000379446.10_cds_6_EEK	chr6	11185236	11185456	-	GCCCCCGCGAATCTTCGTGGCACACAGCAAGTTTGTCATCCTCAGTGCACACAAACTGGTGTTCATTGGAGACACGCTGACACGGCAGGTGACTGCCCAGGACATTCGCAACAAAGTCATGAACTCCAGCAACCAGCTCTGCGAGCAGCTCAAGACCATAGTCATGGCAACCAAGATGGCCGCCCTCCATTACCCCAGCACCACGGCCCTGCAGGAAATG
EEK	ENST00000379388.7_cds_3_EEK	chr6	12124446	12124666	+	AAAGTGAGGATTGCTTTGCTCCCAAATACCAATTGCATTGTCAGGTTTTCACTTCAGGCCCATCTTGCTCTTCTAATCCTGTGCATTCTTTGCCAAATCAAGTTATTTCAGATCCAGTTGGAACAGATCATTGTGTGACATCAGCAACATTACCAACCAAATTAATTGACAGCATGTCTAATTCGCATCCTCTGCTACCACCAGAGCTCAGGCCCCTTGG
EEKG	ENST00000244769.8_cds_8_EEKG	chr6	16306392	16306612	-	GGTATGCCGAGCAGGAAAACGGAATCAACCAGGGGAGTGCCCAGATGCTCTCTGAGAATGGCGAACTGAAGTTTCCAGAGAAAATGGGATTGCCTGCAGCGCCCTTCCTCACCAAAATAGAACCCAGCAAGCCCGCGGCAACGAGGAAGAGGAGGTGGTCGGCGCCAGAGAGCCGCAAACTGGAGAAGTCAGAAGACGAACCACCTTTGACTCTTCCTAA
EEK	ENST00000378214.8_cds_2_EEK	chr6	24596035	24596255	-	ACTTGACCTTTCTAGGCAAAGATTGGGGCCTAGAGGAGATGTCTGAGTACTCAGATGACTACCGGGAGCTGGAGAAGGACCTCTTGCAACCCAGTGGCAAGCAGGAGCCCAGAGGGAGTGCCGAGTACACGGACTGGGGCCTACTGCCGGGCAGCGAGGGGGCCTTCAACTCCTCTGTTGGAGACAGTCCTGCGGTGCCAGCGGAGACGCAGCAGGACCC
EEK	ENST00000274849.3_cds_2_EEK	chr6	26598264	26598484	+	TACTTGCACCGTTTCACCTGGTCCCACCTCAGCGAGCACCTCGCCTTTGAGCGCCAGGTGCGCAGGCAGCGCTTGAGAGCGGAGGTTGCTCAAGCCAAGCGTGAGACCGACTTCTATCTTCAAAGTGTGGAACGGGGACAACGCTTTCTTGCGGCCGATGGGGACCCTGCTCGCCCAGATGGCTCCTGGACATTTGCCCAGCGTCCTACTGAGCAGGAAC
EEK	ENST00000361028.5_cds_3_EEK	chr6	28390826	28391046	-	AGTGCAACGAGTGTGGAAAAGCCTTTGTTTATAACTCATCCCTTGTTTCCCATCAGGAAATCCACCACAAAGAAAAATGCTATCAGTGTAAGGAATGTGGGAAATCCTTCAGTCAGAGTGGCCTTATTCAGCATCAGAGAATTCACACTGGGGAAAAACCCTACAAATGTGACGTATGTGAAAAAGCCTTTATTCAAAGGACAAGTCTTACAGAACATCA
EEK	ENST00000376751.8_cds_3_EEK	chr6	30071469	30071689	-	GACCTGACCCTGGACCCTGGGACCGCACACCGCCGCCTGCTCATCTCCGCCGACCGCCGCAGCGTACAACTGGCCCCACCAGGGACGCCCGCGCCCCCTGACGGCCCCAAGCGCTTCGATCAGCTCCCAGCTGTGCTGGGTGCGCAGGGCTTCGGGGCCGGCCGCCACTGCTGGGAGGTGGAGACTGCGGACGCCGCCTCCTGCAGAGACTCTTCTGGGG
EEK	ENST00000437089.5_cds_2_EEK	chr6	30198788	30199008	-	CCACGTCTTCTGCCGCAGCTGCACCACAGACGTCCGCCCCATCTCAGGGAGCCGCCCCGTCTGCCCACTCTGCAAGAAGCCTTTTAAGAAGGAGAACATCCGACCCGTGTGGCAACTGGCCAGCCTGGTGGAGAACATTGAGCGGCTGAAGGTGGACAAGGGCAGGCAGCCGGGAGAGGTGACCCGGGAGCAGCAGGATGCAAAGTTGTGCGAGCGACAC
EEK	ENST00000376511.7_cds_18_EEK	chr6	30601998	30602218	-	AGTGGCCATCGTCCCCATGAAGGCCCTGGCGGAGGAATGGGTGCCGGTGGTGGACATCGCCCCCACGAAGGCCCTGGCGGAAGCATGGGTGGAAGTGGTGGACATCGTCCCCATGAAGGCCCTGGACACGGGGGGCCCCATGGCCACCGGCCTCATGATGTCCCTGGTCACCGAGGCCATGACCATCGAGGGCCGCCACCTCATGAGCACCGTGGCCATG
EEKG	ENST00000376442.8_cds_4_EEKG	chr6	30665478	30665698	-	CCTGGCTAAGCGGGAGCGAGAGAAGCTTGAGGACCTGGAGGCGGAGCTGGCTGATGAGGAGTTCCTTTTTGGGGACGTGGAGCTGAGCCGGCACGAGCGGCAGGAGCTCAAATATAAGCGGCGAGTGCGGGATCTCGCCCGGGAGTACCGGGCAGCTGGGGAGCAGGAGAAGCTGGAGGCCACCAATCGCTACCACATGCCCAAGGAAACCCGAGGACAG
EEK	ENST00000376266.9_cds_3_EEK	chr6	31154564	31154784	-	GGGGTCACAGGCCCTGAGCCAGCAGGCTGAGGTGATCGTTCGGCAGCTGCAAGAGCTGCGGCGGCTGGAGGAGGAGGTCCGGCTCCTGCGGGAGACCTCGCTGCAGCAGAAGATGAGGCTAGAGGCCCAGGCCATGGAGCTAGAGGCTCTGGCACGGGCGGAGAAGGCCGGCCGAGCTGAGGCTGAGGGCCTGCGTGCTGCTTTGGCTGGGGCTGAGGTT
EEK	ENST00000376255.4_cds_2_EEK	chr6	31161612	31161832	+	CATCCCACGGTCTAGGGGAGAAGCCCGGGTTGGGGCTGGTTTCCGGCCTATGCTGCCCTCCCAGGGGGCTCCACAGCGGCCTCTCAGCACCTTCTCCCCTGCCCCCAAGGCCACACTGATCCTAAACTCCATAGGCAGCCTCAGCAAGCTCCGGCCCCAGCCCCTCACCTTCTCCCCTAGTTGGGGTGGACCAAAGAGCCTGCCTGTTCCCGCCCCACCT
EEK	ENST00000376255.4_cds_3_EEK	chr6	31162476	31162696	+	AAATCGACGTGGCCGTCCTCGGAAGTACCCAGTGAGCGCTCCCATGGCTCCCCCTGCAGTTGGGGGCGGGGAGCCCTGTGCAGCTCCTTGTTGCTGCCTGCCCCAGGAAGAGACAGTGGCCTGGGTTCAGTGTGATGGCTGTGACGTCTGGTTCCATGTGGCCTGTGTTGGCTGCAGCATCCAGGCTGCCAGGGAGGCCGACTTCCGATGCCCAGGGTGC
EEK	ENST00000375896.9_cds_2_EEK	chr6	31662280	31662500	-	GGGCCGTGCCAATCCCATCCCCACTGTCCTCAAGAGGGACCAGGAAGGACTAGGCTACAGATCAGCACCCCAGCCCCGAGTGACACATTTCCCAGCTTGGGATACCCGAGCTGTGGCTGGGAGGGAGAGACCCCCTCGGGTGGCCACACTGAGCTGGAGGGAGGAGAGAAGGAGGGAGGAGAAAGACAGGGCTTGGGAGCGGGATCTAAGGACTTACATG
EEKAG	ENST00000479795.1_cds_2_EEKAG	chr6	32096874	32097094	-	CAGCCAGAGGGGACGCTGTGAGGGTGGGCGCTGCGTGTGTGACCCAGGCTACACTGGTGACGACTGTGGCATGAGGAGCTGCCCTCGCGGTTGCAGTCAGAGGGGGCGCTGTGAGAATGGGCGCTGCGTGTGTAACCCCGGCTACACTGGCGAGGACTGTGGGGTGAGGAGCTGCCCTCGGGGCTGCAGCCAGCGGGGACGCTGCAAGGACGGGCGCTGC
EEKAG	ENST00000375023.3_cds_26_EEKAG	chr6	32197374	32197594	-	ATGGGGTGACACCCCTGATGTCAGCAGTTTGCTGTGGGGAAGTACAGTCCGGGACCTTCCAAGGGGCATGGTTGGGATGTCCTGAGCCCTGGGAACCTCTGCTGGATGGAGGGGCCTGTCCCCAGGCTCACACCGTGGGCACTGGGGAGACCCCCCTGCACCTGGCTGCCCGATTCTCCCGGCCAACCGCTGCCCGCCGCCTCCTTGAGGCTGGAGCCAA
EEK	ENST00000375023.3_cds_20_EEK	chr6	32202278	32202498	-	ACCACGCTGTGCCTGCCTCAGTGGCTATGGGGGTCCTGACTGCCTGACCCCACCAGCTCCTAAAGGCTGTGGCCCTCCCTCCCCATGCCTATACAATGGCAGCTGCTCAGAGACCACGGGCTTGGGGGGCCCAGGCTTTCGATGCTCCTGCCCTCACAGCTCTCCAGGGCCCCGGTGTCAGAAACCCGGAGCCAAGGGGTGTGAGGGCAGAAGTGGAGAT
EEK	ENST00000375023.3_cds_3_EEK	chr6	32220977	32221197	-	GATGTCAACGAGTGCTTCCAGGACCCAGGACCCTGCCCCAAAGGCACCTCCTGCCATAACACCCTGGGCTCCTTCCAGTGCCTCTGCCCTGTGGGGCAGGAGGGTCCACGTTGTGAGCTGCGGGCAGGACCCTGCCCTCCTAGGGGCTGTTCGAATGGGGGCACCTGCCAGCTGATGCCAGAGAAAGACTCCACCTTTCACCTCTGCCTCTGTCCCCCAG
EEK	ENST00000428849.7_cds_5_EEK	chr6	33403795	33404015	+	TCAGTTATGTGACCTAAATGCAGAACTAAAACGGTGCCGTGAGAGGACTCAAACGTTGGACCAAGAGAACCAGCAGCTTCAGGACCAGCTCAGAGATGCCCAGCAGCAGGTCAAGGCCCTGGGGACAGAGCGCACAACACTGGAGGGGCATTTAGCCAAGGTACAGGCCCAGGCTGAGCAGGGCCAACAGGAGCTGAAGAACTTGCGTGCTTGTGTCCTG
EEK	ENST00000605930.3_cds_18_EEK	chr6	33670336	33670556	+	GCTCTTTGCCCGCATGTGCTTGGACCGCCAGTACTTGGCCATCGACGAGATCTCCCAGCAGCTGGGCGTGGACCTGATTTTCCTGTGCATGGCAGACGAGATGCTGCCCTTTGACCTGCGCGCCTCCTTCTGCCACCTGATGCTGCACGTGCACGTGGACCGTGACCCCCAGGAGCTGGTCACGCCGGTCAAGTTTGCCCGTCTCTGGACTGAGATCCCC
EEK	ENST00000192788.6_cds_13_EEK	chr6	34858758	34858978	+	GGACAACAAAGGGCCTCTGACAGAGCTGGAGGATGTAGCAGATGTTCATATGCTTGTACATTCCCCGGCCCATGTCCGCGTGAGGCTTGACCACTACCAGTACTTGGCTCTGCTTCGCCTGAAGGAGGTGCTGCAGAGGCTTCAGGAGCAGCTGACTAAGGATACAGAGTCAATGACTGGGTCTCCCCTGCAGAATCAGACAGCTTGCATTGGAGTTCTC
EEK	ENST00000229769.3_cds_1_EEK	chr6	35455746	35455966	+	GAAACCACTGTTGCTGCGATTGCCCCGGATATGCCAGAGGAACCTGATGTCCCTGCTGATGGCCGTTCGGCCATCGCTGCCGGAAAGTGGGCTCCTCTCTGTGCTGCAGATTGCCCAGCAGGACCTAGCCCCTGACCCAGATGCCTGGCTCCGTGCCCTGGGGGAATTGCTGCGAAGGGATTTGGGGGTGGGGACCTCCATGGAGGGAGCTTCTCCACTG
EEK	ENST00000360215.3_cds_1_EEK	chr6	35814545	35814765	+	CCACAGGCCTAATGATTGGCTGCCTGGTCTACCCTGATGGTTGGGACTCAAGTGAGGTGCGGCGCATGTGTGGGGAGCAGACGGGCAAGTACACGCTGGGCCACTGCACCATCCGCTGGGCCTTCATGCTGGCCATCCTCAGCATTGGCGACGCCCTCATCCTCTCCTTCCTGGCCTTCGTGTTGGGCTACCGGCAGGACAAGCTCCTCCCTGACGACTA
EEK	ENST00000437635.3_cds_10_EEK	chr6	36319390	36319610	-	ATCAGGCGCCACCCCAGCTTTAAGAGGTTTTTTTACGAGTTCTCGGACTCCTCCCTCAGCAAGCTGGTAGCCACCCTGCGCAGCCAGGTGGCTCACTCCTCTAAGCTGGACAGGAACCGCGCCAGGAGACTCTACCAGTTTGACGTTAGCTTAGCTAACAAATTTGCTGGCAGCAACAGCCATGCCATGTGCATCCTCATGGGCCTAAGAGACCACTACA
EEK	ENST00000373674.4_cds_1_EEK	chr6	36959146	36959366	+	ATGGGACGAGGAGCTGGCCGCCTTCGCCAAGGCCTACGCACGGCAGTGCGTGTGGGGCCACAACAAGGAGCGCGGGCGCCGCGGCGAGAATCTGTTCGCCATCACAGACGAGGGCATGGACGTGCCGCTGGCCATGGAGGAGTGGCACCACGAGCGTGAGCACTACAACCTCAGCGCCGCCACCTGCAGCCCAGGCCAGATGTGCGGCCACTACACGCAG
EEK	ENST00000434837.8_cds_8_EEK	chr6	37648981	37649201	-	CGCTGCTCGCTGCTGCGAGGCAGCCCCCAGCGCATCGCCTCGGCTGTGTGGCGTTTCAAAGGGCAGCTGCTGCCGCCGCCGCCTGTTGTTCCCGCCGCCGCCGAGGCGCCGGATCACGCGGAGCTGCGCCTCGACGCCGTAACTCGCGACAGCAGCGGCAGCTACGAGTGCAGCGTCTCCAACGATGTGGGCTCGGCTGCCTGCCTCTTCCAGGTCTCCG
EEKG	ENST00000434837.8_cds_7_EEKG	chr6	37650108	37650328	-	GAGGTGCGGGGCAAGCCGCGGCCGCCAGTGCTCTGGTCCCGCGTGGACAAGGAGGCTGCACTGCTGCCCTCGGGGCTGCCCCTGGAGGAGACTCCGGACGGGAAGCTGCGGCTGGAGCGAGTGAGCCGAGACATGAGCGGGACCTACCGCTGCCAGACGGCCCGCTATAATGGCTTCAACGTGCGCCCCCGTGAGGCCCAGGTGCAGCTGAACGTGCAGT
EEK	ENST00000434837.8_cds_6_EEK	chr6	37652010	37652230	-	GAGAAGGTGACCTACCAGTGGTTCAAGAATGGCAAGCCGGCACGCATGTCCAAGCGGCTGCTGGTGACCCGCAATGATCCTGAGCTGCCCGCAGTCACCAGCAGCCTAGAGCTCATTGACCTGCACTTCAGTGACTATGGCACCTACCTGTGCATGGCTTCTTTCCCAGGGGCACCCGTGCCCGACCTCAGCGTCGAGGTCAACATCTCCTCTGAGACAG
EEK	ENST00000359534.4_cds_4_EEK	chr6	39191198	39191418	-	CCCAGGGCTGGGGCCTCAAGGCGGTGGGCTCCCAGCACTGCCCCCTTCCCTGGTGCCCCTGGTAGTCTACTCCAAGAACCGGGTGCCCACCTTGGAAGAGGTGTCACAGACACTGAGGAGCAAAGGCCACGTATCAAGGTCCCCAGATGAGGAGGCTGTGGCACGGGCCCCTGAAGACAGCTCCCCTGCCCCCGAGGTGTTCATGAACCAGCTGGACCGC
EEK	ENST00000338305.7_cds_1_EEK	chr6	40432612	40432832	-	TTCCTTTCTGGACCTCGAGAGCCTCCGCTCCCTGCATCTTGACAGCAATCGGCTGCCAAGCCTTGGGGAGGACACCCTCCGGGGCCTGGTCAACCTGCAGCACCTTATCGTGAACAACAACCAGCTGGGCGGCATCGCAGATGAGGCTTTTGAGGACTTCCTGCTGACATTGGAGGATCTGGACCTCTCCTACAACAACCTCCATGGCCTGCCGTGGGAC
EEK	ENST00000230321.11_cds_3_EEK	chr6	41649618	41649838	+	GCCAGCCTCAGGGGAACCCCTTGGGCTGCACCCCACTTCTGCCGAATGACTCTGGCCACCCCTCAGAGCTGGGCGGCACCAGACGGGCGGGGAATGGTGCCCTGGGTGGCCCCAAGGCCCACCGGAAGTTGCAGACACACCCATCTCTCGCCAGCCAGGGCAGCAAGAAGAGTAAGAGCAGCAGCAAATCCACCACCTCCCAGATCCCCCTCCAGGCACA
EEK	ENST00000372922.8_cds_8_EEK	chr6	42259338	42259558	-	CAGAGCCAGCTGCGCTCCCCGCGCGTCCTCGGGGACCACCTGCTCCTGGACCCCACCCACGAGCTGCCCCCTTACACGCCCCCACCCATGCTGAGCCCGGTGCGCCAGGGCTCGGGGCTCTTCAGCAATGTCCTCATCTCCGGCCACGGCCCTGGCGCCCACCCGCAGCTGCCCCTGACGCCCCTGACGCCCACACCACGGGTGCTGCTGTGTCGCTCCA
EEK	ENST00000541110.5_cds_7_EEK	chr6	42263332	42263552	-	TCCTGCCGCCTCAGCCCCAGCCACCACTGCCGCCTCCGCCTCCGCCTCCGCCGCCACCACAGCTCCCTCCCGAGGCAGAAAGCCTCACGCCTATGGTCATGCCCGTGTCTGTCCCTGTCAAGCTTCTCCCGCCCAAGCCCAGCTCTCAGGGGTTCACCAACAGCACCGTTGCCGCCCCCTCCGCCAGAGACAAGCCAGCCAGCTCGATGTCGGACGACGA
EEK	ENST00000372922.8_cds_7_EEK	chr6	42263332	42263552	-	TCCTGCCGCCTCAGCCCCAGCCACCACTGCCGCCTCCGCCTCCGCCTCCGCCGCCACCACAGCTCCCTCCCGAGGCAGAAAGCCTCACGCCTATGGTCATGCCCGTGTCTGTCCCTGTCAAGCTTCTCCCGCCCAAGCCCAGCTCTCAGGGGTTCACCAACAGCACCGTTGCCGCCCCCTCCGCCAGAGACAAGCCAGCCAGCTCGATGTCGGACGACGA
EEK	ENST00000265348.9_cds_3_EEK	chr6	43051142	43051362	-	CTGCTCCTGAGGAGTTGAGTGGGGAGAGGGGTCAACTGGAGCTGGAGTTCAGTATGGCCATGGGCACCCTGATCTCGGAGCTGGTGCAAGCCATGCGCTGGGACCAGGCCTCAGACAGACCAAGGAGCTCAGCACGGTCCCCCGGTTCCATCTTCCAGCCTCAGCTGGCAGATGTGAGCCCAGGGCTCCCCGCTGCCCAGGCTCAGCCCTCCTTCAGGAG
EEK	ENST00000372647.6_cds_1_EEK	chr6	43184649	43184869	+	GAGATGGAGGCTGATGTTCAGGCGCTGGTACGCAGGGCGGCCAGGCAGCTGGCAGAAAGTGGGACCCCAAGCCTCACGGCCGCTGTGCTTCACACCATCCACGTGCTCAGTGCCTACGCCAGCATCGGGCCCCTCACTGGTGTCTTCAGGGAGACAGGAGCCCTGGACCTGCTCATGCACATGTTATGCAATCCTGAGCCTCAGATCCGCCGGAGTGCAG
EEK	ENST00000259750.9_cds_13_EEK	chr6	43284028	43284248	+	AGGCAGGGCCGCCTGCTGTTGCGGCTGGCCTCAGGGGCCTCGTCCTCCTCCAGTGAGGAGCAGCGCCGTGCCTCTGAGACCCTCTCAGGCACGGGCTCTGAGGAGGACACGCCCGCCTCTGAGCCGGCAGCGGCCTTGCCCAGGAAGAGCGGGAGGGCAGCCGCCACCAGGAGCCGGATTCCCCGCCCCATTGGCCTCCGCATGCCCATGCCTGTTGCAG
EEKAG	ENST00000361428.3_cds_3_EEKAG	chr6	43355925	43356145	-	CTTGAGAGTTTTTCCAGCAGTACCAGCTCCAGCCAGGATCACCCTCTCTACTCTGGGCACCCATCCCTTCCACTAAGTGGTGCTATTGCTGCTTTTGCCTCAGAGATTGAAAACAAGGGGACTATGGTAGAGACTGCCTTGAAGGAACCTCAGGGCAACCTCTACCAATGGGGTCCCCTTCCTGGGATTCCCAAAGACAACAGTCCTCTCAGAGAAAAAT
EEK	ENST00000244533.7_cds_15_EEK	chr6	43447683	43447903	+	CTGGGCACCGGCTGGCTGACCCAGGGGGGCGTGGAGTTCCAGGACGTGGTGTTGGCGTACCGGCCAGGGCTGCCGAATGCCCTGGATGGAGTGACCTTCTGCGTGCAGCCTGGAGAGAAGTTGGGCATCGTGGGCCGCACAGGCTCCGGCAAGTCTTCCCTGTTGTTGGTGCTCTTCCGGCTGCTAGAGCCCAGTTCAGGGCGAGTGCTGCTGGACGGCG
EEK	ENST00000398776.2_cds_2_EEK	chr6	44169280	44169500	+	AGCCCACTTTTACTGATACGGGAATGGTGGCTCACATAAACAACAGCCGGCTCAAGGCCAAGGGCGTGGGCCAGCACGACAACGCCCAGAACTTTGGTAACCAGAGCTTTGAGGAGCTGCGAGCAGCCTGTCTAAGAAAGGGGGAGCTCTTCGAGGACCCCTTATTCCCTGCTGAACCCAGCTCACTGGGCTTCAAGGACCTGGGCCCCAACTCCAAAAA
EEK	ENST00000371505.5_cds_2_EEK	chr6	44286149	44286369	-	TGGCGGCAGCTGGAAACGCATGTTCTTCGAGCGGCACCTGGAGAACCTGCTAAAGCACTTTATCCCAGGCACCACAGACCCTGCGGTGATCCTCGACCTGCTGCCGCTCTGCCGGAATTACGTGCGCAGGGTCCACGTCGATCAGTTCCTTCCGCCGGTGCAGCTCCCGGCCCAGCTCCGGCCGGGCGACCAGTCCGACTCAGGCAGCGAGGGAGAGATG
EEK	ENST00000283303.3_cds_5_EEK	chr6	47714880	47715100	+	CCTGAGGCCTGTTGGCTTAACTGGGACAATACCAAAGCCCTTTTAGCATTTGCCATCCCGGCGTTCGTCATTGTGGCTGTAAATCTGATTGTGGTTTTGGTTGTTGCTGTCAACACTCAGAGGCCCTCTATTGGCAGTTCCAAGTCTCAGGATGTGGTCATAATTATGAGGATCAGCAAAAATGTTGCCATCCTCACTCCACTGCTGGGACTGACCTGGG
EEK	ENST00000274813.4_cds_2_EEK	chr6	49457838	49458058	-	CTGGTCAGCAGGGATTATCAGTTGCCTTTGATCTGGCGACACATCGTGGCTATGATTCAGACAACCCTCGAGTTCGTGGTGATGTTGGAATGGCTGGAGTTGCTATTGACACTGTGGAAGATACCAAAATTCTTTTTGATGGAATTCCTTTAGAAAAAATGTCAGTTTCCATGACTATGAATGGAGCAGTTATTCCAGTTCTTGCAAATTTTATAGTAAC
EEK	ENST00000244364.10_cds_41_EEK	chr6	56552270	56552490	-	CCTCATGGCAAGCAATGACAATGCCAATAAAACCTGCAAGATGATGTTAGCCACAGAAGAAACCTCTCCTGACCTTGTTGGAATCAAAAGGGACTTGGAGGCCTTAAGCAAACAATGCAACAAGTTACTGGACCGAGCCCAAGCCAGAGAAGAGCAGGTTGAAGGGACAATTAAGCGCCTTGAAGAATTTTACAGCAAATTGAAAGAATTTTCTATTCTG
EEK	ENST00000370315.4_cds_4_EEK	chr6	73425288	73425508	-	CTGGATAAATTCTCTTCTTATCATGTGAAAACTGCCTTCTTTCACGTATGTACCCAGAACCCTCAAGACAGTCAGTGGGACCGCAAAGACCTGGGCCTCTGCTTTGATAACTGCGTGACATACTTTCTTCAGTGCCTCAGGACAGAAAAACTTGAGAATTATTTTATTCCTGAATTCAATCTATTCTCTAGCAACTTAATTGACAAAAGAAGTAAGGAAT
EEK	ENST00000237172.12_cds_4_EEK	chr6	75312396	75312616	-	GTCTCAGTTTAAACGGTCCCCTGGGACTTCAGGTGAAGGAGTCAGTCCAGTTATTACTGTCCGACCAGTAAACGTGACAGCCGAAAAGGAGGTTTCCACCGGCACTGTCCTTCGCTCTCCCAGGAATCACCTCTCCTCACGGCCTGGTGCAAGCAAAGTGACGAGCACTATCACCATAACACCGGTCACAACGTCATCTGCTCGAGGAACCCAGTCAGTG
EEK	ENST00000349129.7_cds_14_EEK	chr6	83125499	83125719	+	GAGACTTACATTGAAATCCAGACAGAACACTTGCCCCAGTTGCTGCTCAGAATGATTTCTGCCTTGACAAGCCATCTCCAGACATTGCACTTATCTGAACTCACAGATTCTCTCAGACTCTGCTCAAAGATCCTTAGCAAGGTTCAGCCTCCACTGTTATCTGCTAGCACTGGAGGTGTTTTGCAGTTTCCAAGTGGGCAGAACAATTCAGTCAAAGAGT
EEKG	ENST00000369577.8_cds_7_EEKG	chr6	87255482	87255702	+	CAATGAAAATCAGAAGACTAATACTGTGGCTAAACAGGAGCAGCGACCTATAAAAAAGAATAGTCTCTATTCAACAGATTTTATAGTGTTTAATGACAATGATGGTTCAGATGATGAGAATGATGACAAAGATAAATCCTATGAGCCAGAAGTGATTCCAGTCCAGAAACCAGTACCTGTTAATGAATTTAATTGCCCTGTAACTTTTTGTAAAAAGGGC
EEK	ENST00000257749.9_cds_8_EEK	chr6	89932460	89932680	-	GAGCAGAACATTGCGGCCTCCCAATGCGCAGTGGGGGAAAACGTGCCCTGCTGCTTGGAGCCAGGCGCGGCTCCCCCCGGACCCCCCTGGGCACCCAGCAACACCTCCGAGAATTGTACCTCTGGGAGGAGACTAGAAGGCACTGACCCGGGAACCTTCTCAGAGAGAGGACCTCCTCTTGAACCCAGGAGCCAAACAGTGACCGTGGACTTCTGCCAGG
EEK	ENST00000257749.9_cds_6_EEK	chr6	89951592	89951812	-	GCTGTTACTCAGCAGAGAAAACATCCGCGAGGTCATCCGCTGTGCTGAGTTCCTGCGCATGCACAACCTGGAGGACTCCTGCTTCAGCTTCCTGCAGACCCAGCTCCTGAACAGTGAGGATGGCCTGTTTGTGTGCCGGAAGGATGCTGCGTGCCAGCGCCCACACGAGGACTGCGAGAACTCTGCAGGAGAGGAGGAGGATGAAGAGGAGGAGACGATG
EEK	ENST00000262901.4_cds_9_EEK	chr6	100393556	100393776	-	CTCCCAGCACGACGCATCGTGCGCCTACAGACAGTTTTCGGACCGCAGCTCTCTCTGCTATGGCTTTGCGCTTGACCACTCGAGGCTGGTGGAAGAGAGGCATTTCCATACCCAGGCCTGTGAAGGAGGCCGATGTGAGGCAGGCAGGTACTTCCTGGGAACGCCGCAGGCCGGGAGGGAGCCCTGGTGGGGCTCTCGCGCAGCCTTGCCCCTGACAAAG
EEK	ENST00000429433.3_cds_4_EEK	chr6	107069306	107069526	-	CAGCAAGGAGCAGCTACGCAGCATCTACGAGAGCAGCCTGTCCATCGGCAACTTCGCCTCGCGCCTGCTGGTGCACCTGTTCCCCGAGCTCTTCACGCACGAGAACCTGCGCAAGCAGTACAACTGCAGCGGCTCCCTGGGCAAGAAGCAGCTGGACCCCTCCCGCATCAAGCTCATCCGCCACTACGTGCAGCTGCTCTACCCACGCGCCAAAAACGAC
EEK	ENST00000368986.9_cds_3_EEK	chr6	108176502	108176722	+	CCGTGCAGCACGAGCGGGGGCCTCGGACGTCCACCATCCGCAAGCAAGTGGCCCTCTACTTCCGTGGACACAAGGAGGAGAACGGGGCCGCCGCGCACTTTCCCTCGGCGGCGCTCCCTGCGCCGGCCTTCTTCACCGCGGTCACGCAGCTGGAGCCGCACGGCCTGGAGCTGGCCGCGGTGTCCACCACTCCAGAGCGGCAGACCCTCGTGAGCCTGGC
EEK	ENST00000392644.9_cds_12_EEK	chr6	108953131	108953351	+	CTGCTGTCATTATTCCAGACGTTCCATCAGCTGGATCTGCATTCCCAGAAGCCGGTGGGCCAACGAGGCGAGCAGCACAGGGCGCAGAGGCCGCCGTCAGAGGCAGAGGACGTGCTCATCAAGCTGACTCGTGTGCTGGCCAACATTGCCATCCACCCGGGCGTGGGCCCGGTGCTGGCCGCCAACCCGGGGATAGTGGGCCTGCTCCTGACCACGCTGG
EEK	ENST00000358577.7_cds_17_EEK	chr6	109446135	109446355	-	TCGCAGGAGGGGGCCGGTCCTGTTCCAGATCCCAGCCAGCCCACCCGTCGGCAGATCCGCCTCTCCAGCCCGGAGCGCCAGCGGTTGTCCTCCCTTAACCTTACCCCTGACCCGGAAATGGAGCCTCCACCCAAGCCTCCCCGCAGCTGCTCCGCCTTGGCCCGCCACGCCCTGGAGAGCAGCTTTGTGGGCTGGGGCCTGCCAGTCCAGAGCCCTCAAG
EEKG	ENST00000230122.4_cds_1_EEKG	chr6	109481116	109481336	-	ATGCCAGTTGAAAAAGATGAGAACTATGATCCCAAGACCGAGGATGGCCAGGCAAGCCAGAGTCGATACAGCAAGCGGAGGATTTGGAGATCCGTCAAACTTAAAGATTACAAACTTGTTGGGGATCAAGAGGACCATGGTTCAGCCAAGAGGATCTGTGGAAGGAGAAAGCGCCCTGGAGGCCCTGAGGCCCGCTGTAAAGACTGTGGCAAGGTCTTTA
EEKAG	ENST00000368576.8_cds_8_EEKAG	chr6	116645713	116645933	-	TCACAGTCGAACTGTTATTGGAATTGAAGAGAAAAAAAACCGAACATTATGCTTACTAATACTTGATCCTGGATGTCCTTCTCGAGAAATGCAGAAATTATTAAAGCAAGACATAGAGGCTAGCAGTCTCAAGCAACTTCGGAAATCTATGGGAAATTTAAAACATAAGCAATACCAGATATTGGCAGTAGAGGGTGCTCTTTCTCTAGAGGAGAAACTT
EEKA	ENST00000368364.4_cds_4_EEKA	chr6	125759153	125759373	+	GAGCATAGGATTCCGAGAGTGCCTAACAGAAGTTGCGCGGTACCTGAGCTCCGTGGAAGGCCTGGACTCCTCGGATCCGCTGCGGGTGCGGCTTGTGTCTCATCTCAGCACTTGCGCCACCCAGCGGGAGGCGGCGGCCATGACATCCTCCATGGCCCACCACCATCATCCGCTCCACCCGCATCACTGGGCCGCCGCCTTCCACCACCTGCCCGCAGCC
EEK	ENST00000358430.8_cds_1_EEK	chr6	139288647	139288867	-	GGAACGACAGTCAACACCTCCAGGTGACAGTTCATCATTACCCAGTCACAATGGCCTGGAGAAGGAAGATGGCCAGGATTCTCCAACCCCAGTCCAACCACCAGAGAAAGAGGCAAGTGTGCACCCCGATATCTCTGAAGAGCTGAATCGACAGCTGGAAGACATCATTAACACTTATGGGTCTGCTGCCAGCACAGCAGGGAAAGAGGGCTCTGCCAGG
EEK	ENST00000409806.8_cds_5_EEK	chr6	149450747	149450967	-	GACGACCCGTGGGCCCGTCCACCCCGCTCCGACCGCTTCCCTGGGCGCTCCGTCTGGGCGGAGCCGGCCTGGGGCGACGGCGCCACTGGGGGACTTTCAGTGTACGCGACCGAGGACGACGAGGGGGACGCGCGCGCCCGGGCTCGCATCGCGCTCTACAGCGTCTTCCCGCGTGACCAGGTGGACCGCGTGATGGCCGCGTTCCCGGAGCTCTCAGACC
EEK	ENST00000409806.8_cds_3_EEK	chr6	149456680	149456900	-	AGCAGCACGTGCTGGCGGAGCTGGAGCGGCAGGCGGTGCTGGTGTACACGCCGTCCCGCAAGGTGCACGGCAAGCGCCTGGTCTGCTACGACGACCGCTACATCGTGAAGGTGGCCTACGAGCAGGACGGCGTCATCGTCTCCAACGACAACTACCGGGACCTGCAGAGCGAGAACCCCGAGTGGAAGTGGTTCATCGAGCAGAGGCTGCTCATGTTCTC
EEKG	ENST00000409806.8_cds_1_EEKG	chr6	149474269	149474489	-	GATGTGCTCCGGGTGTTGGGCAAGCTGGGCGAGGGCGCCCTGGTCAACGACGTGCTGCAGGAGCTTATCCGCACGGGCAGCCGCCCGGGTGCCCTGGAGCACCCGGCTGCACCCAGGCTAGTGCCTCGGGGCTCCTGTGGGGTCCCGGACTCTGCCCAGCGTGGCCCGGGGACAGCCCTGGAAGAGGACTTCAGAACCCTGGCCAGTTCTCTGCGACCCA
EEK	ENST00000341935.10_cds_2_EEK	chr6	167136510	167136730	+	TCTTTGTTCTTACTCTCCCATTCTGGGCAGTGAGTCATGCCACCGGTGCGTGGGTTTTCAGCAATGCCACGTGCAAGTTGCTAAAAGGCATCTATGCCATCAACTTTAACTGCGGGATGCTGCTCCTGACTTGCATTAGCATGGACCGGTACATCGCCATTGTACAGGCGACTAAGTCATTCCGGCTCCGATCCAGAACACTACCGCGCAGCAAAATCAT
EEK	ENST00000283309.11_cds_10_EEK	chr6	168057119	168057339	-	ATCCAGGAAATGACAGCCGGGGTCAGTGAGGAGCAGCACAGCCATGGCCTGGACGACATGCAGCTGCACCAGCTGGCCCTGCACCCAGCGCCCACCTCACTCAGCCATACCTTCCACCGCGCCCTGGACTGCAGGCTGGCAGGCCCCTGCGAGACCAGGGCCACTCTCCCCAGCAAGAGGTCCAGCAACTGTCTCGCCCTGGACCTGTTCGGAGAGGCTC
EEK	ENST00000366756.4_cds_3_EEK	chr6	170288238	170288458	-	AGGCACCTGACGGTGGGCGAGGAGTGGTCCCAGGACCTGCACAGCAGCGGCCGCACGGACCTCAAGTACTCCTACCGCTTCGTGTGTGACGAACACTACTACGGAGAGGGCTGCTCCGTTTTCTGCCGTCCCCGGGACGATGCCTTCGGCCACTTCACCTGTGGGGAGCGTGGGGAGAAAGTGTGCAACCCTGGCTGGAAAGGGCCCTACTGCACAGAGC
EEKG	ENST00000401592.6_cds_13_EEKG	chr7	860162	860382	+	GTTTTCCGAAGATCAGCAAGGCGGTTCTCTGGAACAGCTGCTGCAGAGGTTCTCATCACAGTTTGTGAGCAAAGGCGACTTGCAGACGATGCTGCGAGACCTGCAGCTGCAGATCCTGCGGAACGTCACCCACCACGTTTCCGTGACCAAGCAGCTCCCAACCTCAGAAGCCGTGGTGTCTGCTGTGAGCGAGGCGGGGGCGTCTGGAATAACAGAGGCG
EEK	ENST00000297508.8_cds_6_EEK	chr7	1442191	1442411	-	AAGCCGTTACAGTCCTCGTCTCCCCGGGTGCTTGGCCTCCCTTCGAGGATGGAACCGCCAGCCCCGCTGAGCACGAGCAGTACCTCTCAGGCATCCGCGTTGCCCCCGGCAGGCAGGAGGAACTTGGCGGAATCCTCAGGGGTCGGCAGGGTGGGTGCTGGCTCCAGGCCGAAGCCAGAGGCCCCGATGGCAAAGGGTAAAAGCACCACCTTAACGCAGG
EEKAG	ENST00000258711.7_cds_1_EEKAG	chr7	2432639	2432859	+	ATGACCAAGGCCCGGCTGTTCCGGCTGTGGCTGGTGCTGGGGTCGGTGTTCATGATCCTGCTGATCATCGTGTACTGGGACAGCGCAGGCGCCGCGCACTTCTACTTGCACACGTCCTTCTCTAGGCCGCACACGGGGCCGCCGCTGCCCACGCCCGGGCCGGACAGGGACAGGGAGCTCACGGCCGACTCCGATGTCGACGAGTTTCTGGACAAGTTTC
EEK	ENST00000340611.9_cds_4_EEK	chr7	2543648	2543868	-	CATGCGAGGTGGAGCCGAGGGGCAGCCCTGCCTGCCGGGGGGTGACTGGCCCGCGTGTGCCCAGAAGATCATGGATCACGTTGAAGAGTCCTTGTGCTCCGCGGCCACCCCCAAGGTCACTCAGGCCCTGAACGTCCTGACCACGACCTTCGGGCGCTGCCAGAGCCCCTGGACGGAAGCCCTGTGGGTGCGGCTGAGTCCCCGCGTGGCCTGTCTGCTG
EEK	ENST00000312371.8_cds_1_EEK	chr7	2700484	2700704	+	TTCGGGCCCCGGGCCTTGAAGGACGCTCTGGTCTCCACTGACGCAGCCCTGCAGCAGCTGTATGTGTCCGCCTTCTCCCCTGCCGAGCGGCTCTTCCTGGCCGAGGCCTACAACCCGCAGAGGACGCTCTTCTGCACCCTGCTCATCCGCACGGGCTTCGACTGGCTCCTGAGCCGACCCGAGGCTCCCGAGGACTTCCAGACCTTCCACGCCTCCCTGC
EEK	ENST00000312371.8_cds_6_EEK	chr7	2712475	2712695	+	GGAGCCCCTCACCCCTGATGCCGGGAGTCACACCTTCGCCTCGGGGCCAGAGGAAGGGCTGAGCTACCTGGCAGCCTCAGAGGCTCCGCTGCCACCTGGGGGCCCTGCGGAGGCCATCAAGGAGCATGAACGGTGGCTGGCCATGTGCATCCAGGCCCTGCAGCGGGAAGTGGCAGAGGAGGACCTGGTGCAGGTGGACAGAGCCGTGGACGCCCTCGAC
EEKAG	ENST00000396912.2_cds_4_EEKAG	chr7	5064436	5064656	+	TCAGAAGTTACACCTCACTCAACACCTAAGAACTCATTCAGGAGAGAAACCCTACGAATGTAGCGAATGTGGGAAAACCTTCTGCCAAAAGACACATCTCACCCTGCACCAGAGGAATCATTCAGGAGAGAGGCCCTATCCATGTAACGAATGTGGGAAATCCTTCTCCCGCAAGTCTGCTCTCAGTGACCATCAGAGAACTCACACGGGAGAGAAGCTT
EEKAG	ENST00000405010.7_cds_11_EEKAG	chr7	18666212	18666432	+	CTGCTTTCGAAATCTATTGAACAACTGAAGCAACCAGGCAGTCACCTTGAGGAAGCAGAGGAAGAGCTTCAGGGGGACCAGGCGATGCAGGAAGACAGAGCGCCCTCTAGTGGCAACAGCACTAGGAGCGACAGCAGTGCTTGTGTGGATGACACACTGGGACAAGTTGGGGCTGTGAAGGTCAAGGAGGAACCAGTGGACAGTGATGAAGATGCTCAGA
EEKAG	ENST00000401921.5_cds_9_EEKAG	chr7	18666212	18666432	+	CTGCTTTCGAAATCTATTGAACAACTGAAGCAACCAGGCAGTCACCTTGAGGAAGCAGAGGAAGAGCTTCAGGGGGACCAGGCGATGCAGGAAGACAGAGCGCCCTCTAGTGGCAACAGCACTAGGAGCGACAGCAGTGCTTGTGTGGATGACACACTGGGACAAGTTGGGGCTGTGAAGGTCAAGGAGGAACCAGTGGACAGTGATGAAGATGCTCAGA
EEKG	ENST00000332878.8_cds_2_EEKG	chr7	20158756	20158976	-	CAGGTGAAGTAGTTCATCAACAATTTTTATTTTCTTTAGTTGAGCACAGAGAGATGCACTTGTTTGATTTTTGTGTTCAAGTGGAGCCTCCCAATGGTGAACCAGTTGCACAGTTCTCTATCACTACTCCTGATCCAACCCCAAACCTAAAAAGACTCTCGAATCTGCCAGGCTATTTGCAGAAGAAGGAGGAAATCAAGTCTGCTCCTTTATCACCAAA
EEKAG	ENST00000258742.10_cds_1_EEKAG	chr7	23185070	23185290	+	TAATAATAGACGTGGATGGAATACAACTAGCCAGAGATATTCCAATGTCATCCAGCCATCCAGTTTCTCCAAATCCACACCATGGGGGGGCAGCAGAGATCAAGAAAAGCCATATTTCAGTTCTTTTGATTCTGGAGCTTCAACTAACAGGAAGGAAGGCTTTGGATTGTCTGAGAACCCATTTGCTTCACTTAGTCCTGATGAGCAGAAAGATGAAAAG
EEK	ENST00000357727.7_cds_8_EEK	chr7	28809186	28809406	+	GTTTCACCAGCAACACAACAGATGCAGCCAACCCAGACAATACAGCCACCCCAGCCCACAGGGGGGCGCCGGCGAAGGGTGGTAGACGAGGATCCGGACGAGAGGCGGCGGAAATTTCTGGAACGGAACCGGGCAGCTGCCACCCGCTGCAGACAGAAGAGGAAGGTCTGGGTGATGTCATTGGAAAAGAAAGCAGAAGAACTCACCCAGACAAACATGC
EEK	ENST00000265299.6_cds_4_EEK	chr7	30791211	30791431	+	CTCCACCCAACCCCAAGAAGAGAGCCGGAAGGTCCCTGAGCTCTTTGTCTGCACCCAACAGGACATTCTGGCTTCGAGCAACAGCTCCCCCTCCAGGACCTCCCTGGGTCAGCTTAGTGAACTGACCGTAGAAAGGCAGAAAACCACTGCCAGCAGCCCTCCCCATCTGCCCAGCAAACGGCTGCCCCCATGGGACAGGGCCAGGCCGAGGGATCCCTCC
EEK	ENST00000304056.9_cds_3_EEK	chr7	32869920	32870140	-	CTGGTTTCCAAAGACCCCAATGCTTTTTGTCCGCATAAAGCCATCTTTGGTTTGCTGTGAAGGCTATATCTATGCAATTGGAGGAGATAGCGTAGGTGGAGAACTTAATCGGAGGACCGTAGAAAGATACGACACTGAGAAAGATGAGTGGACGATGGTAAGCCCTTTACCTTGTGCTTGGCAATGGAGTGCAGCAGTTGTGGTTCATGACTGCATTTAT
EEK	ENST00000242108.9_cds_1_EEK	chr7	36154958	36155178	+	CCTTCACCGCCAAGCCTCACCCGAGCCCCACTTCCCTGAGCCTGCAGAGTGAGGACCTGGACCTGCCGCCAGGGGGGCCCACCCAGATTATCTCCACTCGGCCGTCCGTGGAGGCCTTTGGAGGCACAAGGGATGGGAGGCCTGTGCTGAGGCTGGCCACCTGGAACTTGCAGGGCTGTTCCGTGGAGAAGGCCAACAACCCCGGGGTGCGAGAGGTGGT
EEK	ENST00000403799.8_cds_8_EEK	chr7	44145510	44145730	-	CGACACGGGCGACCGCAAGCAGATCTACAACATCCTGAGCACGCTGGGGCTGCGACCCTCGACCACCGACTGCGACATCGTGCGCCGCGCCTGCGAGAGCGTGTCTACGCGCGCTGCGCACATGTGCTCGGCGGGGCTGGCGGGCGTCATCAACCGCATGCGCGAGAGCCGCAGCGAGGACGTAATGCGCATCACTGTGGGCGTGGATGGCTCCGTGTAC
EEK	ENST00000282869.11_cds_3_EEK	chr7	64978748	64978968	-	CTTTAACCAGTCATCGACCCTTACTACACATAATATAATTCATACTGGGGAAATTCCCTACAAATGTGAGAAATGTGTTAGAGCTTTTAACCAAGCCTCAAAGCTTACTGAACATAAGTTAATTCATACCGGAGAGAAACGTTATGAATGTGAAGAATGCGGCAAAGCTTTTAACCGATCCTCAAAACTTACTGAACATAAGTACATTCATACTGGAGAG
EEK	ENST00000361545.9_cds_8_EEK	chr7	74376444	74376664	+	AAGGAGGCCCTGCGAGAGAAGCTGCAGGAGGCCCAGGAGGAGCTGGCTGGGCTGCAGCGGCACTGGCGGGCCCAGCTGGAGGTGCAAGCCAGCCAGCACCGGCTGGAGCTGCAGGAGGCCCAGGACCAGCGCCGGGATGCCGAGCTGCGTGTGCACGAGCTGGAAAAACTGGACGTGGAGTACCGGGGCCAGGCGCAGGCTATCGAGTTCCTCAAGGAGC
EEK	ENST00000455841.6_cds_3_EEK	chr7	74515344	74515564	+	TCTCCGCAGCTCAGCACAGGGCAGCGACATCCCAGCTCGAAGGCCGGGTGGTGAGACGGGTGCTCACTGTGGCCTCGCGTGCTCTGTGTCCCACAGGAGGGCCCCCGTGGAAGGATCCGGAGGCAGAGCACCCCAAGAAGGTGCAGCGGGGCGAGGGTGGAGGCCGTAGCCTCCCTCGGTCCTCCCTGGAACATGGCTCAGATGTGTACCTTCTGCGGAA
EEK	ENST00000265732.10_cds_3_EEK	chr7	92534714	92534934	+	CTCAGTGGCCTGCCCTGGTGCACAAAAGGCTATTACGTCTTCAGAGGCAGTTGACAGATTTATGCCTAGGACAACACAACTGCAGGAGCGCAAAAGAAGAAGAGAAGATGATCGTAAACTTGGAACTTTTCTTCAAACAAACCCAACTGGTAATGAGATTATGATTGGACCTCTGTTACCAGACATCTCTAAAGTGGATATGCACGATGACTCATTGAAT
EEK	ENST00000355540.7_cds_13_EEK	chr7	98908727	98908947	+	GCCCCTCGCCTACAGCACGCTGGCCGACCTCGTGCACCATGTCCGCCAGCACCTGCCCCTCAGCGACCTCTCCCTCGCCGTCCAGCTCTTCGCCAAGAACATCGACGATGAGTCCCTGCCCAGCAGCATCCAGACCATGTCCTGCAAGCTCCTGCTGAACCTGGTGGACTGCATCCGTTCCAAGAGCGAGCAGGAGAGTGGCAATGGGAGAGACGTCCTG
EEK	ENST00000327442.7_cds_7_EEK	chr7	99184928	99185148	-	CACCGTGGGGAACATTGTCACGGGCACAGATGAGCAGACGCAGATGGCCATTGATGCGGGTATGCTGAACGTGCTCCCCCAGCTCCTGCAACACAACAAGCCCTCCATCCAGAAGGAGGCAGCCTGGGCCCTGAGCAACGTAGCAGCGGGGCCTTGTCACCACATCCAGCAGCTGCTTGCCTACGACGTCTTGCCTCCCTTGGTGGCTCTGCTAAAAAAC
EEK	ENST00000292478.9_cds_5_EEK	chr7	99425244	99425464	-	CCCAGTGAGCAGGCAGCGGCCAAGGAGGACAGCCCAGGCCAAGGCAGGCAACCTCATGTCAGCCATGCTGCATGTGGAGGCCCTGGAGAGGCAGCTGTTTCTGGAACCTTCTCAGGCACTTGGGCCTCCAGAGCCTCCGGAAGCCAGAGTGCCCGGCAAGGCCCAACCAGAGGTGGATACTAAGGCAGAGCCCAGCCACACAGCAGCCCTCACCGCAGTG
EEKAG	ENST00000326775.10_cds_5_EEKAG	chr7	99525812	99526032	+	GTTATGAGTCCAGGGACAATATGGAGCTCATAGTGAAGCAGATTTCTGATGACTCTGAATCACACTGGGTGGCGCCAGAACACACCGAAAGGAGCGTTCCTCAGGATCCAGACTTTGCAGAAGTCAGTGACCTTAAAGGCATGGTACAAAGGTGGCAGGTCAACCCCACTGTGGGGAAATCAAGGCAGAATCCTTCCCAGAAAAGGGATCTGGATGCAAT
EEK	ENST00000303887.10_cds_10_EEK	chr7	100095773	100095993	-	ACGAGGTCATGGAGCAGCAGACCATCTCCATTGCCAAGGCCGGCATTCTCACCACACTCAATGCCCGCTGCTCCATCCTGGCTGCCGCCAACCCTGCCTACGGGCGCTACAACCCTCGCCGCAGCCTGGAGCAGAACATACAGCTACCTGCTGCACTGCTCTCCCGGTTTGACCTCCTCTGGCTGATTCAGGACCGGCCCGACCGAGACAATGACCTACG
EEKAG	ENST00000300181.7_cds_1_EEKAG	chr7	100477356	100477576	-	CCCCCCACCTCTCCTGGACCTCAGGCCCGCTCCTTCACTGGGGGACTGGGCCAGCTGGTGGTGCCCAGCAAAGCCAAGGCAGAGAAACCCCCACTGTCGGCCTCCTCACCCCAGCAGCGCCCCCCAGAGCCTGAGACCGGTGAGAGTGCGGGCACATCCCGGGCTGCCACGCCCCTGCCCTCTCTGAGGGTGGAAGCGGAGGCTGGGGGCTCAGGGGCCA
EEK	ENST00000358173.8_cds_11_EEK	chr7	100812774	100812994	-	GTGAGTTTGGCGAGGTGTGCCGGGGGCGGCTCAAGGCCCCAGGGAAGAAGGAGAGCTGTGTGGCAATCAAGACCCTGAAGGGTGGCTACACGGAGCGGCAGCGGCGTGAGTTTCTGAGCGAGGCCTCCATCATGGGCCAGTTCGAGCACCCCAATATCATCCGCCTGGAGGGCGTGGTCACCAACAGCATGCCCGTCATGATTCTCACAGAGTTCATGGA
[truncated: 10,421 more rows]

## Sheet: STARR_results
ID	count_sequence_AVO1ExonhDNA1	CPM_AVO1ExonhDNA1	count_sequence_AVO2ExonhDNA2	CPM_AVO2ExonhDNA2	count_sequence_AVO3ExonhDNA3	CPM_AVO3ExonhDNA3	count_sequence_AVO4Exonhmaxi4	CPM_AVO4Exonhmaxi4	count_sequence_AVO5ExonhcDNA1	CPM_AVO5ExonhcDNA1	count_sequence_AVO6ExonhcDNA2	CPM_AVO6ExonhcDNA2	count_sequence_AVO7ExonhcDNA3	CPM_AVO7ExonhcDNA3	count_sequence_AVO8ExonhcDNA4	CPM_AVO8ExonhcDNA4	count_sequence_AVO9ExonhcDNA5	CPM_AVO9ExonhcDNA5	Category	Input_STD	Output_AVG	Log2FC	Activity
[truncated: 11,999 more rows]

[truncated: 1 more sheets: Significant_SNP_sequences]
