# Supplementary material for: Exonic enhancers are a widespread class of dual-function regulatory elements
Source: Nat Commun. 2026 Apr 2;17:4755. doi: 10.1038/s41467-026-71220-6 (PMC13216554; doi:10.1038/s41467-026-71220-6)
Supplement: Supplementary file 6 — Supplementary Data 4 [file 41467_2026_71220_MOESM6_ESM.xlsx]

## Sheet: README
Filename	File size (MB)	File type	Format	Brief description	Key contents (sheets/members)	Related figures/tables	Repository/Accession	Notes for editors	Related figures/tables
Supplementary_file5_bed_exonenhancers.tar.gz	0.74	Compressed archive (tar.gz)	tar.gz	Compressed archive of BED files constituting the exonic enhancer (cEE) catalogue across species. Coordinates are provided per species/genome build with minimal columns (chrom, start, end, ID, score/strand where available). Intended for direct loading into genome browsers (UCSC/IGV) and for overlap/enrichment analyses.	ExonsEnhancers_all_species/dm6_EE.bed; ExonsEnhancers_all_species/hg38_EE.bed; ExonsEnhancers_all_species/mm39_EE.bed; ExonsEnhancers_all_species/tair10_EE.bed	Supports Fig.2 (catalog build) and genome-browser views; several Supplementary Figures/Tables.	Zenodo DOI: 10.5281/zenodo.15079251	Data are non-sensitive and publicly reusable under the article’s open license; please host with the Supplementary Information.	Supports main catalogue figures (Fig.2) and several Supplementary Figures/Tables.
Supplementary_file1_OMICS.xlsx	0.12	Excel workbook	XLSX	Multi-omics integrative tables used to characterise cEEs (motif load, chromatin accessibility, TF binding metrics, eQTL overlaps, conservation and sequence features). Provides the numeric values underlying genome-scale plots.	DNAse_ATAC; Histone_marks	Supports genome-scale summaries (e.g., Fig.2/5/7) and Supplementary Figures.	Zenodo DOI: 10.5281/zenodo.15079251	Data are non-sensitive and publicly reusable under the article’s open license; please host with the Supplementary Information.	Supports Figs.2/5/7 and Supplementary Figures.
Supplementary_file2_STARR-seq_catalogues.xlsx	0.04	Excel workbook	XLSX	Per-element activity tables from STARR-seq for candidate cEEs, including raw/normalised counts, log2(cDNA/gDNA), significance (P, FDR), and pass/fail flags used to define active elements and variants.	active_peaks; negative_peaks; cell-lines; STARR-seq_signal	Primarily supports Fig.4 and corresponding Supplementary Figures.	Zenodo DOI: 10.5281/zenodo.15079251; GEO: GSE292804 (STARR-seq)	Data are non-sensitive and publicly reusable under the article’s open license; please host with the Supplementary Information.	Supports Fig.4 and Supplementary Figures.
Supplementary_file3_STARR-seq_experiment.xlsx	3.43	Excel workbook	XLSX	Experimental metadata for STARR-seq: construct annotations, library IDs, sample sheets, sequencing run information, replicate mapping, and QC summaries (read depth, mapping %, duplicate rate).	Sequences; STARR_results; Significant_SNP_sequences	Methods/QC for Fig.4; cross-ref in Supplementary Methods.	Zenodo DOI: 10.5281/zenodo.15079251; GEO: GSE292804 (STARR-seq)	Data are non-sensitive and publicly reusable under the article’s open license; please host with the Supplementary Information.	Methods/QC for Fig.4; cross-referenced in Supplementary Methods.
Supplementary_file4_TCGA_DESEQ2.xlsx	0.16	Excel workbook	XLSX	DESeq2 outputs for TCGA comparisons relevant to cEEs (e.g., gene expression contrasts between groups) with log2 fold-changes, standard errors, Wald statistics, P values and BH-adjusted q-values; includes sample/group mappings used for each comparison.	tcga_deseq_significative_result	Primarily supports Fig.6 and Supplementary Figures/Tables.	Zenodo DOI: 10.5281/zenodo.15079251	Data are non-sensitive and publicly reusable under the article’s open license; please host with the Supplementary Information.	Supports Fig.6 and Supplementary Figures/Tables.

## Sheet: tcga_deseq_significative_result
gene	baseMean	log2FoldChange	lfcSE	stat	pvalue	padj	nlog10	EE	cancer	patients_full_id	patient_number	analysis
ENSG00000100139	684.7906594557429	1.976923831259908	0.6658991680488655	2.9688035758513456	0.0029896163329957886	0.04724685735912421	1.325627073440032	ENST00000215957.10_cds_8_0_chr22_37927411_f	ACC	all_patients_in_EE	all_patients_in_EE	all_variants
ENSG00000108375	784.3379743513381	-10.143237476140545	2.3024651273271104	-4.405381586784614	1.0559782432651957e-05	0.003994116947221229	2.398579223193586	ENST00000268893.10_cds_17_0_chr17_58310836_r	ACC	all_patients_in_EE	all_patients_in_EE	all_variants
ENSG00000145088	89.80642082859218	-3.0934140915743153	0.9843102309734517	-3.1427226846103453	0.0016738433857581925	0.042647496248545504	1.3701064603313626	ENST00000273691.7_cds_5_0_chr3_121993150_r	ACC	all_patients_in_EE	all_patients_in_EE	all_variants
ENSG00000093183	1536.0087016766402	-1.8605777895034765	0.4710436450252072	-3.9499052989111245	7.818212009892277e-05	0.044395099670909356	1.35266496464515	ENST00000310232.11_cds_12_0_chr3_42730467_r	ACC	all_patients_in_EE	all_patients_in_EE	all_variants
ENSG00000173267	18913.5753190806	-6.183915934633574	1.7662613834631218	-3.5011329537810107	0.0004632846555641137	0.03812488257879027	1.4187914852310457	ENST00000361373.9_cds_8_0_chr10_86709905_f	ACC	all_patients_in_EE	all_patients_in_EE	all_variants
ENSG00000168421	47.0669411938746	5.307059127850997	1.7042963432134155	3.113929774586412	0.0018461342434454588	0.048565410165999835	1.31367293901759	ENST00000381799.10_cds_2_0_chr4_40243387_f	ACC	all_patients_in_EE	all_patients_in_EE	all_variants
ENSG00000178498	2300.19520515237	-4.669273758767966	0.9537980420781341	-4.8954532854717945	9.807938934613346e-07	0.0016318775730707505	2.787312426056544	ENST00000455537.7_cds_13_0_chr12_57572061_f	ACC	all_patients_in_EE	all_patients_in_EE	all_variants
ENSG00000100139	684.7906594557429	1.976923831259908	0.6658991680488655	2.9688035758513456	0.0029896163329957886	0.04724685735912421	1.325627073440032	ENST00000215957.10_cds_8_0_chr22_37927411_f	ACC	TCGA-OR-A5JB-01A	A5JB	synonymous_variants
ENSG00000168421	47.0669411938746	5.307059127850997	1.7042963432134155	3.113929774586412	0.0018461342434454588	0.048565410165999835	1.31367293901759	ENST00000381799.10_cds_2_0_chr4_40243387_f	ACC	TCGA-P6-A5OG-01A	A5OG	synonymous_variants
ENSG00000006282	3371.1753282287827	-3.5319377371926866	0.8773356113226963	-4.025754445175018	5.6792931179750794e-05	0.027869174089610368	1.5548759015285194	ENST00000006658.11_cds_11_0_chr17_50550998_f	BLCA	all_patients_in_EE	all_patients_in_EE	all_variants
ENSG00000167107	3923.6813527915638	-4.81135199270708	1.1682135330113528	-4.118555261301124	3.812551478198339e-05	0.022605746066813124	1.6457811551922505	ENST00000006658.11_cds_11_0_chr17_50550998_f	BLCA	all_patients_in_EE	all_patients_in_EE	all_variants
ENSG00000160117	70.81150099889746	2.6598997841386356	0.5998332105676663	4.434398991715342	9.232949509956547e-06	0.0032194140822529734	2.4922231606017773	ENST00000159087.7_cds_16_0_chr19_17324717_r	BLCA	all_patients_in_EE	all_patients_in_EE	all_variants
ENSG00000092054	11.99581323103631	5.779227878086848	1.5116139809305913	3.823216741174222	0.00013172189565178506	0.048959526542947704	1.310162790633317	ENST00000216733.8_cds_3_0_chr14_23359317_r	BLCA	all_patients_in_EE	all_patients_in_EE	all_variants
ENSG00000161847	1005.2081359527185	-3.8448508693379924	0.7421165655695631	-5.180925811010739	2.2078729984485573e-07	3.349136376717228e-05	4.475067167643811	ENST00000221980.5_cds_9_0_chr19_10295346_f	BLCA	all_patients_in_EE	all_patients_in_EE	all_variants
ENSG00000105668	7311.341022000742	-7.660112511962752	1.9760688724882929	-3.8764400465035584	0.00010599591224557475	0.017148093066185397	1.7657841681506112	ENST00000222275.3_cds_2_0_chr19_35668454_f	BLCA	all_patients_in_EE	all_patients_in_EE	all_variants
ENSG00000166863	991.9145195202323	-6.17683989987928	2.0093297985128835	-3.074079677935795	0.002111530301936097	0.04123627661632315	1.3847205557548476	ENST00000228682.7_cds_9_0_chr12_57467994_f	BLCA	all_patients_in_EE	all_patients_in_EE	all_variants
ENSG00000007516	680.6483016216644	-6.090719295622715	1.7267656693978473	-3.527241364340219	0.00041991378393978115	0.017259953201427022	1.7629603861636574	ENST00000248104.11_cds_4_0_chr16_1367092_r	BLCA	all_patients_in_EE	all_patients_in_EE	all_variants
ENSG00000105668	7311.341022000742	-5.677077356884227	1.394844423877786	-4.070043411079115	4.7004378224509444e-05	0.04926899933172608	1.3074262582877623	ENST00000262630.7_cds_1_0_chr19_35714627_f	BLCA	all_patients_in_EE	all_patients_in_EE	all_variants
ENSG00000179933	2450.1614870941376	1.2330391179995102	0.3412171985624236	3.6136487937724313	0.00030191796161466226	0.014743886107550098	1.8313880325810041	ENST00000262710.5_cds_16_0_chr14_23061298_r	BLCA	all_patients_in_EE	all_patients_in_EE	all_variants
ENSG00000099834	48.863586585757396	-3.14643341805877	0.7047028331684374	-4.464908142786922	8.01031112382684e-06	0.001894944237182723	2.722403565558791	ENST00000264555.10_cds_13_0_chr11_607066_f	BLCA	all_patients_in_EE	all_patients_in_EE	all_variants
ENSG00000145246	1080.0265227946275	-2.369208804610437	0.5959994107996056	-3.9751864879058445	7.032412871444097e-05	0.0365445338143873	1.4371775738848243	ENST00000273859.8_cds_11_0_chr4_47557664_f	BLCA	all_patients_in_EE	all_patients_in_EE	all_variants
ENSG00000164879	31.996620304420475	3.077545456577858	0.8545836053789423	3.6012222060042944	0.00031672472602462806	0.03992351162986576	1.398771265621166	ENST00000276616.3_cds_1_0_chr8_86063965_r	BLCA	all_patients_in_EE	all_patients_in_EE	all_variants
ENSG00000038358	1845.8375005061816	-1.5969926929529257	0.4206263499317223	-3.796701498163764	0.00014663418023667783	0.023370406238492517	1.6313337383736162	ENST00000291041.6_cds_2_0_chr16_67927325_f	BLCA	all_patients_in_EE	all_patients_in_EE	all_variants
ENSG00000205517	1365.8444761859282	-6.900766529033372	1.9540304358119076	-3.531555293388291	0.0004131234805052122	0.021135762166667293	1.6749820866658247	ENST00000293771.10_cds_3_0_chr19_11487292_r	BLCA	all_patients_in_EE	all_patients_in_EE	all_variants
ENSG00000167705	527.9581370574142	-3.0447610523570274	0.914863904147038	-3.328102724957514	0.0008743961798033416	0.04218547261286176	1.3748370810356614	ENST00000305513.12_cds_8_0_chr17_1783360_r	BLCA	all_patients_in_EE	all_patients_in_EE	all_variants
ENSG00000186532	541.8837903973053	1.8174374624027585	0.5189310125452283	3.50227182123627	0.0004613087258322094	0.026719182501230815	1.5731768336454321	ENST00000305513.12_cds_8_0_chr17_1783360_r	BLCA	all_patients_in_EE	all_patients_in_EE	all_variants
ENSG00000087085	206.99203554882024	-1.9514931860497415	0.5471822509506908	-3.566440948439316	0.0003618623030704773	0.02790781944112702	1.5542740954956695	ENST00000306085.11_cds_2_0_chr7_101087313_f	BLCA	all_patients_in_EE	all_patients_in_EE	all_variants
ENSG00000113716	2500.1268644896722	1.2771392262497525	0.27073561402665497	4.717293034539642	2.3900333012606307e-06	0.004617544338035538	2.335588925736833	ENST00000309241.10_cds_7_0_chr5_149836263_f	BLCA	all_patients_in_EE	all_patients_in_EE	all_variants
ENSG00000183307	44.286296068873654	3.24355694896466	0.8234894500605241	3.938795996386193	8.189152178692174e-05	0.01619569213824626	1.7906004872710977	ENST00000319363.11_cds_12_0_chr22_17108307_f	BLCA	all_patients_in_EE	all_patients_in_EE	all_variants
ENSG00000159618	113.28488732483738	-3.6650761599710378	0.9360599531104632	-3.915428865204884	9.024364995710692e-05	0.020881878002916583	1.6802304458217407	ENST00000340339.4_cds_10_0_chr16_57574815_f	BLCA	all_patients_in_EE	all_patients_in_EE	all_variants
ENSG00000127616	10113.941240829918	-2.9655968995474096	0.504977927033269	-5.872725798076378	4.28687217740895e-09	0.0002459721517953707	3.609114059588557	ENST00000344626.10_cds_30_0_chr19_11058255_f	BLCA	all_patients_in_EE	all_patients_in_EE	all_variants
ENSG00000164929	214.6792685216414	-3.3042413058547124	0.8351217495247951	-3.956598313640984	7.602460808388833e-05	0.01901011163597645	1.7210153327533786	ENST00000358755.5_cds_3_0_chr8_103324481_f	BLCA	all_patients_in_EE	all_patients_in_EE	all_variants
ENSG00000167984	185.2690061811393	-2.1364072626545054	0.7432572103375823	-2.8743848467802473	0.00404815359288235	0.04388212004628802	1.3577123988237907	ENST00000359128.10_cds_4_0_chr16_3563009_r	BLCA	all_patients_in_EE	all_patients_in_EE	all_variants
ENSG00000104880	2602.241551783281	1.8566665596730223	0.4448010501247102	4.174150576201344	2.990998932351648e-05	0.005317452283733529	2.274296398558135	ENST00000361664.7_cds_1_0_chr19_7500823_f	BLCA	all_patients_in_EE	all_patients_in_EE	all_variants
ENSG00000188404	1662.7095304645413	-6.078765029312238	1.5069928325943618	-4.033705335444328	5.490415994626215e-05	0.00518782997580907	2.2850142657756813	ENST00000367797.9_cds_9_0_chr1_169549801_r	BLCA	all_patients_in_EE	all_patients_in_EE	all_variants
ENSG00000169442	543.5098998446562	-3.322137448861246	0.9525176676263076	-3.487743652188706	0.00048711486645155614	0.01365969347503766	1.8645590461591228	ENST00000374269.2_cds_2_0_chr1_26121837_f	BLCA	all_patients_in_EE	all_patients_in_EE	all_variants
ENSG00000114948	378.3782217924022	-1.3974111784933	0.41879671234495697	-3.3367291034087017	0.0008477052949570113	0.03867917045678079	1.412522848702424	ENST00000374423.9_cds_4_0_chr2_206304717_f	BLCA	all_patients_in_EE	all_patients_in_EE	all_variants
ENSG00000116044	6528.306513443449	0.6991228307962146	0.15462589060446078	4.521382726160646	6.143699346747705e-06	0.00015464805196500637	3.8106555462471374	ENST00000397063.9_cds_1_0_chr2_177234005_r	BLCA	all_patients_in_EE	all_patients_in_EE	all_variants
ENSG00000186453	12.447764420311366	3.9422899585475166	0.9602739805415998	4.10538037938302	4.0365012105843614e-05	0.03210205668652975	1.4934671427042359	ENST00000406895.3_cds_1_0_chr2_24037677_r	BLCA	all_patients_in_EE	all_patients_in_EE	all_variants
ENSG00000105668	7311.341022000742	-8.516970227581702	1.6127500982596874	-5.281022916552498	1.2846461930365914e-07	0.0006833354262309888	3.16536606351877	ENST00000420124.4_cds_27_0_chr19_35732215_f	BLCA	all_patients_in_EE	all_patients_in_EE	all_variants
ENSG00000271447	2243.3831968985805	-4.660640735037067	1.2362921876461956	-3.7698537462333763	0.00016334323922966858	0.04449590681442041	1.3516799380004432	ENST00000604641.6_cds_1_0_chr17_35750077_r	BLCA	all_patients_in_EE	all_patients_in_EE	all_variants
ENSG00000174720	1650.431519786629	0.7921162443716865	0.21165171237997651	3.742545880987757	0.00018216525886795314	0.03441679337177899	1.4632295955370886	ENST00000177648.13_cds_10_0_chr4_112430448_f	BLCA	TCGA-ZF-A9RF-01A,TCGA-E5-A4U1-01A,TCGA-UY-A78O-01A	A9RF,A4U1,A78O	synonymous_variants
ENSG00000161847	1005.2081359527185	-3.8448508693379924	0.7421165655695631	-5.180925811010739	2.2078729984485573e-07	3.349136376717228e-05	4.475067167643811	ENST00000221980.5_cds_9_0_chr19_10295346_f	BLCA	TCGA-GD-A6C6-01A	A6C6	synonymous_variants
ENSG00000092295	700.8990061935009	-4.882963687513091	1.3018738189966743	-3.750719629092998	0.0001763277783475679	0.031029813653384093	1.5082208325225057	ENST00000251343.9_cds_2_0_chr14_24431463_f	BLCA	TCGA-GU-A767-01A,TCGA-G2-A2EO-01A,TCGA-4Z-AA87-01A	A767,A2EO,AA87	synonymous_variants
ENSG00000100441	2250.7308783665103	-1.5120060957156845	0.35120822100562177	-4.305155760267588	1.668682848105703e-05	0.008523877045776207	2.0693628234728574	ENST00000251343.9_cds_2_0_chr14_24431463_f	BLCA	TCGA-GU-A767-01A,TCGA-G2-A2EO-01A,TCGA-4Z-AA87-01A	A767,A2EO,AA87	synonymous_variants
ENSG00000130702	13976.06322849737	-4.382789747881571	0.9155236459104963	-4.787194484226399	1.6912892116613232e-06	0.0014897410299089765	2.8268892208874092	ENST00000252999.7_cds_52_0_chr20_62318454_r	BLCA	TCGA-DK-A1AC-01A	A1AC	synonymous_variants
ENSG00000140632	3783.0733793042264	-1.6969469484976667	0.45822724804699083	-3.7032868641710417	0.00021282399289283425	0.004133022925800518	2.3837321856882787	ENST00000262376.11_cds_14_0_chr16_4874211_f	BLCA	TCGA-GD-A6C6-01A	A6C6	synonymous_variants
ENSG00000221990	225.93080576721502	-3.5955204427464773	1.015847428951288	-3.5394295838877294	0.00040099273319743985	0.04564673351057886	1.3405902952181354	ENST00000264938.8_cds_15_0_chr5_474883_r	BLCA	TCGA-DK-A1AC-01A	A1AC	synonymous_variants
ENSG00000145246	1083.820375586628	-2.6326975958116297	0.7289264665699914	-3.6117464745105923	0.0003041418283458175	0.04292226917714014	1.3673173261967686	ENST00000273859.8_cds_11_0_chr4_47557664_f	BLCA	TCGA-UY-A78K-01A,TCGA-XF-AAMG-01A	A78K,AAMG	synonymous_variants
ENSG00000164879	32.074859627798375	3.480459240001467	0.98244304156376	3.5426575310275505	0.0003961167558160255	0.02979571738618011	1.525846153682432	ENST00000276616.3_cds_1_0_chr8_86063965_r	BLCA	TCGA-G2-A3VY-01A,TCGA-ZF-A9RL-01A,TCGA-XF-AAMG-01A	A3VY,A9RL,AAMG	synonymous_variants
ENSG00000113716	2489.9448413160135	2.0301981750321296	0.46539867050120787	4.362277556241666	1.2871543009197305e-05	0.0013641311757786557	2.865143865619674	ENST00000309241.10_cds_7_0_chr5_149836263_f	BLCA	TCGA-ZF-AA54-01A	AA54	synonymous_variants
ENSG00000104880	2602.241551783281	1.8566665596730223	0.4448010501247102	4.174150576201344	2.990998932351648e-05	0.005317452283733529	2.274296398558135	ENST00000361664.7_cds_1_0_chr19_7500823_f	BLCA	TCGA-G2-A2EF-01A,TCGA-XF-A9T8-01A	A2EF,A9T8	synonymous_variants
ENSG00000169071	624.7458429055143	-6.9879687550965235	1.882246871855013	-3.7125676018309237	0.00020516723586921993	0.04902152118656331	1.3096132162850815	ENST00000375715.5_cds_8_0_chr9_91724154_r	BLCA	TCGA-G2-A3VY-01A	A3VY	synonymous_variants
ENSG00000271447	2243.3831968985805	-4.660640735037067	1.2362921876461956	-3.7698537462333763	0.00016334323922966858	0.04449590681442041	1.3516799380004432	ENST00000604641.6_cds_1_0_chr17_35750077_r	BLCA	TCGA-GV-A3QH-01A,TCGA-FD-A43P-01A	A3QH,A43P	synonymous_variants
ENSG00000073150	360.40877637568906	3.3314342964568757	0.8785994601110103	3.7917554559343247	0.00014958617289645667	0.013776051922799001	1.8608752290043435	ENST00000159647.9_cds_1_0_chr22_50176939_f	BRCA	all_patients_in_EE	all_patients_in_EE	all_variants
ENSG00000105419	1513.2645601697702	-2.415379284837125	0.7763763172073734	-3.1110934624142677	0.0018639593372387	0.039858826725936436	1.3994754892268741	ENST00000236877.11_cds_1_0_chr19_47465729_r	BRCA	all_patients_in_EE	all_patients_in_EE	all_variants
ENSG00000154478	153.84237140615903	-7.616076224513394	1.8210668799771894	-4.182205666498527	2.8869463236796562e-05	0.04971898958641104	1.3034777058852807	ENST00000241305.4_cds_10_0_chr10_123761872_r	BRCA	all_patients_in_EE	all_patients_in_EE	all_variants
ENSG00000078814	79.58829976193061	3.926253442327986	0.73291934916588	5.357006124611626	8.461225347708017e-08	0.0001876911312755331	3.7265562480451124	ENST00000262873.13_cds_26_0_chr20_34994146_f	BRCA	all_patients_in_EE	all_patients_in_EE	all_variants
ENSG00000100991	7323.801509458853	2.3499257200695314	0.3461665464177573	6.7884252374682585	1.1336409918434877e-11	1.341172869416969e-07	6.87251524049648	ENST00000262873.13_cds_26_0_chr20_34994146_f	BRCA	all_patients_in_EE	all_patients_in_EE	all_variants
ENSG00000126005	2535.912338018472	3.218130435390159	0.5921447060519383	5.434702704422878	5.4887868663063955e-08	0.00014524927747455274	3.837886019279079	ENST00000262873.13_cds_26_0_chr20_34994146_f	BRCA	all_patients_in_EE	all_patients_in_EE	all_variants
ENSG00000131067	1153.9291183653456	2.8642654245183072	0.6731631728696149	4.254934821089934	2.091099199800963e-05	0.016867566545303588	1.77294756780666	ENST00000262873.13_cds_26_0_chr20_34994146_f	BRCA	all_patients_in_EE	all_patients_in_EE	all_variants
ENSG00000100372	2115.0154413337336	2.1647707908986558	0.5167788762880605	4.188969190164768	2.802244380360659e-05	0.01393249217873602	1.85597119207099	ENST00000263253.9_cds_17_0_chr22_41157169_f	BRCA	all_patients_in_EE	all_patients_in_EE	all_variants
ENSG00000070193	1474.353156499142	-7.878207006111318	1.8388237969533026	-4.284372988409497	1.8325525959874515e-05	0.017312771157562627	1.7616334114940924	ENST00000264663.9_cds_13_0_chr5_43653018_f	BRCA	all_patients_in_EE	all_patients_in_EE	all_variants
ENSG00000141298	2044.1739338933435	1.4472656044725831	0.2814562459776351	5.142062488062834	2.717386986585576e-07	0.0002244658700454921	3.648849683960112	ENST00000269033.7_cds_14_0_chr17_29630841_r	BRCA	all_patients_in_EE	all_patients_in_EE	all_variants
ENSG00000174567	425.9701917626172	-4.512018363876806	1.1938528000788236	-3.7793757853387806	0.00015722199931456153	0.023282118057010658	1.6329775129126418	ENST00000272203.8_cds_8_0_chr1_204257353_r	BRCA	all_patients_in_EE	all_patients_in_EE	all_variants
ENSG00000075035	72.30450845609097	-4.876014527374491	1.5879152594842054	-3.0707019774835733	0.002135561919877221	0.01749058486007091	1.757195668093953	ENST00000332082.8_cds_4_0_chr12_108210121_f	BRCA	all_patients_in_EE	all_patients_in_EE	all_variants
ENSG00000099812	2655.906466105801	-5.5878985962122325	1.5801222075666015	-3.536371154999228	0.00040566432678090276	0.036126172057781916	1.442178053994014	ENST00000338448.10_cds_8_0_chr19_746285_f	BRCA	all_patients_in_EE	all_patients_in_EE	all_variants
ENSG00000144021	5682.010399590674	1.1223558793294437	0.3083919073469074	3.6393817496219683	0.00027329339964916476	0.020003245884495143	1.6988995265686746	ENST00000342380.3_cds_7_0_chr2_96129824_r	BRCA	all_patients_in_EE	all_patients_in_EE	all_variants
ENSG00000125510	22.064727936013533	-2.9420256159626135	0.9207011968145705	-3.1954184768537215	0.001396282231717905	0.04769624552308219	1.3215158057142178	ENST00000349451.3_cds_4_0_chr20_64097802_f	BRCA	all_patients_in_EE	all_patients_in_EE	all_variants
ENSG00000173156	1841.0939283451855	-5.1035443669172915	0.957895986697161	-5.3278690356709655	9.937173176679116e-08	0.0003703385699484773	3.431401054778844	ENST00000356404.8_cds_9_0_chr11_67498596_r	BRCA	all_patients_in_EE	all_patients_in_EE	all_variants
ENSG00000064932	5288.4232408409	1.289947466726638	0.43305087719046725	2.97874345641675	0.002894329965020821	0.0349306635804391	1.456793163959101	ENST00000361757.8_cds_21_0_chr19_1112189_r	BRCA	all_patients_in_EE	all_patients_in_EE	all_variants
ENSG00000251369	634.7185972852069	-0.7988940012749366	0.2261060701975701	-3.533270913854139	0.0004104516362412608	0.0349287141535414	1.4568174019461035	ENST00000366197.9_cds_2_0_chr19_57398430_f	BRCA	all_patients_in_EE	all_patients_in_EE	all_variants
ENSG00000081277	2779.7020058140683	-5.4429062852235415	1.6234609846250407	-3.352656045799986	0.0008004010730569935	0.039304543581114106	1.4055572425470118	ENST00000367324.8_cds_10_0_chr1_201324941_f	BRCA	all_patients_in_EE	all_patients_in_EE	all_variants
ENSG00000126903	1942.048043205651	2.446672404154857	0.6199277500330616	3.946705731473342	7.923384076620493e-05	0.02165307675959082	1.6644803845404574	ENST00000369682.4_cds_10_0_chrX_154465018_f	BRCA	all_patients_in_EE	all_patients_in_EE	all_variants
ENSG00000198246	1542.082426641649	2.8854262689420374	0.45805862932296254	6.299250978432315	2.990873793328865e-10	9.669494973832222e-07	6.014596208006497	ENST00000373189.6_cds_3_0_chr10_71351562_f	BRCA	all_patients_in_EE	all_patients_in_EE	all_variants
ENSG00000167283	1136.445108031847	1.8449411610085913	0.6209391393984515	2.971210935094088	0.0029662796928717552	0.02771998786207236	1.5572069642274802	ENST00000389506.10_cds_10_0_chr11_118488614_f	BRCA	all_patients_in_EE	all_patients_in_EE	all_variants
ENSG00000167549	488.9423077971662	-4.113551315236254	1.0812512123710587	-3.8044362569691015	0.00014212750427541722	0.016881175717236203	1.7725973095038177	ENST00000394835.8_cds_9_0_chr17_30053255_f	BRCA	all_patients_in_EE	all_patients_in_EE	all_variants
ENSG00000004660	755.8727708703881	-2.8969640059313524	0.8191194298422039	-3.536680855549266	0.00040518897185266585	0.029836610694288508	1.5252505123109197	ENST00000397041.8_cds_16_0_chr17_3935192_r	BRCA	all_patients_in_EE	all_patients_in_EE	all_variants
ENSG00000101222	169.73586208698654	-2.8233991915893295	0.6567398384764962	-4.299113630960846	1.714825409245807e-05	0.005020117123255575	2.2992861503071276	ENST00000416600.6_cds_5_0_chr20_3865683_f	BRCA	all_patients_in_EE	all_patients_in_EE	all_variants
ENSG00000189157	181.6571327516484	-4.155987803794485	1.2582508987798235	-3.302988146342445	0.0009566043142050215	0.048954253865590665	1.3102095643289844	ENST00000434846.2_cds_4_0_chr4_76384088_r	BRCA	all_patients_in_EE	all_patients_in_EE	all_variants
ENSG00000179761	82.42555451849547	4.067772776784415	1.097058818055757	3.7078894128880466	0.00020899388238367587	0.043757213531881084	1.358950341753658	ENST00000527372.7_cds_37_0_chr17_29086936_r	BRCA	all_patients_in_EE	all_patients_in_EE	all_variants
ENSG00000131470	204.0121859765868	-3.3953640491226666	0.9249314046119567	-3.6709360631420545	0.00024166379266772595	0.0057811213210428244	2.2379879165431387	ENST00000591022.6_cds_11_0_chr17_42669430_r	BRCA	all_patients_in_EE	all_patients_in_EE	all_variants
ENSG00000166348	2237.7684577756086	1.9735681820726054	0.5325668032125399	3.7057664318686085	0.0002107524523121327	0.007582046814283249	2.1202135384110186	ENST00000603187.5_cds_11_0_chr10_73799002_f	BRCA	all_patients_in_EE	all_patients_in_EE	all_variants
ENSG00000214655	2626.17108236753	1.399383990663623	0.35677692554134355	3.9222939895575206	8.770987864481483e-05	0.004436910067998047	2.3529193739356913	ENST00000603187.5_cds_11_0_chr10_73799002_f	BRCA	all_patients_in_EE	all_patients_in_EE	all_variants
ENSG00000073150	360.23165840019044	3.852444220502215	1.0750062990476938	3.583648043657926	0.0003388285769126369	0.04177486900591329	1.379084903256192	ENST00000159647.9_cds_1_0_chr22_50176939_f	BRCA	TCGA-AC-A23H-01A,TCGA-A8-A07O-01A	A23H,A07O	synonymous_variants
ENSG00000100109	1733.0650716012658	-1.595800773619942	0.4756403866451988	-3.3550573467393976	0.000793485335169728	0.03435211716677892	1.4640464916316631	ENST00000215917.11_cds_2_0_chr22_26488029_f	BRCA	TCGA-AO-A1KR-01A	A1KR	synonymous_variants
ENSG00000174567	425.9701917626172	-4.512018363876806	1.1938528000788236	-3.7793757853387806	0.00015722199931456153	0.023282118057010658	1.6329775129126418	ENST00000272203.8_cds_8_0_chr1_204257353_r	BRCA	TCGA-AO-A128-01A	A128	synonymous_variants
ENSG00000148343	1214.2676624046894	-2.3771264643992196	0.6324667028216734	-3.7585005721154303	0.00017093464790582356	0.021094014762100106	1.6758407543956675	ENST00000358369.8_cds_2_0_chr9_129042304_f	BRCA	TCGA-D8-A1JA-01A	A1JA	synonymous_variants
ENSG00000198246	1541.7145493182193	4.343736761031771	0.7850585067695985	5.533010245192573	3.147810769380029e-08	0.0009124086905586483	3.039810586784592	ENST00000373189.6_cds_3_0_chr10_71351562_f	BRCA	TCGA-AR-A254-01A	A254	synonymous_variants
ENSG00000179761	82.42555451849547	4.067772776784415	1.097058818055757	3.7078894128880466	0.00020899388238367587	0.043757213531881084	1.358950341753658	ENST00000527372.7_cds_37_0_chr17_29086936_r	BRCA	TCGA-BH-A18G-01A	A18G	synonymous_variants
ENSG00000049283	2109.629410689761	-2.709899807457705	0.8395463362557326	-3.2278144641110647	0.001247398515465654	0.045504997651535206	1.3419409037100674	ENST00000017003.7_cds_7_0_chr17_50356511_f	CESC	all_patients_in_EE	all_patients_in_EE	all_variants
ENSG00000131747	12876.593060799612	-1.8318363146885859	0.6220888195941553	-2.944653973822674	0.00323316028514544	0.024158183768121438	1.6169357194355296	ENST00000254066.10_cds_5_0_chr17_40352331_f	CESC	all_patients_in_EE	all_patients_in_EE	all_variants
ENSG00000178222	1371.1825919980738	-8.102241799442641	1.782510418257989	-4.545410627872121	5.482825816829636e-06	0.0017174145573304596	2.76512486020899	ENST00000264748.6_cds_3_0_chr4_1023817_f	CESC	all_patients_in_EE	all_patients_in_EE	all_variants
ENSG00000005379	1097.947621319378	2.791029511563925	0.8905583911875932	3.1340219116255614	0.0017242797975040025	0.041342529566112306	1.383602954341653	ENST00000268893.10_cds_15_0_chr17_58311892_r	CESC	all_patients_in_EE	all_patients_in_EE	all_variants
ENSG00000108375	752.746537692573	2.3974251894419356	0.6783937030476341	3.533973235116538	0.0004093625300641183	0.015217043166772798	1.8176697274016531	ENST00000268893.10_cds_15_0_chr17_58311892_r	CESC	all_patients_in_EE	all_patients_in_EE	all_variants
ENSG00000165959	1624.1596608164239	-4.443195791766638	1.061901958885005	-4.18418645392837	2.8618914935624018e-05	0.003681546634379996	2.433969693917247	ENST00000298912.9_cds_12_0_chr14_95191564_r	CESC	all_patients_in_EE	all_patients_in_EE	all_variants
ENSG00000180739	1775.4669084056106	-4.533324360526339	1.1527712048653238	-3.9325447594398923	8.405132305613668e-05	0.004969491288062381	2.3036880664165698	ENST00000312962.12_cds_14_0_chr19_10557769_r	CESC	all_patients_in_EE	all_patients_in_EE	all_variants
ENSG00000146054	877.102874490443	-5.171637683562384	0.9407303216845841	-5.49747102262148	3.852765998577426e-08	3.251640532896943e-05	4.487897471444561	ENST00000315073.10_cds_5_0_chr5_181234174_f	CESC	all_patients_in_EE	all_patients_in_EE	all_variants
ENSG00000169242	9051.8310206551	-2.6018990459939837	0.6643576659011579	-3.916413070156536	8.987620256712645e-05	0.00517017440787934	2.286494806402765	ENST00000334634.9_cds_8_0_chr1_155181852_f	CESC	all_patients_in_EE	all_patients_in_EE	all_variants
ENSG00000127616	10260.047526688657	1.5050478438799235	0.3835804947893613	3.9236818981278043	8.720586610675164e-05	0.020914873554602604	1.6795447566967552	ENST00000344626.10_cds_25_0_chr19_11033290_f	CESC	all_patients_in_EE	all_patients_in_EE	all_variants
ENSG00000149451	252.75015388438575	-5.97226120207126	1.7377778755198723	-3.436723004822813	0.0005887974218070837	0.02946744562525975	1.5306575091767072	ENST00000344754.6_cds_17_0_chr20_3691340_r	CESC	all_patients_in_EE	all_patients_in_EE	all_variants
ENSG00000177854	759.4341785246626	-2.81908071072228	0.8200979561565701	-3.4374926672589727	0.0005871266163828827	0.04010366271194002	1.396815960972283	ENST00000350060.10_cds_8_0_chrX_153913409_r	CESC	all_patients_in_EE	all_patients_in_EE	all_variants
ENSG00000006282	2248.34644030238	-2.881363550837681	0.7614537431712737	-3.784029662573445	0.00015430942052774662	0.011913660522883883	1.9239547791858713	ENST00000352832.9_cds_14_0_chr17_50596730_f	CESC	all_patients_in_EE	all_patients_in_EE	all_variants
ENSG00000049283	2109.629410689761	-2.709899807457705	0.8395463362557326	-3.2278144641110647	0.001247398515465654	0.045504997651535206	1.3419409037100674	ENST00000352832.9_cds_14_0_chr17_50596730_f	CESC	all_patients_in_EE	all_patients_in_EE	all_variants
ENSG00000162591	2840.403529893336	-3.8306628997262626	1.0645258979292656	-3.5984684892849814	0.0003200966246458777	0.02972990452742963	1.5268064854562482	ENST00000356575.9_cds_1_0_chr1_3602466_r	CESC	all_patients_in_EE	all_patients_in_EE	all_variants
ENSG00000196387	594.3317905731416	-3.4584802369248715	0.639813952801918	-5.405446726785581	6.464706376854772e-08	2.4752642416268385e-05	4.606378432061808	ENST00000360187.9_cds_4_0_chr12_132925373_r	CESC	all_patients_in_EE	all_patients_in_EE	all_variants
ENSG00000126895	33.02328273709273	-2.4808391106261563	0.827535401448779	-2.9978646306646373	0.0027187840699233437	0.03308304003119477	1.4803945895635513	ENST00000361971.10_cds_23_0_chrX_153774880_f	CESC	all_patients_in_EE	all_patients_in_EE	all_variants
ENSG00000153029	2380.287918381362	-3.12925679700996	0.8643170479757218	-3.6204964420623797	0.0002940382945662233	0.027872508299610042	1.5548239465481877	ENST00000367588.9_cds_1_0_chr1_180916154_f	CESC	all_patients_in_EE	all_patients_in_EE	all_variants
ENSG00000163155	675.4164452647683	-2.39371604982523	0.5516489265516072	-4.339201863019117	1.4300112352767647e-05	0.004749116623086387	2.3233871654061917	ENST00000368931.8_cds_3_0_chr1_151038796_f	CESC	all_patients_in_EE	all_patients_in_EE	all_variants
ENSG00000126070	1286.780752044677	-2.0007471671750383	0.42652381072964596	-4.690821747448048	2.721099601286874e-06	0.0001267728820442515	3.8969736363444984	ENST00000373178.5_cds_3_0_chr1_36091910_f	CESC	all_patients_in_EE	all_patients_in_EE	all_variants
ENSG00000171812	1645.2227928014531	-3.622217900774794	1.2861635384048993	-2.8162965226545538	0.00485808055417455	0.032612342487669525	1.486618005458642	ENST00000373178.5_cds_3_0_chr1_36091910_f	CESC	all_patients_in_EE	all_patients_in_EE	all_variants
ENSG00000135083	665.0210421583753	-4.1684731420828145	1.1877612695382023	-3.509521019912952	0.000448914574069347	0.038842742470141176	1.4106901145621336	ENST00000393977.7_cds_6_0_chr5_160253378_r	CESC	all_patients_in_EE	all_patients_in_EE	all_variants
ENSG00000128928	2530.7994835426366	-2.0732263489816933	0.5491932248164247	-3.775039922742487	0.0001599820396864984	0.028014309531284833	1.5526200771210354	ENST00000397536.7_cds_10_0_chr15_40335158_r	CESC	all_patients_in_EE	all_patients_in_EE	all_variants
ENSG00000072609	1887.8284706191296	-1.4209524386436647	0.3423980729690175	-4.1500012728524975	3.32473425755992e-05	0.013862422163891644	1.8581608793558406	ENST00000450791.8_cds_7_0_chr12_132801767_r	CESC	all_patients_in_EE	all_patients_in_EE	all_variants
ENSG00000186350	7440.8515643190385	-2.560358301582536	0.7478521784902086	-3.4236154887607357	0.0006179398834813856	0.04367960017086343	1.3597213456783754	ENST00000481739.2_cds_9_0_chr9_134436467_f	CESC	all_patients_in_EE	all_patients_in_EE	all_variants
ENSG00000111816	1781.1819006704975	-3.9645788825110726	0.9951607709013306	-3.9838576825333454	6.780548899006048e-05	0.007288889458475911	2.1373386361259143	ENST00000606080.2_cds_1_0_chr6_116003877_r	CESC	all_patients_in_EE	all_patients_in_EE	all_variants
ENSG00000182149	6965.30209178349	-1.153567575656734	0.3314718857929897	-3.4801370043707367	0.0005011574339260451	0.03161294132685577	1.5001350947141956	ENST00000620267.2_cds_17_0_chr16_71952894_r	CESC	all_patients_in_EE	all_patients_in_EE	all_variants
ENSG00000112378	80701.30837602413	-3.495367065036345	1.168452754792607	-2.9914492055408357	0.0027765672556019617	0.021600313587835138	1.6655399438269485	ENST00000251691.5_cds_18_0_chr6_138291733_f	CESC	TCGA-DG-A2KJ-01A	A2KJ	synonymous_variants
ENSG00000178222	1371.1825919980738	-8.102241799442641	1.782510418257989	-4.545410627872121	5.482825816829636e-06	0.0017174145573304596	2.76512486020899	ENST00000264748.6_cds_3_0_chr4_1023817_f	CESC	TCGA-2W-A8YY-01A	A8YY	synonymous_variants
ENSG00000169242	9051.8310206551	-2.6018990459939837	0.6643576659011579	-3.916413070156536	8.987620256712645e-05	0.00517017440787934	2.286494806402765	ENST00000334634.9_cds_8_0_chr1_155181852_f	CESC	TCGA-EA-A410-01A,TCGA-2W-A8YY-01A	A410,A8YY	synonymous_variants
ENSG00000127616	10260.047526688657	1.5050478438799235	0.3835804947893613	3.9236818981278043	8.720586610675164e-05	0.020914873554602604	1.6795447566967552	ENST00000344626.10_cds_25_0_chr19_11033290_f	CESC	TCGA-VS-A8Q9-01A,TCGA-2W-A8YY-01A	A8Q9,A8YY	synonymous_variants
ENSG00000149451	252.75015388438575	-5.97226120207126	1.7377778755198723	-3.436723004822813	0.0005887974218070837	0.02946744562525975	1.5306575091767072	ENST00000344754.6_cds_17_0_chr20_3691340_r	CESC	TCGA-FU-A3HZ-01A	A3HZ	synonymous_variants
ENSG00000006282	2248.34644030238	-2.881363550837681	0.7614537431712737	-3.784029662573445	0.00015430942052774662	0.011913660522883883	1.9239547791858713	ENST00000352832.9_cds_14_0_chr17_50596730_f	CESC	TCGA-EA-A410-01A	A410	synonymous_variants
ENSG00000049283	2109.629410689761	-2.709899807457705	0.8395463362557326	-3.2278144641110647	0.001247398515465654	0.045504997651535206	1.3419409037100674	ENST00000352832.9_cds_14_0_chr17_50596730_f	CESC	TCGA-EA-A410-01A	A410	synonymous_variants
ENSG00000006282	2241.6731145096096	-2.8814230685515643	0.7635050704468049	-3.7739409731298164	0.00016068879578618394	0.01241816689477824	1.9059425077212977	ENST00000352832.9_cds_15_0_chr17_50599428_f	CESC	TCGA-EA-A410-01A	A410	synonymous_variants
ENSG00000162591	2840.403529893336	-3.8306628997262626	1.0645258979292656	-3.5984684892849814	0.0003200966246458777	0.02972990452742963	1.5268064854562482	ENST00000356575.9_cds_1_0_chr1_3602466_r	CESC	TCGA-2W-A8YY-01A	A8YY	synonymous_variants
ENSG00000164626	1021.482180602483	-3.691053631232675	1.0046648510642608	-3.673915363240459	0.00023886188178753954	0.04891762224478114	1.3105346610197985	ENST00000359534.4_cds_4_0_chr6_39190890_r	CESC	TCGA-FU-A3HZ-01A,TCGA-EA-A411-01A	A3HZ,A411	synonymous_variants
ENSG00000163155	675.4164452647683	-2.39371604982523	0.5516489265516072	-4.339201863019117	1.4300112352767647e-05	0.004749116623086387	2.3233871654061917	ENST00000368931.8_cds_3_0_chr1_151038796_f	CESC	TCGA-C5-A2LV-01A	A2LV	synonymous_variants
ENSG00000126070	1286.780752044677	-2.0007471671750383	0.42652381072964596	-4.690821747448048	2.721099601286874e-06	0.0001267728820442515	3.8969736363444984	ENST00000373178.5_cds_3_0_chr1_36091910_f	CESC	TCGA-DG-A2KJ-01A	A2KJ	synonymous_variants
ENSG00000171812	1645.2227928014531	-3.622217900774794	1.2861635384048993	-2.8162965226545538	0.00485808055417455	0.032612342487669525	1.486618005458642	ENST00000373178.5_cds_3_0_chr1_36091910_f	CESC	TCGA-DG-A2KJ-01A	A2KJ	synonymous_variants
ENSG00000092929	8924.614367686901	-6.016904381251574	1.3603377865575559	-4.423095822749902	9.729656164104311e-06	0.0019694556754642103	2.705653788969043	ENST00000200181.8_cds_34_0_chr17_75755701_f	CHOL	all_patients_in_EE	all_patients_in_EE	all_variants
ENSG00000159307	55.6990638274655	4.9634719020783145	1.0406986974965928	4.769364960307894	1.848075794757804e-06	0.0006501926662199688	3.1869579333913554	ENST00000290460.7_cds_7_0_chr22_43238728_r	CHOL	all_patients_in_EE	all_patients_in_EE	all_variants
ENSG00000173548	2762.940279764004	-1.819233427030517	0.4280637832013246	-4.249912042138134	2.1385447577548265e-05	0.0033617241077621486	2.473437931406077	ENST00000308508.5_cds_9_0_chr15_75675550_r	CHOL	all_patients_in_EE	all_patients_in_EE	all_variants
ENSG00000142675	1019.4506467935536	-6.609590667117096	1.3533552425786337	-4.88385492527699	1.0403162925433884e-06	0.0004132836953610835	3.3837517279251323	ENST00000374269.2_cds_2_0_chr1_26121837_f	CHOL	all_patients_in_EE	all_patients_in_EE	all_variants
ENSG00000101417	1148.0724864805543	3.4535143031093765	0.5412815127528903	6.380255415606628	1.767928726796575e-10	5.224759766301918e-07	6.281933673555281	ENST00000409299.8_cds_3_0_chr20_33707706_r	CHOL	all_patients_in_EE	all_patients_in_EE	all_variants
ENSG00000067191	305.5516764076746	-4.191640207105933	1.0875920237868075	-3.8540556710882865	0.00011617716049781223	0.01024447249112688	1.9895103993995276	ENST00000447079.6_cds_13_0_chr17_39530604_f	CHOL	all_patients_in_EE	all_patients_in_EE	all_variants
ENSG00000173548	2762.940279764004	-1.819233427030517	0.4280637832013246	-4.249912042138134	2.1385447577548265e-05	0.0033617241077621486	2.473437931406077	ENST00000308508.5_cds_9_0_chr15_75675550_r	CHOL	TCGA-W5-AA39-01A	AA39	synonymous_variants
ENSG00000015532	1327.914062511562	-0.7341108384350219	0.19378449004758852	-3.7882848016099895	0.00015169090351715064	0.008867240716659442	2.0522115016967706	ENST00000017003.7_cds_7_0_chr17_50356511_f	COAD	all_patients_in_EE	all_patients_in_EE	all_variants
ENSG00000077063	423.77379293877146	-6.598478291131275	1.6322356504815039	-4.042601501311864	5.286141744602083e-05	0.009842058327275412	2.006914065522341	ENST00000160373.8_cds_9_0_chr7_117760435_r	COAD	all_patients_in_EE	all_patients_in_EE	all_variants
ENSG00000128203	268.98825742762483	1.2057690326606616	0.37720643588328207	3.1965759805693224	0.0013906919425531448	0.024452018706689567	1.611685280630951	ENST00000215906.6_cds_1_0_chr22_26433616_f	COAD	all_patients_in_EE	all_patients_in_EE	all_variants
ENSG00000069345	3068.019274449618	1.211759239090996	0.36667533750834946	3.304719775606406	0.0009507140408663028	0.013040090467306026	1.8847193956197803	ENST00000219097.7_cds_1_0_chr16_46690991_f	COAD	all_patients_in_EE	all_patients_in_EE	all_variants
ENSG00000166123	2915.821337323211	-2.6660949894011305	0.7277023049743037	-3.6637165653821513	0.00024858185141836436	0.004464130113959753	2.350263155703267	ENST00000219097.7_cds_1_0_chr16_46690991_f	COAD	all_patients_in_EE	all_patients_in_EE	all_variants
ENSG00000110921	954.8316909114313	-0.7175682519218789	0.15720587722129076	-4.564512883394267	5.006554566246226e-06	0.0002476935290840198	3.6060853390734753	ENST00000228510.8_cds_4_0_chr12_109581395_f	COAD	all_patients_in_EE	all_patients_in_EE	all_variants
ENSG00000139438	418.6298896985551	-0.8429491877744874	0.30207207312213796	-2.7905565021684557	0.0052617515428310425	0.0390716172819227	1.4081386117576098	ENST00000228510.8_cds_4_0_chr12_109581395_f	COAD	all_patients_in_EE	all_patients_in_EE	all_variants
ENSG00000044090	1235.4425560236034	-1.7812928156064793	0.6129371892704956	-2.90615881494568	0.0036589568639681033	0.03580965493171504	1.4459998639077867	ENST00000244496.6_cds_5_0_chr6_43027360_f	COAD	all_patients_in_EE	all_patients_in_EE	all_variants
ENSG00000133116	45.177170974010835	-1.7732274864677848	0.5399788004663814	-3.283883524568451	0.0010238722810655806	0.03290286708938605	1.4827662568570927	ENST00000255486.8_cds_4_0_chr13_33128929_r	COAD	all_patients_in_EE	all_patients_in_EE	all_variants
ENSG00000134780	833.2661108930124	-3.686581849751872	0.8362819333424919	-4.4083002427389095	1.0418505003471077e-05	0.00033556916115657585	3.4742179577209416	ENST00000257215.10_cds_13_0_chr11_61737182_f	COAD	all_patients_in_EE	all_patients_in_EE	all_variants
ENSG00000178498	291.2459512719766	-2.3292117563669126	0.5983872684379141	-3.892482141953495	9.922380547045696e-05	0.004551607797761554	2.3418351672206907	ENST00000257897.7_cds_15_0_chr12_57727360_r	COAD	all_patients_in_EE	all_patients_in_EE	all_variants
ENSG00000135960	670.5426308358775	-4.411011513255589	1.0040296346541266	-4.393308086742995	1.11638742222155e-05	0.004554860682663924	2.3415249020445716	ENST00000258443.7_cds_11_0_chr2_108896907_r	COAD	all_patients_in_EE	all_patients_in_EE	all_variants
ENSG00000110844	191.71771889476491	-1.2408074071570032	0.34088910841832415	-3.6399150823978186	0.00027272796803991977	0.041631550382241624	1.380577415442438	ENST00000261897.5_cds_1_0_chr12_49631401_f	COAD	all_patients_in_EE	all_patients_in_EE	all_variants
ENSG00000122490	1541.691195332791	-1.54483633837376	0.4949255131294935	-3.12135118799092	0.0018002320741883349	0.030442637539561494	1.5165177231480347	ENST00000262197.7_cds_2_0_chr18_80037330_f	COAD	all_patients_in_EE	all_patients_in_EE	all_variants
ENSG00000101544	1026.8185927839693	0.5077785207758696	0.12184809961318192	4.1673076756047855	3.0821836291077785e-05	0.0032111985896616803	2.493332835595966	ENST00000262198.9_cds_3_0_chr18_80135612_f	COAD	all_patients_in_EE	all_patients_in_EE	all_variants
ENSG00000178184	122.96612870357771	0.6622977047794113	0.20658411859321285	3.205946852495226	0.0013461884984352676	0.03245318411379762	1.4887426863763495	ENST00000262198.9_cds_3_0_chr18_80135612_f	COAD	all_patients_in_EE	all_patients_in_EE	all_variants
ENSG00000167964	191.8281756435711	1.4539262504861126	0.35886445931316496	4.051463478074145	5.089827179146377e-05	0.0016108744577009975	2.792938304678377	ENST00000262304.9_cds_14_0_chr16_2108252_r	COAD	all_patients_in_EE	all_patients_in_EE	all_variants
ENSG00000073050	1056.9838590754266	-1.2121420936732445	0.34870147841245425	-3.4761598923864834	0.0005086489324656593	0.013617365622817318	1.8659069016841219	ENST00000262887.10_cds_8_0_chr19_43552017_r	COAD	all_patients_in_EE	all_patients_in_EE	all_variants
ENSG00000099998	759.4448345489687	-3.4830093806853633	1.188445798288012	-2.9307263197890316	0.0033817056290313886	0.0337987838554214	1.471098926183344	ENST00000263119.10_cds_34_0_chr22_24176111_f	COAD	all_patients_in_EE	all_patients_in_EE	all_variants
ENSG00000099834	4344.068199659327	-1.189189546032168	0.30725441487428456	-3.870374154001119	0.00010866844281044071	0.00422228754554758	2.374452193768236	ENST00000264555.10_cds_13_0_chr11_607066_f	COAD	all_patients_in_EE	all_patients_in_EE	all_variants
ENSG00000139044	2567.37650568487	-1.4013578936732969	0.432314838502336	-3.2415216154227027	0.0011889341732603527	0.042101736911112506	1.3756999869350797	ENST00000266383.10_cds_13_0_chr12_553194_f	COAD	all_patients_in_EE	all_patients_in_EE	all_variants
ENSG00000108375	4196.510193497274	-1.810199864781319	0.4562530746795077	-3.967534610156618	7.261996858552292e-05	0.012472084441016412	1.9040609574613467	ENST00000268893.10_cds_17_0_chr17_58310836_r	COAD	all_patients_in_EE	all_patients_in_EE	all_variants
ENSG00000213246	10.205694803588225	-2.7332818836130475	0.8093330203371994	-3.3772029744619294	0.0007322699241611913	0.03936262636129732	1.4049159321877003	ENST00000268893.10_cds_17_0_chr17_58310836_r	COAD	all_patients_in_EE	all_patients_in_EE	all_variants
ENSG00000141736	8949.610586803317	3.447198935396141	0.4980021274260279	6.922056645045518	4.4513317026249175e-12	2.069379459365372e-08	7.684159866029166	ENST00000269571.10_cds_19_0_chr17_39724726_f	COAD	all_patients_in_EE	all_patients_in_EE	all_variants
ENSG00000099849	2582.0648793900646	-1.8637066948645968	0.5045786850348515	-3.6935898208539464	0.00022111035911007368	0.011139182982740685	1.953146661864229	ENST00000270115.8_cds_8_0_chr11_551131_f	COAD	all_patients_in_EE	all_patients_in_EE	all_variants
ENSG00000185522	109.52413961480147	-3.0047485844182997	0.8233095049255612	-3.649597832214959	0.00026265119546505086	0.012414947838897157	1.9060551007833375	ENST00000270115.8_cds_8_0_chr11_551131_f	COAD	all_patients_in_EE	all_patients_in_EE	all_variants
ENSG00000142611	116.39951696239747	1.3919360372269645	0.46308932930545976	3.0057614139254443	0.0026491677149617743	0.030530862103538097	1.5152609323039163	ENST00000270722.10_cds_8_0_chr1_3411384_f	COAD	all_patients_in_EE	all_patients_in_EE	all_variants
ENSG00000182134	405.27194447462705	-1.1826252937420565	0.34182802113147853	-3.4597084517163648	0.0005407605412851894	0.042886958084817184	1.3676747566014185	ENST00000271636.12_cds_11_0_chr1_151529909_f	COAD	all_patients_in_EE	all_patients_in_EE	all_variants
ENSG00000236935	316.6818234575402	-5.868335921671723	1.3483262256772248	-4.352311636395139	1.3470959575841361e-05	0.0076134385524128404	2.118419153077132	ENST00000279230.12_cds_10_0_chr11_64258473_f	COAD	all_patients_in_EE	all_patients_in_EE	all_variants
ENSG00000158528	487.65083114720034	-7.544308647653915	2.020322142562381	-3.7342107422955055	0.0001883047719860568	0.012262834343353997	1.9114091385115495	ENST00000289495.7_cds_4_0_chr7_95198349_f	COAD	all_patients_in_EE	all_patients_in_EE	all_variants
ENSG00000143390	1349.514710106345	0.584309843769432	0.14308407814763605	4.083681785799628	4.4327722493880516e-05	0.012342649182570279	1.908591614865934	ENST00000290524.8_cds_10_0_chr1_151342186_r	COAD	all_patients_in_EE	all_patients_in_EE	all_variants
ENSG00000235890	19.802917688107655	-3.417652447919616	1.0008654928667915	-3.4146970519788744	0.0006385298776487544	0.03597443621813521	1.4440060034864637	ENST00000291592.6_cds_1_0_chr21_44456645_f	COAD	all_patients_in_EE	all_patients_in_EE	all_variants
ENSG00000161509	36.86985768636753	-2.6733483830310076	0.6915117157924466	-3.8659480699722493	0.00011065848403831722	0.032449686159868374	1.4887894991624249	ENST00000293190.10_cds_1_0_chr17_74854694_r	COAD	all_patients_in_EE	all_patients_in_EE	all_variants
ENSG00000164398	587.4848640818647	-6.154850747971322	1.4610756943751466	-4.212547489268546	2.5250660437879048e-05	0.008130971528749325	2.089857559649878	ENST00000296859.10_cds_26_0_chr5_131430859_r	COAD	all_patients_in_EE	all_patients_in_EE	all_variants
ENSG00000103021	381.49673263989456	-0.7674228371289118	0.26263959481799676	-2.92196170063664	0.0034783431004177102	0.03580094313530088	1.4461055322091534	ENST00000299237.3_cds_1_0_chr16_57996517_r	COAD	all_patients_in_EE	all_patients_in_EE	all_variants
ENSG00000099377	661.024697991304	0.5226442829947602	0.144299042461059	3.621952537459163	0.0002923877751085061	0.016279119361188296	1.788369092500934	ENST00000300850.5_cds_1_0_chr16_31076325_f	COAD	all_patients_in_EE	all_patients_in_EE	all_variants
ENSG00000006016	31.877342853362656	2.2183392087020755	0.553811261393054	4.005587035413611	6.186364913155091e-05	0.007320315884932891	2.1354701779411585	ENST00000300976.9_cds_2_0_chr19_18667664_f	COAD	all_patients_in_EE	all_patients_in_EE	all_variants
ENSG00000101346	5936.025037426015	-0.552618331185005	0.17893520824754697	-3.0883711294005822	0.0020125696045962035	0.0237307889674438	1.6246878227387795	ENST00000306058.9_cds_11_0_chr20_32434432_f	COAD	all_patients_in_EE	all_patients_in_EE	all_variants
ENSG00000205277	5696.813247326367	-2.253959890196834	0.5015996080233399	-4.493543962442561	7.004755235043124e-06	0.001314457547584614	2.8812534355351502	ENST00000306085.11_cds_2_0_chr7_101087313_f	COAD	all_patients_in_EE	all_patients_in_EE	all_variants
ENSG00000133574	408.99534035308653	0.882338777450102	0.2919258980457505	3.0224751670090684	0.0025071665286367883	0.047964885382013794	1.3190765889927862	ENST00000307194.6_cds_2_0_chr7_150720048_f	COAD	all_patients_in_EE	all_patients_in_EE	all_variants
ENSG00000175264	99.83664231317076	0.8053735175853259	0.28003138502415686	2.8760116210397295	0.004027348842225106	0.043800342112190346	1.3585224973302337	ENST00000308064.7_cds_3_0_chr11_45649688_r	COAD	all_patients_in_EE	all_patients_in_EE	all_variants
ENSG00000141994	1250.5284574819086	-4.008711391112069	0.787108870017194	-5.092956697368308	3.525222357934187e-07	2.060703344945005e-05	4.68598452395414	ENST00000309061.12_cds_2_0_chr19_5789207_r	COAD	all_patients_in_EE	all_patients_in_EE	all_variants
ENSG00000179912	1111.4020927368865	-0.57635727595724	0.18028219124999037	-3.196972878802142	0.0013887798365806421	0.036610337427279906	1.4363962683287836	ENST00000309668.3_cds_1_0_chr12_57449277_f	COAD	all_patients_in_EE	all_patients_in_EE	all_variants
ENSG00000184216	8941.519346636376	-0.7417759524409809	0.2146656751239066	-3.4554940002067043	0.0005492854163649266	0.02802347561007609	1.5524780023596867	ENST00000310441.12_cds_16_0_chrX_153954066_r	COAD	all_patients_in_EE	all_patients_in_EE	all_variants
ENSG00000162383	262.018829094887	-3.9179023592747337	0.805935062771945	-4.861312704027844	1.1660987893446364e-06	0.0035364604439749115	2.4514311952259558	ENST00000312553.10_cds_7_0_chr1_53078365_f	COAD	all_patients_in_EE	all_patients_in_EE	all_variants
ENSG00000020181	965.8231788517191	1.7307792447286101	0.45943802683443635	3.767165849665979	0.00016511131849116927	0.027014476108080967	1.5684034503189634	ENST00000315215.11_cds_15_0_chr8_37841086_f	COAD	all_patients_in_EE	all_patients_in_EE	all_variants
ENSG00000144868	17.6629424243548	1.4992832555578597	0.35662446101304207	4.2040953985571665	2.6212837112953563e-05	0.006189697838242132	2.2083305513655174	ENST00000321871.11_cds_3_0_chr3_133379752_f	COAD	all_patients_in_EE	all_patients_in_EE	all_variants
ENSG00000085741	728.8007876033683	-3.525192289042939	1.1075233751770157	-3.182950688042595	0.0014578243996336288	0.04509068488813799	1.3459131680893024	ENST00000322563.8_cds_2_0_chr11_76194567_r	COAD	all_patients_in_EE	all_patients_in_EE	all_variants
ENSG00000172466	1912.0028846314528	0.5746229211051036	0.19346119578580967	2.970223143566716	0.0029758350387185054	0.039683379583861346	1.4013913488131846	ENST00000330501.12_cds_3_0_chr18_35245262_f	COAD	all_patients_in_EE	all_patients_in_EE	all_variants
ENSG00000257267	547.6068905495002	0.5117514023887615	0.1679732627456169	3.046624171156163	0.0023142686995343514	0.034260219232224706	1.4652098622975132	ENST00000330501.12_cds_3_0_chr18_35245262_f	COAD	all_patients_in_EE	all_patients_in_EE	all_variants
ENSG00000132793	1237.4415347874478	-1.3973230959018768	0.3807166769041672	-3.6702439915801395	0.0002423190565080767	0.015513155432811955	1.8092998561078704	ENST00000332312.4_cds_3_0_chr20_41361268_r	COAD	all_patients_in_EE	all_patients_in_EE	all_variants
ENSG00000168065	108.08145871466252	-3.8943509128476275	1.145402247007738	-3.3999853964153415	0.0006738945218811472	0.049636363384113306	1.3042000446605577	ENST00000336464.7_cds_6_0_chr11_64599676_f	COAD	all_patients_in_EE	all_patients_in_EE	all_variants
ENSG00000054356	57.630285243172764	3.5968569703748687	1.1903370596506662	3.0217130023914867	0.0025134873242079188	0.04122604128869644	1.3848283661207095	ENST00000336576.10_cds_8_0_chr2_219284632_f	COAD	all_patients_in_EE	all_patients_in_EE	all_variants
ENSG00000134202	527.6792898380901	-3.117207840698224	0.7935419656383201	-3.9282205298251136	8.557672099137096e-05	0.02369770421993988	1.625293725420526	ENST00000342115.8_cds_9_0_chr1_109628083_f	COAD	all_patients_in_EE	all_patients_in_EE	all_variants
ENSG00000166313	279.74598828665694	-1.052359272606609	0.3477602203109399	-3.0261059521577023	0.002477254801190149	0.0470491513911895	1.327448205381195	ENST00000345851.8_cds_5_0_chr11_6456297_r	COAD	all_patients_in_EE	all_patients_in_EE	all_variants
ENSG00000176945	1809.5844069688817	-3.069335140166709	0.7624671960967003	-4.025530745295748	5.6846952032527564e-05	0.017543547501834948	1.75588258288038	ENST00000346145.8_cds_22_0_chr3_195748902_r	COAD	all_patients_in_EE	all_patients_in_EE	all_variants
ENSG00000154451	463.4845629080605	4.894391831613684	1.1211987484207064	4.36532045590294	1.2693652867144918e-05	0.04889248893891482	1.310757853819763	ENST00000355754.7_cds_6_0_chr1_89190038_r	COAD	all_patients_in_EE	all_patients_in_EE	all_variants
ENSG00000276334	41.93430328421387	-1.6938681706338465	0.33663244646303797	-5.031803049382622	4.858882902722753e-07	9.722777313582249e-05	4.012209661033064	ENST00000360906.9_cds_3_0_chr2_32249607_r	COAD	all_patients_in_EE	all_patients_in_EE	all_variants
ENSG00000158773	1464.2203361153558	0.7428483216761363	0.24456712894939917	3.037400507857421	0.00238628164688847	0.038371049311708386	1.415996324230048	ENST00000368012.4_cds_1_0_chr1_161079590_r	COAD	all_patients_in_EE	all_patients_in_EE	all_variants
ENSG00000085552	756.2596927483146	-1.6570955813167887	0.4267931504892625	-3.8826667658961855	0.0001033171122763141	0.010835868600511485	1.965136270011958	ENST00000368088.4_cds_1_0_chr1_160084031_f	COAD	all_patients_in_EE	all_patients_in_EE	all_variants
ENSG00000240563	1146.3605821530648	-3.296997272446188	0.8499519203572904	-3.8790397356361574	0.00010486962520118255	0.04024006162642994	1.3953413628428355	ENST00000371153.9_cds_2_0_chr1_62273204_r	COAD	all_patients_in_EE	all_patients_in_EE	all_variants
ENSG00000184719	241.12188532468434	-3.311260255296796	0.8837743975961436	-3.74672570771838	0.0001791578027332058	0.03500690175746804	1.4558463242300137	ENST00000371930.5_cds_1_0_chr10_88831835_r	COAD	all_patients_in_EE	all_patients_in_EE	all_variants
ENSG00000122863	406.21531167321587	0.9342323971323214	0.31264150019503534	2.988190616247423	0.0028063446717457043	0.035770250500376743	1.4464780184601889	ENST00000373115.5_cds_2_0_chr10_72007172_f	COAD	all_patients_in_EE	all_patients_in_EE	all_variants
ENSG00000158014	134.0534163477404	-4.329358718603269	0.9329081899240654	-4.6407125217280605	3.4720987985856782e-06	0.002541675523387533	2.5948798933559347	ENST00000374268.5_cds_1_0_chr1_26161292_f	COAD	all_patients_in_EE	all_patients_in_EE	all_variants
ENSG00000204580	11776.196153128722	-2.5860097270633657	0.5354021666268707	-4.830032241661795	1.365109441443648e-06	0.00027478850050706845	3.5610014458148984	ENST00000376266.9_cds_9_0_chr6_31148405_r	COAD	all_patients_in_EE	all_patients_in_EE	all_variants
ENSG00000130940	712.6480882144307	-3.08223764703781	0.6753967318804763	-4.563595737954012	5.028486304215912e-06	0.00018496829734939666	3.732902701143253	ENST00000377022.8_cds_14_0_chr1_10649070_r	COAD	all_patients_in_EE	all_patients_in_EE	all_variants
ENSG00000159708	130.42046167312787	-3.23991867409902	0.8640993580294657	-3.7494746917617072	0.0001772053783264772	0.0407267500682809	1.3901202445598537	ENST00000379344.8_cds_12_0_chr16_67284713_f	COAD	all_patients_in_EE	all_patients_in_EE	all_variants
ENSG00000101190	700.0851048852853	-0.6037443910428751	0.16239403692676846	-3.7177743867229154	0.0002009856390333317	0.004273940550365299	2.3691715230769255	ENST00000395343.6_cds_15_0_chr20_62879233_r	COAD	all_patients_in_EE	all_patients_in_EE	all_variants
ENSG00000170677	1109.9278685676934	0.6718696057806822	0.21250234004792057	3.161704504661791	0.0015684863954973823	0.038760749829919144	1.4116078300772477	ENST00000397942.4_cds_1_0_chr18_70324669_f	COAD	all_patients_in_EE	all_patients_in_EE	all_variants
ENSG00000239713	283.15247684044533	3.404743669196757	0.8054027174463343	4.227380409135039	2.3642776219637223e-05	0.008122408856738766	2.090315153265528	ENST00000407997.4_cds_5_0_chr22_39086279_f	COAD	all_patients_in_EE	all_patients_in_EE	all_variants
ENSG00000177483	16.272475358139047	5.892852318533534	0.759047979079405	7.763478042166126	8.263143432908956e-15	3.190564942314806e-11	10.496132411109942	ENST00000409506.1_cds_2_0_chr2_238128707_f	COAD	all_patients_in_EE	all_patients_in_EE	all_variants
ENSG00000068001	1993.1420641795228	-2.5938791956384257	0.6699000380664403	-3.87203918233121	0.00010792859653742766	0.0023329874256537786	2.63208760196231	ENST00000433753.4_cds_10_0_chr3_50274363_f	COAD	all_patients_in_EE	all_patients_in_EE	all_variants
ENSG00000072609	767.1916755724201	-1.752303342293136	0.47755292956413137	-3.6693384833645255	0.00024317892274548997	0.010184481140607573	1.9920610917017116	ENST00000450791.8_cds_4_0_chr12_132807891_r	COAD	all_patients_in_EE	all_patients_in_EE	all_variants
ENSG00000110492	5490.022309531471	-4.042565136056626	1.120754186182144	-3.6070042707827397	0.00030975256406524015	0.005340671408589343	2.272404141713773	ENST00000454345.6_cds_1_0_chr11_46366257_f	COAD	all_patients_in_EE	all_patients_in_EE	all_variants
ENSG00000233527	57.065101329578226	-1.1260636338382037	0.3741757135075149	-3.00945142399144	0.0026171992645680074	0.040136817778977846	1.3964570632340585	ENST00000591340.6_cds_4_0_chr19_36546866_r	COAD	all_patients_in_EE	all_patients_in_EE	all_variants
ENSG00000101158	5402.013246832227	-1.0020340187897423	0.33370368068908834	-3.0027658571837486	0.0026753818045232437	0.04585561618384269	1.3386074663563885	ENST00000217133.2_cds_3_0_chr20_59023705_f	COAD	TCGA-WS-AB45-01A,TCGA-AA-3966-01A,TCGA-CM-6162-01A,TCGA-AU-6004-01A,TCGA-WS-AB45-01A	AB45,3966,6162,6004,AB45	synonymous_variants
ENSG00000134780	833.2661108930124	-3.686581849751872	0.8362819333424919	-4.4083002427389095	1.0418505003471077e-05	0.00033556916115657585	3.4742179577209416	ENST00000257215.10_cds_13_0_chr11_61737182_f	COAD	TCGA-AA-3947-01A	3947	synonymous_variants
ENSG00000134780	832.3893457067667	-1.856570627050924	0.5603998667970976	-3.3129390941185344	0.000923210820155023	0.04126961507702697	1.384369581781725	ENST00000257215.10_cds_2_0_chr11_61720679_f	COAD	TCGA-AA-A010-01A,TCGA-AA-3947-01A	A010,3947	synonymous_variants
ENSG00000122490	1544.362579708353	-3.7685963864747416	0.7292609935888906	-5.16769225230114	2.3700212921773356e-07	1.900932633458977e-05	4.721033273684498	ENST00000262197.7_cds_2_0_chr18_80037330_f	COAD	TCGA-AA-3947-01A	3947	synonymous_variants
ENSG00000008710	1575.2036277037753	0.9575118022996661	0.29982801525865044	3.193536806337648	0.0014054142025774674	0.024780863096833392	1.605883571581248	ENST00000262304.9_cds_14_0_chr16_2108252_r	COAD	TCGA-CM-6171-01A,TCGA-D5-6530-01A,TCGA-WS-AB45-01A,TCGA-D5-6928-01A,TCGA-A6-5665-01A,TCGA-A6-5665-01A,TCGA-WS-AB45-01A,TCGA-AD-6895-01A,TCGA-NH-A6GC-01A	6171,6530,AB45,6928,5665,5665,AB45,6895,A6GC	synonymous_variants
ENSG00000167964	191.45871396500178	2.6958534714390567	0.6442289333681297	4.184620298477923	2.856431489986889e-05	0.0024080554850928557	2.618333510523831	ENST00000262304.9_cds_14_0_chr16_2108252_r	COAD	TCGA-CM-6171-01A,TCGA-D5-6530-01A,TCGA-WS-AB45-01A,TCGA-D5-6928-01A,TCGA-A6-5665-01A,TCGA-A6-5665-01A,TCGA-WS-AB45-01A,TCGA-AD-6895-01A,TCGA-NH-A6GC-01A	6171,6530,AB45,6928,5665,5665,AB45,6895,A6GC	synonymous_variants
ENSG00000176920	1989.7222104493887	-3.709898550756622	0.7599513927338536	-4.881757683752129	1.0514441050917485e-06	0.0002193543208024944	3.6588538065191267	ENST00000270235.11_cds_1_0_chr19_48670356_r	COAD	TCGA-WS-AB45-01A	AB45	synonymous_variants
ENSG00000079277	786.2738688981702	0.8539544898048614	0.26723500764885944	3.195518795677166	0.0013957969122473275	0.0471081457883473	1.3269039895791497	ENST00000271139.13_cds_1_0_chr1_46612904_r	COAD	TCGA-WS-AB45-01A,TCGA-AA-A022-01A	AB45,A022	synonymous_variants
ENSG00000165458	3797.0803273670626	-3.233031288427226	0.4464807728995149	-7.241143369806102	4.449177627331135e-13	3.414743828976646e-10	9.466641871143455	ENST00000298229.7_cds_11_0_chr11_72230993_f	COAD	TCGA-AA-3947-01A	3947	synonymous_variants
ENSG00000184216	8966.946711083434	-1.547256639846355	0.3672764193372921	-4.212785135071293	2.5224098837492462e-05	0.004704171986110609	2.3275168086892752	ENST00000310441.12_cds_16_0_chrX_153954066_r	COAD	TCGA-A6-3809-01A,TCGA-AZ-6598-01A,TCGA-AA-3821-01A,TCGA-AA-3947-01A	3809,6598,3821,3947	synonymous_variants
ENSG00000162383	263.4403396524771	-5.578393507370676	1.4428362895905533	-3.8662692001971393	0.00011051294960364817	0.049604590682956314	1.3044781296384547	ENST00000312553.10_cds_7_0_chr1_53078365_f	COAD	TCGA-G4-6588-01A,TCGA-CK-4951-01A	6588.5	synonymous_variants
ENSG00000186854	4241.038534192395	-4.439999145045125	0.8563567363653934	-5.184754152679018	2.1629999805085987e-07	0.0004903520955812994	3.3094919643479406	ENST00000335459.9_cds_1_0_chr2_84870225_r	COAD	TCGA-F4-6703-01A	6703	synonymous_variants
ENSG00000166143	1266.9262942716912	-5.132304072161769	1.1582558856193717	-4.431062372212592	9.376995896471741e-06	0.004200503453456987	2.376698653898596	ENST00000344051.8_cds_8_0_chr15_40855892_f	COAD	TCGA-5M-AAT6-01A	AAT6	synonymous_variants
ENSG00000204580	11776.196153128722	-2.5860097270633657	0.5354021666268707	-4.830032241661795	1.365109441443648e-06	0.00027478850050706845	3.5610014458148984	ENST00000376266.9_cds_9_0_chr6_31148405_r	COAD	TCGA-WS-AB45-01A	AB45	synonymous_variants
ENSG00000130940	712.6480882144307	-3.08223764703781	0.6753967318804763	-4.563595737954012	5.028486304215912e-06	0.00018496829734939666	3.732902701143253	ENST00000377022.8_cds_14_0_chr1_10649070_r	COAD	TCGA-AA-3947-01A	3947	synonymous_variants
ENSG00000088836	341.0155243858448	-4.719790059037577	1.6655903562770145	-2.8337040024579734	0.004601192910393381	0.03527690627233841	1.452509508794342	ENST00000380056.7_cds_12_0_chr20_3229524_r	COAD	TCGA-AA-3947-01A	3947	synonymous_variants
ENSG00000088899	1473.4423141240627	-4.743825026149657	1.0972286805984237	-4.3234606513952905	1.536005443872295e-05	0.00038985885516371424	3.40909259686703	ENST00000380056.7_cds_12_0_chr20_3229524_r	COAD	TCGA-AA-3947-01A	3947	synonymous_variants
ENSG00000198171	2627.6476496963105	-2.3888830529161846	0.6600574824288635	-3.6192045640110475	0.0002955099721289049	0.004283798638453943	2.3681709515338336	ENST00000380056.7_cds_12_0_chr20_3229524_r	COAD	TCGA-AA-3947-01A	3947	synonymous_variants
ENSG00000128294	1111.4740912745829	1.9436890233173068	0.44368753477427125	4.380760943185321	1.1826556731540417e-05	0.00891309957759458	2.049971241489882	ENST00000398145.7_cds_10_0_chr22_26463917_r	COAD	TCGA-AA-A010-01A,TCGA-CK-6746-01A	A010,6746	synonymous_variants
ENSG00000072609	768.5953957846347	-2.2909140423677052	0.6796522529283482	-3.370714997996517	0.0007497337772530124	0.018091953730637222	1.742514531613419	ENST00000450791.8_cds_4_0_chr12_132807891_r	COAD	TCGA-CM-4743-01A,TCGA-AA-3947-01A	4743.39	synonymous_variants
ENSG00000183742	347.73744478041476	-4.548351107195227	1.2298008309892217	-3.698445303160712	0.00021692408169991548	0.03362557778869447	1.473330244438284	ENST00000332878.8_cds_2_0_chr7_20158204_r	DLBC	all_patients_in_EE	all_patients_in_EE	all_variants
ENSG00000073605	960.4558820020155	2.103718482386594	0.5452323206164339	3.858389172542361	0.00011413680315335248	0.04147231100880376	1.382241763275804	ENST00000346872.8_cds_5_0_chr17_39788258_r	DLBC	all_patients_in_EE	all_patients_in_EE	all_variants
ENSG00000049283	14.974094999637503	5.723280340906283	0.8799978734526911	6.503743376618475	7.834550437367363e-11	1.3287397541775047e-07	6.876560071271151	ENST00000352832.9_cds_14_0_chr17_50596730_f	DLBC	all_patients_in_EE	all_patients_in_EE	all_variants
ENSG00000049283	3486.6948453057	-3.688920934539415	1.0544042397618743	-3.498583176574212	0.00046773717330591115	0.04034085905173389	1.3942548577976381	ENST00000017003.7_cds_1_0_chr17_50353630_f	ESCA	all_patients_in_EE	all_patients_in_EE	all_variants
ENSG00000049283	3486.6948453057	-3.688920934539415	1.0544042397618743	-3.498583176574212	0.00046773717330591115	0.04034085905173389	1.3942548577976381	ENST00000017003.7_cds_7_0_chr17_50356511_f	ESCA	all_patients_in_EE	all_patients_in_EE	all_variants
ENSG00000253293	683.2000340645528	-5.868284179226431	1.2653050751505568	-4.637841335243339	3.5206688152149605e-06	0.008940386389356871	2.0486437112779825	ENST00000222761.7_cds_1_0_chr7_27245048_f	ESCA	all_patients_in_EE	all_patients_in_EE	all_variants
ENSG00000104290	2141.9737734218165	-4.040313004111867	1.005732003695401	-4.01728590645061	5.887228040450816e-05	0.009889482346148282	2.0048264404650107	ENST00000240093.8_cds_7_0_chr8_28562798_f	ESCA	all_patients_in_EE	all_patients_in_EE	all_variants
ENSG00000134780	1346.775585384527	-4.474077162906431	1.268423894005804	-3.5272728494390524	0.000419863849698834	0.025592964845768704	1.5918793998661755	ENST00000257215.10_cds_19_0_chr11_61743532_f	ESCA	all_patients_in_EE	all_patients_in_EE	all_variants
ENSG00000111199	1416.9853284519015	-5.545484362181719	1.5444578219507539	-3.5905702851615593	0.00032995523780333594	0.02847855035247413	1.545482121423684	ENST00000261740.7_cds_3_0_chr12_109802991_r	ESCA	all_patients_in_EE	all_patients_in_EE	all_variants
ENSG00000143390	3422.4456767647634	-2.6636727200243038	0.5889119082122523	-4.523041023419547	6.09574196952e-06	0.00947176706363916	2.023568990965335	ENST00000290524.8_cds_10_0_chr1_151342186_r	ESCA	all_patients_in_EE	all_patients_in_EE	all_variants
ENSG00000088726	1694.4792305888873	-7.322381265923281	1.6822707252392899	-4.35267710248107	1.3448515338448744e-05	0.0037984370965210013	2.420395061272339	ENST00000295989.9_cds_7_0_chr3_12816374_f	ESCA	all_patients_in_EE	all_patients_in_EE	all_variants
ENSG00000144712	306.91338204219755	-3.7126179917338824	1.073388575505615	-3.45878284570438	0.000542622199270933	0.023121085133158654	1.6359917871942484	ENST00000295989.9_cds_7_0_chr3_12816374_f	ESCA	all_patients_in_EE	all_patients_in_EE	all_variants
ENSG00000041982	63055.70141492402	-4.70215762659889	1.1431561352610198	-4.113311805412508	3.900230156583722e-05	0.0034595473248693544	2.4609807240895263	ENST00000350763.9_cds_2_0_chr9_115085864_r	ESCA	all_patients_in_EE	all_patients_in_EE	all_variants
ENSG00000101158	8445.417698821699	0.6219316170799893	0.1780225770340218	3.493554735819448	0.000476635263096807	0.04706105436229829	1.3273383470580304	ENST00000371030.4_cds_1_0_chr20_59191020_f	ESCA	all_patients_in_EE	all_patients_in_EE	all_variants
ENSG00000047644	4286.446583301305	-2.0012880587565234	0.488160475897182	-4.099651974237344	4.1377188884890754e-05	0.0035128532054986062	2.4543399980513962	ENST00000380913.8_cds_3_0_chrX_9894358_f	ESCA	all_patients_in_EE	all_patients_in_EE	all_variants
ENSG00000116044	20083.193543402136	0.7965439208393286	0.22596936588805935	3.52500843514302	0.0004234693069151046	0.0039521560383803285	2.4031659170019832	ENST00000397063.9_cds_1_0_chr2_177234005_r	ESCA	all_patients_in_EE	all_patients_in_EE	all_variants
ENSG00000072609	1972.6267653688155	-3.626556459356397	0.9625212331956223	-3.7677677481628478	0.00016471383638932315	0.03474990990146756	1.4590463170982182	ENST00000450791.8_cds_4_0_chr12_132807891_r	ESCA	all_patients_in_EE	all_patients_in_EE	all_variants
ENSG00000169252	567.2549799928668	-7.463635722643958	1.9818481228531402	-3.7659978262607927	0.0001658852346198151	0.017395865443501544	1.7595539602485266	ENST00000512049.5_cds_10_0_chr5_149026860_r	ESCA	all_patients_in_EE	all_patients_in_EE	all_variants
ENSG00000196967	509.09790997630824	-4.474105603274514	1.058867361961449	-4.225369261534955	2.3854928734805325e-05	0.032977736278852116	1.4817791593447742	ENST00000588993.1_cds_2_0_chr19_36514000_r	ESCA	all_patients_in_EE	all_patients_in_EE	all_variants
ENSG00000253293	683.2000340645528	-5.868284179226431	1.2653050751505568	-4.637841335243339	3.5206688152149605e-06	0.008940386389356871	2.0486437112779825	ENST00000222761.7_cds_1_0_chr7_27245048_f	ESCA	TCGA-IC-A6RF-01A,TCGA-IC-A6RF-01A	A6RF,A6RF	synonymous_variants
ENSG00000250722	1653.6469206440427	-3.4026050516484716	1.0379227004080325	-3.2782836817335483	0.0010444037835371765	0.04999229636016088	1.3010969137846986	ENST00000230882.9_cds_9_0_chr5_42718453_f	ESCA	TCGA-IG-A5B8-01A,TCGA-LN-A5U7-01A	A5B8,A5U7	synonymous_variants
ENSG00000134780	1346.775585384527	-4.474077162906431	1.268423894005804	-3.5272728494390524	0.000419863849698834	0.025592964845768704	1.5918793998661755	ENST00000257215.10_cds_19_0_chr11_61743532_f	ESCA	TCGA-JY-A6F8-01A	A6F8	synonymous_variants
ENSG00000088726	1702.7852965382128	-10.794879722571613	2.7432988455827374	-3.934999549886277	8.319685206216526e-05	0.021420587507754593	1.669168621838579	ENST00000295989.9_cds_7_0_chr3_12816374_f	ESCA	TCGA-L5-A4OJ-01A	A4OJ	synonymous_variants
ENSG00000041982	63365.40480521719	-4.7374050801827	1.3995342618739155	-3.3849868554411247	0.0007118166310078142	0.025606529785907713	1.591649273423329	ENST00000350763.9_cds_2_0_chr9_115085864_r	ESCA	TCGA-L5-A4OI-01A,TCGA-L5-A4OX-01A	A4OI,A4OX	synonymous_variants
ENSG00000105514	433.6666211353518	-2.3784048419814146	0.6355975669206145	-3.7419980279415936	0.00018256294834225487	0.0061525895618610915	2.2109420556521475	ENST00000222120.8_cds_1_0_chr19_11337172_r	GBM	all_patients_in_EE	all_patients_in_EE	all_variants
ENSG00000139971	686.0252308396201	-3.0037279508644077	0.6640727112971578	-4.523191361074173	6.0914120121550415e-06	0.002002211180288761	2.698490117867088	ENST00000267485.7_cds_1_0_chr14_58137990_r	GBM	all_patients_in_EE	all_patients_in_EE	all_variants
ENSG00000146085	2018.8818692915345	-2.1300496873356214	0.44739032524522643	-4.761054424161016	1.925840999472074e-06	0.005851988850395808	2.232696509993102	ENST00000274813.4_cds_2_0_chr6_49457691_r	GBM	all_patients_in_EE	all_patients_in_EE	all_variants
ENSG00000143315	1070.0797993033364	-2.7391209722727647	0.4075999117372693	-6.720121603064397	1.815729665059357e-11	9.158086498143131e-09	8.038195258876803	ENST00000314485.12_cds_2_0_chr1_160093710_r	GBM	all_patients_in_EE	all_patients_in_EE	all_variants
ENSG00000162729	3313.72643356895	-3.0319827109872	0.5805489481906007	-5.222613391062017	1.764154620428819e-07	1.753291599367065e-05	4.756145848045184	ENST00000314485.12_cds_2_0_chr1_160093710_r	GBM	all_patients_in_EE	all_patients_in_EE	all_variants
ENSG00000170271	2011.0601921241853	-2.598003128218733	0.6033453053079133	-4.305997088835984	1.662352422639245e-05	0.022010100193217814	1.657377980469706	ENST00000336314.9_cds_18_0_chr5_154813887_f	GBM	all_patients_in_EE	all_patients_in_EE	all_variants
ENSG00000128294	1545.9153689157556	2.4978440755970506	0.6933104097839272	3.6027788424170826	0.0003148333803083731	0.04840055072849521	1.3151496966823284	ENST00000338754.9_cds_2_0_chr22_26540789_r	GBM	all_patients_in_EE	all_patients_in_EE	all_variants
ENSG00000171302	3090.997292919164	2.2107257267069063	0.42962696315076104	5.145686645209782	2.6654403380114904e-07	0.0015167918709106344	2.81907400755619	ENST00000392446.10_cds_2_0_chr17_78996992_r	GBM	all_patients_in_EE	all_patients_in_EE	all_variants
ENSG00000049283	1914.883742014669	-9.491483047469552	1.2431693517799078	-7.634907532010922	2.259825593697886e-14	7.9093895779426e-12	11.1018570327047	ENST00000017003.7_cds_7_0_chr17_50356511_f	HNSC	all_patients_in_EE	all_patients_in_EE	all_variants
ENSG00000073350	2970.6079905679094	-3.3787560792582862	0.8759011828219855	-3.857462628800868	0.000114570189485202	0.003455734983659345	2.461459570460362	ENST00000167462.9_cds_10_0_chr17_75568476_f	HNSC	all_patients_in_EE	all_patients_in_EE	all_variants
ENSG00000135111	846.1775207262843	-2.6333952478373766	0.9383169884422022	-2.806509186420412	0.005008148446308185	0.03696512102089553	1.4322078676181995	ENST00000257566.7_cds_6_0_chr12_114674165_r	HNSC	all_patients_in_EE	all_patients_in_EE	all_variants
ENSG00000061936	2282.0726880260067	-1.5570106438436475	0.3599537114251046	-4.325585747342999	1.5212707631870658e-05	0.001100068920629647	2.958580104922236	ENST00000261674.9_cds_7_0_chr12_131753123_f	HNSC	all_patients_in_EE	all_patients_in_EE	all_variants
ENSG00000106078	478.47595933282395	-7.3471448938986565	1.9028987804608535	-3.861027695923631	0.0001129111023137466	0.0328004829801109	1.484119761347689	ENST00000265136.12_cds_1_0_chr7_51219741_r	HNSC	all_patients_in_EE	all_patients_in_EE	all_variants
ENSG00000176909	182.1319216731523	2.9884610453130147	0.7353454515954231	4.0640232952133974	4.823400876665502e-05	0.00632476478954225	2.1989556207455503	ENST00000270235.11_cds_2_0_chr19_48664579_r	HNSC	all_patients_in_EE	all_patients_in_EE	all_variants
ENSG00000159387	156.85863853944002	-5.6065019739608495	1.5780589015116802	-3.5527837196635543	0.0003811777204190008	0.016683705004728464	1.7777074977971514	ENST00000290552.8_cds_1_0_chr16_55326336_f	HNSC	all_patients_in_EE	all_patients_in_EE	all_variants
ENSG00000096696	177378.7577543181	-10.644170780315676	1.1125900231207977	-9.567019799853087	1.1003164026597186e-21	9.27766784969899e-19	18.032561179739766	ENST00000296742.11_cds_3_0_chr6_7373073_r	HNSC	all_patients_in_EE	all_patients_in_EE	all_variants
ENSG00000261189	255.42337993100296	-8.169061071698763	1.826645338191085	-4.472165943164715	7.743130215497082e-06	0.00037798701446702863	3.422523119851094	ENST00000296742.11_cds_3_0_chr6_7373073_r	HNSC	all_patients_in_EE	all_patients_in_EE	all_variants
ENSG00000165238	1441.0184313622476	-6.759490848111092	2.1690225813912165	-3.116376429689145	0.0018308839537391015	0.028340149388038503	1.5475978648073379	ENST00000297954.9_cds_12_0_chr9_93261814_f	HNSC	all_patients_in_EE	all_patients_in_EE	all_variants
ENSG00000173705	94.58500208272929	-2.7881858615066863	0.843937832317417	-3.3037811018027807	0.0009539028309556405	0.03771867802865444	1.423443536902936	ENST00000309558.8_cds_4_0_chr3_33152742_r	HNSC	all_patients_in_EE	all_patients_in_EE	all_variants
ENSG00000119698	333.27537440771124	-5.232112372502223	1.6531212354601679	-3.164990117041111	0.0015508821882000373	0.025133611279405846	1.5997451060735712	ENST00000315988.8_cds_6_0_chr14_93937698_r	HNSC	all_patients_in_EE	all_patients_in_EE	all_variants
ENSG00000175785	395.34616496552394	-7.800617715430183	2.040315915044432	-3.8232401452695175	0.00013170938804400205	0.0038234884948610925	2.4175402122949436	ENST00000315988.8_cds_6_0_chr14_93937698_r	HNSC	all_patients_in_EE	all_patients_in_EE	all_variants
ENSG00000143520	261.2205724425733	-5.896428059653393	1.2123277181059595	-4.8637245289297555	1.1519721161335085e-06	0.003605014453717234	2.4430929897081985	ENST00000316073.3_cds_2_0_chr1_152154744_r	HNSC	all_patients_in_EE	all_patients_in_EE	all_variants
ENSG00000174444	74067.86237859445	1.5311315204194778	0.44090232950186053	3.4727226824802178	0.0005152074088349446	0.01391134997654763	1.856630723428705	ENST00000319194.9_cds_11_0_chr15_66325831_f	HNSC	all_patients_in_EE	all_patients_in_EE	all_variants
ENSG00000128591	4340.408759040352	-7.33957990206982	1.4281604587322931	-5.139184366289485	2.7593356421306756e-07	0.0003015187374726014	3.520685694044225	ENST00000325888.13_cds_20_0_chr7_128844658_f	HNSC	all_patients_in_EE	all_patients_in_EE	all_variants
ENSG00000173641	1354.279493084003	-5.495876379542185	1.5577751129064223	-3.5280293888430676	0.000418665671386586	0.04259567903386601	1.3706344541115139	ENST00000329454.2_cds_1_0_chr1_16005919_f	HNSC	all_patients_in_EE	all_patients_in_EE	all_variants
ENSG00000103852	937.6272847961777	-2.6027253596167457	0.5105103869384396	-5.098280909082851	3.427519290264203e-07	2.6940882556949566e-05	4.569588181317748	ENST00000344791.6_cds_2_0_chr15_99731718_r	HNSC	all_patients_in_EE	all_patients_in_EE	all_variants
ENSG00000175084	10141.189230670365	-12.30154859068157	3.239276027444823	-3.797622828822392	0.00014609039023492806	0.02521288705133694	1.5983774217303093	ENST00000347842.8_cds_1_0_chr2_219531758_f	HNSC	all_patients_in_EE	all_patients_in_EE	all_variants
ENSG00000165671	4811.200878096237	-0.6237862676180665	0.14014824581339927	-4.450903141867421	8.550990554932057e-06	0.00032915048262785256	3.4826055037726937	ENST00000347982.9_cds_5_0_chr5_177209636_f	HNSC	all_patients_in_EE	all_patients_in_EE	all_variants
ENSG00000213347	424.1179614158487	-0.7740832175915995	0.24806957103824226	-3.1204279281487017	0.001805884833812761	0.017424554449606774	1.7588383181109337	ENST00000347982.9_cds_5_0_chr5_177209636_f	HNSC	all_patients_in_EE	all_patients_in_EE	all_variants
ENSG00000169255	573.6620062628002	-4.567052515357577	1.1019177806932379	-4.144640004342571	3.4034796591833085e-05	0.006591783771024917	2.180997047153006	ENST00000351193.7_cds_2_0_chr3_161224930_f	HNSC	all_patients_in_EE	all_patients_in_EE	all_variants
ENSG00000173156	6373.636125215098	-5.462541396860466	1.2995849914054305	-4.203296770111992	2.6305533527838855e-05	0.0010493927891213133	2.979061924372083	ENST00000356404.8_cds_5_0_chr11_67500095_r	HNSC	all_patients_in_EE	all_patients_in_EE	all_variants
ENSG00000197852	624.8858488310459	-2.341601581160273	0.7345339588973945	-3.1878738250240195	0.001433230622061255	0.02378801841491133	1.6236417339742029	ENST00000357260.6_cds_1_0_chr1_111726968_r	HNSC	all_patients_in_EE	all_patients_in_EE	all_variants
ENSG00000138119	14043.361134248878	-2.9391519299091082	0.8116687519463857	-3.6211224380155174	0.0002933276463529424	0.026763049198230433	1.5724644075512675	ENST00000358334.9_cds_6_0_chr10_93408787_r	HNSC	all_patients_in_EE	all_patients_in_EE	all_variants
ENSG00000069956	8035.9896992545555	-2.807022703680367	0.8225618264891431	-3.412537043763988	0.0006436117885238198	0.012987137607758732	1.8864865577906065	ENST00000358784.11_cds_5_0_chr15_52135613_r	HNSC	all_patients_in_EE	all_patients_in_EE	all_variants
ENSG00000184508	190.54081186295926	-2.1573045544451617	0.753673761246811	-2.86238511325684	0.004204656648711844	0.032776474327285296	1.4844377640832258	ENST00000360468.7_cds_19_0_chr15_90918194_f	HNSC	all_patients_in_EE	all_patients_in_EE	all_variants
ENSG00000198715	1565.4388192451884	-1.7082277071264982	0.5628723740345121	-3.034840198111694	0.002406631649040537	0.039428084899287875	1.4041943169635593	ENST00000361170.7_cds_33_0_chr1_156530105_r	HNSC	all_patients_in_EE	all_patients_in_EE	all_variants
ENSG00000162722	130.78269730905535	-4.876583931288248	1.042941760972944	-4.6757969752203214	2.92814190296231e-06	0.03025570593009855	1.519192709597533	ENST00000366481.4_cds_2_0_chr1_247864705_f	HNSC	all_patients_in_EE	all_patients_in_EE	all_variants
ENSG00000122863	3613.627809452914	-2.3701485620532465	0.794792003327868	-2.982099155664896	0.002862792625903545	0.039395254607203826	1.404556088378095	ENST00000373115.5_cds_2_0_chr10_72007172_f	HNSC	all_patients_in_EE	all_patients_in_EE	all_variants
ENSG00000148218	2072.4898027768163	-1.8017139128653141	0.5089722201244867	-3.5399061906063216	0.00040026928328008816	0.023467991579242713	1.629524076288716	ENST00000374183.5_cds_2_0_chr9_113360507_f	HNSC	all_patients_in_EE	all_patients_in_EE	all_variants
ENSG00000165025	3865.511624600054	-3.937356053035869	0.8513202607259027	-4.624999820488906	3.7459872553785088e-06	0.0018137862180139664	2.7414139023962103	ENST00000375746.1_cds_1_0_chr9_90843899_f	HNSC	all_patients_in_EE	all_patients_in_EE	all_variants
ENSG00000159899	361.40372725964306	-5.305057187146583	1.7126018705466037	-3.097659344172847	0.0019505550282064843	0.020451885813347906	1.6892666406849564	ENST00000377988.6_cds_5_0_chr9_35842439_f	HNSC	all_patients_in_EE	all_patients_in_EE	all_variants
ENSG00000103852	937.6272847961777	-2.6027253596167457	0.5105103869384396	-5.098280909082851	3.427519290264203e-07	2.6940882556949566e-05	4.569588181317748	ENST00000394132.7_cds_13_0_chr15_99138010_r	HNSC	all_patients_in_EE	all_patients_in_EE	all_variants
ENSG00000103852	937.6272847961777	-2.6027253596167457	0.5105103869384396	-5.098280909082851	3.427519290264203e-07	2.6940882556949566e-05	4.569588181317748	ENST00000409796.5_cds_1_0_chr15_99731718_r	HNSC	all_patients_in_EE	all_patients_in_EE	all_variants
ENSG00000125779	1383.7505106854283	-1.1610622716257375	0.42141494756998277	-2.7551520854227043	0.005866485928092936	0.04370269554084414	1.3594917753313847	ENST00000416600.6_cds_5_0_chr20_3865683_f	HNSC	all_patients_in_EE	all_patients_in_EE	all_variants
ENSG00000004776	137.9032640820703	-4.169851501352999	1.2989083023889882	-3.210273961359468	0.001326085185899638	0.041660574992767097	1.3802747402821134	ENST00000420124.4_cds_15_0_chr19_35727438_f	HNSC	all_patients_in_EE	all_patients_in_EE	all_variants
ENSG00000105668	43.22981405261069	-5.145903856507609	1.6080423016380465	-3.200104780369079	0.0013737763482990445	0.04236972307649471	1.372944374487169	ENST00000420124.4_cds_15_0_chr19_35727438_f	HNSC	all_patients_in_EE	all_patients_in_EE	all_variants
ENSG00000187688	599.4262665773715	2.163389179894423	0.5557113405401356	3.893008873620737	9.900852933730539e-05	0.04339404827603835	1.3625698321954578	ENST00000470794.2_cds_3_0_chr17_16443588_r	HNSC	all_patients_in_EE	all_patients_in_EE	all_variants
ENSG00000224940	126.758052820779	-5.573459979979171	1.7490029561701683	-3.186649834019437	0.00143930914876378	0.023817292336813664	1.6231076127113613	ENST00000477515.3_cds_1_0_chr7_128675648_f	HNSC	all_patients_in_EE	all_patients_in_EE	all_variants
ENSG00000166225	1735.0869039892775	3.9938740427738693	0.7379883852621765	5.4118386176972315	6.238089720432288e-08	0.000600000262943579	3.221848559291489	ENST00000549921.6_cds_8_0_chr12_69574005_f	HNSC	all_patients_in_EE	all_patients_in_EE	all_variants
ENSG00000135111	846.1775207262843	-2.6333952478373766	0.9383169884422022	-2.806509186420412	0.005008148446308185	0.03696512102089553	1.4322078676181995	ENST00000257566.7_cds_6_0_chr12_114674165_r	HNSC	TCGA-D6-A6ES-01A	A6ES	synonymous_variants
ENSG00000070366	1256.8611810988677	-2.4784453194118474	0.7501992181924051	-3.3037162120531502	0.0009541236350823984	0.01438159602035877	1.8421929147617533	ENST00000263073.11_cds_1_0_chr17_2298906_r	HNSC	TCGA-CV-A45Q-01A	A45Q	synonymous_variants
ENSG00000006015	1298.4076210758265	3.422593686551131	0.9405886444928419	3.638778446444638	0.0002739343371721154	0.006249296365321534	2.204168878953688	ENST00000300976.9_cds_2_0_chr19_18667664_f	HNSC	TCGA-CV-A6JM-01A	A6JM	synonymous_variants
ENSG00000171056	1038.819696709904	-3.8403742138653216	0.9763681436377621	-3.933326009139152	8.377848764005699e-05	0.002543713384304727	2.594531824873991	ENST00000304501.2_cds_1_0_chr8_10725738_r	HNSC	TCGA-F7-A624-01A	A624	synonymous_variants
ENSG00000174444	73960.16898336152	2.053992727819312	0.6243016893300908	3.2900643437684054	0.00100164475286662	0.014659163890686088	1.833890799682381	ENST00000319194.9_cds_11_0_chr15_66325831_f	HNSC	TCGA-CV-A45Q-01A	A45Q	synonymous_variants
ENSG00000174446	731.7336393874868	-1.8407012218414431	0.601194812403483	-3.0617383647783103	0.0022005570491942608	0.023098768717153658	1.6364111696142518	ENST00000319194.9_cds_11_0_chr15_66325831_f	HNSC	TCGA-CV-A45Q-01A	A45Q	synonymous_variants
ENSG00000169255	573.6620062628002	-4.567052515357577	1.1019177806932379	-4.144640004342571	3.4034796591833085e-05	0.006591783771024917	2.180997047153006	ENST00000351193.7_cds_2_0_chr3_161224930_f	HNSC	TCGA-BB-8601-01A	8601	synonymous_variants
ENSG00000138119	14043.361134248878	-2.9391519299091082	0.8116687519463857	-3.6211224380155174	0.0002933276463529424	0.026763049198230433	1.5724644075512675	ENST00000358334.9_cds_6_0_chr10_93408787_r	HNSC	TCGA-CV-A6K1-01A	A6K1	synonymous_variants
ENSG00000184508	190.54081186295926	-2.1573045544451617	0.753673761246811	-2.86238511325684	0.004204656648711844	0.032776474327285296	1.4844377640832258	ENST00000360468.7_cds_19_0_chr15_90918194_f	HNSC	TCGA-CV-A45Q-01A	A45Q	synonymous_variants
ENSG00000122863	3613.627809452914	-2.3701485620532465	0.794792003327868	-2.982099155664896	0.002862792625903545	0.039395254607203826	1.404556088378095	ENST00000373115.5_cds_2_0_chr10_72007172_f	HNSC	TCGA-F7-A624-01A	A624	synonymous_variants
ENSG00000148218	2072.4898027768163	-1.8017139128653141	0.5089722201244867	-3.5399061906063216	0.00040026928328008816	0.023467991579242713	1.629524076288716	ENST00000374183.5_cds_2_0_chr9_113360507_f	HNSC	TCGA-BB-7870-01A	7870	synonymous_variants
ENSG00000106789	3091.4623350515517	-2.6978957277258098	0.8344695729369558	-3.2330666272593214	0.0012246899603239989	0.020031275743234506	1.6982913906662986	ENST00000375063.5_cds_2_0_chr9_98208668_r	HNSC	TCGA-F7-A624-01A	A624	synonymous_variants
ENSG00000125779	1383.7505106854283	-1.1610622716257375	0.42141494756998277	-2.7551520854227043	0.005866485928092936	0.04370269554084414	1.3594917753313847	ENST00000416600.6_cds_5_0_chr20_3865683_f	HNSC	TCGA-D6-A6EP-01A	A6EP	synonymous_variants
ENSG00000077454	355.23153147105666	-3.866062248574657	0.8569653738027764	-4.511340092329565	6.441933802480435e-06	0.000777694787074299	3.1091908121319967	ENST00000613979.5_cds_13_0_chr7_100751712_f	HNSC	TCGA-CV-A45Q-01A	A45Q	synonymous_variants
ENSG00000103111	3320.3089090721546	-1.5642851711362655	0.38041217022814844	-4.112079721839869	3.921108420099278e-05	0.006834318439255372	2.1653047894837765	ENST00000248248.8_cds_3_0_chr16_77194335_f	KICH	all_patients_in_EE	all_patients_in_EE	all_variants
ENSG00000149596	926.9655709388444	-7.719424634295156	1.8338917937194228	-4.209313036206428	2.5614829969258287e-05	0.0026166651655759533	2.58225184711413	ENST00000255174.3_cds_3_0_chr20_44197052_r	KICH	all_patients_in_EE	all_patients_in_EE	all_variants
ENSG00000145214	969.145144041527	-3.2690634821792406	0.7838278930273855	-4.170639385583878	3.037462001735321e-05	0.0059007166239593515	2.2290952414202847	ENST00000361661.6_cds_3_0_chr4_988833_r	KICH	all_patients_in_EE	all_patients_in_EE	all_variants
ENSG00000134207	139.40627071129438	-5.724756913147863	2.0323631672663844	-2.8167982009081114	0.0048504991518595565	0.02513950074236029	1.5996433514309272	ENST00000369547.6_cds_2_0_chr1_114137495_r	KICH	all_patients_in_EE	all_patients_in_EE	all_variants
ENSG00000197279	691.0921489028523	-4.72165382116688	0.9720431094631221	-4.857453105937594	1.1890528576496082e-06	4.791376745260797e-05	4.319539679286911	ENST00000452236.3_cds_2_0_chr6_28574644_r	KICH	all_patients_in_EE	all_patients_in_EE	all_variants
ENSG00000103111	3320.3089090721546	-1.5642851711362655	0.38041217022814844	-4.112079721839869	3.921108420099278e-05	0.006834318439255372	2.1653047894837765	ENST00000248248.8_cds_3_0_chr16_77194335_f	KICH	TCGA-KN-8428-01A	8428	synonymous_variants
ENSG00000145214	969.145144041527	-3.2690634821792406	0.7838278930273855	-4.170639385583878	3.037462001735321e-05	0.0059007166239593515	2.2290952414202847	ENST00000361661.6_cds_3_0_chr4_988833_r	KICH	TCGA-KN-8428-01A	8428	synonymous_variants
ENSG00000197279	691.0921489028523	-4.72165382116688	0.9720431094631221	-4.857453105937594	1.1890528576496082e-06	4.791376745260797e-05	4.319539679286911	ENST00000452236.3_cds_2_0_chr6_28574644_r	KICH	TCGA-KO-8404-01A	8404	synonymous_variants
ENSG00000006282	5268.114169676535	-3.5268979789280297	0.5938058662157968	-5.939479852909215	2.8592781122159947e-09	7.119870437125798e-08	7.147527909306022	ENST00000017003.7_cds_3_0_chr17_50354854_f	KIRC	all_patients_in_EE	all_patients_in_EE	all_variants
ENSG00000015532	2830.36436475642	-2.992116725789713	0.49834812607001605	-6.0040693829544605	1.924324047646818e-09	4.9508093513524844e-08	7.305323797411152	ENST00000017003.7_cds_3_0_chr17_50354854_f	KIRC	all_patients_in_EE	all_patients_in_EE	all_variants
ENSG00000108826	2343.0140645645492	-1.7398308692259592	0.5968797336489617	-2.9148767685404313	0.0035582901490169637	0.014369899058155567	1.8425462825714112	ENST00000017003.7_cds_3_0_chr17_50354854_f	KIRC	all_patients_in_EE	all_patients_in_EE	all_variants
ENSG00000167107	976.7996868962881	-2.821520756152238	1.1090536880548951	-2.544079503581778	0.010956614325402422	0.03479598568523828	1.4584708564933915	ENST00000017003.7_cds_3_0_chr17_50354854_f	KIRC	all_patients_in_EE	all_patients_in_EE	all_variants
ENSG00000102032	1473.2940743108336	4.098302870957893	1.0167967222335546	4.030601969246442	5.563418670029603e-05	0.003895069024356713	2.4094848418087143	ENST00000164640.8_cds_7_0_chrX_153803353_r	KIRC	all_patients_in_EE	all_patients_in_EE	all_variants
ENSG00000196586	6210.997757519168	-1.965917039121359	0.4279947301807542	-4.593320666100484	4.362479254083914e-06	0.00014059199608071633	3.852039403049643	ENST00000237172.12_cds_4_0_chr6_75312397_r	KIRC	all_patients_in_EE	all_patients_in_EE	all_variants
ENSG00000174640	9838.768018769264	-4.99132383744605	1.1446430701725316	-4.360594116639093	1.2970977509460174e-05	0.0007159440731556935	3.145120901810188	ENST00000249883.10_cds_2_0_chr3_134367497_r	KIRC	all_patients_in_EE	all_patients_in_EE	all_variants
ENSG00000132561	2777.3640782424545	-4.3330886315924655	0.989345606498581	-4.379752235346567	1.1881432190036458e-05	0.0004073494309232072	3.3900328860725812	ENST00000254898.7_cds_13_0_chr8_98027416_f	KIRC	all_patients_in_EE	all_patients_in_EE	all_variants
ENSG00000140323	79.98475690465582	2.6321723797409144	0.6964392381576049	3.7794716832787807	0.0001571614640215418	0.03114400275680872	1.5066255708469596	ENST00000267889.5_cds_7_0_chr15_40367058_f	KIRC	all_patients_in_EE	all_patients_in_EE	all_variants
ENSG00000099849	2526.4629181907117	-2.944597265428428	0.8895873542777273	-3.310070957358878	0.0009327232293836956	0.014705116109620006	1.8325315420125265	ENST00000270115.8_cds_8_0_chr11_551131_f	KIRC	all_patients_in_EE	all_patients_in_EE	all_variants
ENSG00000185522	314.5187335657107	-4.48324767762727	1.2795240161900558	-3.5038401944003406	0.00045860047421900416	0.008900450436122375	2.05058801392	ENST00000270115.8_cds_8_0_chr11_551131_f	KIRC	all_patients_in_EE	all_patients_in_EE	all_variants
ENSG00000142961	1517.067577323347	-1.1005323408266765	0.3726045554647875	-2.953620197836472	0.0031407027402597172	0.033652195663347345	1.4729865946386025	ENST00000271139.13_cds_1_0_chr1_46612904_r	KIRC	all_patients_in_EE	all_patients_in_EE	all_variants
ENSG00000159658	10695.021002774569	-1.5412814918877553	0.45559057947148757	-3.3830407417021977	0.000716879965773373	0.01239434495736686	1.9067764208056628	ENST00000271139.13_cds_1_0_chr1_46612904_r	KIRC	all_patients_in_EE	all_patients_in_EE	all_variants
ENSG00000134243	6932.432679383788	-2.9141735571369147	0.7342677353189254	-3.9688160284901506	7.22306180453704e-05	0.015057884618185278	1.8222360349863909	ENST00000271332.4_cds_1_0_chr1_109258432_f	KIRC	all_patients_in_EE	all_patients_in_EE	all_variants
ENSG00000160208	1853.9346953327786	1.664222012893555	0.3730985141695063	4.460543126519836	8.175220500927025e-06	0.0005068909217924787	3.295085486742148	ENST00000340648.6_cds_12_0_chr21_43687516_f	KIRC	all_patients_in_EE	all_patients_in_EE	all_variants
ENSG00000160209	7344.826632453681	1.9183293074189476	0.6846431205273307	2.8019405291641553	0.005079623658989373	0.04703446259939763	1.3275838137194016	ENST00000340648.6_cds_12_0_chr21_43687516_f	KIRC	all_patients_in_EE	all_patients_in_EE	all_variants
ENSG00000175166	9476.119529750455	1.564826809321856	0.44308507297070265	3.5316622129252466	0.00041295649445126614	0.008487738953909394	2.071207985918692	ENST00000340957.9_cds_5_0_chr3_184344495_f	KIRC	all_patients_in_EE	all_patients_in_EE	all_variants
ENSG00000108846	11771.672650793153	-3.96798565539188	0.9674833230091185	-4.101347858948553	4.107505329928589e-05	0.007108424322952654	2.148226655765916	ENST00000352832.9_cds_15_0_chr17_50599428_f	KIRC	all_patients_in_EE	all_patients_in_EE	all_variants
ENSG00000276334	101.84706555502378	1.217505797282465	0.4232582674683435	2.876508011443687	0.004021019880624034	0.039157034172808226	1.4071902099016325	ENST00000360906.9_cds_3_0_chr2_32249607_r	KIRC	all_patients_in_EE	all_patients_in_EE	all_variants
ENSG00000135835	535.195486559007	-2.2940397136381243	0.6716570881832202	-3.4154924499394808	0.0006366679442338892	0.022714395869012596	1.6436988095534388	ENST00000367588.9_cds_4_0_chr1_180935115_f	KIRC	all_patients_in_EE	all_patients_in_EE	all_variants
ENSG00000107742	7977.365022221897	-3.1065692317158033	0.8155107212079363	-3.8093542499531408	0.00013933021087922596	0.005822054553328334	2.234923729488334	ENST00000373115.5_cds_2_0_chr10_72007172_f	KIRC	all_patients_in_EE	all_patients_in_EE	all_variants
ENSG00000204128	574.7158131989796	-9.536126755657413	1.9997695099680426	-4.768612936702793	1.8549867257264187e-06	8.971507725700046e-05	4.047134564544868	ENST00000424440.5_cds_1_0_chr2_231000366_f	KIRC	all_patients_in_EE	all_patients_in_EE	all_variants
ENSG00000111554	683.0470237310236	-2.544612861284948	0.5344638461303298	-4.761057047560221	1.9258159622342774e-06	5.0619211430109095e-05	4.295684624768831	ENST00000430606.3_cds_2_0_chr12_68326486_r	KIRC	all_patients_in_EE	all_patients_in_EE	all_variants
ENSG00000006432	268.71182572440017	-3.413695834336203	0.7989668270261768	-4.272637760246282	1.931741342437895e-05	0.034069478142796344	1.4676345186610527	ENST00000553414.5_cds_9_0_chr14_70732539_r	KIRC	all_patients_in_EE	all_patients_in_EE	all_variants
ENSG00000110395	3029.8124511909864	-1.6676304393758028	0.5281195709296375	-3.1576758960860114	0.0015903226135547575	0.03898632393032764	1.409087713056161	ENST00000619721.6_cds_12_0_chr11_119341548_r	KIRC	all_patients_in_EE	all_patients_in_EE	all_variants
ENSG00000128944	433.1559517004857	1.3391405879176852	0.3853771494769375	3.4748832143661508	0.0005110757992894347	0.038401706379306406	1.4156494773342447	ENST00000267889.5_cds_7_0_chr15_40367058_f	KIRC	TCGA-BP-5192-01A,TCGA-B0-5098-01A	5192.51	synonymous_variants
ENSG00000137841	1506.5958923861583	-2.3114488539778413	0.6685680584992583	-3.457312721709103	0.0005455913157409229	0.03991317664526238	1.398883705826436	ENST00000267889.5_cds_7_0_chr15_40367058_f	KIRC	TCGA-BP-5192-01A,TCGA-B0-5098-01A	5192.51	synonymous_variants
ENSG00000140323	79.81379152678444	3.0687443545643927	0.8507612013370733	3.607057244431801	0.000309689356557531	0.028754187530068937	1.541298899191026	ENST00000267889.5_cds_7_0_chr15_40367058_f	KIRC	TCGA-BP-5192-01A,TCGA-B0-5098-01A	5192.51	synonymous_variants
ENSG00000099849	2526.4629181907117	-2.944597265428428	0.8895873542777273	-3.310070957358878	0.0009327232293836956	0.014705116109620006	1.8325315420125265	ENST00000270115.8_cds_8_0_chr11_551131_f	KIRC	TCGA-BP-4770-01A	4770	synonymous_variants
ENSG00000185522	314.5187335657107	-4.48324767762727	1.2795240161900558	-3.5038401944003406	0.00045860047421900416	0.008900450436122375	2.05058801392	ENST00000270115.8_cds_8_0_chr11_551131_f	KIRC	TCGA-BP-4770-01A	4770	synonymous_variants
ENSG00000079387	1066.5826811654542	1.0105298315328026	0.3469618114677788	2.9125102479084997	0.0035853643568107773	0.016652025568298943	1.778532930948687	ENST00000317697.8_cds_3_0_chr12_48149366_r	KIRC	TCGA-B8-4146-01B	4146	synonymous_variants
ENSG00000175166	9476.119529750455	1.564826809321856	0.44308507297070265	3.5316622129252466	0.00041295649445126614	0.008487738953909394	2.071207985918692	ENST00000340957.9_cds_5_0_chr3_184344495_f	KIRC	TCGA-B0-5098-01A	5098	synonymous_variants
ENSG00000168116	462.56896462631505	1.837641241136007	0.4887761425389081	3.759678677421791	0.00017013173195734653	0.0009269039878168265	3.03296524937316	ENST00000357489.7_cds_9_0_chr6_57147090_f	KIRC	TCGA-B4-5832-01A	5832	synonymous_variants
ENSG00000204128	574.7158131989796	-9.536126755657413	1.9997695099680426	-4.768612936702793	1.8549867257264187e-06	8.971507725700046e-05	4.047134564544868	ENST00000424440.5_cds_1_0_chr2_231000366_f	KIRC	TCGA-B0-4698-01A	4698	synonymous_variants
ENSG00000111331	1896.7404620918967	-2.6902564918302794	0.8432076408607703	-3.1905029810735464	0.0014202537573602067	0.03795246693428506	1.4207599894357892	ENST00000228928.12_cds_5_0_chr12_112948861_f	KIRP	all_patients_in_EE	all_patients_in_EE	all_variants
ENSG00000006576	751.6752235211645	1.456551425243956	0.5344793670474882	2.725178023784297	0.006426682465669597	0.04758473160546751	1.322532375918418	ENST00000248550.7_cds_7_0_chr7_77910245_f	KIRP	all_patients_in_EE	all_patients_in_EE	all_variants
ENSG00000132561	2104.8053417180668	-3.4501252606275736	1.189987221632137	-2.8992960578984412	0.0037400156363477655	0.032475663614683	1.4884419656975734	ENST00000254898.7_cds_9_0_chr8_98007479_f	KIRP	all_patients_in_EE	all_patients_in_EE	all_variants
ENSG00000008710	2071.951731080491	1.442330425028376	0.3839683312149957	3.7563786067053817	0.00017238983283685285	0.035564189883012486	1.4489870796512003	ENST00000262304.9_cds_14_0_chr16_2108252_r	KIRP	all_patients_in_EE	all_patients_in_EE	all_variants
ENSG00000144724	3483.9181877638366	-2.669119825305651	0.7308757893410133	-3.651947244978844	0.00026025935746848254	0.016233712899108247	1.7895821390043452	ENST00000295874.14_cds_11_0_chr3_62203173_f	KIRP	all_patients_in_EE	all_patients_in_EE	all_variants
ENSG00000131899	1787.5905749767614	-1.5484198438504857	0.5614346921454307	-2.757969654375031	0.005816159686948594	0.048737509500706426	1.31213666714422	ENST00000316843.9_cds_4_0_chr17_18233778_f	KIRP	all_patients_in_EE	all_patients_in_EE	all_variants
ENSG00000177427	2463.676069211549	-2.1892122305088275	0.5864886551816747	-3.732744378202307	0.00018940478682537596	0.004336496893878627	2.3628609603475352	ENST00000316843.9_cds_4_0_chr17_18233778_f	KIRP	all_patients_in_EE	all_patients_in_EE	all_variants
ENSG00000197312	1503.332554509321	3.2857742008005686	0.4679790244713285	7.02119973114709	2.199711315680078e-12	9.209134355319388e-10	9.035781190908107	ENST00000333868.10_cds_1_0_chr1_15518110_r	KIRP	all_patients_in_EE	all_patients_in_EE	all_variants
ENSG00000135622	821.9834672108049	-2.3332923534644374	0.6827421597560023	-3.417530791270173	0.0006319194557616824	0.029112108047303534	1.5359263455689551	ENST00000339773.9_cds_5_0_chr2_74675162_f	KIRP	all_patients_in_EE	all_patients_in_EE	all_variants
ENSG00000197891	2128.089938881714	-7.770294808325611	2.36009694311227	-3.292362557818871	0.0009934944472763368	0.024802904727089587	1.6054974549369079	ENST00000356786.10_cds_13_0_chr11_64343997_f	KIRP	all_patients_in_EE	all_patients_in_EE	all_variants
ENSG00000106789	374.0304932011266	3.6842330893067037	1.3215011984455458	2.7879150572397435	0.00530484511588356	0.041969419922497614	1.3770670333188728	ENST00000375063.5_cds_2_0_chr9_98208668_r	KIRP	all_patients_in_EE	all_patients_in_EE	all_variants
ENSG00000204366	228.36464134312968	-2.5561393846293377	0.6716702704410371	-3.805646158718483	0.0001414344627711044	0.021709036811544253	1.6633594449339253	ENST00000375896.9_cds_2_0_chr6_31662266_r	KIRP	all_patients_in_EE	all_patients_in_EE	all_variants
ENSG00000204536	2228.9084595425334	-2.5274022978972255	0.7161625671612621	-3.529090200728289	0.00041699097498684994	0.006830942912935842	2.1655193441045957	ENST00000376266.9_cds_13_0_chr6_31144885_r	KIRP	all_patients_in_EE	all_patients_in_EE	all_variants
ENSG00000204540	519.7286348376055	-3.882188747656592	1.1884637327189669	-3.2665605527355233	0.0010886252347063685	0.013629839643780313	1.8655092536466924	ENST00000376266.9_cds_13_0_chr6_31144885_r	KIRP	all_patients_in_EE	all_patients_in_EE	all_variants
ENSG00000148468	3938.001349353947	-3.823484359081675	0.8950983470778875	-4.27158018061782	1.940927156245352e-05	0.0006158587326845446	3.21051889603612	ENST00000378116.9_cds_7_0_chr10_15212915_r	KIRP	all_patients_in_EE	all_patients_in_EE	all_variants
ENSG00000006118	2486.6675976331867	-4.178070938551483	1.1316589284822927	-3.6919877830636127	0.00022250815572115166	0.023269099423644603	1.6332204247455084	ENST00000453848.7_cds_8_0_chr11_60934488_f	KIRP	all_patients_in_EE	all_patients_in_EE	all_variants
ENSG00000198853	2861.979541224967	-1.6437830381775196	0.5696553110633367	-2.885574848954154	0.0039069954648946964	0.033655753244656306	1.4729406851150497	ENST00000455600.1_cds_2_0_chr9_35555060_f	KIRP	all_patients_in_EE	all_patients_in_EE	all_variants
ENSG00000096433	5629.420639758786	-5.331406847784439	1.22981594818879	-4.335125801252018	1.4567678750363843e-05	0.01462497828678194	1.834904770027853	ENST00000605930.3_cds_18_0_chr6_33670325_f	KIRP	all_patients_in_EE	all_patients_in_EE	all_variants
ENSG00000132561	2104.8053417180668	-3.4501252606275736	1.189987221632137	-2.8992960578984412	0.0037400156363477655	0.032475663614683	1.4884419656975734	ENST00000254898.7_cds_9_0_chr8_98007479_f	KIRP	TCGA-HE-7130-01A	7130	synonymous_variants
ENSG00000140400	2937.8557984099184	-2.1650924001590486	0.6261563721422515	-3.4577503264107614	0.0005447059348930215	0.02594088314083369	1.5860152427214067	ENST00000308508.5_cds_2_0_chr15_75687276_r	KIRP	TCGA-Q2-A5QZ-01A	A5QZ	synonymous_variants
ENSG00000135622	821.9834672108049	-2.3332923534644374	0.6827421597560023	-3.417530791270173	0.0006319194557616824	0.029112108047303534	1.5359263455689551	ENST00000339773.9_cds_5_0_chr2_74675162_f	KIRP	TCGA-4A-A93X-01A	A93X	synonymous_variants
ENSG00000106789	374.0304932011266	3.6842330893067037	1.3215011984455458	2.7879150572397435	0.00530484511588356	0.041969419922497614	1.3770670333188728	ENST00000375063.5_cds_2_0_chr9_98208668_r	KIRP	TCGA-HE-7130-01A	7130	synonymous_variants
ENSG00000114923	452.2340502995657	-4.466512765889894	1.4421456220709425	-3.09713020483737	0.001954040255784784	0.026786248935498663	1.5720880994068573	ENST00000404537.6_cds_13_0_chr2_219556020_r	KIRP	TCGA-B3-4104-01A,TCGA-B3-4104-01A	4104.41	synonymous_variants
ENSG00000124006	6822.598750712829	-2.579837446833817	0.7046960531961718	-3.660922230418179	0.0002513090377204882	0.005797392874441075	2.2367672676091557	ENST00000404537.6_cds_13_0_chr2_219556020_r	KIRP	TCGA-B3-4104-01A,TCGA-B3-4104-01A	4104.41	synonymous_variants
ENSG00000198853	2861.979541224967	-1.6437830381775196	0.5696553110633367	-2.885574848954154	0.0039069954648946964	0.033655753244656306	1.4729406851150497	ENST00000455600.1_cds_2_0_chr9_35555060_f	KIRP	TCGA-HE-7130-01A	7130	synonymous_variants
ENSG00000234380	48.856100963970455	3.1422249441387153	0.8500395263476193	3.696563332342876	0.00021853776001612128	0.04084331066182191	1.3888790622784009	ENST00000300305.7_cds_3_0_chr21_34880557_r	LAML	all_patients_in_EE	all_patients_in_EE	all_variants
ENSG00000111752	1480.6065951000496	2.5529376479298267	0.5589782436001223	4.567150291015849	4.9439954237432244e-06	0.0008615309641013518	3.0647291090497384	ENST00000000412.8_cds_6_0_chr12_8941818_r	LGG	all_patients_in_EE	all_patients_in_EE	all_variants
ENSG00000103066	1221.755413797929	1.2383562945577655	0.35557751569350743	3.48266197918199	0.0004964547812125765	0.02054094043863373	1.6873796767095577	ENST00000219345.10_cds_5_0_chr16_68259146_f	LGG	all_patients_in_EE	all_patients_in_EE	all_variants
ENSG00000123096	2939.256838747232	-3.2872515960698214	0.8779311137172862	-3.744316091214864	0.00018088581415791872	0.03976424692098795	1.4005072380611276	ENST00000242729.7_cds_2_0_chr12_26230711_f	LGG	all_patients_in_EE	all_patients_in_EE	all_variants
ENSG00000188549	1906.317992145671	-1.749644119424673	0.4084208267167878	-4.2839248269724814	1.8362497619309045e-05	0.0021332350550595253	2.670961288249134	ENST00000267889.5_cds_7_0_chr15_40367058_f	LGG	all_patients_in_EE	all_patients_in_EE	all_variants
ENSG00000123999	84.16230979433051	-2.049578205218155	0.6056625553114288	-3.384026612251556	0.000714310792776123	0.02695571574745758	1.5693491319843216	ENST00000273063.10_cds_19_0_chr2_219639482_f	LGG	all_patients_in_EE	all_patients_in_EE	all_variants
ENSG00000103510	3095.7212478873375	-0.8184358042284999	0.22049672680237337	-3.7117821026071143	0.00020580512382991278	0.01758822020444635	1.7547781056531233	ENST00000300850.5_cds_1_0_chr16_31076325_f	LGG	all_patients_in_EE	all_patients_in_EE	all_variants
ENSG00000197442	4701.785089123269	-3.351098840349779	0.6914747060410857	-4.846307191098708	1.2578070999283027e-06	0.000404874129832477	3.3926799723793826	ENST00000359015.5_cds_17_0_chr6_136611282_r	LGG	all_patients_in_EE	all_patients_in_EE	all_variants
ENSG00000103351	1688.3240712215093	-0.8857519510931555	0.21497531512595888	-4.1202495764417115	3.7846221733520335e-05	0.017734462658340718	1.7511819658079322	ENST00000359128.10_cds_4_0_chr16_3563009_r	LGG	all_patients_in_EE	all_patients_in_EE	all_variants
ENSG00000133056	2438.9767940419024	2.877889456920655	0.9888784544563795	2.9102560015858874	0.0036113282111187727	0.023256442642593887	1.6334567151812762	ENST00000367187.7_cds_16_0_chr1_204445956_r	LGG	all_patients_in_EE	all_patients_in_EE	all_variants
ENSG00000143126	13291.433227165973	2.1500356488263472	0.5854142605134438	3.672673854819723	0.0002400257454278721	0.043082754732760756	1.365696535481108	ENST00000369904.7_cds_5_0_chr1_109280777_r	LGG	all_patients_in_EE	all_patients_in_EE	all_variants
ENSG00000143126	13291.433227165973	2.1500356488263472	0.5854142605134438	3.672673854819723	0.0002400257454278721	0.043082754732760756	1.365696535481108	ENST00000369907.7_cds_5_0_chr1_109280777_r	LGG	all_patients_in_EE	all_patients_in_EE	all_variants
ENSG00000146215	150.0572079414362	-5.726127439617688	1.2570092757322797	-4.555358142669147	5.22963987258879e-06	0.004230972347289983	2.3735598131131903	ENST00000372574.7_cds_6_0_chr6_43302200_f	LGG	all_patients_in_EE	all_patients_in_EE	all_variants
ENSG00000197444	1073.066342521403	-4.790064539961477	1.6319171738546177	-2.9352375333162644	0.00333292442505755	0.029848697145503984	1.5250746204765502	ENST00000374103.9_cds_14_0_chr10_49742828_r	LGG	all_patients_in_EE	all_patients_in_EE	all_variants
ENSG00000123096	2939.256838747232	-3.2872515960698214	0.8779311137172862	-3.744316091214864	0.00018088581415791872	0.03976424692098795	1.4005072380611276	ENST00000381340.8_cds_55_0_chr12_26340167_r	LGG	all_patients_in_EE	all_patients_in_EE	all_variants
ENSG00000101417	1434.3593282409508	-2.038847366721345	0.6215684235785908	-3.280165609094128	0.0010374616811132755	0.04102366119289248	1.3869655832432206	ENST00000409299.8_cds_3_0_chr20_33707706_r	LGG	all_patients_in_EE	all_patients_in_EE	all_variants
ENSG00000133401	4826.940100699887	-3.7023655558662667	1.0883503276929363	-3.4018141600733185	0.0006694014083883428	0.03340704789496327	1.4761619002844415	ENST00000438447.2_cds_17_0_chr5_32073832_f	LGG	all_patients_in_EE	all_patients_in_EE	all_variants
ENSG00000167962	1524.0411740315576	0.8923738457890307	0.2767089521028503	3.2249547367637863	0.0012599258701099505	0.03637043503077452	1.4392515042701461	ENST00000562103.2_cds_10_0_chr16_1999496_r	LGG	all_patients_in_EE	all_patients_in_EE	all_variants
ENSG00000260903	670.6784266950401	-4.280177444849133	1.3261787628213075	-3.2274513548561883	0.0012489827563677781	0.01778267820361362	1.7500028304603794	ENST00000562532.3_cds_2_0_chr20_31996505_f	LGG	all_patients_in_EE	all_patients_in_EE	all_variants
ENSG00000137288	2296.0505519290546	0.9428303903468688	0.34347482435905097	2.744976701294655	0.0060515193814687	0.03980775427001104	1.4000323221810926	ENST00000605930.3_cds_18_0_chr6_33670325_f	LGG	all_patients_in_EE	all_patients_in_EE	all_variants
ENSG00000181218	913.3897452092201	-5.977901258216309	1.0020769539815155	-5.965511166048209	2.438693696750606e-09	2.0737928621257006e-06	5.683234624672319	ENST00000636476.2_cds_99_0_chr1_228377052_f	LGG	all_patients_in_EE	all_patients_in_EE	all_variants
ENSG00000196890	83.09745426001683	-5.768169527239407	1.4350892514612703	-4.019380342627475	5.835140763208347e-05	0.008321418131879728	2.0798026551554982	ENST00000636476.2_cds_99_0_chr1_228377052_f	LGG	all_patients_in_EE	all_patients_in_EE	all_variants
ENSG00000103351	1688.8597795584292	-1.318096472078389	0.37189717345843903	-3.5442497715721184	0.0003937320508101081	0.013888968907443617	1.857329994322069	ENST00000359128.10_cds_4_0_chr16_3563009_r	LGG	TCGA-TQ-A7RM-01A	A7RM	synonymous_variants
ENSG00000133056	2438.9767940419024	2.877889456920655	0.9888784544563795	2.9102560015858874	0.0036113282111187727	0.023256442642593887	1.6334567151812762	ENST00000367187.7_cds_16_0_chr1_204445956_r	LGG	TCGA-DU-6404-02B	6404	synonymous_variants
ENSG00000181218	913.3897452092201	-5.977901258216309	1.0020769539815155	-5.965511166048209	2.438693696750606e-09	2.0737928621257006e-06	5.683234624672319	ENST00000636476.2_cds_99_0_chr1_228377052_f	LGG	TCGA-TM-A84B-01A	A84B	synonymous_variants
ENSG00000196890	83.09745426001683	-5.768169527239407	1.4350892514612703	-4.019380342627475	5.835140763208347e-05	0.008321418131879728	2.0798026551554982	ENST00000636476.2_cds_99_0_chr1_228377052_f	LGG	TCGA-TM-A84B-01A	A84B	synonymous_variants
ENSG00000068366	14309.774340314692	-7.735421894420486	1.8146732711344387	-4.262707792893597	2.0196454520841016e-05	0.0036077245601965477	2.4427666270483397	ENST00000218006.3_cds_1_0_chrX_109475207_r	LIHC	all_patients_in_EE	all_patients_in_EE	all_variants
ENSG00000105298	543.7138275180637	1.4383404104730013	0.43462075831029495	3.3094148932622	0.0009349118428054952	0.04849813930442332	1.3142749233631585	ENST00000221899.7_cds_9_0_chr19_3611923_r	LIHC	all_patients_in_EE	all_patients_in_EE	all_variants
ENSG00000116299	113.55361471432148	5.259877425110895	1.7827662048711943	2.950402251702389	0.0031736044764699035	0.04040801829453498	1.3935324478709348	ENST00000271332.4_cds_16_0_chr1_109267851_f	LIHC	all_patients_in_EE	all_patients_in_EE	all_variants
ENSG00000143365	6121.308947032318	-4.600719204093743	1.279633339399865	-3.595341776771332	0.00032396597899620865	0.026315486502212868	1.5797885966414433	ENST00000271636.12_cds_11_0_chr1_151529909_f	LIHC	all_patients_in_EE	all_patients_in_EE	all_variants
ENSG00000182087	4361.830154227128	-1.7963837292947193	0.4890226341258409	-3.6734163286856236	0.00023932906851556178	0.04849528193811219	1.3143005114578181	ENST00000313093.7_cds_16_0_chr19_1080892_f	LIHC	all_patients_in_EE	all_patients_in_EE	all_variants
ENSG00000128596	15.410433326572202	3.533528944287541	0.9089644907760354	3.8874224242475783	0.00010131435154294707	0.006885808498175931	2.1620450596653207	ENST00000325888.13_cds_20_0_chr7_128844658_f	LIHC	all_patients_in_EE	all_patients_in_EE	all_variants
ENSG00000198954	625.8675789956567	-1.5010171120782994	0.4889642201869055	-3.0697892608676742	0.002142098605839097	0.03425505143521289	1.4652753760350559	ENST00000373306.5_cds_3_0_chr10_69407084_r	LIHC	all_patients_in_EE	all_patients_in_EE	all_variants
ENSG00000150456	303.6507819537949	4.22163653604839	0.7722726804616495	5.466510266198693	4.5898185465920665e-08	0.0002263086531372995	3.6452988400446804	ENST00000382754.4_cds_3_0_chr13_20731841_r	LIHC	all_patients_in_EE	all_patients_in_EE	all_variants
ENSG00000187231	1128.8429123384558	-2.9658818702407914	0.7878242272074305	-3.7646492298844834	0.00016678304052049442	0.007498646612094692	2.1250171128666313	ENST00000410066.7_cds_9_0_chr2_179443250_r	LIHC	all_patients_in_EE	all_patients_in_EE	all_variants
ENSG00000099381	1312.9419488577157	1.5626265449590648	0.41054611081273884	3.8062144636216537	0.00014111003289415106	0.04605071650411045	1.3367636082171728	ENST00000427128.5_cds_9_0_chr16_30947052_f	LIHC	all_patients_in_EE	all_patients_in_EE	all_variants
ENSG00000114378	6017.713576133805	-7.432928691259472	0.9964567289287215	-7.459359223004619	8.694426786944713e-14	1.191397302615034e-09	8.923943387501177	ENST00000457214.6_cds_1_0_chr3_50302057_r	LIHC	all_patients_in_EE	all_patients_in_EE	all_variants
ENSG00000156222	1892.082121773099	-8.94056994203791	2.004014031359921	-4.461331009728935	8.145216386513597e-06	0.009430768016271964	2.0254529380530166	ENST00000560079.7_cds_7_0_chr15_84798588_f	LIHC	all_patients_in_EE	all_patients_in_EE	all_variants
ENSG00000092445	496.35685681591946	-2.8042523356843145	0.7563465636922942	-3.707628844103764	0.00020920898000084218	0.03333954305293421	1.4770403568460204	ENST00000566586.6_cds_2_0_chr15_41696075_f	LIHC	all_patients_in_EE	all_patients_in_EE	all_variants
ENSG00000142273	827.7328677738298	-6.346753766576072	1.388478223930575	-4.571014263809883	4.853692393540384e-06	0.003670547090562611	2.435269199861075	ENST00000587331.7_cds_2_0_chr19_44703349_f	LIHC	all_patients_in_EE	all_patients_in_EE	all_variants
ENSG00000068366	14309.774340314692	-7.735421894420486	1.8146732711344387	-4.262707792893597	2.0196454520841016e-05	0.0036077245601965477	2.4427666270483397	ENST00000218006.3_cds_1_0_chrX_109475207_r	LIHC	TCGA-DD-AAD0-01A	AAD0	synonymous_variants
ENSG00000105298	543.7138275180637	1.4383404104730013	0.43462075831029495	3.3094148932622	0.0009349118428054952	0.04849813930442332	1.3142749233631585	ENST00000221899.7_cds_9_0_chr19_3611923_r	LIHC	TCGA-CC-5259-01A	5259	synonymous_variants
ENSG00000116299	113.55361471432148	5.2598774251109734	1.7827662050717352	2.9504022513705466	0.003173604479878953	0.04037772730711685	1.393858129318958	ENST00000271332.4_cds_16_0_chr1_109267851_f	LIHC	TCGA-CC-A7II-01A	A7II	synonymous_variants
ENSG00000143365	6121.308947032318	-4.600719204093743	1.279633339399865	-3.595341776771332	0.00032396597899620865	0.026315486502212868	1.5797885966414433	ENST00000271636.12_cds_11_0_chr1_151529909_f	LIHC	TCGA-G3-A7M9-01A	A7M9	synonymous_variants
ENSG00000052344	623.9070253993118	-8.907265155347345	1.9974562559162474	-4.459304242065375	8.222613386297592e-06	0.013422674326003366	1.8721609469602039	ENST00000300850.5_cds_1_0_chr16_31076325_f	LIHC	TCGA-DD-A1EL-01A,TCGA-DD-AACK-01A	A1EL,AACK	synonymous_variants
ENSG00000185090	391.8195054357274	-5.758607676271205	1.127702195686735	-5.106496820079697	3.2818613082723754e-07	0.0001796448533550772	3.7455852203825577	ENST00000319637.6_cds_2_0_chr1_37761367_r	LIHC	TCGA-DD-AAD5-01A	AAD5	synonymous_variants
ENSG00000197951	188.9034940149676	-3.7029864649153166	0.9538604373290853	-3.8821050963011823	0.00010355610129885512	0.0450415934957046	1.346386253277723	ENST00000328070.10_cds_2_0_chr19_56621288_f	LIHC	TCGA-UB-A7MB-01A	A7MB	synonymous_variants
ENSG00000156222	1898.287947162858	-7.414149509469421	1.942205748803706	-3.8173862444986266	0.0001348729390140329	0.04089844411207108	1.3882932134204042	ENST00000560079.7_cds_3_0_chr15_84782676_f	LIHC	TCGA-2Y-A9H7-01A	A9H7	synonymous_variants
ENSG00000142273	827.7328677738298	-6.346753766576072	1.388478223930575	-4.571014263809883	4.853692393540384e-06	0.003670547090562611	2.435269199861075	ENST00000587331.7_cds_2_0_chr19_44703349_f	LIHC	TCGA-DD-A118-01A	A118	synonymous_variants
ENSG00000108846	12549.172205267927	-6.085862493617402	1.1804039451835369	-5.155745639829366	2.52623629952498e-07	0.0010954392153815194	2.96041171591869	ENST00000006658.11_cds_13_0_chr17_50551969_f	LUAD	all_patients_in_EE	all_patients_in_EE	all_variants
ENSG00000123096	697.9644981366732	-3.2029607337797406	1.0562784815265618	-3.032307094953536	0.0024269216191520277	0.028138265858233747	1.5507026713435912	ENST00000242729.7_cds_2_0_chr12_26230711_f	LUAD	all_patients_in_EE	all_patients_in_EE	all_variants
ENSG00000167311	32.40539856347398	3.4455852191229672	0.7972452984455389	4.321863328439987	1.5471701964882934e-05	0.013614042840326648	1.8660128871023478	ENST00000250693.2_cds_2_0_chr11_3659583_f	LUAD	all_patients_in_EE	all_patients_in_EE	all_variants
ENSG00000135960	70.5318484710466	-4.9493972763487415	1.4806501796294762	-3.3427188571896833	0.000829619057656594	0.04876509508016011	1.311890924677996	ENST00000258443.7_cds_11_0_chr2_108896907_r	LUAD	all_patients_in_EE	all_patients_in_EE	all_variants
ENSG00000137841	1619.1570286467709	-3.495847017506049	0.977465560790307	-3.5764400892851542	0.0003483050948057245	0.008950150917637468	2.048169641539442	ENST00000260404.8_cds_4_0_chr15_40265842_f	LUAD	all_patients_in_EE	all_patients_in_EE	all_variants
ENSG00000137843	930.0727341514216	-2.735814558917869	0.7741741540273749	-3.5338489985563766	0.00040955498990906413	0.009890474770136716	2.004782860566458	ENST00000260404.8_cds_4_0_chr15_40265842_f	LUAD	all_patients_in_EE	all_patients_in_EE	all_variants
ENSG00000138069	9741.521055386824	0.970051936289059	0.27523392911667777	3.5244634969325768	0.0004243412766062533	0.03388201885517622	1.470030720196675	ENST00000260569.4_cds_2_0_chr2_65071454_f	LUAD	all_patients_in_EE	all_patients_in_EE	all_variants
ENSG00000138031	1140.695761258043	-1.9230667004099222	0.5585254572706376	-3.4431137835819117	0.0005750573128801298	0.03173355441042997	1.4984812807397458	ENST00000260600.9_cds_8_0_chr2_24834794_r	LUAD	all_patients_in_EE	all_patients_in_EE	all_variants
ENSG00000099834	108.91121731356719	-2.9295828887662703	0.7913845331035462	-3.70184501493531	0.0002140373539475907	0.016837999352816265	1.7737095115090844	ENST00000264555.10_cds_13_0_chr11_607066_f	LUAD	all_patients_in_EE	all_patients_in_EE	all_variants
ENSG00000100804	5779.069422417269	1.9732950499463604	0.44822154272288367	4.402499348779327	1.0701091128290658e-05	0.007723577772399443	2.1121814759761675	ENST00000267396.9_cds_1_0_chr14_22884674_f	LUAD	all_patients_in_EE	all_patients_in_EE	all_variants
ENSG00000233041	10.122330454226772	-4.201204353946226	1.182975853207637	-3.5513863977482445	0.00038320738028706734	0.026281879602896234	1.5803435785347997	ENST00000267889.5_cds_7_0_chr15_40367058_f	LUAD	all_patients_in_EE	all_patients_in_EE	all_variants
ENSG00000092208	511.9894722652985	1.0361198207684783	0.3002339047843928	3.4510420184307558	0.000558426622294263	0.014553661446745246	1.8370277320338135	ENST00000280082.4_cds_3_0_chr14_39246911_f	LUAD	all_patients_in_EE	all_patients_in_EE	all_variants
ENSG00000165355	953.7306945721498	0.6125025653277826	0.20790031438458884	2.9461358302456997	0.0032177106605384537	0.04016599017732385	1.3961415222833664	ENST00000280082.4_cds_3_0_chr14_39246911_f	LUAD	all_patients_in_EE	all_patients_in_EE	all_variants
ENSG00000182400	256.2240241284414	0.6743921747418128	0.23448618340184188	2.8760422680687268	0.004026957831825066	0.045543019275059535	1.3415781812080976	ENST00000280082.4_cds_3_0_chr14_39246911_f	LUAD	all_patients_in_EE	all_patients_in_EE	all_variants
ENSG00000113763	57.895118300701284	-3.169458256318689	1.1775011519997431	-2.691681660723658	0.007109276873412434	0.04855941393781665	1.3137265633888984	ENST00000292432.10_cds_15_0_chr5_176881944_r	LUAD	all_patients_in_EE	all_patients_in_EE	all_variants
ENSG00000128563	1384.5292015699602	1.8920499997602482	0.5598261845376477	3.3797097242296106	0.0007256242243438348	0.049414355962297714	1.306146860601468	ENST00000292566.4_cds_2_0_chr7_102457394_r	LUAD	all_patients_in_EE	all_patients_in_EE	all_variants
ENSG00000160991	2576.590390021584	2.877519049669007	0.6760618007609626	4.2562958688541865	2.078416240960469e-05	0.005515913093281507	2.258382585028025	ENST00000292566.4_cds_2_0_chr7_102457394_r	LUAD	all_patients_in_EE	all_patients_in_EE	all_variants
ENSG00000142621	277.68110527579813	-5.973187663963755	1.5966048436776694	-3.741180973875119	0.00018315756894563012	0.018414264580708727	1.7348456210891543	ENST00000294454.6_cds_3_0_chr1_15738594_f	LUAD	all_patients_in_EE	all_patients_in_EE	all_variants
ENSG00000006016	6830.654717425069	-4.5523163416140875	0.9514866087195993	-4.7844250248987406	1.714774890270906e-06	0.0006631694029481544	3.178375519305364	ENST00000300976.9_cds_2_0_chr19_18667664_f	LUAD	all_patients_in_EE	all_patients_in_EE	all_variants
ENSG00000162383	1639.494762410659	-3.382293258684887	0.943431454913638	-3.5850969787672633	0.0003369529730035228	0.02504440967075619	1.6012892007384771	ENST00000312553.10_cds_7_0_chr1_53078365_f	LUAD	all_patients_in_EE	all_patients_in_EE	all_variants
ENSG00000149554	785.0594342103124	2.9556062029325068	1.071442646565665	2.758529551167504	0.005806205524844145	0.04790833329350613	1.3195889377626882	ENST00000315608.7_cds_1_0_chr11_125677854_r	LUAD	all_patients_in_EE	all_patients_in_EE	all_variants
ENSG00000015475	1589.7316257209332	1.547541869775949	0.4453953307508785	3.474535458571142	0.0005117387243749593	0.013302050435597767	1.8760814098426983	ENST00000317582.10_cds_6_0_chr22_17726677_f	LUAD	all_patients_in_EE	all_patients_in_EE	all_variants
ENSG00000178209	27027.300702410415	-2.311341861014047	0.6757791497173053	-3.4202621699425566	0.0006256081211199507	0.026085018816240944	1.5836088456662885	ENST00000320476.7_cds_14_0_chr8_143808609_r	LUAD	all_patients_in_EE	all_patients_in_EE	all_variants
ENSG00000167182	1351.0492803371794	1.1323345338084294	0.24697851635778773	4.5847491130283675	4.545318794756899e-06	0.0031417201939246994	2.502832496458884	ENST00000342234.3_cds_1_0_chr17_47847299_r	LUAD	all_patients_in_EE	all_patients_in_EE	all_variants
ENSG00000127616	8040.940149272801	-2.0562807785421886	0.42478568546697554	-4.840748756120813	1.2935082567692574e-06	0.0017221784660188596	2.763921845454304	ENST00000344626.10_cds_28_0_chr19_11034914_f	LUAD	all_patients_in_EE	all_patients_in_EE	all_variants
ENSG00000138378	287.7777169170963	-2.976064212197175	0.941014622311383	-3.1626120802322575	0.0015636053313509714	0.044062636955841575	1.3559295157848366	ENST00000358470.8_cds_9_0_chr2_191061729_r	LUAD	all_patients_in_EE	all_patients_in_EE	all_variants
ENSG00000014914	1367.4427522084657	-3.852912118776992	0.7637097882741789	-5.044995072648932	4.5353305558565476e-07	0.0001250844167305236	3.9027967922210065	ENST00000369146.8_cds_10_0_chr1_149906650_r	LUAD	all_patients_in_EE	all_patients_in_EE	all_variants
ENSG00000147174	79.71031672740688	2.715279771147903	0.8410077273084025	3.2286026429721426	0.0012439660846464934	0.04709265804390941	1.327046796046472	ENST00000373790.9_cds_21_0_chrX_71394067_f	LUAD	all_patients_in_EE	all_patients_in_EE	all_variants
ENSG00000186510	47.14073542224198	-1.1206094218844598	0.35653121822658346	-3.143089201160185	0.0016717488676836485	0.025725402785836557	1.5896378167094842	ENST00000375759.8_cds_10_0_chr1_15928091_f	LUAD	all_patients_in_EE	all_patients_in_EE	all_variants
ENSG00000151023	178.95222988624423	-2.3435021796466358	0.6393357546612514	-3.6655265446374536	0.0002468302062609103	0.01548288681475375	1.8101480610413327	ENST00000376356.5_cds_2_0_chr10_25023224_f	LUAD	all_patients_in_EE	all_patients_in_EE	all_variants
ENSG00000165556	50.54381805577378	-6.836194414570638	1.756911516279698	-3.8910294293286	9.98198238389164e-05	0.016882476536899896	1.7725638451855668	ENST00000381020.8_cds_2_0_chr13_27963115_r	LUAD	all_patients_in_EE	all_patients_in_EE	all_variants
ENSG00000168481	234.9941825568404	-7.179623091663878	1.5618993391556997	-4.596725865538105	4.2918168950928595e-06	0.0010520122256706533	2.977979213119114	ENST00000381418.9_cds_1_0_chr8_22128559_r	LUAD	all_patients_in_EE	all_patients_in_EE	all_variants
ENSG00000168484	48351.132181286746	-11.897168205297506	1.642339079902253	-7.244038914306045	4.355163714298323e-13	1.7721161153479877e-09	8.751507824998212	ENST00000381418.9_cds_1_0_chr8_22128559_r	LUAD	all_patients_in_EE	all_patients_in_EE	all_variants
ENSG00000197599	98.77113331820324	4.584555768910692	1.1797472806728975	3.886049024241683	0.00010188893907075585	0.03658171667002213	1.4367359182465729	ENST00000382745.9_cds_6_0_chr16_1459107_r	LUAD	all_patients_in_EE	all_patients_in_EE	all_variants
ENSG00000134072	71.17563917142468	2.2649571859798012	0.6972725073336714	3.2483098962855466	0.0011609275559512139	0.035418844343384305	1.4507656132046418	ENST00000383829.7_cds_7_0_chr3_9743578_f	LUAD	all_patients_in_EE	all_patients_in_EE	all_variants
ENSG00000001167	2050.786045385826	0.8829586625234486	0.21484137565766154	4.109816648774382	3.9597339582291805e-05	0.012260192493371213	1.9115027110449578	ENST00000483722.2_cds_2_0_chr6_41194425_r	LUAD	all_patients_in_EE	all_patients_in_EE	all_variants
ENSG00000149554	785.0594342103124	2.9556062029325068	1.071442646565665	2.758529551167504	0.005806205524844145	0.04790833329350613	1.3195889377626882	ENST00000533904.6_cds_1_0_chr11_125677797_r	LUAD	all_patients_in_EE	all_patients_in_EE	all_variants
ENSG00000265148	77.2843667801959	-2.16760750398303	0.6479525412760676	-3.345318315619501	0.0008218818584136709	0.02248760084826294	1.648056875997881	ENST00000577716.5_cds_6_0_chr17_58360783_r	LUAD	all_patients_in_EE	all_patients_in_EE	all_variants
ENSG00000270765	134.35251986018568	-5.488553533657993	1.2868369716287469	-4.26515064041962	1.9976737231235067e-05	0.006863194299612454	2.1634737058951288	ENST00000604641.6_cds_1_0_chr17_35750077_r	LUAD	all_patients_in_EE	all_patients_in_EE	all_variants
ENSG00000167701	137.56663021800208	-4.053576448578853	1.2054340766974345	-3.3627524946735896	0.0007716951825249596	0.03598930703062282	1.4438265155497567	ENST00000617875.6_cds_4_0_chr8_144515988_r	LUAD	all_patients_in_EE	all_patients_in_EE	all_variants
ENSG00000116032	79.6963182452855	-5.797799589670835	1.601845786750148	-3.6194492863345538	0.0002952306615202508	0.047019286997444086	1.3277239608219558	ENST00000234389.3_cds_2_0_chr19_1004521_f	LUAD	TCGA-55-5899-01A,TCGA-86-7701-01A	5899.77	synonymous_variants
ENSG00000137841	1619.1570286467709	-3.495847017506049	0.977465560790307	-3.5764400892851542	0.0003483050948057245	0.008950150917637468	2.048169641539442	ENST00000260404.8_cds_4_0_chr15_40265842_f	LUAD	TCGA-50-6591-01A	6591	synonymous_variants
ENSG00000137843	930.0727341514216	-2.735814558917869	0.7741741540273749	-3.5338489985563766	0.00040955498990906413	0.009890474770136716	2.004782860566458	ENST00000260404.8_cds_4_0_chr15_40265842_f	LUAD	TCGA-50-6591-01A	6591	synonymous_variants
ENSG00000128563	1384.5292015699602	1.8920499997602482	0.5598261845376477	3.3797097242296106	0.0007256242243438348	0.049414355962297714	1.306146860601468	ENST00000292566.4_cds_2_0_chr7_102457394_r	LUAD	TCGA-49-6767-01A	6767	synonymous_variants
ENSG00000160991	2576.590390021584	2.877519049669007	0.6760618007609626	4.2562958688541865	2.078416240960469e-05	0.005515913093281507	2.258382585028025	ENST00000292566.4_cds_2_0_chr7_102457394_r	LUAD	TCGA-49-6767-01A	6767	synonymous_variants
ENSG00000142621	277.68110527579813	-5.973187663963755	1.5966048436776694	-3.741180973875119	0.00018315756894563012	0.018414264580708727	1.7348456210891543	ENST00000294454.6_cds_3_0_chr1_15738594_f	LUAD	TCGA-78-8662-01A	8662	synonymous_variants
ENSG00000183798	16.010414908043227	4.620071165596045	1.2061910367551958	3.830298041365497	0.0001279881426241208	0.025127185622205766	1.5998561519642787	ENST00000332312.4_cds_3_0_chr20_41361268_r	LUAD	TCGA-67-3771-01A,TCGA-17-Z031-01A,TCGA-78-7536-01A	3771,Z031,7536	synonymous_variants
ENSG00000100359	40.24914906867079	-3.660120842421689	1.19984614928132	-3.050491802314835	0.0022846691716230487	0.047737378482954534	1.3211414341279104	ENST00000355630.10_cds_11_0_chr22_40418374_r	LUAD	TCGA-44-7667-01A,TCGA-44-7667-01A	7667.77	synonymous_variants
ENSG00000138378	287.7777169170963	-2.976064212197175	0.941014622311383	-3.1626120802322575	0.0015636053313509714	0.044062636955841575	1.3559295157848366	ENST00000358470.8_cds_9_0_chr2_191061729_r	LUAD	TCGA-55-A494-01A	A494	synonymous_variants
ENSG00000014914	1370.4340379226514	-4.457760301503636	1.0951239461183075	-4.070553216651203	4.690162509249286e-05	0.0044588991503026545	2.350772350247918	ENST00000369146.8_cds_10_0_chr1_149906650_r	LUAD	TCGA-55-6972-01A	6972	synonymous_variants
ENSG00000083099	1613.7476515728108	1.5855667557714515	0.49643639358002145	3.1938970959345494	0.0014036614229979393	0.030445557235126035	1.5164760727861482	ENST00000369393.8_cds_62_0_chr6_89692443_r	LUAD	TCGA-35-5375-01A	5375	synonymous_variants
ENSG00000001167	2047.0807448879725	1.1018429056042096	0.2803756898520533	3.929880319458589	8.498815261330088e-05	0.0479333180739017	1.3193625069291548	ENST00000483722.2_cds_2_0_chr6_41194425_r	LUAD	TCGA-55-6981-01A,TCGA-86-6851-01A,TCGA-05-4250-01A,TCGA-78-8662-01A	6981,6851,4250,8662	synonymous_variants
ENSG00000265148	77.39838276403908	-3.303346417943431	1.019538996808277	-3.2400393003943337	0.001195132261413989	0.01818610987731196	1.7402601893091039	ENST00000577716.5_cds_6_0_chr17_58360783_r	LUAD	TCGA-78-7155-01A	7155	synonymous_variants
ENSG00000271447	1665.5896849080384	-6.857783176979222	1.9863637143157693	-3.4524307545264845	0.000555560050519042	0.011121444525412104	1.95383880010364	ENST00000604641.6_cds_1_0_chr17_35750077_r	LUAD	TCGA-78-7155-01A	7155	synonymous_variants
ENSG00000108829	8615.403027414684	1.2546304207682435	0.3667974598819114	3.420499207306848	0.0006250631789342389	0.0382943118152947	1.4168657307491703	ENST00000017003.7_cds_7_0_chr17_50356511_f	LUSC	all_patients_in_EE	all_patients_in_EE	all_variants
ENSG00000171903	6143.8980856752105	-8.881737704096503	1.7921282415007465	-4.9559721778943935	7.196951488322702e-07	0.0014991249950176188	2.824162154754613	ENST00000248041.12_cds_2_0_chr19_15929457_r	LUSC	all_patients_in_EE	all_patients_in_EE	all_variants
ENSG00000171858	21821.72187800444	1.9744059281025048	0.5826881064125469	3.3884438456422052	0.0007029042001002747	0.023641190119403133	1.6263306644540774	ENST00000252999.7_cds_52_0_chr20_62318454_r	LUSC	all_patients_in_EE	all_patients_in_EE	all_variants
ENSG00000119681	8404.169285704482	-3.2220108092906643	0.7263300922470826	-4.436014483886484	9.163968483194918e-06	0.0065822573622396595	2.181625141060877	ENST00000261978.9_cds_24_0_chr14_74507973_r	LUSC	all_patients_in_EE	all_patients_in_EE	all_variants
ENSG00000099889	939.3532014475892	2.666271006337655	0.5553386846225825	4.801162029887577	1.5774756376478959e-06	0.0003732044446068647	3.428053192747774	ENST00000263207.8_cds_5_0_chr22_19979743_r	LUSC	all_patients_in_EE	all_patients_in_EE	all_variants
ENSG00000183597	572.2452932041706	1.8370782744790113	0.3132386380536089	5.864788219914959	4.4970630577076846e-09	7.67130942215024e-06	5.115130499639314	ENST00000263207.8_cds_5_0_chr22_19979743_r	LUSC	all_patients_in_EE	all_patients_in_EE	all_variants
ENSG00000069696	63.91699332495452	1.6518413638676344	0.3983731775234272	4.146467325276924	3.376443378467809e-05	0.015017613832588166	1.823399067442699	ENST00000264555.10_cds_13_0_chr11_607066_f	LUSC	all_patients_in_EE	all_patients_in_EE	all_variants
ENSG00000084774	5924.829675385468	-2.00421953849354	0.6537237547050675	-3.065850864479843	0.0021705154770763177	0.028435096567613536	1.5461452925143113	ENST00000264705.9_cds_40_0_chr2_27242620_f	LUSC	all_patients_in_EE	all_patients_in_EE	all_variants
ENSG00000171163	1596.4311373849634	-3.0854525102852133	0.803012832689838	-3.842345208793149	0.00012186427026200658	0.003832847809864938	2.416478424848976	ENST00000306601.9_cds_6_0_chr1_248855725_r	LUSC	all_patients_in_EE	all_patients_in_EE	all_variants
ENSG00000173805	1186.6397309701122	-4.774317403432962	1.0343624748707372	-4.615710178416518	3.917533389140991e-06	0.0012102939581937582	2.9171091347112097	ENST00000310778.5_cds_11_0_chr17_41724701_r	LUSC	all_patients_in_EE	all_patients_in_EE	all_variants
ENSG00000143520	12.900926195664889	-2.6495400999510696	0.617195585449326	-4.292869492937433	1.7637868872998676e-05	0.003952032923347768	2.4031794460761344	ENST00000316073.3_cds_2_0_chr1_152154744_r	LUSC	all_patients_in_EE	all_patients_in_EE	all_variants
ENSG00000143536	102.56417409796116	-3.9961577909690944	0.9069555915821651	-4.406122888550564	1.0523727425745459e-05	0.0030698507144478805	2.512882743567735	ENST00000316073.3_cds_2_0_chr1_152154744_r	LUSC	all_patients_in_EE	all_patients_in_EE	all_variants
ENSG00000218537	46.923506299156	-4.38347794867589	1.3706328866332742	-3.1981415238351354	0.0013831638155603438	0.037322914251771915	1.4280244529734991	ENST00000316185.9_cds_6_0_chr22_23882459_f	LUSC	all_patients_in_EE	all_patients_in_EE	all_variants
ENSG00000144868	376.6999704943222	-1.6443904066600734	0.3916840179404503	-4.198257603939505	2.6897655683134374e-05	0.0034254279459718135	2.4652851634521324	ENST00000321871.11_cds_3_0_chr3_133379752_f	LUSC	all_patients_in_EE	all_patients_in_EE	all_variants
ENSG00000144230	15.359996334537222	-2.383453916638977	0.6976742502962389	-3.4162847713341016	0.0006348182348498209	0.020847273113652004	1.6809507440064584	ENST00000322313.9_cds_15_0_chr2_127719265_r	LUSC	all_patients_in_EE	all_patients_in_EE	all_variants
ENSG00000100433	58.365384947162894	-5.083068493462089	1.074571248406431	-4.730322443486353	2.2416350985588345e-06	0.0033380583835304054	2.476506071664157	ENST00000328736.7_cds_11_0_chr14_88478920_r	LUSC	all_patients_in_EE	all_patients_in_EE	all_variants
ENSG00000174502	289.4626877120292	-4.631580401376661	1.2654791304415682	-3.659942143621561	0.0002522722016838656	0.015746880053774753	1.8028054805824418	ENST00000340781.8_cds_20_0_chr1_205914892_r	LUSC	all_patients_in_EE	all_patients_in_EE	all_variants
ENSG00000178950	4442.013284835484	1.7981219086180247	0.4377682118130939	4.107474823653337	4.000083637256764e-05	0.011621937916924653	1.934721448842957	ENST00000361661.6_cds_3_0_chr4_988833_r	LUSC	all_patients_in_EE	all_patients_in_EE	all_variants
ENSG00000196182	3691.895624323994	2.148076246210175	0.604059732250024	3.5560659509763077	0.00037644961459170424	0.023963854232981502	1.6204433307944215	ENST00000373129.7_cds_5_0_chr1_36355206_r	LUSC	all_patients_in_EE	all_patients_in_EE	all_variants
ENSG00000121753	588.8265965378064	-1.595991032709695	0.438931179678555	-3.6360848957654275	0.0002768131365400755	0.023431994729319335	1.6301907390145673	ENST00000373655.6_cds_28_0_chr1_31730800_r	LUSC	all_patients_in_EE	all_patients_in_EE	all_variants
ENSG00000178919	4161.4234689579425	-7.492182975987365	1.9555313755341748	-3.8312773038176355	0.00012747972812147607	0.019254094782751214	1.7154768946001857	ENST00000375118.1_cds_0_0_chr9_97909960_r	LUSC	all_patients_in_EE	all_patients_in_EE	all_variants
ENSG00000168481	448.62101000884775	-3.67836485050855	1.051233579356287	-3.4990937530372284	0.00046684240111187454	0.04620396577086567	1.3353207465545514	ENST00000381418.9_cds_2_0_chr8_22127037_r	LUSC	all_patients_in_EE	all_patients_in_EE	all_variants
ENSG00000168481	448.62101000884775	-6.221851021025871	2.1847038337570015	-2.847915092603765	0.0044006663652805264	0.04364931255102496	1.360022591767059	ENST00000381418.9_cds_9_0_chr8_22121065_r	LUSC	all_patients_in_EE	all_patients_in_EE	all_variants
ENSG00000204616	98.44731420436715	4.92525584981529	1.228281972756439	4.0098739206945435	6.075117765607447e-05	0.006593931955307297	2.1808555387802238	ENST00000396581.6_cds_3_0_chr6_30146985_f	LUSC	all_patients_in_EE	all_patients_in_EE	all_variants
ENSG00000123999	89.20954938697741	4.68446954558351	1.0107147874479243	4.63480855703308	3.572679629157629e-06	0.0006627320712087402	3.1786620123393914	ENST00000404537.6_cds_12_0_chr2_219556454_r	LUSC	all_patients_in_EE	all_patients_in_EE	all_variants
ENSG00000178752	238.20256468702155	-2.48956828108149	0.641831433555839	-3.878850662219706	0.00010495115686073518	0.02432942925558987	1.6138680790698097	ENST00000409506.1_cds_3_0_chr2_238130128_f	LUSC	all_patients_in_EE	all_patients_in_EE	all_variants
ENSG00000178199	153.46509510772265	-4.424761997247136	1.2658540557980205	-3.4954756253142265	0.00047321767238111536	0.034031360195438703	1.4681206922921464	ENST00000409806.8_cds_5_0_chr6_149450683_r	LUSC	all_patients_in_EE	all_patients_in_EE	all_variants
ENSG00000035664	546.1444043928116	-3.353140284779376	1.0693983122811077	-3.1355391590499835	0.0017153852534703723	0.03958149476971587	1.402507808967889	ENST00000443617.7_cds_19_0_chr15_63718783_r	LUSC	all_patients_in_EE	all_patients_in_EE	all_variants
ENSG00000137841	896.8528291604441	-2.226739022219026	0.6819786093854019	-3.2651156379021327	0.0010941939585528285	0.04803949155630339	1.318401597760812	ENST00000456256.6_cds_13_0_chr15_40296746_r	LUSC	all_patients_in_EE	all_patients_in_EE	all_variants
ENSG00000254087	4411.750995372366	-3.957966278727251	0.9099440951214023	-4.34968071109818	1.3633589323947188e-05	0.001956529433847407	2.708513614228235	ENST00000519728.6_cds_12_0_chr8_56009908_f	LUSC	all_patients_in_EE	all_patients_in_EE	all_variants
ENSG00000204713	3580.477991862024	1.4508851599967398	0.3201904882321281	4.53131874093928	5.861661886961249e-06	0.012866934008068636	1.8905249264450987	ENST00000252211.7_cds_1_0_chr6_28359587_f	LUSC	TCGA-33-4582-01A,TCGA-77-8139-01A	4582.81	synonymous_variants
ENSG00000171858	21821.72187800444	1.9744059281025048	0.5826881064125469	3.3884438456422052	0.0007029042001002747	0.023641190119403133	1.6263306644540774	ENST00000252999.7_cds_52_0_chr20_62318454_r	LUSC	TCGA-37-4135-01A,TCGA-39-5035-01A	4135.5	synonymous_variants
ENSG00000103021	459.9571038947102	-2.7948437493538583	0.7199294820530332	-3.882107649465559	0.00010355501375424597	0.035802783439560094	1.4460832083993962	ENST00000299237.3_cds_1_0_chr16_57996517_r	LUSC	TCGA-98-A538-01A,TCGA-77-A5G6-01A	A538,A5G6	synonymous_variants
ENSG00000103932	2061.6997369971323	-2.1703946794034064	0.543655225587741	-3.992226281016634	6.54558670961553e-05	0.017109025758846232	1.7667747198337347	ENST00000304330.9_cds_21_0_chr15_41520391_r	LUSC	TCGA-18-3406-01A	3406	synonymous_variants
ENSG00000133069	629.6230761569917	-4.2195657201636445	1.2511862073136324	-3.372452234126918	0.0007450200798584281	0.019616227637204074	1.7073845073468348	ENST00000330675.12_cds_1_0_chr1_205268950_f	LUSC	TCGA-63-A5MY-01A,TCGA-21-1076-01A	A5MY,1076	synonymous_variants
ENSG00000163545	1381.8087084326994	-5.3129361716513905	0.96695594651755	-5.494496611542336	3.918264493325236e-08	1.8675051385110126e-05	4.7287381945332285	ENST00000330675.12_cds_1_0_chr1_205268950_f	LUSC	TCGA-63-A5MY-01A,TCGA-21-1076-01A	A5MY,1076	synonymous_variants
ENSG00000090539	334.88374488920266	-3.3694916527067615	0.9573178689563437	-3.5197208387848646	0.00043200122897021524	0.030653196329378483	1.513524233190099	ENST00000340957.9_cds_5_0_chr3_184344495_f	LUSC	TCGA-NC-A5HG-01A,TCGA-22-5491-01A	A5HG,5491	synonymous_variants
ENSG00000178662	203.41877239450702	3.0663450791126077	0.8804549723940142	3.4826824485697623	0.0004964168265809238	0.046233146191859406	1.3350465515701113	ENST00000342316.8_cds_4_0_chr2_165678701_f	LUSC	TCGA-37-4132-01A,TCGA-18-3409-01A	4132.34	synonymous_variants
ENSG00000198373	3023.610181285158	-1.7294737678634757	0.4809993347269867	-3.5955845320349935	0.0003236640052445097	0.020529298215000696	1.6876258965408562	ENST00000359154.7_cds_4_0_chr16_69840126_f	LUSC	TCGA-43-3920-01A,TCGA-43-3920-01A	3920.39	synonymous_variants
ENSG00000197696	577.432341568278	-2.878985266540734	0.7436542409902115	-3.8714030094244154	0.00010821071369373024	0.019320197594063632	1.7139884362242177	ENST00000258888.6_cds_6_0_chr15_84859243_f	MESO	all_patients_in_EE	all_patients_in_EE	all_variants
ENSG00000176994	1531.7081699315163	-2.322983045309647	0.572666409429766	-4.056433216718199	4.98278010894321e-05	0.0010192929795673148	2.9917009670032204	ENST00000395706.2_cds_3_0_chr17_18263710_f	MESO	all_patients_in_EE	all_patients_in_EE	all_variants
ENSG00000260903	34.255895220093926	9.613882208732717	1.5434356244948637	6.228884480931399	4.697680019969313e-10	2.7169815342162515e-06	5.565913313225553	ENST00000562532.3_cds_2_0_chr20_31996505_f	MESO	all_patients_in_EE	all_patients_in_EE	all_variants
ENSG00000138069	10414.084199043013	1.4360754301220637	0.37296448676424326	3.850434776193128	0.00011790832803726482	0.04640942074857901	1.3333938521210627	ENST00000260569.4_cds_2_0_chr2_65071454_f	OV	all_patients_in_EE	all_patients_in_EE	all_variants
ENSG00000065882	3891.0864680581735	-2.1091235260596988	0.6081595410230926	-3.468043142941685	0.0005242631137652138	0.04684089281833045	1.329374835581338	ENST00000261439.9_cds_1_0_chr4_37902096_f	OV	all_patients_in_EE	all_patients_in_EE	all_variants
ENSG00000232677	7868.1494239514395	-5.695746661659368	0.7897201295728935	-7.212360997737026	5.498995439288803e-13	1.1395018349294257e-08	7.943284971142594	ENST00000270001.12_cds_4_0_chr19_36340224_r	OV	all_patients_in_EE	all_patients_in_EE	all_variants
ENSG00000126016	3454.569783982624	-5.458351410993826	1.0581553045080219	-5.158365116859314	2.491154719070916e-07	0.0023324681634660986	2.6321842753522477	ENST00000371968.8_cds_1_0_chrX_112671009_r	OV	all_patients_in_EE	all_patients_in_EE	all_variants
ENSG00000148204	2200.8215712514984	-8.728030999296065	1.558914994592377	-5.598785712865799	2.158584167823992e-08	9.979134607850315e-06	5.0009071191666425	ENST00000373631.8_cds_6_0_chr9_123370108_f	OV	all_patients_in_EE	all_patients_in_EE	all_variants
ENSG00000265763	151.75323746655747	-3.856358162245057	1.0090514079049835	-3.821765801062326	0.0001324994957191445	0.025066696265133488	1.6009029013177851	ENST00000585316.3_cds_1_0_chr10_47367807_r	OV	all_patients_in_EE	all_patients_in_EE	all_variants
ENSG00000265763	151.75323746655747	-3.856358162245057	1.0090514079049835	-3.821765801062326	0.0001324994957191445	0.025066696265133488	1.6009029013177851	ENST00000591025.1_cds_2_0_chr10_47367807_r	OV	all_patients_in_EE	all_patients_in_EE	all_variants
ENSG00000138069	10414.084199043013	1.4360754301220637	0.37296448676424326	3.850434776193128	0.00011790832803726482	0.04640942074857901	1.3333938521210627	ENST00000260569.4_cds_2_0_chr2_65071454_f	OV	TCGA-09-2044-01B	2044	synonymous_variants
ENSG00000232677	7868.1494239514395	-5.695746661659368	0.7897201295728935	-7.212360997737026	5.498995439288803e-13	1.1395018349294257e-08	7.943284971142594	ENST00000270001.12_cds_4_0_chr19_36340224_r	OV	TCGA-24-2262-01A	2262	synonymous_variants
ENSG00000138069	10413.856604374152	1.4355083812626823	0.3727944246222685	3.850670199043887	0.00011779503587481114	0.04441325910310668	1.3524873565592315	ENST00000377990.7_cds_2_0_chr2_65071454_f	OV	TCGA-09-2044-01B	2044	synonymous_variants
ENSG00000073861	49.29625726373596	-4.9992930080123035	1.8733534706398522	-2.6686330617065943	0.007616060444621378	0.048072986379940716	1.3180988978829344	ENST00000007414.8_cds_14_0_chr17_47813587_r	PAAD	all_patients_in_EE	all_patients_in_EE	all_variants
ENSG00000154930	2546.483951659284	-4.244156680032646	0.9350230987666202	-4.539092869075717	5.649675099514288e-06	0.0001469148983522455	3.832934161023292	ENST00000323482.9_cds_10_0_chr20_25012812_r	PAAD	all_patients_in_EE	all_patients_in_EE	all_variants
ENSG00000119630	927.6866045853493	-2.6939001844679695	0.7956499050711685	-3.3857858428664156	0.000709747489549779	0.014277009845568274	1.8453627409876738	ENST00000380968.6_cds_1_0_chr14_75046376_r	PAAD	all_patients_in_EE	all_patients_in_EE	all_variants
ENSG00000154930	2546.483951659284	-4.244156680032646	0.9350230987666202	-4.539092869075717	5.649675099514288e-06	0.0001469148983522455	3.832934161023292	ENST00000323482.9_cds_10_0_chr20_25012812_r	PAAD	TCGA-3A-A9IR-01A	A9IR	synonymous_variants
ENSG00000171988	2508.481145241743	-1.8715193478634438	0.5058492666903289	-3.699756965367218	0.00021580603244770864	0.017541214551243696	1.7559403394396687	ENST00000542921.5_cds_8_0_chr10_63206595_r	PCPG	all_patients_in_EE	all_patients_in_EE	all_variants
ENSG00000124440	214.4297137025477	-5.441892381380149	1.4430574285550124	-3.7710851097792557	0.00016253922069998003	0.007268784627198497	2.138538199020799	ENST00000012443.9_cds_1_0_chr19_46353748_f	PRAD	all_patients_in_EE	all_patients_in_EE	all_variants
ENSG00000189223	715.1817526274853	-6.180190036260332	1.5214380950278934	-4.0620713103328905	4.8639213201627956e-05	0.0031667370408473244	2.499387998027007	ENST00000245796.11_cds_1_0_chr2_113182457_f	PRAD	all_patients_in_EE	all_patients_in_EE	all_variants
ENSG00000132382	3547.1423344203026	1.2416104019463694	0.39787387922966894	3.120613005182131	0.0018047503737708818	0.03353985185584478	1.474438859986678	ENST00000254718.9_cds_11_0_chr17_4548143_r	PRAD	all_patients_in_EE	all_patients_in_EE	all_variants
ENSG00000170037	1939.9680188154027	1.1171174808097037	0.37273836983212094	2.9970552302217945	0.0027260132066507458	0.04311294732979949	1.3653922864637957	ENST00000254854.5_cds_2_0_chr17_8003852_f	PRAD	all_patients_in_EE	all_patients_in_EE	all_variants
ENSG00000179593	14437.310947037739	-8.217883980087935	2.165937160853324	-3.7941469995603647	0.00014815188765642933	0.006824770447418344	2.165911951627295	ENST00000254854.5_cds_2_0_chr17_8003852_f	PRAD	all_patients_in_EE	all_patients_in_EE	all_variants
ENSG00000135899	1260.9397956588462	-2.4431789649582645	0.4927895734739783	-4.957854419960199	7.127593820633422e-07	0.00014062238636829497	3.851945536341011	ENST00000258382.10_cds_10_0_chr2_230185994_r	PRAD	all_patients_in_EE	all_patients_in_EE	all_variants
ENSG00000135643	384.394669160063	-3.376992259569755	0.9158933686167062	-3.687101987287123	0.00022682246792662998	0.0090046675681767	2.0455323157118994	ENST00000261266.9_cds_11_0_chr12_70569675_r	PRAD	all_patients_in_EE	all_patients_in_EE	all_variants
ENSG00000167658	241350.52338848222	1.6991114779808663	0.4622263324862049	3.675929644340581	0.00023698483310512688	0.009276127775970618	2.0326332777122778	ENST00000262971.3_cds_10_0_chr19_4037616_f	PRAD	all_patients_in_EE	all_patients_in_EE	all_variants
ENSG00000100968	915.1187110856226	-2.5965644009503337	0.8428236433076084	-3.0807920750304065	0.002064507615711694	0.0365916177405452	1.4366183896317029	ENST00000267406.11_cds_2_0_chr14_24427789_r	PRAD	all_patients_in_EE	all_patients_in_EE	all_variants
ENSG00000075239	2757.873121509886	-2.3747365171682837	0.6069459324270847	-3.912599772556466	9.130779393449345e-05	0.03370206248587322	1.4723435205285123	ENST00000278612.9_cds_16_0_chr11_108160880_r	PRAD	all_patients_in_EE	all_patients_in_EE	all_variants
ENSG00000153246	751.553390870231	-2.748999728489278	0.6868149151988915	-4.0025335321863365	6.266778254923085e-05	0.003754684444023242	2.4254265566566433	ENST00000283249.7_cds_10_0_chr2_160126379_r	PRAD	all_patients_in_EE	all_patients_in_EE	all_variants
ENSG00000006283	344.1498675722548	-6.388178214379524	1.5469879803290465	-4.12942976649421	3.636640698613473e-05	0.0025447945703585034	2.594347270521982	ENST00000285238.13_cds_21_0_chr17_50675883_f	PRAD	all_patients_in_EE	all_patients_in_EE	all_variants
ENSG00000064012	1019.9585221321322	-1.7412913652828736	0.5302409204915328	-3.2839626252698455	0.0010235849571256454	0.02388609484178985	1.6218548476253165	ENST00000286186.11_cds_8_0_chr2_201209070_f	PRAD	all_patients_in_EE	all_patients_in_EE	all_variants
ENSG00000144712	241.49272601389367	-3.4590161182016117	1.0612313469939012	-3.2594364348544733	0.0011163379308914683	0.04059623862128428	1.3915142034103682	ENST00000295989.9_cds_5_0_chr3_12815141_f	PRAD	all_patients_in_EE	all_patients_in_EE	all_variants
ENSG00000168268	2346.438992854222	2.218585006253152	0.6840894135809458	3.2431213847320195	0.0011822782975969342	0.025888183529891615	1.5868984211997492	ENST00000296302.11_cds_10_0_chr3_52634602_r	PRAD	all_patients_in_EE	all_patients_in_EE	all_variants
ENSG00000168309	1936.9176093273572	-3.7185168776299617	1.1130314561337546	-3.340891092644108	0.0008350997353324909	0.020778558000655048	1.6823845950891583	ENST00000302819.10_cds_10_0_chr3_58524426_r	PRAD	all_patients_in_EE	all_patients_in_EE	all_variants
ENSG00000196605	390.2568982812294	-1.334886618246102	0.429117434642993	-3.1107722746261044	0.0018659878096243194	0.03418993799022721	1.4661016868760164	ENST00000302851.8_cds_5_0_chr19_9610200_r	PRAD	all_patients_in_EE	all_patients_in_EE	all_variants
ENSG00000120885	18352.240662191914	-3.376287821421029	1.0578136092505093	-3.1917606201088904	0.0014140847396014458	0.028800733194885755	1.5405964560449397	ENST00000305188.13_cds_2_0_chr8_27776362_f	PRAD	all_patients_in_EE	all_patients_in_EE	all_variants
ENSG00000183010	7099.932187639856	-2.2059470042195315	0.5851690437337662	-3.7697602561887553	0.00016340443612595395	0.01699787598282332	1.7696053437141082	ENST00000306739.9_cds_6_0_chr17_81996420_f	PRAD	all_patients_in_EE	all_patients_in_EE	all_variants
ENSG00000173621	259.8360083055239	2.6442594641287864	0.8909792312061195	2.9678126846450166	0.002999270475858821	0.046127362940531096	1.3360413729033727	ENST00000309996.7_cds_25_0_chr11_66691284_r	PRAD	all_patients_in_EE	all_patients_in_EE	all_variants
ENSG00000168268	2346.438992854222	2.218585006253152	0.6840894135809458	3.2431213847320195	0.0011822782975969342	0.025888183529891615	1.5868984211997492	ENST00000321725.10_cds_17_0_chr3_52506692_f	PRAD	all_patients_in_EE	all_patients_in_EE	all_variants
ENSG00000227695	83.90744748105517	-6.672464871775814	1.7424654814921932	-3.829323991004817	0.00012849574644548583	0.006253804792764684	2.2038556790170127	ENST00000324109.9_cds_15_0_chr10_99879811_r	PRAD	all_patients_in_EE	all_patients_in_EE	all_variants
ENSG00000128591	11253.049419825717	-4.194007173995772	1.28709362890676	-3.2585097772242917	0.0011199901695292376	0.025173357872548985	1.5990588500752767	ENST00000325888.13_cds_20_0_chr7_128844658_f	PRAD	all_patients_in_EE	all_patients_in_EE	all_variants
ENSG00000221890	3732.442511208129	-2.062088055213566	0.6396627432630922	-3.223711364983207	0.0012654087450492725	0.026894410890426976	1.5703379642967625	ENST00000333039.4_cds_2_0_chr22_38826500_r	PRAD	all_patients_in_EE	all_patients_in_EE	all_variants
ENSG00000125445	2874.7012616457973	1.4491774152792671	0.38481134255054755	3.765942567269591	0.00016592193287570125	0.024305146827461946	1.6143017510072992	ENST00000333213.11_cds_7_0_chr17_75521705_f	PRAD	all_patients_in_EE	all_patients_in_EE	all_variants
ENSG00000100767	474.68162117480443	-3.266838683939123	0.866579440173752	-3.769808666686243	0.00016337274479521504	0.007268784627198497	2.138538199020799	ENST00000334988.2_cds_1_0_chr14_73522272_r	PRAD	all_patients_in_EE	all_patients_in_EE	all_variants
ENSG00000183655	676.552109859103	1.0874500841546897	0.35080550017939455	3.0998661184006253	0.0019360813419011388	0.03494966799446677	1.4565569454935758	ENST00000337975.6_cds_1_0_chr15_85768041_r	PRAD	all_patients_in_EE	all_patients_in_EE	all_variants
ENSG00000167741	398.456137499448	-5.46181102955075	1.4957554874062842	-3.6515400247815957	0.00026067246267111435	0.009895702089472947	2.0045533876357555	ENST00000338859.8_cds_4_0_chr17_4595145_f	PRAD	all_patients_in_EE	all_patients_in_EE	all_variants
ENSG00000134201	477.4446840927768	-4.181758777326192	1.2083884811323342	-3.4606079440674806	0.0005389571080701629	0.015806171523763398	1.8011733095396654	ENST00000342115.8_cds_9_0_chr1_109628083_f	PRAD	all_patients_in_EE	all_patients_in_EE	all_variants
ENSG00000134202	1404.9522094201754	-4.472347898722872	0.9052128266201124	-4.940658999963295	7.785897154168147e-07	0.00015056845862892302	3.8222659954532294	ENST00000342115.8_cds_9_0_chr1_109628083_f	PRAD	all_patients_in_EE	all_patients_in_EE	all_variants
ENSG00000143028	158.00962303083443	-3.416360860192917	1.16123357058792	-2.942010071637225	0.003260893211565322	0.04847496985773764	1.3144824522981953	ENST00000342115.8_cds_9_0_chr1_109628083_f	PRAD	all_patients_in_EE	all_patients_in_EE	all_variants
ENSG00000168268	2346.438992854222	2.218585006253152	0.6840894135809458	3.2431213847320195	0.0011822782975969342	0.025888183529891615	1.5868984211997492	ENST00000345716.9_cds_15_0_chr3_52487196_f	PRAD	all_patients_in_EE	all_patients_in_EE	all_variants
ENSG00000091129	647.6661355025283	-6.452114238712386	1.5863647655222888	-4.067232441706505	4.757478311017043e-05	0.0031269959933256084	2.504872675225789	ENST00000351718.8_cds_15_0_chr7_108194024_r	PRAD	all_patients_in_EE	all_patients_in_EE	all_variants
ENSG00000110076	369.7020396873887	-3.455313566353694	1.079072884587185	-3.2021132360077553	0.0013642335942593358	0.028256851074308958	1.548876237294565	ENST00000354024.7_cds_8_0_chr11_64736753_r	PRAD	all_patients_in_EE	all_patients_in_EE	all_variants
ENSG00000233056	610.2144350228637	-6.728788632508479	2.228081606680861	-3.0199920022374096	0.002527813604245368	0.04145529413780061	1.382419999057884	ENST00000354250.7_cds_2_0_chr21_42903182_f	PRAD	all_patients_in_EE	all_patients_in_EE	all_variants
ENSG00000108244	437.8690026971571	-5.4723436013962665	1.8084736731432296	-3.025945957999501	0.0024785659837126637	0.04078462577411605	1.3895035182773046	ENST00000355612.7_cds_5_0_chr17_40960281_r	PRAD	all_patients_in_EE	all_patients_in_EE	all_variants
ENSG00000171345	10663.422955580645	-5.71498962013809	1.1912416926317175	-4.7975063796771655	1.6065309414929267e-06	0.0002659217148240665	3.57524619729344	ENST00000355612.7_cds_5_0_chr17_40960281_r	PRAD	all_patients_in_EE	all_patients_in_EE	all_variants
ENSG00000119681	3672.3026355183433	-2.7919443029004776	0.9324723137053254	-2.9941310448202456	0.0027522770598597344	0.04342283968754469	1.3622817787557386	ENST00000356357.9_cds_3_0_chr14_74684454_r	PRAD	all_patients_in_EE	all_patients_in_EE	all_variants
ENSG00000005844	439.21719347796665	2.7800957623607183	0.7279787287028838	3.8189244448313855	0.00013403480455164354	0.01848128320865241	1.7332678777539379	ENST00000356798.11_cds_20_0_chr16_30506715_f	PRAD	all_patients_in_EE	all_patients_in_EE	all_variants
ENSG00000175984	184.4706513086274	-2.9044738894556654	0.6608400462561117	-4.395123912224325	1.1070958323361473e-05	0.0011930734843021123	2.9233328062508077	ENST00000358465.7_cds_14_0_chr1_114405410_r	PRAD	all_patients_in_EE	all_patients_in_EE	all_variants
ENSG00000168675	2354.3910852765475	-3.742502331122291	0.9533504757382661	-3.9256311570245246	8.650262042762738e-05	0.004798059683636023	2.318934354093788	ENST00000359446.11_cds_6_0_chr18_13645127_f	PRAD	all_patients_in_EE	all_patients_in_EE	all_variants
ENSG00000160310	4190.094407709226	-0.9883298020743584	0.2776640954669386	-3.559444012421975	0.0003716407489525037	0.012429601213253942	1.9055428048789937	ENST00000359568.10_cds_38_0_chr21_46435904_f	PRAD	all_patients_in_EE	all_patients_in_EE	all_variants
ENSG00000196141	3110.3706257279523	-2.561254975629148	0.611197135314563	-4.190554614283254	2.7827342194620357e-05	0.002123139249005175	2.6730215210995008	ENST00000359878.8_cds_6_0_chr2_200490100_r	PRAD	all_patients_in_EE	all_patients_in_EE	all_variants
ENSG00000101443	1848.473405725411	-5.580476329764267	1.5739478725832545	-3.545528048908803	0.00039182728443827185	0.012776578496908724	1.893585432473252	ENST00000360607.10_cds_2_0_chr20_45304228_r	PRAD	all_patients_in_EE	all_patients_in_EE	all_variants
ENSG00000119121	80.82480675950336	-4.035485934016795	1.2353701927642027	-3.266620772990478	0.001088393714904935	0.024776813565877843	1.6059545470212058	ENST00000360774.6_cds_16_0_chr9_74800254_r	PRAD	all_patients_in_EE	all_patients_in_EE	all_variants
ENSG00000196878	2265.1717564382684	-3.468960469625711	1.038477376980379	-3.3404295043119205	0.0008364891416700395	0.03307978036684794	1.4804373826074788	ENST00000361322.3_cds_10_0_chr1_209611792_f	PRAD	all_patients_in_EE	all_patients_in_EE	all_variants
ENSG00000010165	1875.5216975635471	-1.0493892889911773	0.24629693914788947	-4.260667195547524	2.038175423958444e-05	0.0162530593410068	1.7890648790012804	ENST00000361735.4_cds_1_0_chr1_171783740_f	PRAD	all_patients_in_EE	all_patients_in_EE	all_variants
ENSG00000163472	3644.9340610243753	-3.393335705320093	0.8358126670748225	-4.059923759227161	4.9088741975945346e-05	0.003170075690789187	2.498930368160913	ENST00000368277.3_cds_3_0_chr1_156236288_f	PRAD	all_patients_in_EE	all_patients_in_EE	all_variants
ENSG00000138135	173.70248038811158	-3.0914612755255737	0.9806644519424457	-3.1524149462154756	0.0016192598736725278	0.03377313450802701	1.4714286303220632	ENST00000371924.5_cds_4_0_chr10_88913101_f	PRAD	all_patients_in_EE	all_patients_in_EE	all_variants
ENSG00000084636	3729.600042650439	-3.0078960615893946	0.8508735035567919	-3.535068431460014	0.00040766956850596045	0.013117960481150609	1.8821336817770296	ENST00000373655.6_cds_28_0_chr1_31730800_r	PRAD	all_patients_in_EE	all_patients_in_EE	all_variants
ENSG00000162458	4047.3948270888727	-1.9273797127276773	0.5314319574434716	-3.6267666739493976	0.0002869924057387727	0.01055656434819154	1.9764774006844563	ENST00000375799.8_cds_5_0_chr1_15719734_f	PRAD	all_patients_in_EE	all_patients_in_EE	all_variants
ENSG00000165072	211.886899244618	-4.688458944599573	1.1553419678015417	-4.058070316203497	4.9479871178839874e-05	0.003170075690789187	2.498930368160913	ENST00000377182.5_cds_2_0_chr9_70108211_f	PRAD	all_patients_in_EE	all_patients_in_EE	all_variants
ENSG00000172638	1922.0152616667337	-2.815903047762735	0.9107461992801617	-3.0918636278563416	0.001989042034378331	0.035576894702818274	1.4488319616001892	ENST00000394224.3_cds_4_0_chr11_65644955_f	PRAD	all_patients_in_EE	all_patients_in_EE	all_variants
ENSG00000132256	1133.8647332724786	-3.1169435605197804	0.5252373455693741	-5.934352510941342	2.950073865320781e-09	1.6187505550452732e-06	5.790820069661587	ENST00000396847.7_cds_1_0_chr11_5679761_r	PRAD	all_patients_in_EE	all_patients_in_EE	all_variants
ENSG00000072163	2951.276511767498	-3.443508710097986	1.0809150400897445	-3.1857348472198925	0.0014438686251499271	0.02915076040859251	1.5353501120216584	ENST00000409090.1_cds_14_0_chr2_127633258_f	PRAD	all_patients_in_EE	all_patients_in_EE	all_variants
ENSG00000167711	868.4902958269628	-2.858943675039254	0.7681391477196622	-3.7219085676422856	0.00019772262282589378	0.00911653385552621	2.040170250876418	ENST00000409644.6_cds_6_0_chr17_1733527_f	PRAD	all_patients_in_EE	all_patients_in_EE	all_variants
ENSG00000101493	891.0586386450892	-3.2493230922301914	0.9287053271263257	-3.4987665057166266	0.000467415709727833	0.01437726557858903	1.8423237048469272	ENST00000443185.7_cds_2_0_chr18_76441245_r	PRAD	all_patients_in_EE	all_patients_in_EE	all_variants
ENSG00000075275	1618.4177278237726	-2.4709502069517693	0.7305587777287467	-3.382274338874924	0.0007188831355237645	0.04886548427853604	1.310997792822189	ENST00000473624.2_cds_4_0_chr22_46363992_r	PRAD	all_patients_in_EE	all_patients_in_EE	all_variants
ENSG00000155906	774.6095250014527	1.1507418247150796	0.3531399173695074	3.2586002547851387	0.0011196330839727943	0.025173357872548985	1.5990588500752767	ENST00000491268.2_cds_1_0_chr6_151445308_r	PRAD	all_patients_in_EE	all_patients_in_EE	all_variants
ENSG00000165795	4898.771212308549	-3.782789989328404	0.7441716278718582	-5.083222535836555	3.710845052729509e-07	8.427933205803811e-05	4.0742789149796685	ENST00000555038.5_cds_1_0_chr14_21073045_f	PRAD	all_patients_in_EE	all_patients_in_EE	all_variants
ENSG00000142273	1942.3237451128352	-5.191224747875867	0.9980443261829366	-5.201396983769177	1.9779609824977815e-07	0.000351213944637697	3.454428249146981	ENST00000587331.7_cds_3_0_chr19_44704018_f	PRAD	all_patients_in_EE	all_patients_in_EE	all_variants
ENSG00000173456	1365.9063158670665	-1.6408265527556634	0.3592209580572936	-4.567736141091081	4.930201070033498e-06	0.008256293991917006	2.0832148509889032	ENST00000621676.5_cds_7_0_chr11_119076897_f	PRAD	all_patients_in_EE	all_patients_in_EE	all_variants
ENSG00000124440	214.4297137025477	-5.441892381380149	1.4430574285550124	-3.7710851097792557	0.00016253922069998003	0.007268784627198497	2.138538199020799	ENST00000012443.9_cds_1_0_chr19_46353748_f	PRAD	TCGA-XK-AAIW-01A	AAIW	synonymous_variants
ENSG00000132382	3547.1423344203026	1.2416104019463694	0.39787387922966894	3.120613005182131	0.0018047503737708818	0.03353985185584478	1.474438859986678	ENST00000254718.9_cds_11_0_chr17_4548143_r	PRAD	TCGA-XK-AAIW-01A	AAIW	synonymous_variants
ENSG00000170037	1939.9680188154027	1.1171174808097037	0.37273836983212094	2.9970552302217945	0.0027260132066507458	0.04311294732979949	1.3653922864637957	ENST00000254854.5_cds_2_0_chr17_8003852_f	PRAD	TCGA-XK-AAIW-01A	AAIW	synonymous_variants
ENSG00000179593	14437.310947037739	-8.217883980087935	2.165937160853324	-3.7941469995603647	0.00014815188765642933	0.006824770447418344	2.165911951627295	ENST00000254854.5_cds_2_0_chr17_8003852_f	PRAD	TCGA-XK-AAIW-01A	AAIW	synonymous_variants
ENSG00000141655	362.8138042069464	-4.084589011856303	0.8707117169516381	-4.691092278115252	2.7175036426764262e-06	0.00040210819052087846	3.395657080685216	ENST00000269485.11_cds_3_0_chr18_62354391_f	PRAD	TCGA-XK-AAIW-01A	AAIW	synonymous_variants
ENSG00000006283	344.1498675722548	-6.388178214379524	1.5469879803290465	-4.12942976649421	3.636640698613473e-05	0.0025447945703585034	2.594347270521982	ENST00000285238.13_cds_21_0_chr17_50675883_f	PRAD	TCGA-XK-AAIW-01A	AAIW	synonymous_variants
ENSG00000120885	18352.240662191914	-3.376287821421029	1.0578136092505093	-3.1917606201088904	0.0014140847396014458	0.028800733194885755	1.5405964560449397	ENST00000305188.13_cds_2_0_chr8_27776362_f	PRAD	TCGA-XK-AAIW-01A	AAIW	synonymous_variants
ENSG00000183010	7099.932187639856	-2.2059470042195315	0.5851690437337662	-3.7697602561887553	0.00016340443612595395	0.01699787598282332	1.7696053437141082	ENST00000306739.9_cds_6_0_chr17_81996420_f	PRAD	TCGA-KK-A59V-01A	A59V	synonymous_variants
ENSG00000173621	259.8360083055239	2.6442594641287864	0.8909792312061195	2.9678126846450166	0.002999270475858821	0.046127362940531096	1.3360413729033727	ENST00000309996.7_cds_25_0_chr11_66691284_r	PRAD	TCGA-XK-AAIW-01A	AAIW	synonymous_variants
ENSG00000227695	83.90744748105517	-6.672464871775814	1.7424654814921932	-3.829323991004817	0.00012849574644548583	0.006253804792764684	2.2038556790170127	ENST00000324109.9_cds_15_0_chr10_99879811_r	PRAD	TCGA-XK-AAIW-01A	AAIW	synonymous_variants
ENSG00000128591	11253.049419825717	-4.194007173995772	1.28709362890676	-3.2585097772242917	0.0011199901695292376	0.025173357872548985	1.5990588500752767	ENST00000325888.13_cds_20_0_chr7_128844658_f	PRAD	TCGA-XK-AAIW-01A	AAIW	synonymous_variants
ENSG00000100767	474.68162117480443	-3.266838683939123	0.866579440173752	-3.769808666686243	0.00016337274479521504	0.007268784627198497	2.138538199020799	ENST00000334988.2_cds_1_0_chr14_73522272_r	PRAD	TCGA-XK-AAIW-01A	AAIW	synonymous_variants
ENSG00000183655	676.552109859103	1.0874500841546897	0.35080550017939455	3.0998661184006253	0.0019360813419011388	0.03494966799446677	1.4565569454935758	ENST00000337975.6_cds_1_0_chr15_85768041_r	PRAD	TCGA-XK-AAIW-01A	AAIW	synonymous_variants
ENSG00000091129	647.6661355025283	-6.452114238712386	1.5863647655222888	-4.067232441706505	4.757478311017043e-05	0.0031269959933256084	2.504872675225789	ENST00000351718.8_cds_15_0_chr7_108194024_r	PRAD	TCGA-XK-AAIW-01A	AAIW	synonymous_variants
ENSG00000196878	2265.1717564382684	-3.468960469625711	1.038477376980379	-3.3404295043119205	0.0008364891416700395	0.03307978036684794	1.4804373826074788	ENST00000361322.3_cds_10_0_chr1_209611792_f	PRAD	TCGA-XK-AAIW-01A,TCGA-KK-A5A1-01A	AAIW,A5A1	synonymous_variants
ENSG00000084636	3729.600042650439	-3.0078960615893946	0.8508735035567919	-3.535068431460014	0.00040766956850596045	0.013117960481150609	1.8821336817770296	ENST00000373655.6_cds_28_0_chr1_31730800_r	PRAD	TCGA-XK-AAIW-01A	AAIW	synonymous_variants
ENSG00000169071	997.312702966481	-4.631757554669003	1.0974422823139043	-4.220502188874265	2.437586901522443e-05	0.0019934428871530904	2.7003962025145407	ENST00000375708.4_cds_8_0_chr9_91723662_r	PRAD	TCGA-XK-AAIW-01A	AAIW	synonymous_variants
ENSG00000162458	4047.3948270888727	-1.9273797127276773	0.5314319574434716	-3.6267666739493976	0.0002869924057387727	0.01055656434819154	1.9764774006844563	ENST00000375799.8_cds_5_0_chr1_15719734_f	PRAD	TCGA-XK-AAIW-01A	AAIW	synonymous_variants
ENSG00000172638	1922.0152616667337	-2.815903047762735	0.9107461992801617	-3.0918636278563416	0.001989042034378331	0.035576894702818274	1.4488319616001892	ENST00000394224.3_cds_4_0_chr11_65644955_f	PRAD	TCGA-XK-AAIW-01A	AAIW	synonymous_variants
ENSG00000196932	601.7391173450503	-4.816471223541934	1.571725954240063	-3.0644472152085322	0.0021807265301160158	0.03810790881366584	1.4189848826527545	ENST00000399298.8_cds_5_0_chr10_61410322_r	PRAD	TCGA-XK-AAIW-01A	AAIW	synonymous_variants
ENSG00000132386	4369.091103054607	-3.3531946304818625	1.0000999340388674	-3.352859565683708	0.0007998127741283027	0.020175764524659995	1.695169999478248	ENST00000409644.6_cds_6_0_chr17_1733527_f	PRAD	TCGA-XK-AAIW-01A	AAIW	synonymous_variants
ENSG00000167711	869.9803175163663	-4.588012379933837	1.0981657719546019	-4.177886888395485	2.9422990541652534e-05	0.0022018768247492617	2.6572069795640574	ENST00000409644.6_cds_6_0_chr17_1733527_f	PRAD	TCGA-XK-AAIW-01A	AAIW	synonymous_variants
ENSG00000101161	8543.241124290695	1.27170016450136	0.40387197905192046	3.1487704779287853	0.0016395891519724187	0.03485310378431658	1.457758540481899	ENST00000427522.6_cds_2_0_chr20_63562520_r	PRAD	TCGA-J4-A67O-01A	A67O	synonymous_variants
ENSG00000101493	891.0586386450892	-3.2493230922301914	0.9287053271263257	-3.4987665057166266	0.000467415709727833	0.01437726557858903	1.8423237048469272	ENST00000443185.7_cds_2_0_chr18_76441245_r	PRAD	TCGA-XK-AAIW-01A	AAIW	synonymous_variants
ENSG00000075275	1618.4177278237726	-2.4709502069517693	0.7305587777287467	-3.382274338874924	0.0007188831355237645	0.04886548427853604	1.310997792822189	ENST00000473624.2_cds_4_0_chr22_46363992_r	PRAD	TCGA-HI-7169-01A	7169	synonymous_variants
ENSG00000155906	774.6095250014527	1.1507418247150796	0.3531399173695074	3.2586002547851387	0.0011196330839727943	0.025173357872548985	1.5990588500752767	ENST00000491268.2_cds_1_0_chr6_151445308_r	PRAD	TCGA-XK-AAIW-01A	AAIW	synonymous_variants
ENSG00000165795	4898.771212308549	-3.782789989328404	0.7441716278718582	-5.083222535836555	3.710845052729509e-07	8.427933205803811e-05	4.0742789149796685	ENST00000555038.5_cds_1_0_chr14_21073045_f	PRAD	TCGA-XK-AAIW-01A	AAIW	synonymous_variants
ENSG00000100991	6336.066434352861	-1.5057850007688882	0.4677756765726756	-3.219032275901039	0.0012862400672344063	0.04651054779502709	1.3324485453958912	ENST00000252015.3_cds_8_0_chr20_35021190_r	READ	all_patients_in_EE	all_patients_in_EE	all_variants
ENSG00000132561	1347.8751919648678	-4.250449750714545	1.3114657155859162	-3.2409918918967664	0.0011911457181318333	0.04484328457893285	1.3483025846974246	ENST00000254898.7_cds_13_0_chr8_98027416_f	READ	all_patients_in_EE	all_patients_in_EE	all_variants
ENSG00000153179	2471.142258517124	2.628161177380108	0.5469755765349252	4.804896763452282	1.5483137447284803e-06	0.0002992202329118051	3.524009043344814	ENST00000258145.8_cds_10_0_chr12_64723006_r	READ	all_patients_in_EE	all_patients_in_EE	all_variants
ENSG00000101544	951.2123276006892	0.7871963785816785	0.2018752417408936	3.8994201160736846	9.642334297197368e-05	0.01670864218794221	1.777058841204384	ENST00000262198.9_cds_3_0_chr18_80135612_f	READ	all_patients_in_EE	all_patients_in_EE	all_variants
ENSG00000054219	1456.6349157382574	-2.6455970834701636	0.5736190391567637	-4.612115189480577	3.98591992194589e-06	0.0016831248616881653	2.7738836649328324	ENST00000263636.5_cds_6_0_chr2_159882124_r	READ	all_patients_in_EE	all_patients_in_EE	all_variants
ENSG00000164307	2710.5887066387822	-2.8848129522180477	0.6470966896835406	-4.458086400702886	8.269457169501705e-06	0.00122932195341148	2.910334362614758	ENST00000296754.7_cds_14_0_chr5_96783051_r	READ	all_patients_in_EE	all_patients_in_EE	all_variants
ENSG00000164398	681.0384151338015	-6.229613422624059	1.9512004284189213	-3.192708105169894	0.001409453428291928	0.04962474388316094	1.30430172164781	ENST00000296859.10_cds_26_0_chr5_131430859_r	READ	all_patients_in_EE	all_patients_in_EE	all_variants
ENSG00000170689	4991.585885469533	-4.916958732646013	1.1284243644594174	-4.357366685361788	1.316366285035138e-05	0.001671208671212858	2.7769693196468683	ENST00000311626.8_cds_2_0_chr17_48552027_r	READ	all_patients_in_EE	all_patients_in_EE	all_variants
ENSG00000111875	641.6670096673686	-1.9737040068602738	0.603478799443908	-3.2705440666333216	0.0010734081689230436	0.029967966926635337	1.5233427192663451	ENST00000316068.7_cds_1_0_chr6_118931420_r	READ	all_patients_in_EE	all_patients_in_EE	all_variants
ENSG00000163586	17246.964943652085	-6.675166025178918	1.682969831641797	-3.966301652993421	7.2996467772975e-05	0.009267354481571927	2.033044224650597	ENST00000324166.7_cds_4_0_chr2_88182699_f	READ	all_patients_in_EE	all_patients_in_EE	all_variants
ENSG00000170689	4991.585885469533	-4.916958732646013	1.1284243644594174	-4.357366685361788	1.316366285035138e-05	0.001671208671212858	2.7769693196468683	ENST00000332503.6_cds_1_0_chr17_48576722_r	READ	all_patients_in_EE	all_patients_in_EE	all_variants
ENSG00000158710	26751.197409039578	-2.819173037480992	0.5612340515608853	-5.023168194517781	5.082599660622405e-07	0.00012109815876329519	3.916862460036302	ENST00000361509.7_cds_18_0_chr1_159928158_r	READ	all_patients_in_EE	all_patients_in_EE	all_variants
ENSG00000124205	315.98736570295216	-3.473113174865555	0.9258794534525443	-3.751150500115908	0.00017602499549435472	0.03733013420072466	1.4279404487951146	ENST00000371030.4_cds_5_0_chr20_59253898_f	READ	all_patients_in_EE	all_patients_in_EE	all_variants
ENSG00000074370	4731.88597461486	-4.73286867970811	1.1463975213857973	-4.128470789074009	3.651838211362541e-05	0.00369281523315283	2.4326424213578437	ENST00000381638.7_cds_23_0_chr17_4074150_r	READ	all_patients_in_EE	all_patients_in_EE	all_variants
ENSG00000168397	2528.2308658665215	1.5732107665900439	0.5378301231420335	2.9251072018786513	0.003443375796583875	0.020503791065898	1.6881658322720126	ENST00000407315.6_cds_1_0_chr2_241632917_r	READ	all_patients_in_EE	all_patients_in_EE	all_variants
ENSG00000176946	2614.7900843188804	1.286014024233606	0.40899311950057127	3.144341464237786	0.0016646107876544945	0.012347343354595294	1.908426474837717	ENST00000407315.6_cds_1_0_chr2_241632917_r	READ	all_patients_in_EE	all_patients_in_EE	all_variants
ENSG00000145832	38.68406549415266	-5.189354724532712	1.379144296036824	-3.7627351535623164	0.00016806515627562507	0.018871765731458857	1.7241874632927765	ENST00000412661.3_cds_3_0_chr5_135852563_f	READ	all_patients_in_EE	all_patients_in_EE	all_variants
ENSG00000105559	1271.5724081198225	-4.690797482013051	1.054574548142546	-4.44804730995556	8.665444657147509e-06	0.0012493644033111436	2.9033108720619807	ENST00000221399.8_cds_7_0_chr19_48887950_r	READ	TCGA-AG-A002-01A	A002	synonymous_variants
ENSG00000100991	6336.066434352861	-1.5057850007688882	0.4677756765726756	-3.219032275901039	0.0012862400672344063	0.04651054779502709	1.3324485453958912	ENST00000252015.3_cds_8_0_chr20_35021190_r	READ	TCGA-AG-A002-01A	A002	synonymous_variants
ENSG00000132561	1347.8751919648678	-4.250449750714545	1.3114657155859162	-3.2409918918967664	0.0011911457181318333	0.04484328457893285	1.3483025846974246	ENST00000254898.7_cds_13_0_chr8_98027416_f	READ	TCGA-AG-A002-01A	A002	synonymous_variants
ENSG00000153246	619.3486734380704	-3.0210640493579817	0.836230409221559	-3.612717279882549	0.0003030050189527012	0.01719963324503829	1.7644808136363035	ENST00000283243.13_cds_1_0_chr2_160044774_r	READ	TCGA-AG-A002-01A	A002	synonymous_variants
ENSG00000163586	17246.964943652085	-6.675166025178918	1.682969831641797	-3.966301652993421	7.2996467772975e-05	0.009267354481571927	2.033044224650597	ENST00000324166.7_cds_4_0_chr2_88182699_f	READ	TCGA-EI-6507-01A	6507	synonymous_variants
ENSG00000042493	6230.883317284175	-3.4317037344298815	0.721593055721403	-4.75573275992669	1.977278939612944e-06	0.00036577556894605833	3.4367853054923225	ENST00000398263.6_cds_2_0_chr2_85326508_r	READ	TCGA-AG-A002-01A	A002	synonymous_variants
ENSG00000186854	4505.976748448458	-5.54082891088438	0.708895654646621	-7.81614173336475	5.446704407227951e-15	1.1839092867160856e-11	10.926681572771805	ENST00000398263.6_cds_2_0_chr2_85326508_r	READ	TCGA-AG-A002-01A	A002	synonymous_variants
ENSG00000050820	4945.600327741102	2.2706810543174494	0.6741541258644241	3.368192772544264	0.0007566267231571757	0.02853837019814818	1.5445708326986591	ENST00000162330.10_cds_4_0_chr16_75234889_r	SARC	all_patients_in_EE	all_patients_in_EE	all_variants
ENSG00000144824	5514.4670588057	-4.39743315772713	1.2331955271294466	-3.5658847773825397	0.00036263068060822095	0.020316162764806914	1.6921583164393088	ENST00000273359.8_cds_4_0_chr3_111991377_f	SARC	all_patients_in_EE	all_patients_in_EE	all_variants
ENSG00000128298	155.40903279899976	-7.574920850198146	2.0887236127512825	-3.626578836929221	0.00028720116066863676	0.02852422163357524	1.5447861977372792	ENST00000361684.8_cds_8_0_chr22_38221469_r	SARC	all_patients_in_EE	all_patients_in_EE	all_variants
ENSG00000169071	2711.3223079165227	-6.841794454087566	1.6595029670308634	-4.122797361627328	3.742989511059414e-05	0.021559619583702228	1.6663589064795714	ENST00000375708.4_cds_5_0_chr9_91733122_r	SARC	all_patients_in_EE	all_patients_in_EE	all_variants
ENSG00000206344	63.95992122632994	-6.264561280954544	1.9340487868652807	-3.23909165244388	0.0011991103435891836	0.03666743254126735	1.4357194983349135	ENST00000376255.4_cds_2_0_chr6_31161447_f	SARC	all_patients_in_EE	all_patients_in_EE	all_variants
ENSG00000126822	2243.7021107858573	-4.283898642780334	1.2668294188283695	-3.3815907486126333	0.0007206742422144418	0.033832308277946824	1.470668370578074	ENST00000394718.4_cds_1_0_chr14_64468395_f	SARC	all_patients_in_EE	all_patients_in_EE	all_variants
ENSG00000006704	1584.2277444880738	-3.877874924433816	0.7584870433676492	-5.1126449137696826	3.176791109744125e-07	0.0005829344638030622	3.234380267897162	ENST00000455841.6_cds_3_0_chr7_74515345_f	SARC	all_patients_in_EE	all_patients_in_EE	all_variants
ENSG00000204920	98.10080058408803	-2.7909325383344212	0.6787871395382973	-4.1116461638221065	3.928480472519905e-05	0.006916429935295758	2.1601180181854116	ENST00000613197.4_cds_5_0_chr19_44428303_r	SARC	all_patients_in_EE	all_patients_in_EE	all_variants
ENSG00000110801	230.89535874584703	1.6723161241911944	0.4295321830824694	3.8933430137646114	9.887219434642707e-05	0.024840093951503137	1.6048467658810366	ENST00000619791.1_cds_4_0_chr12_121809603_f	SARC	all_patients_in_EE	all_patients_in_EE	all_variants
ENSG00000128298	155.40903279899976	-7.574920850198146	2.0887236127512825	-3.626578836929221	0.00028720116066863676	0.02852422163357524	1.5447861977372792	ENST00000361684.8_cds_8_0_chr22_38221469_r	SARC	TCGA-DX-A6YX-01A	A6YX	synonymous_variants
ENSG00000126016	1376.559187334064	-6.470769213967596	1.3607960197685403	-4.755135317832734	1.98313539866692e-06	0.001168258666143719	2.9324609886948863	ENST00000371968.8_cds_1_0_chrX_112671009_r	SARC	TCGA-DX-A6YX-01A	A6YX	synonymous_variants
ENSG00000169071	2711.3223079165227	-6.841794454087566	1.6595029670308634	-4.122797361627328	3.742989511059414e-05	0.021559619583702228	1.6663589064795714	ENST00000375708.4_cds_5_0_chr9_91733122_r	SARC	TCGA-DX-A8BH-01A	A8BH	synonymous_variants
ENSG00000136457	138.34872849421674	-3.9138344770667817	1.0201986377963264	-3.8363455233785015	0.00012487868336391727	0.026420641668475194	1.5780566390419328	ENST00000006658.11_cds_11_0_chr17_50550998_f	SKCM	all_patients_in_EE	all_patients_in_EE	all_variants
ENSG00000105695	351.66960613241724	-3.859788616543252	0.9412802956791881	-4.100573053808793	4.1212830453416054e-05	0.0029413009702782076	2.5314605337916927	ENST00000085219.10_cds_3_0_chr19_35336036_f	SKCM	all_patients_in_EE	all_patients_in_EE	all_variants
ENSG00000129451	202.59644769585069	-6.062299529184125	1.1227663178946854	-5.399431237438283	6.685250132137526e-08	0.00011187097571118936	3.9512825740926467	ENST00000156499.7_cds_4_0_chr19_51079449_r	SKCM	all_patients_in_EE	all_patients_in_EE	all_variants
ENSG00000124249	110.02426035030574	-4.218565040823288	1.0130855217088288	-4.164075934781493	3.1261606861642865e-05	0.007644111414917943	2.1166729916155287	ENST00000190983.5_cds_2_0_chr20_44724738_f	SKCM	all_patients_in_EE	all_patients_in_EE	all_variants
ENSG00000104055	37.2504719355176	-3.438006381020616	0.9125734736031871	-3.7673748804532523	0.00016497317644203888	0.008927764394735478	2.0492572793626374	ENST00000220420.10_cds_9_0_chr15_43235469_r	SKCM	all_patients_in_EE	all_patients_in_EE	all_variants
ENSG00000159023	2398.2997290977005	0.8193306770531943	0.2526950595841342	3.242369195510133	0.001185403497595	0.04151526297147737	1.3817922067663884	ENST00000234961.7_cds_2_0_chr1_28862742_f	SKCM	all_patients_in_EE	all_patients_in_EE	all_variants
ENSG00000092295	362.1660353012632	-3.6669636215161816	0.9916568289175186	-3.697815125741631	0.00021746317140829263	0.019788686200719278	1.7035830382705213	ENST00000251343.9_cds_2_0_chr14_24431463_f	SKCM	all_patients_in_EE	all_patients_in_EE	all_variants
ENSG00000213996	15.778722735161576	-1.351939021692051	0.3877052333998262	-3.4870280440549166	0.0004884201386192391	0.020522391773397822	1.6877720259453635	ENST00000252575.11_cds_7_0_chr19_19227281_f	SKCM	all_patients_in_EE	all_patients_in_EE	all_variants
ENSG00000134755	565.2450012468687	-2.308965006487323	0.7461430686824343	-3.094533881504219	0.001971224186033296	0.04436567937661701	1.3529528636940804	ENST00000257197.7_cds_8_0_chr18_31141999_r	SKCM	all_patients_in_EE	all_patients_in_EE	all_variants
ENSG00000135736	654.8882484547017	-2.144924524862597	0.6045749622861997	-3.5478222861753435	0.0003884302102229399	0.0486608435794033	1.3128203664552562	ENST00000258214.3_cds_5_0_chr16_57518068_r	SKCM	all_patients_in_EE	all_patients_in_EE	all_variants
ENSG00000055118	167.04253757311469	-3.1878013382090544	0.8673091593133683	-3.6755075211390302	0.00023737704713591828	0.016573418613006832	1.780587900051966	ENST00000262186.10_cds_5_0_chr7_150952425_r	SKCM	all_patients_in_EE	all_patients_in_EE	all_variants
ENSG00000055118	183.60343868737613	-4.024652683584628	0.8849286574774484	-4.547996778697601	5.4158964385940175e-06	0.001837086709529033	2.7358703447386845	ENST00000262186.10_cds_7_0_chr7_150950921_r	SKCM	all_patients_in_EE	all_patients_in_EE	all_variants
ENSG00000069696	24.372658803120217	-1.0809252617443206	0.2788721173957268	-3.8760607257500017	0.00010616119995436257	0.004147803540069966	2.3821818220718383	ENST00000264555.10_cds_13_0_chr11_607066_f	SKCM	all_patients_in_EE	all_patients_in_EE	all_variants
ENSG00000113504	3232.753822192109	-2.070088078937912	0.5282371844407155	-3.9188609585098977	8.89684165781297e-05	0.01569402868438208	1.8042655579548077	ENST00000264930.10_cds_18_0_chr5_1064083_r	SKCM	all_patients_in_EE	all_patients_in_EE	all_variants
ENSG00000145506	219.7934469284962	-3.0305421278852087	0.756807645846809	-4.004375675267217	6.218148213955585e-05	0.012501517933877706	1.9030372517692635	ENST00000264930.10_cds_18_0_chr5_1064083_r	SKCM	all_patients_in_EE	all_patients_in_EE	all_variants
ENSG00000132589	7861.674053553729	1.2187239696337688	0.3830935064524834	3.1812702358736846	0.0014663078259031848	0.047442935028189824	1.3238284514499064	ENST00000268766.11_cds_4_0_chr17_28737306_f	SKCM	all_patients_in_EE	all_patients_in_EE	all_variants
ENSG00000006283	40.12187377462323	4.462940174116212	0.9313336558870443	4.791988505843811	1.6513636598197299e-06	0.0007887392267458333	3.1030665596613303	ENST00000285238.13_cds_22_0_chr17_50676278_f	SKCM	all_patients_in_EE	all_patients_in_EE	all_variants
ENSG00000172867	276.37565670006086	-6.5595801329176355	1.5772636739490051	-4.158835482779092	3.198741726153166e-05	0.014757271925079703	1.830993920113867	ENST00000293745.7_cds_6_0_chr12_52587631_r	SKCM	all_patients_in_EE	all_patients_in_EE	all_variants
ENSG00000127585	289.48063810185266	-2.240965345164546	0.7018697721221973	-3.1928506315191307	0.0014087579701842227	0.027604397977825275	1.5590217199152383	ENST00000293883.9_cds_2_0_chr16_686744_r	SKCM	all_patients_in_EE	all_patients_in_EE	all_variants
ENSG00000163013	1086.6526798121702	-3.276821442162817	0.704704244946185	-4.649924369922098	3.3205677208745546e-06	0.002237719136863842	2.650194424047508	ENST00000295133.9_cds_4_0_chr2_73264278_r	SKCM	all_patients_in_EE	all_patients_in_EE	all_variants
ENSG00000088726	67.30321496281728	-3.7404114434340943	0.8262502829773666	-4.5269714522283016	5.9835019570670755e-06	0.0011047242633571476	2.9567461073598493	ENST00000295989.9_cds_7_0_chr3_12816374_f	SKCM	all_patients_in_EE	all_patients_in_EE	all_variants
ENSG00000163814	1850.1633935633943	-3.0463670055039453	0.7334578768349457	-4.153431439920969	3.275263749835726e-05	0.004147559839345115	2.382207339430205	ENST00000296129.6_cds_2_0_chr3_45112083_r	SKCM	all_patients_in_EE	all_patients_in_EE	all_variants
ENSG00000096696	5348.600979247428	-2.8063671112700552	0.6074307723918843	-4.620060818156124	3.836275745036113e-06	0.000606046317143594	3.2174941835709996	ENST00000296742.11_cds_3_0_chr6_7373073_r	SKCM	all_patients_in_EE	all_patients_in_EE	all_variants
ENSG00000168447	88.20199553042981	-2.933681457960597	0.9391365148447158	-3.1238072544178253	0.0017852736192740756	0.04003736831152015	1.397534476780802	ENST00000300061.3_cds_1_0_chr16_23186272_f	SKCM	all_patients_in_EE	all_patients_in_EE	all_variants
ENSG00000052344	97.51556894610876	-3.0804093515623663	0.4067878619353877	-7.5725203227711955	3.660519280710302e-14	1.3380575585779217e-11	10.87352520432969	ENST00000300850.5_cds_1_0_chr16_31076325_f	SKCM	all_patients_in_EE	all_patients_in_EE	all_variants
ENSG00000006016	157.91615007010742	-1.7470611677789099	0.5293210858799882	-3.300569756964145	0.000964887237731267	0.03567732580650456	1.4476077056132748	ENST00000300976.9_cds_2_0_chr19_18667664_f	SKCM	all_patients_in_EE	all_patients_in_EE	all_variants
ENSG00000171798	62.517046606518605	-3.2463981013027223	0.7076884908815273	-4.58732640580161	4.489584641724445e-06	0.0012002521282424789	2.9207275152832746	ENST00000304613.8_cds_5_0_chr10_133185974_f	SKCM	all_patients_in_EE	all_patients_in_EE	all_variants
ENSG00000168350	67.27940964847646	-2.318563277546993	0.576777006282774	-4.019860799392341	5.823253809679478e-05	0.006215641029277021	2.20651407520873	ENST00000305631.7_cds_1_0_chr14_100148968_r	SKCM	all_patients_in_EE	all_patients_in_EE	all_variants
ENSG00000167011	193.7758883257064	-1.7535686361423246	0.4950921901266785	-3.541903247743903	0.0003972511534008904	0.012325648091653409	1.909190235926679	ENST00000306085.11_cds_2_0_chr7_101087313_f	SKCM	all_patients_in_EE	all_patients_in_EE	all_variants
ENSG00000184216	7915.352888940855	0.7905065959452255	0.2266313582381732	3.488072445448878	0.0004865162375579837	0.04502228736571895	1.3465724443627152	ENST00000310441.12_cds_16_0_chrX_153954066_r	SKCM	all_patients_in_EE	all_patients_in_EE	all_variants
ENSG00000126215	808.4243656345199	-2.7608427394636603	0.7182654960045112	-3.843763559326426	0.00012116174493010984	0.004306556056638641	2.365869895381427	ENST00000311141.7_cds_2_0_chr14_103727746_f	SKCM	all_patients_in_EE	all_patients_in_EE	all_variants
ENSG00000172548	239.96195429583048	-2.7313689497158262	0.6568657829795227	-4.15818424477284	3.207872515562456e-05	0.0030380197785204953	2.5174094030623206	ENST00000312349.5_cds_1_0_chr5_157342862_r	SKCM	all_patients_in_EE	all_patients_in_EE	all_variants
ENSG00000143520	246.39601385874153	-3.0306340716082234	0.48353631040402467	-6.267645275855167	3.665486015401291e-10	9.349054401817181e-08	7.029232313067637	ENST00000316073.3_cds_2_0_chr1_152154744_r	SKCM	all_patients_in_EE	all_patients_in_EE	all_variants
ENSG00000143536	48.48411473518723	-3.20390872429061	0.534091827045691	-5.998797513927355	1.9878404559162097e-09	4.161595701293254e-07	6.3807401137510436	ENST00000316073.3_cds_2_0_chr1_152154744_r	SKCM	all_patients_in_EE	all_patients_in_EE	all_variants
ENSG00000090530	1225.6321770187562	-2.640453607534744	0.7249092433627736	-3.642460944884593	0.0002700439588350437	0.011739075112674958	1.9303661185300203	ENST00000319332.10_cds_1_0_chr3_189995290_r	SKCM	all_patients_in_EE	all_patients_in_EE	all_variants
ENSG00000049283	54.2867453945887	-4.0652773954248325	0.996360578895582	-4.080126694625952	4.5011161250438234e-05	0.010222528259905026	1.990441680176527	ENST00000323776.11_cds_13_0_chr17_50525881_f	SKCM	all_patients_in_EE	all_patients_in_EE	all_variants
ENSG00000110076	846.8638365679595	-2.6171486200916956	0.677994386957302	-3.8601331669380263	0.0001133252493466924	0.013489488405318339	1.8700045208218208	ENST00000334944.9_cds_12_0_chr11_64765951_r	SKCM	all_patients_in_EE	all_patients_in_EE	all_variants
ENSG00000115423	70.57982523040565	-2.087636542060388	0.6160431450802578	-3.3887830077038057	0.0007020354186918287	0.03377131958322831	1.4714519693759038	ENST00000335459.9_cds_1_0_chr2_84870225_r	SKCM	all_patients_in_EE	all_patients_in_EE	all_variants
ENSG00000130811	8361.654350738367	-2.107033828466552	0.6059175712121353	-3.477426515708136	0.0005062517987621369	0.012565588291480422	1.9008171739426474	ENST00000340748.8_cds_18_0_chr19_10154905_r	SKCM	all_patients_in_EE	all_patients_in_EE	all_variants
ENSG00000244165	208.48886575800464	-2.59740627097382	0.8753717505630842	-2.967203670101342	0.0030052181397865058	0.04803607062096616	1.3184325253621054	ENST00000340748.8_cds_18_0_chr19_10154905_r	SKCM	all_patients_in_EE	all_patients_in_EE	all_variants
ENSG00000140459	66.68656764313539	-5.329093437970758	1.0610654267578576	-5.022398528481028	5.103015886509865e-07	0.0004669871898062907	3.3306950326517586	ENST00000343932.5_cds_6_0_chr15_74754791_f	SKCM	all_patients_in_EE	all_patients_in_EE	all_variants
ENSG00000140465	181.02019736045347	-2.983973820081846	0.8090126218496436	-3.6884144196163393	0.0002256558992293908	0.027029087238586404	1.568168620003768	ENST00000343932.5_cds_6_0_chr15_74754791_f	SKCM	all_patients_in_EE	all_patients_in_EE	all_variants
ENSG00000149451	118.3740681834952	-1.6870079773734499	0.5575438832843966	-3.0257851049061313	0.002479884845436068	0.04624945904255159	1.3348933426267593	ENST00000344754.6_cds_7_0_chr20_3699202_r	SKCM	all_patients_in_EE	all_patients_in_EE	all_variants
ENSG00000057593	35.70699344405327	-2.925474200015348	0.7879853167023739	-3.7125998898788044	0.0002051410551817631	0.011926551772003567	1.923485102252299	ENST00000346342.8_cds_7_0_chr13_113118413_f	SKCM	all_patients_in_EE	all_patients_in_EE	all_variants
ENSG00000151917	115.87753661921117	1.3504231908781366	0.34214830606062874	3.946894276421878	7.917149565597047e-05	0.007310497980133173	2.136053038547232	ENST00000357489.7_cds_9_0_chr6_57147090_f	SKCM	all_patients_in_EE	all_patients_in_EE	all_variants
ENSG00000101443	152.7626247869575	-3.015076401033066	0.5851597427793399	-5.152569769602268	2.5694097572453553e-07	6.488967479238098e-05	4.187824402389687	ENST00000360607.10_cds_2_0_chr20_45304228_r	SKCM	all_patients_in_EE	all_patients_in_EE	all_variants
ENSG00000124107	557.6374720100167	-2.574256577442987	0.7637015719474609	-3.3707624443911497	0.0007496046724238204	0.015264864824796035	1.8163070371632297	ENST00000360607.10_cds_2_0_chr20_45304228_r	SKCM	all_patients_in_EE	all_patients_in_EE	all_variants
ENSG00000124159	23.085632100452603	-1.2347185850318887	0.4347450305380516	-2.8400982145874543	0.004509964605482897	0.04776359647412497	1.320902979406729	ENST00000360607.10_cds_2_0_chr20_45304228_r	SKCM	all_patients_in_EE	all_patients_in_EE	all_variants
ENSG00000085552	87.9219414722594	-2.1581980478780274	0.645218213510268	-3.3449118494911834	0.0008230872588934303	0.03812796255164465	1.4187564015508627	ENST00000361509.7_cds_18_0_chr1_159928158_r	SKCM	all_patients_in_EE	all_patients_in_EE	all_variants
ENSG00000186205	158.46395298388137	-4.643401047984907	0.8061424853071132	-5.760025222111854	8.410136810523545e-09	1.2950489336631523e-05	4.887713821375484	ENST00000366910.10_cds_2_0_chr1_220796643_f	SKCM	all_patients_in_EE	all_patients_in_EE	all_variants
ENSG00000092621	10938.72404647075	-1.7393030286527085	0.49187467935992124	-3.5360694535365624	0.0004061279049146023	0.025714567080981812	1.5898207828701463	ENST00000369406.8_cds_1_0_chr1_119764172_r	SKCM	all_patients_in_EE	all_patients_in_EE	all_variants
ENSG00000102178	3706.4744540976467	1.577854011955762	0.5316033351131827	2.9681040500241105	0.0029964287876431835	0.03373160997633221	1.4719629298706665	ENST00000369682.4_cds_3_0_chrX_154462128_f	SKCM	all_patients_in_EE	all_patients_in_EE	all_variants
ENSG00000124205	1203.2659321733538	-2.7664645423013683	0.8184640528744203	-3.380068474095632	0.0007246777307384797	0.025397339645829502	1.5952117730511852	ENST00000371030.4_cds_5_0_chr20_59253898_f	SKCM	all_patients_in_EE	all_patients_in_EE	all_variants
ENSG00000173269	937.7947414981173	0.7716717138130065	0.24251908477069092	3.181900981288319	0.0014631183148697228	0.04115255430428826	1.3856032033234125	ENST00000372027.10_cds_5_0_chr10_86942317_r	SKCM	all_patients_in_EE	all_patients_in_EE	all_variants
ENSG00000148600	161.5015755070843	-1.742356044585237	0.5232352129924046	-3.3299670995394757	0.0008685624630739052	0.02884604434920294	1.5399137331181942	ENST00000372113.7_cds_2_0_chr10_84221920_r	SKCM	all_patients_in_EE	all_patients_in_EE	all_variants
ENSG00000101098	153.0353897409974	-3.5518739364025653	1.0088251607411423	-3.520802290253298	0.0004302432798952132	0.010745807530994772	1.9687609423803418	ENST00000372861.5_cds_1_0_chr20_44750129_f	SKCM	all_patients_in_EE	all_patients_in_EE	all_variants
ENSG00000179772	114.72636711118399	-1.5323486699584297	0.4555844569313871	-3.3634788163750016	0.0007696674291885424	0.014239598579313853	1.8465022534833042	ENST00000375985.5_cds_3_0_chr20_31821439_f	SKCM	all_patients_in_EE	all_patients_in_EE	all_variants
ENSG00000130940	248.72152821850474	-1.5202481287150564	0.396734631941884	-3.831901745693205	0.0001271565242655007	0.00823323428680223	2.0844295260293064	ENST00000377022.8_cds_10_0_chr1_10653377_r	SKCM	all_patients_in_EE	all_patients_in_EE	all_variants
ENSG00000110076	846.8638365679595	-2.6171486200916956	0.677994386957302	-3.8601331669380263	0.0001133252493466924	0.013489488405318339	1.8700045208218208	ENST00000377390.8_cds_12_0_chr11_64765818_r	SKCM	all_patients_in_EE	all_patients_in_EE	all_variants
ENSG00000047644	4404.274553133016	-3.409521422496634	0.7651496403529208	-4.456019114018027	8.34955909487488e-06	0.007611282290696469	2.118542170448796	ENST00000380861.10_cds_9_0_chrX_10109778_f	SKCM	all_patients_in_EE	all_patients_in_EE	all_variants
ENSG00000171811	16.460669886558414	-2.942110436119377	0.8348328365251549	-3.524191080414847	0.00042477780558109835	0.035999171806162945	1.443707490459122	ENST00000392606.2_cds_3_0_chr10_133128329_f	SKCM	all_patients_in_EE	all_patients_in_EE	all_variants
ENSG00000160117	150.72485217878904	-2.6639924847794854	0.7288349449735948	-3.6551382492726114	0.00025704342434638397	0.037283620530023105	1.4284819208925428	ENST00000394458.7_cds_8_0_chr19_17286380_f	SKCM	all_patients_in_EE	all_patients_in_EE	all_variants
ENSG00000177731	11377.292477771593	0.6929981118007744	0.20744445410142226	3.3406441970338663	0.0008358426382255563	0.04219929619633119	1.3746947921804729	ENST00000395706.2_cds_3_0_chr17_18263710_f	SKCM	all_patients_in_EE	all_patients_in_EE	all_variants
ENSG00000123243	5155.138403712501	-2.803102338021434	0.7953368112145753	-3.5244217273695133	0.00042440818229398436	0.021353189409735532	1.6705372475898763	ENST00000397146.7_cds_4_0_chr10_7637228_r	SKCM	all_patients_in_EE	all_patients_in_EE	all_variants
ENSG00000196932	95.99832471722497	-1.5336601998232657	0.4122417269422983	-3.7202934579156097	0.00019899142317313096	0.009391089185156827	2.027284035031939	ENST00000399298.8_cds_5_0_chr10_61410322_r	SKCM	all_patients_in_EE	all_patients_in_EE	all_variants
ENSG00000133477	150.336356463169	-4.689172130574167	1.032663906107072	-4.540850225172845	5.602782429827055e-06	0.0010490409702361187	2.9792075501286455	ENST00000401624.5_cds_9_0_chr22_39649501_f	SKCM	all_patients_in_EE	all_patients_in_EE	all_variants
ENSG00000132031	97.51618933296554	-1.4506302993023608	0.4395772370026671	-3.300057821905731	0.000966649099334165	0.024881403541834286	1.6041251250551225	ENST00000407540.8_cds_1_0_chr2_20005744_r	SKCM	all_patients_in_EE	all_patients_in_EE	all_variants
ENSG00000132329	1108.2035227084937	-3.136896979749173	0.6635337622310885	-4.727561969418955	2.272317253728602e-06	0.0006036955868905116	3.2191819988957473	ENST00000409506.1_cds_3_0_chr2_238130128_f	SKCM	all_patients_in_EE	all_patients_in_EE	all_variants
ENSG00000168427	85.2752038636757	-2.711002949942652	0.6224700945766697	-4.35523404829007	1.3292481480203594e-05	0.0020728344399978033	2.683435384190146	ENST00000409506.1_cds_3_0_chr2_238130128_f	SKCM	all_patients_in_EE	all_patients_in_EE	all_variants
ENSG00000054179	174.06824253633997	8.75711005887566	1.7001979417087796	5.1506414894693675	2.595970026354088e-07	0.0009898433710488139	3.004433521029497	ENST00000409687.5_cds_1_0_chr9_137066262_r	SKCM	all_patients_in_EE	all_patients_in_EE	all_variants
ENSG00000167011	196.14564856892966	-2.7189973948325936	0.8644739758345104	-3.1452622876331695	0.0016593798643280834	0.03857985402753096	1.4136394199051396	ENST00000412507.1_cds_2_0_chr7_101087313_f	SKCM	all_patients_in_EE	all_patients_in_EE	all_variants
ENSG00000105695	351.66960613241724	-4.360085359109623	0.9827875550028982	-4.436447467119956	9.145564070730234e-06	0.0012750129501668552	2.8944854041261494	ENST00000419549.6_cds_2_0_chr19_35336149_f	SKCM	all_patients_in_EE	all_patients_in_EE	all_variants
ENSG00000090530	1235.683245699373	-5.281918587270148	1.4533484073165692	-3.6343099567037522	0.00027872561774036224	0.017056894208993954	1.768100044134999	ENST00000427335.6_cds_1_0_chr3_189995290_r	SKCM	all_patients_in_EE	all_patients_in_EE	all_variants
ENSG00000157734	848.4607279639861	-5.713021176158223	1.5711810330106064	-3.636131709922224	0.00027676286154763554	0.010834569144686753	1.9651883544692696	ENST00000443617.7_cds_26_0_chr15_63696124_r	SKCM	all_patients_in_EE	all_patients_in_EE	all_variants
ENSG00000164953	727.7536468566892	0.8119307129172288	0.2378620523537107	3.4134520613227295	0.0006414544261204913	0.03181078438065776	1.497425622059204	ENST00000517700.6_cds_2_0_chr8_93733405_r	SKCM	all_patients_in_EE	all_patients_in_EE	all_variants
ENSG00000227051	1092.9124504064955	-1.0398247079530112	0.3245594259460881	-3.203803756190197	0.0013562488740075486	0.03572435811424182	1.4470355657545482	ENST00000554311.2_cds_2_0_chr14_96240403_f	SKCM	all_patients_in_EE	all_patients_in_EE	all_variants
ENSG00000135736	654.8882484547017	-2.144924524862597	0.6045749622861997	-3.5478222861753435	0.0003884302102229399	0.0486608435794033	1.3128203664552562	ENST00000258214.3_cds_5_0_chr16_57518068_r	SKCM	TCGA-FS-A1ZW-06A,TCGA-EE-A29E-06A	A1ZW,A29E	synonymous_variants
ENSG00000063176	1080.4855671099776	-2.7963993264806226	0.6686595123469262	-4.1820975770845585	2.8883195205990936e-05	0.0034874725219521696	2.457489205542449	ENST00000263266.4_cds_2_0_chr19_48612908_r	SKCM	TCGA-EE-A3JA-06A	A3JA	synonymous_variants
ENSG00000158373	752.5320410762689	-3.92077394507622	0.9247154612628796	-4.239978792743053	2.235409048885111e-05	0.006140174812726201	2.2118192641810457	ENST00000274849.3_cds_2_0_chr6_26598265_f	SKCM	TCGA-FS-A1ZK-06A,TCGA-EE-A20C-06A	A1ZK,A20C	synonymous_variants
ENSG00000197903	1758.7406651506913	-2.863642031917117	0.8360255549089514	-3.425304424132091	0.0006141108953329615	0.036035215900318524	1.4432728715777292	ENST00000274849.3_cds_2_0_chr6_26598265_f	SKCM	TCGA-FS-A1ZK-06A,TCGA-EE-A20C-06A	A1ZK,A20C	synonymous_variants
ENSG00000147509	2141.882876993563	-4.800526924288495	1.3675682294357587	-3.5102650244142706	0.0004476602692630652	0.04680215911876111	1.329734111205061	ENST00000276500.4_cds_3_0_chr8_53954076_f	SKCM	TCGA-FR-A7U9-06A	A7U9	synonymous_variants
ENSG00000171954	76.20098606958702	-3.6400838492261935	0.8440460005403972	-4.312660502976904	1.6130170525776256e-05	0.003907077425261096	2.4081479824198326	ENST00000292609.8_cds_1_0_chr19_15475538_r	SKCM	TCGA-EE-A3J7-06A,TCGA-EE-A20F-06A,TCGA-EE-A2MR-06A,TCGA-FW-A3R5-06A,TCGA-FW-A3R5-06A,TCGA-ER-A19F-06A,TCGA-D3-A3C3-06A,TCGA-D3-A2JF-06A,TCGA-EE-A3AA-06A,TCGA-FW-A3R5-06A,TCGA-FW-A3R5-06A,TCGA-EE-A182-06A,TCGA-ER-A42K-06A,TCGA-EB-A41A-01A,TCGA-FR-A7U9-06A	A3J7,A20F,A2MR,A3R5,A3R5,A19F,A3C3,A2JF,A3AA,A3R5,A3R5,A182,A42K,A41A,A7U9	synonymous_variants
ENSG00000163013	1088.9787116987754	-3.446849245745361	0.9959906532165853	-3.460724490349026	0.0005387238496217044	0.021707794212694784	1.6633843041330405	ENST00000295133.9_cds_4_0_chr2_73264278_r	SKCM	TCGA-EE-A29L-06A	A29L	synonymous_variants
ENSG00000052344	103.5733637871341	-3.531900388834598	0.667788733990258	-5.288948748401801	1.2302135275272886e-07	3.2400748781249964e-05	4.489444953132666	ENST00000300850.5_cds_1_0_chr16_31076325_f	SKCM	TCGA-W3-AA1V-06B,TCGA-D9-A6EC-06A,TCGA-EE-A29A-06A,TCGA-GN-A4U3-06A,TCGA-EB-A5UM-01A,TCGA-ER-A193-06A,TCGA-DA-A1HW-06A,TCGA-FS-A1ZP-06A,TCGA-D3-A2J6-06A,TCGA-EE-A3AA-06A,TCGA-EE-A29M-06A,TCGA-GF-A3OT-06A,TCGA-EE-A2MQ-06A,TCGA-EE-A3AC-06A,TCGA-EE-A17Z-06A,TCGA-EE-A2GH-06A,TCGA-EE-A3AC-06A,TCGA-EE-A3JD-06A,TCGA-FS-A1YY-06A,TCGA-ER-A3PL-06A	AA1V,A6EC,A29A,A4U3,A5UM,A193,A1HW,A1ZP,A2J6,A3AA,A29M,A3OT,A2MQ,A3AC,A17Z,A2GH,A3AC,A3JD,A1YY,A3PL	synonymous_variants
ENSG00000006016	159.32206405240308	-2.768107886608776	0.7742714873565482	-3.5751127760876416	0.00035007696038298484	0.02940125032607097	1.5316342002624364	ENST00000300976.9_cds_2_0_chr19_18667664_f	SKCM	TCGA-D3-A8GI-06A,TCGA-EE-A3J5-06A,TCGA-EE-A29E-06A,TCGA-FR-A726-01A,TCGA-EE-A3AA-06A,TCGA-D3-A8GM-06A,TCGA-YD-A89C-06A	A8GI,A3J5,A29E,A726,A3AA,A8GM,A89C	synonymous_variants
ENSG00000167011	196.93850237347075	-3.065501202660277	0.7076262707064536	-4.332090722974227	1.4770005297238799e-05	0.002513642638040862	2.5996964654562293	ENST00000306085.11_cds_2_0_chr7_101087313_f	SKCM	TCGA-D3-A8GC-06A,TCGA-GN-A266-06A,TCGA-D3-A8GM-06A,TCGA-D3-A3ML-06A,TCGA-FW-A3R5-06A,TCGA-FW-A3R5-06A,TCGA-EB-A5UL-06A,TCGA-EB-A6QZ-01A,TCGA-EE-A29Q-06A,TCGA-W3-A828-06A,TCGA-EE-A2GP-06A,TCGA-FR-A7U9-06A,TCGA-W3-A825-06A	A8GC,A266,A8GM,A3ML,A3R5,A3R5,A5UL,A6QZ,A29Q,A828,A2GP,A7U9,A825	synonymous_variants
ENSG00000175264	359.70898502577194	-2.0246346641876407	0.45418631752472916	-4.457718310894307	8.28366572494819e-06	0.0008225830676977643	3.0848202343856945	ENST00000308064.7_cds_3_0_chr11_45649688_r	SKCM	TCGA-BF-A1PV-01A,TCGA-D9-A6EC-06A,TCGA-D3-A8GL-06A,TCGA-EE-A2MP-06A,TCGA-EE-A3J5-06A,TCGA-EE-A29M-06A,TCGA-FS-A1ZZ-06A,TCGA-DA-A95Z-06A,TCGA-EE-A3JA-06A,TCGA-FS-A4F0-06A,TCGA-GN-A26A-06A,TCGA-QB-AA9O-06A	A1PV,A6EC,A8GL,A2MP,A3J5,A29M,A1ZZ,A95Z,A3JA,A4F0,A26A,AA9O	synonymous_variants
ENSG00000259494	113.07696265740252	-2.6135695625151314	0.800905611441555	-3.2632678872245022	0.0011013536036896606	0.026390530160792246	1.578551885126905	ENST00000312475.5_cds_2_0_chr15_88464703_r	SKCM	TCGA-ER-A194-01A	A194	synonymous_variants
ENSG00000143520	279.00049540811676	-6.5731493591638825	1.349861680766908	-4.869498447744236	1.1188186242665566e-06	0.0004748721354047985	3.3234233132458915	ENST00000316073.3_cds_2_0_chr1_152154744_r	SKCM	TCGA-DA-A95Y-06A,TCGA-D9-A6EA-06A,TCGA-FR-A69P-06A,TCGA-D3-A8GB-06A,TCGA-D9-A6EG-06A,TCGA-D3-A8GM-06A,TCGA-QB-A6FS-06A,TCGA-DA-A1IC-06A,TCGA-EE-A3JA-06A	A95Y,A6EA,A69P,A8GB,A6EG,A8GM,A6FS,A1IC,A3JA	synonymous_variants
ENSG00000143536	55.08497593498756	-8.370021327639972	1.912667900828936	-4.376097556722977	1.2082295430162676e-05	0.0019647067672865825	2.7067022589538627	ENST00000316073.3_cds_2_0_chr1_152154744_r	SKCM	TCGA-DA-A95Y-06A,TCGA-D9-A6EA-06A,TCGA-FR-A69P-06A,TCGA-D3-A8GB-06A,TCGA-D9-A6EG-06A,TCGA-D3-A8GM-06A,TCGA-QB-A6FS-06A,TCGA-DA-A1IC-06A,TCGA-EE-A3JA-06A	A95Y,A6EA,A69P,A8GB,A6EG,A8GM,A6FS,A1IC,A3JA	synonymous_variants
ENSG00000183798	74.34929433007399	-3.6292688728565503	0.823685525802953	-4.406134087786272	1.0523183626244766e-05	0.0021038334287889347	2.676988648463895	ENST00000332312.4_cds_3_0_chr20_41361268_r	SKCM	TCGA-D3-A3MV-06A,TCGA-EB-A3XB-01A,TCGA-GN-A26D-06A,TCGA-GN-A26C-01A,TCGA-FR-A726-01A,TCGA-EE-A181-06A,TCGA-FR-A7U9-06A,TCGA-DA-A1HY-06A,TCGA-EE-A3JA-06A	A3MV,A3XB,A26D,A26C,A726,A181,A7U9,A1HY,A3JA	synonymous_variants
ENSG00000153823	117.15579161634528	-4.173647656788163	0.9864756564981049	-4.2308673602795395	2.3279191949277696e-05	0.001208491746086391	2.9177563114469605	ENST00000341772.5_cds_8_0_chr2_229418108_r	SKCM	TCGA-EE-A2GR-06A,TCGA-GN-A8LK-06A,TCGA-D3-A3ML-06A	A2GR,A8LK,A3ML	synonymous_variants
ENSG00000140459	67.02042977737658	-6.091105552881841	1.4785759213948686	-4.11957577879097	3.7957057978026334e-05	0.021814463463657133	1.661255464209986	ENST00000343932.5_cds_6_0_chr15_74754791_f	SKCM	TCGA-D3-A3C7-06A,TCGA-D3-A3C7-06A,TCGA-GN-A266-06A,TCGA-BF-A1PV-01A,TCGA-FR-A8YC-06A	A3C7,A3C7,A266,A1PV,A8YC	synonymous_variants
ENSG00000140465	181.67993013037662	-4.746637327194594	1.0916423299521192	-4.348161661524052	1.3728339911434435e-05	0.012552070787204711	1.9012846202173508	ENST00000343932.5_cds_6_0_chr15_74754791_f	SKCM	TCGA-D3-A3C7-06A,TCGA-D3-A3C7-06A,TCGA-GN-A266-06A,TCGA-BF-A1PV-01A,TCGA-FR-A8YC-06A	A3C7,A3C7,A266,A1PV,A8YC	synonymous_variants
ENSG00000152952	2718.299402333825	-4.56261147864126	1.228799157967349	-3.713065271129113	0.00020476405030650578	0.021580829403721642	1.6659318683399615	ENST00000354952.7_cds_7_0_chr3_146195124_r	SKCM	TCGA-BF-AAOX-01A	AAOX	synonymous_variants
ENSG00000228223	1202.712119232096	-5.299768989939707	1.3999941162581095	-3.785565188020131	0.00015335962438771847	0.03741110837176456	1.4269994248514983	ENST00000356709.9_cds_3_0_chr6_26388013_f	SKCM	TCGA-W3-A824-06A	A824	synonymous_variants
ENSG00000119866	300.7467029690913	-2.198994985079544	0.5657257762511935	-3.887033395669684	0.00010147679766810023	0.014503212684522513	1.8385357842054373	ENST00000356842.9_cds_3_0_chr2_60460682_r	SKCM	TCGA-EE-A2MU-06A,TCGA-FR-A726-01A,TCGA-DA-A1I5-06A,TCGA-QB-AA9O-06A,TCGA-EE-A29E-06A,TCGA-W3-AA1Q-06A,TCGA-EE-A29A-06A,TCGA-FS-A1Z3-06A,TCGA-EE-A3J5-06A,TCGA-ER-A194-01A,TCGA-FW-A3I3-06A,TCGA-EE-A2GI-06A,TCGA-EE-A29E-06A	A2MU,A726,A1I5,AA9O,A29E,AA1Q,A29A,A1Z3,A3J5,A194,A3I3,A2GI,A29E	synonymous_variants
ENSG00000148600	163.88575560088992	-3.3171828818216738	0.8470566773907356	-3.9161286019725248	8.998226169620073e-05	0.010188959302427494	1.9918701724503245	ENST00000372113.7_cds_2_0_chr10_84221920_r	SKCM	TCGA-EE-A2MU-06A,TCGA-BF-A5ES-01A,TCGA-ER-A19L-06A,TCGA-FS-A1Z0-06A,TCGA-D3-A8GC-06A,TCGA-DA-A1IC-06A,TCGA-EE-A184-06A,TCGA-D3-A8GP-06A	A2MU,A5ES,A19L,A1Z0,A8GC,A1IC,A184,A8GP	synonymous_variants
ENSG00000232629	1260.8909253050558	-4.671846485973873	1.3730808225349698	-3.402455565105593	0.0006678321405744665	0.03924440526573448	1.4062222481010487	ENST00000375023.3_cds_3_0_chr6_32220978_r	SKCM	TCGA-EE-A29D-06A,TCGA-EE-A29L-06A	A29D,A29L	synonymous_variants
ENSG00000133477	151.06893227338495	-4.626894491053625	1.187830097851456	-3.8952494127087194	9.809773439843287e-05	0.012309330426875818	1.9097655701248832	ENST00000401624.5_cds_9_0_chr22_39649501_f	SKCM	TCGA-EE-A3AA-06A,TCGA-D3-A1Q3-06A,TCGA-FS-A1ZG-06A,TCGA-FW-A3R5-06A,TCGA-FW-A3R5-06A,TCGA-EE-A2MM-06A,TCGA-FS-A1ZG-06A,TCGA-EE-A2GB-06A	A3AA,A1Q3,A1ZG,A3R5,A3R5,A2MM,A1ZG,A2GB	synonymous_variants
ENSG00000166250	821.8334198371116	-6.145518212495972	1.869299405301007	-3.2876050754995987	0.001010434741164723	0.032105537035934724	1.4934200611534245	ENST00000448775.4_cds_3_0_chr11_123083680_r	SKCM	TCGA-EE-A29L-06A	A29L	synonymous_variants
ENSG00000119684	1186.1591117683572	-4.534101429432014	0.9177334352125001	-4.940542923972416	7.790533957400205e-07	0.00018768540003702967	3.726569509637402	ENST00000553716.5_cds_2_0_chr14_74949357_r	SKCM	TCGA-FS-A4F9-06A	A4F9	synonymous_variants
ENSG00000213859	687.2159482941832	-3.821228946660033	0.9652144771772571	-3.9589428432892046	7.528224875750746e-05	0.01417188332860078	1.8485724316954402	ENST00000576812.5_cds_1_0_chr17_7382927_f	SKCM	TCGA-D3-A1QA-06A	A1QA	synonymous_variants
ENSG00000162913	35.86229590153205	-2.464684195092836	0.7434437769962279	-3.3152260754014518	0.0009156903613791604	0.04134431259697533	1.3835842243854777	ENST00000636476.2_cds_32_0_chr1_228286078_f	SKCM	TCGA-EE-A29L-06A,TCGA-GN-A26D-06A,TCGA-EE-A2MD-06A,TCGA-EE-A2MI-06A,TCGA-FW-A3R5-06A,TCGA-FW-A3R5-06A	A29L,A26D,A2MD,A2MI,A3R5,A3R5	synonymous_variants
ENSG00000015532	2481.156575143662	-0.5651991811979414	0.18590212223862276	-3.0403051583911207	0.002363385545859726	0.030818319878536164	1.5111910413920946	ENST00000017003.7_cds_7_0_chr17_50356511_f	STAD	all_patients_in_EE	all_patients_in_EE	all_variants
ENSG00000136457	59.15841041059503	-1.6300540830186763	0.4874283444358769	-3.344192231794014	0.000825225352909971	0.01673719499880057	1.7763173240378758	ENST00000017003.7_cds_7_0_chr17_50356511_f	STAD	all_patients_in_EE	all_patients_in_EE	all_variants
ENSG00000198910	1496.1715277792166	-2.743070430371834	0.7531313030482597	-3.6422207114076914	0.0002702961662621896	0.00897164268700108	2.047128031361234	ENST00000164640.8_cds_7_0_chrX_153803353_r	STAD	all_patients_in_EE	all_patients_in_EE	all_variants
ENSG00000211669	1256.9671910070192	-10.978589210302076	2.618461770558406	-4.192762840284208	2.7557749951276712e-05	0.008545055434110724	2.0682851155470705	ENST00000216036.9_cds_1_0_chr22_23140222_r	STAD	all_patients_in_EE	all_patients_in_EE	all_variants
ENSG00000092096	720.0440272565703	-1.8746612586923745	0.5552932336469643	-3.3759843360241946	0.0007355210664709562	0.0341190763877794	1.4670027338093208	ENST00000216733.8_cds_3_0_chr14_23359317_r	STAD	all_patients_in_EE	all_patients_in_EE	all_variants
ENSG00000139438	913.0559877340193	-1.0521910713566776	0.37140596720898394	-2.8329945241957493	0.004611417592674805	0.02653547100426698	1.5761731992447456	ENST00000228510.8_cds_4_0_chr12_109581395_f	STAD	all_patients_in_EE	all_patients_in_EE	all_variants
ENSG00000118160	184.66040337980752	-3.080641443498876	0.6581342563631664	-4.68087083101011	2.856588891457452e-06	0.0007710825915301324	3.1128991016835013	ENST00000236877.11_cds_1_0_chr19_47465729_r	STAD	all_patients_in_EE	all_patients_in_EE	all_variants
ENSG00000121653	642.7279240663164	-1.6797400785836434	0.5160641261710498	-3.2549057246945554	0.0011343001231537907	0.017027928256927866	1.768838188286185	ENST00000241041.7_cds_6_0_chr11_45914316_r	STAD	all_patients_in_EE	all_patients_in_EE	all_variants
ENSG00000112182	288.86132690852395	-1.3524729865150298	0.38260245266510534	-3.5349302574880745	0.0004078827976348825	0.012678003631428158	1.8969491281667419	ENST00000257749.9_cds_6_0_chr6_89950270_r	STAD	all_patients_in_EE	all_patients_in_EE	all_variants
ENSG00000139540	1943.8170322533324	-2.8466356554191306	0.6451308867649853	-4.412493206911253	1.0218700179456677e-05	0.0024668513908742934	2.6078570126777723	ENST00000257940.7_cds_2_0_chr12_56120563_f	STAD	all_patients_in_EE	all_patients_in_EE	all_variants
ENSG00000138615	1107.3031648279066	-5.008189493851489	1.5320220638932094	-3.269006114131649	0.0010792596938470958	0.04924621936033377	1.3076271047393313	ENST00000261888.10_cds_3_0_chr15_65263149_r	STAD	all_patients_in_EE	all_patients_in_EE	all_variants
ENSG00000011590	71.28219926823641	3.2858715357998896	0.5687010137613737	5.777854191022486	7.565933022905197e-09	2.9053348263741977e-05	4.536803809963053	ENST00000262630.7_cds_1_0_chr19_35714627_f	STAD	all_patients_in_EE	all_patients_in_EE	all_variants
ENSG00000078814	256.99471654812504	-2.301614730257441	0.5199112339529953	-4.426937869293141	9.558024830302828e-06	0.0024863289991066745	2.604441404639336	ENST00000262873.13_cds_26_0_chr20_34994146_f	STAD	all_patients_in_EE	all_patients_in_EE	all_variants
ENSG00000166448	184.51630339852835	-4.583731897360963	1.2540495261825528	-3.655144236060822	0.0002570374259614771	0.015113288741528348	1.82064102031448	ENST00000265634.4_cds_1_0_chr7_98619643_f	STAD	all_patients_in_EE	all_patients_in_EE	all_variants
ENSG00000070501	960.1674530733721	1.08214538658001	0.25421604856345176	4.256794142994119	2.073791401199641e-05	0.006106188615988813	2.2142297847707373	ENST00000265713.8_cds_14_0_chr8_41940842_r	STAD	all_patients_in_EE	all_patients_in_EE	all_variants
ENSG00000070501	960.1674530733721	0.7073601490015814	0.16878552504259164	4.190881586694623	2.778726607245775e-05	0.0007529284845005057	3.123246272486928	ENST00000265713.8_cds_16_0_chr8_41932205_r	STAD	all_patients_in_EE	all_patients_in_EE	all_variants
ENSG00000130762	3215.6136835112115	0.9348738355969928	0.2514627100476777	3.717743419768838	0.0002010102703565348	0.00410543982672692	2.386640308925005	ENST00000270722.10_cds_8_0_chr1_3411384_f	STAD	all_patients_in_EE	all_patients_in_EE	all_variants
ENSG00000143816	355.147754364826	-2.8369035983300717	0.7476302165448722	-3.7945277431945565	0.00014792474182603738	0.014595849937295879	1.8357706103484526	ENST00000272164.6_cds_3_0_chr1_227921518_r	STAD	all_patients_in_EE	all_patients_in_EE	all_variants
ENSG00000173805	72.55979309638106	5.13202100141747	1.176251927099501	4.363028772307672	1.2827406542532065e-05	0.04257232982801499	1.3708725818227867	ENST00000293303.5_cds_1_0_chr17_41841823_f	STAD	all_patients_in_EE	all_patients_in_EE	all_variants
ENSG00000088726	55.001718153263454	-2.359984686940175	0.761921131528138	-3.097413353278311	0.0019521745606206546	0.04280211462701652	1.3685347742541585	ENST00000295989.9_cds_7_0_chr3_12816374_f	STAD	all_patients_in_EE	all_patients_in_EE	all_variants
ENSG00000144712	323.4413010083762	-1.6588634572138317	0.49881325376074626	-3.325620249075216	0.000882220362134076	0.027106038607996884	1.5669339474285724	ENST00000295989.9_cds_7_0_chr3_12816374_f	STAD	all_patients_in_EE	all_patients_in_EE	all_variants
ENSG00000144730	741.3274991812737	-1.3330920095130947	0.4312476244019546	-3.091244876680305	0.001993191826123333	0.048842731583578575	1.3112000556505474	ENST00000296318.12_cds_11_0_chr3_57097596_r	STAD	all_patients_in_EE	all_patients_in_EE	all_variants
ENSG00000099365	101.3624735240762	-0.7303311114483766	0.2038575126225106	-3.5825567674847174	0.0003402476457410345	0.004107113488723263	2.386463296453554	ENST00000300850.5_cds_1_0_chr16_31076325_f	STAD	all_patients_in_EE	all_patients_in_EE	all_variants
ENSG00000099377	1701.7866810692717	0.6506243929871887	0.18661462345715732	3.4864598547206453	0.0004894588405720536	0.005261009405315191	2.2789309217966753	ENST00000300850.5_cds_1_0_chr16_31076325_f	STAD	all_patients_in_EE	all_patients_in_EE	all_variants
ENSG00000006016	200.52916376913376	-1.8363098693855164	0.473434250883154	-3.878700930403802	0.00010501576619543628	0.002138099408833411	2.669972106562156	ENST00000300976.9_cds_2_0_chr19_18667664_f	STAD	all_patients_in_EE	all_patients_in_EE	all_variants
ENSG00000171056	466.9518575762136	-0.8510112196186451	0.24630224564696698	-3.4551500632212147	0.0005499866192501334	0.01031317523436252	1.9866076029552375	ENST00000304501.2_cds_1_0_chr8_10725738_r	STAD	all_patients_in_EE	all_patients_in_EE	all_variants
ENSG00000101346	7448.275189002059	-0.5620421014219334	0.18892024779831157	-2.975023100869321	0.0029296648484098135	0.040108386456181984	1.3967648091545235	ENST00000306058.9_cds_11_0_chr20_32434432_f	STAD	all_patients_in_EE	all_patients_in_EE	all_variants
ENSG00000087085	1788.7044382478505	-2.410666367720559	0.5787629628889259	-4.165204966965389	3.1107296513501346e-05	0.0018677453268539001	2.7286823415332524	ENST00000306085.11_cds_2_0_chr7_101087313_f	STAD	all_patients_in_EE	all_patients_in_EE	all_variants
ENSG00000205277	1318.9249134209297	-2.6387726849047555	0.7304033216620114	-3.612761068638496	0.00030295383639379955	0.008855150235105504	2.0528040662385787	ENST00000306085.11_cds_2_0_chr7_101087313_f	STAD	all_patients_in_EE	all_patients_in_EE	all_variants
ENSG00000255517	83.25584793693635	1.7729862368467626	0.485817868376432	3.649487497798205	0.0002627640273544917	0.02471471207894555	1.6070444446105896	ENST00000309996.7_cds_25_0_chr11_66691284_r	STAD	all_patients_in_EE	all_patients_in_EE	all_variants
ENSG00000198753	666.6443903949882	-1.8459146442746988	0.5237209846726699	-3.524614629349655	0.0004240992778660843	0.010619075953034296	1.9739132728927962	ENST00000310441.12_cds_16_0_chrX_153954066_r	STAD	all_patients_in_EE	all_patients_in_EE	all_variants
ENSG00000124098	6358.963831981143	2.589623560167061	0.4820474623879515	5.372133995558582	7.781025197434417e-08	0.00044342117343879387	3.3531835730887294	ENST00000312783.10_cds_3_0_chr20_56386257_r	STAD	all_patients_in_EE	all_patients_in_EE	all_variants
ENSG00000100024	50.59552558966264	-2.1454688480339916	0.6675888080330385	-3.213757963311772	0.001310100566270615	0.026000212597432973	1.5850231008940079	ENST00000314328.14_cds_4_0_chr22_24321288_f	STAD	all_patients_in_EE	all_patients_in_EE	all_variants
ENSG00000131042	685.1672588032461	-4.20771306776767	1.1543833601016882	-3.644987629929989	0.00026740466330846344	0.038756774492044274	1.411652373999912	ENST00000316219.9_cds_4_0_chr19_54255286_r	STAD	all_patients_in_EE	all_patients_in_EE	all_variants
ENSG00000173805	61.945751619422154	-2.3108822267445537	0.6906173340435375	-3.3461109544042698	0.0008195359485741874	0.010394272684201438	1.9832058940466801	ENST00000319121.4_cds_1_0_chr17_41853740_r	STAD	all_patients_in_EE	all_patients_in_EE	all_variants
ENSG00000183760	26.36093408098315	-5.700968307476451	1.5568201939037227	-3.66193111433202	0.00025032117694045314	0.018977821895099407	1.7217536334904158	ENST00000321944.8_cds_7_0_chr19_39176590_f	STAD	all_patients_in_EE	all_patients_in_EE	all_variants
ENSG00000133069	153.95615128131567	-0.9561315799059994	0.3138804311251349	-3.0461649886189237	0.0023178061157127683	0.047171341115678625	1.326321776269474	ENST00000330675.12_cds_1_0_chr1_205268950_f	STAD	all_patients_in_EE	all_patients_in_EE	all_variants
ENSG00000183798	58.451572741108116	-2.4720857805930123	0.5289161179739347	-4.6738711424839545	2.9557482069946777e-06	0.00040372576084046074	3.3939135383431664	ENST00000332312.4_cds_3_0_chr20_41361268_r	STAD	all_patients_in_EE	all_patients_in_EE	all_variants
ENSG00000178662	206.5173050229714	-1.0333908174666233	0.2939947566512935	-3.514997441577932	0.00043975822480857334	0.013543904655649093	1.8682561121695898	ENST00000342316.8_cds_4_0_chr2_165678701_f	STAD	all_patients_in_EE	all_patients_in_EE	all_variants
ENSG00000057593	100.91613083083699	-2.6388650206059783	0.8839534025067002	-2.9852987873826033	0.0028330145255494265	0.04444719285640957	1.3521556624883349	ENST00000346342.8_cds_7_0_chr13_113118413_f	STAD	all_patients_in_EE	all_patients_in_EE	all_variants
ENSG00000126218	428.95513434353967	-2.767421526896464	0.7071864714930012	-3.9132840325040807	9.104933290531867e-05	0.006372070775540773	2.1957194090705126	ENST00000346342.8_cds_7_0_chr13_113118413_f	STAD	all_patients_in_EE	all_patients_in_EE	all_variants
ENSG00000225778	45.76935409154544	-2.9518496629499116	0.7904381181047264	-3.734447511245676	0.0001881277202976439	0.046943450417391744	1.3284249922371876	ENST00000356352.6_cds_1_0_chr10_12028745_r	STAD	all_patients_in_EE	all_patients_in_EE	all_variants
ENSG00000124134	87.20384509238113	-2.7511429795512083	0.7172245543080631	-3.8358181730202374	0.00012514697303426568	0.027198005041528816	1.5654629500551338	ENST00000360607.10_cds_2_0_chr20_45304228_r	STAD	all_patients_in_EE	all_patients_in_EE	all_variants
ENSG00000124159	24.78724305549914	-2.101568612966556	0.5795450236311851	-3.6262387343074947	0.0002875794998299081	0.03995437573750273	1.398435650528067	ENST00000360607.10_cds_2_0_chr20_45304228_r	STAD	all_patients_in_EE	all_patients_in_EE	all_variants
ENSG00000173267	332.0277846434479	-2.115830012436854	0.4219133331950166	-5.014845101988934	5.307620751930258e-07	5.1319703494970124e-05	4.289715861472291	ENST00000372027.10_cds_5_0_chr10_86942317_r	STAD	all_patients_in_EE	all_patients_in_EE	all_variants
ENSG00000173269	1998.2367166182148	-0.8611030588800279	0.24715523966145217	-3.48405746954646	0.0004938734294148059	0.006277651149766074	2.2022028217900176	ENST00000372027.10_cds_5_0_chr10_86942317_r	STAD	all_patients_in_EE	all_patients_in_EE	all_variants
ENSG00000101098	90.15471878729231	-4.697186782141394	0.9507685501572338	-4.940410346308356	7.795833195009197e-07	0.0006431785123973873	3.1916684731264042	ENST00000372861.5_cds_1_0_chr20_44750129_f	STAD	all_patients_in_EE	all_patients_in_EE	all_variants
ENSG00000169071	1191.9618192823827	-1.402571108910019	0.419701387573507	-3.34183100279689	0.0008322771690949511	0.013322425389512704	1.8754167032892393	ENST00000375708.4_cds_8_0_chr9_91723662_r	STAD	all_patients_in_EE	all_patients_in_EE	all_variants
ENSG00000169071	1191.9618192823827	-1.3025372298917952	0.43691810337060316	-2.9811930882318136	0.0028712769127949293	0.03763768622473214	1.4243770826602276	ENST00000375715.5_cds_8_0_chr9_91724154_r	STAD	all_patients_in_EE	all_patients_in_EE	all_variants
ENSG00000173641	2455.0201780657962	-1.370941287379216	0.36105021651798086	-3.7970931041137894	0.00014640281315230787	0.00248334527883261	2.6049628929034734	ENST00000375759.8_cds_10_0_chr1_15928091_f	STAD	all_patients_in_EE	all_patients_in_EE	all_variants
ENSG00000186510	21.858797558740065	-1.0281057264395452	0.30566701476598457	-3.3634827337410025	0.0007696565060651572	0.008720923599573228	2.059437518168676	ENST00000375759.8_cds_10_0_chr1_15928091_f	STAD	all_patients_in_EE	all_patients_in_EE	all_variants
ENSG00000167711	254.07541675335358	-2.4986462821801063	0.6324388848129463	-3.9508106509281444	7.788692862873075e-05	0.0056369711524665795	2.248954187701834	ENST00000409644.6_cds_6_0_chr17_1733527_f	STAD	all_patients_in_EE	all_patients_in_EE	all_variants
ENSG00000004776	4482.942485902979	-3.1262580593013474	0.9734072333885004	-3.2116651202792266	0.0013196810812515188	0.030448571924108447	1.5164330715047813	ENST00000420124.4_cds_15_0_chr19_35727438_f	STAD	all_patients_in_EE	all_patients_in_EE	all_variants
ENSG00000105668	28.77304287409943	-2.922102321197708	0.5871216285672528	-4.9769965523642625	6.457847148274169e-07	6.149200397044477e-05	4.2111813534486915	ENST00000420124.4_cds_2_0_chr19_35719784_f	STAD	all_patients_in_EE	all_patients_in_EE	all_variants
ENSG00000101161	7793.747860342395	-0.5318713713308446	0.13907586585313153	-3.8243254361077814	0.00013113061497572185	0.004122732203621944	2.3848148743343334	ENST00000427522.6_cds_2_0_chr20_63562520_r	STAD	all_patients_in_EE	all_patients_in_EE	all_variants
ENSG00000125520	4550.631660110738	-0.7532630750570213	0.22438052465327774	-3.3570786779333686	0.0007877069415527635	0.013705862565193017	1.8630936273615797	ENST00000427522.6_cds_2_0_chr20_63562520_r	STAD	all_patients_in_EE	all_patients_in_EE	all_variants
ENSG00000130589	10798.99047457619	-0.8266002126922252	0.2199977160264782	-3.7573127013406733	0.0001717478269169358	0.004957279877089917	2.304756561093941	ENST00000427522.6_cds_2_0_chr20_63562520_r	STAD	all_patients_in_EE	all_patients_in_EE	all_variants
ENSG00000007312	177.75052832665642	-1.506383016858585	0.4766442345094406	-3.1603928208823198	0.0015755656024316197	0.0462757653905739	1.3346463893842688	ENST00000435607.3_cds_23_0_chr17_63940771_r	STAD	all_patients_in_EE	all_patients_in_EE	all_variants
ENSG00000115556	59.347700143592256	-1.3684600383667804	0.42944287199533243	-3.186593904815479	0.0014395874686533618	0.016698924396969992	1.7773115015173602	ENST00000449707.5_cds_7_0_chr2_218642028_r	STAD	all_patients_in_EE	all_patients_in_EE	all_variants
ENSG00000178498	1013.8215129783528	-3.335601261544731	0.8038956718159942	-4.149296206570727	3.3349904191210784e-05	0.004249561823668455	2.3716558481552026	ENST00000455537.7_cds_13_0_chr12_57572061_f	STAD	all_patients_in_EE	all_patients_in_EE	all_variants
ENSG00000188343	1082.6817450242675	-0.6452740488685845	0.20599847529352208	-3.1324214800577996	0.001733707939937068	0.019010606560368654	1.7210040261320048	ENST00000517700.6_cds_2_0_chr8_93733405_r	STAD	all_patients_in_EE	all_patients_in_EE	all_variants
ENSG00000246662	17.742386079756475	-1.547798842065429	0.41044690129438943	-3.771008715583611	0.0001625889937284729	0.0041033694975134635	2.3868593742088184	ENST00000517700.6_cds_2_0_chr8_93733405_r	STAD	all_patients_in_EE	all_patients_in_EE	all_variants
ENSG00000079841	126.53499378344753	-3.2792951718071657	0.9059538619843526	-3.6197154285808484	0.00029492718426469097	0.010206882115076641	1.9911069011071207	ENST00000521978.6_cds_5_0_chr6_72182284_f	STAD	all_patients_in_EE	all_patients_in_EE	all_variants
ENSG00000023902	2727.545211000349	-0.9188443822638431	0.3263474670100512	-2.8155401072426387	0.004869531834542178	0.044736889784228864	1.349334212382874	ENST00000581312.6_cds_11_0_chr1_149943857_r	STAD	all_patients_in_EE	all_patients_in_EE	all_variants
ENSG00000204188	11.005973465425969	2.11569891896371	0.639116947108399	3.31034707894371	0.0009318035148066972	0.049840031441566415	1.3024216923742782	ENST00000605930.3_cds_18_0_chr6_33670325_f	STAD	all_patients_in_EE	all_patients_in_EE	all_variants
ENSG00000178201	46.05629816856603	-1.2588100360963674	0.4002109013594034	-3.1453666849667146	0.0016587877697064922	0.02096576608617359	1.6784892639105802	ENST00000621650.2_cds_3_0_chr19_58294098_f	STAD	all_patients_in_EE	all_patients_in_EE	all_variants
ENSG00000135898	33.4680431041935	-1.6414507962744964	0.4794015335861244	-3.423958167166793	0.0006171612049652418	0.02595076503834634	1.5858498344615828	ENST00000622008.4_cds_1_0_chr2_230910003_r	STAD	all_patients_in_EE	all_patients_in_EE	all_variants
ENSG00000211669	1256.9671910070192	-10.978589210302076	2.618461770558406	-4.192762840284208	2.7557749951276712e-05	0.008545055434110724	2.0682851155470705	ENST00000216036.9_cds_1_0_chr22_23140222_r	STAD	TCGA-HF-A5NB-01A	A5NB	synonymous_variants
ENSG00000138615	1107.3031648279066	-5.008189493851489	1.5320220638932094	-3.269006114131649	0.0010792596938470958	0.04924621936033377	1.3076271047393313	ENST00000261888.10_cds_3_0_chr15_65263149_r	STAD	TCGA-HU-A4H3-01A,TCGA-HU-A4GU-01A	A4H3,A4GU	synonymous_variants
ENSG00000134243	9483.66794950063	-1.68467342011696	0.47452297034971774	-3.550246300775231	0.00038487088974958184	0.030657696179880775	1.5134604839877612	ENST00000271332.4_cds_1_0_chr1_109258432_f	STAD	TCGA-FP-A4BE-01A,TCGA-HF-A5NB-01A	A4BE,A5NB	synonymous_variants
ENSG00000205517	568.4917197223049	-5.866067481493621	1.7482915598878586	-3.3553141913411113	0.0007927489160435456	0.02997391659125454	1.5232565055416458	ENST00000293771.10_cds_3_0_chr19_11487292_r	STAD	TCGA-HU-8602-01A,TCGA-HU-8602-01A	8602.86	synonymous_variants
ENSG00000173898	3804.837692237061	-5.495932521407525	1.3926180466465958	-3.9464751549368837	7.931014731377603e-05	0.024811127513732097	1.6053534992559797	ENST00000309996.7_cds_25_0_chr11_66691284_r	STAD	TCGA-BR-A4QL-01A	A4QL	synonymous_variants
ENSG00000102032	623.7105861000487	-1.5574981862753898	0.4689119429789024	-3.321515285750497	0.0008953007818789657	0.022141824853477543	1.6547865889163687	ENST00000310441.12_cds_16_0_chrX_153954066_r	STAD	TCGA-BR-4362-01A,TCGA-HU-A4GQ-01A,TCGA-HU-A4G9-01A,TCGA-HU-A4G9-01A,TCGA-D7-A6EY-01A,TCGA-BR-8361-01A,TCGA-BR-8591-01A,TCGA-HU-A4GN-01A,TCGA-HU-A4GN-01A	4362,A4GQ,A4G9,A4G9,A6EY,8361,8591,A4GN,A4GN	synonymous_variants
ENSG00000124098	6373.8650324486225	4.0449701485207665	0.8160145355149131	4.956982961055162	7.159625277224278e-07	0.02084453303211076	1.6810078296741255	ENST00000312783.10_cds_3_0_chr20_56386257_r	STAD	TCGA-CG-4460-01A	4460	synonymous_variants
ENSG00000131042	685.1672588032461	-4.20771306776767	1.1543833601016882	-3.644987629929989	0.00026740466330846344	0.038756774492044274	1.411652373999912	ENST00000316219.9_cds_4_0_chr19_54255286_r	STAD	TCGA-BR-8680-01A	8680	synonymous_variants
ENSG00000144815	1041.0967398977027	-2.8058895257639858	0.8353671117559691	-3.3588699941345714	0.0007826187618869477	0.04867086699391397	1.3127309174236599	ENST00000341893.8_cds_10_0_chr3_101764847_f	STAD	TCGA-VQ-A8P2-01A	A8P2	synonymous_variants
ENSG00000173267	335.6817212969637	-3.2103654644587483	0.6650599538462902	-4.827182039592077	1.3847853150059358e-06	0.00038931404586743803	3.409699927305007	ENST00000372027.10_cds_5_0_chr10_86942317_r	STAD	TCGA-VQ-A8PP-01A,TCGA-HU-A4GU-01A,TCGA-BR-8487-01A,TCGA-BR-6452-01A,TCGA-BR-6452-01A,TCGA-BR-4292-01A,TCGA-HF-A5NB-01A	A8PP,A4GU,8487,6452,6452,4292,A5NB	synonymous_variants
ENSG00000173269	2004.5233249898192	-1.3521107617591632	0.38808302432198427	-3.4840760276011085	0.0004938391855547593	0.013568286969856715	1.867474979643134	ENST00000372027.10_cds_5_0_chr10_86942317_r	STAD	TCGA-VQ-A8PP-01A,TCGA-HU-A4GU-01A,TCGA-BR-8487-01A,TCGA-BR-6452-01A,TCGA-BR-6452-01A,TCGA-BR-4292-01A,TCGA-HF-A5NB-01A	A8PP,A4GU,8487,6452,6452,4292,A5NB	synonymous_variants
ENSG00000165152	2642.3327916967514	-4.172678112850302	0.9203288422387393	-4.53389910360745	5.790469722369634e-06	0.009934810603375026	2.002840407838832	ENST00000374848.8_cds_1_0_chr9_101475881_r	STAD	TCGA-BR-A44U-01A	A44U	synonymous_variants
ENSG00000183828	995.6461126856949	-2.7176421902567203	0.8093148146689979	-3.357954334949633	0.0007852158402315382	0.02933489796454379	1.5326154180497513	ENST00000379937.6_cds_9_0_chr14_105221648_r	STAD	TCGA-HU-8602-01A,TCGA-HU-8602-01A	8602.86	synonymous_variants
ENSG00000204623	294.34179863626093	-2.6133685657941843	0.5364334602115025	-4.871747867412665	1.1061527503672383e-06	0.0016175094516186071	2.7911531729320203	ENST00000449742.7_cds_6_0_chr6_30153969_r	STAD	TCGA-BR-6566-01A,TCGA-BR-6566-01A,TCGA-B7-5816-01A	6566,6566,5816	synonymous_variants
ENSG00000186020	718.4764361861074	-3.171771087773877	0.6394121051178259	-4.960448922357214	7.033045313049058e-07	0.0005009250229783278	3.3002272732216995	ENST00000588268.6_cds_5_0_chr19_36638653_r	STAD	TCGA-VQ-A8P2-01A,TCGA-BR-8680-01A	A8P2,8680	synonymous_variants
ENSG00000153443	1336.4892099467124	1.6058933446080905	0.5052561973508617	3.1783743633982993	0.0014810338845308445	0.017029023154908847	1.7688102639927976	ENST00000283429.11_cds_2_0_chr16_4469227_r	TGCT	all_patients_in_EE	all_patients_in_EE	all_variants
ENSG00000189077	1324.7613923097642	2.1002995374003817	0.4782026997642606	4.392069593993855	1.1227674520512947e-05	0.0016007969224366538	2.7956637593106652	ENST00000461988.6_cds_12_0_chr7_75985579_f	TGCT	all_patients_in_EE	all_patients_in_EE	all_variants
ENSG00000153443	1336.4892099467124	1.6058933446080905	0.5052561973508617	3.1783743633982993	0.0014810338845308445	0.017029023154908847	1.7688102639927976	ENST00000283429.11_cds_2_0_chr16_4469227_r	TGCT	TCGA-2G-AAKG-05A	AAKG	synonymous_variants
ENSG00000073150	583.9053872833865	-5.77432171311723	0.8902214875062073	-6.486387707055843	8.791875074200146e-11	4.031074721520767e-07	6.39457915152609	ENST00000159647.9_cds_1_0_chr22_50176939_f	THCA	all_patients_in_EE	all_patients_in_EE	all_variants
ENSG00000160226	444.7421461446466	1.128469675850798	0.4063605537429922	2.7770157941179323	0.005486051306678317	0.04050830420732332	1.3924559372364846	ENST00000291592.6_cds_1_0_chr21_44456645_f	THCA	all_patients_in_EE	all_patients_in_EE	all_variants
ENSG00000163814	4103.181328206259	-2.4368964116285774	0.7830735787120483	-3.1119635215334887	0.0018584746212899138	0.04456931807316591	1.3509640107270782	ENST00000296129.6_cds_5_0_chr3_45093277_r	THCA	all_patients_in_EE	all_patients_in_EE	all_variants
ENSG00000132680	2344.09447055052	-1.6549571133786016	0.517272862574092	-3.1993890132629033	0.0013771920180224544	0.02299087398529219	1.6384445189536414	ENST00000313667.8_cds_12_0_chr1_155957713_r	THCA	all_patients_in_EE	all_patients_in_EE	all_variants
ENSG00000100109	1494.5812010305954	-1.4917452896211896	0.4550067905704143	-3.2785121464914386	0.0010435587304318513	0.020231224889556094	1.6939778222874693	ENST00000338754.9_cds_2_0_chr22_26540789_r	THCA	all_patients_in_EE	all_patients_in_EE	all_variants
ENSG00000071894	5332.122108929061	-1.7356670082654717	0.4117032485612404	-4.215820531732562	2.4887162647428956e-05	0.0033246548364584748	2.478253436196235	ENST00000409379.8_cds_16_0_chr8_144435658_r	THCA	all_patients_in_EE	all_patients_in_EE	all_variants
ENSG00000073150	583.9053872833865	-5.77432171311723	0.8902214875062073	-6.486387707055843	8.791875074200146e-11	4.031074721520767e-07	6.39457915152609	ENST00000159647.9_cds_1_0_chr22_50176939_f	THCA	TCGA-FE-A231-01A	A231	synonymous_variants
ENSG00000163814	4103.181328206259	-2.4368964116285774	0.7830735787120483	-3.1119635215334887	0.0018584746212899138	0.04456931807316591	1.3509640107270782	ENST00000296129.6_cds_5_0_chr3_45093277_r	THCA	TCGA-EM-A1YC-01A	A1YC	synonymous_variants
ENSG00000225950	774.4281995443688	-5.646520002030714	1.54203188706607	-3.661740103684888	0.0002505079273658943	0.005085827921250173	2.2936383382452057	ENST00000221444.2_cds_1_0_chr19_49070063_r	THYM	all_patients_in_EE	all_patients_in_EE	all_variants
ENSG00000133069	866.5448600228649	-3.561940647060155	1.1049946688844414	-3.223491250556121	0.0012663816717867254	0.045022303781386906	1.346572286013748	ENST00000330675.12_cds_1_0_chr1_205268950_f	THYM	all_patients_in_EE	all_patients_in_EE	all_variants
ENSG00000123064	3813.5065387574814	2.054207912597469	0.3852245411793558	5.332494929602772	9.687247524572616e-08	3.753270235353857e-05	4.425590165270404	ENST00000335509.11_cds_27_0_chr12_113295960_f	THYM	all_patients_in_EE	all_patients_in_EE	all_variants
ENSG00000139405	1023.3395047239005	1.3291688384199751	0.38382558239419645	3.462950098659376	0.0005342874739953092	0.013046641609395261	1.8845012674992503	ENST00000335509.11_cds_27_0_chr12_113295960_f	THYM	all_patients_in_EE	all_patients_in_EE	all_variants
ENSG00000158292	728.1436774779144	-2.888908056156402	0.7861753417923228	-3.6746358001642077	0.0002381889314474695	0.015839563941256723	1.8002567785869752	ENST00000377893.3_cds_2_0_chr1_6253718_r	THYM	all_patients_in_EE	all_patients_in_EE	all_variants
ENSG00000064687	4396.3942789170615	-3.449195841125018	0.8239026051843384	-4.186412106748105	2.8339860225555208e-05	0.00911334463407629	2.0403222059530455	ENST00000585809.6_cds_6_0_chr19_991227_f	THYM	all_patients_in_EE	all_patients_in_EE	all_variants
ENSG00000225950	774.4281995443688	-5.646520002030714	1.54203188706607	-3.661740103684888	0.0002505079273658943	0.005085827921250173	2.2936383382452057	ENST00000221444.2_cds_1_0_chr19_49070063_r	THYM	TCGA-5U-AB0D-01A	AB0D	synonymous_variants
ENSG00000133069	866.5448600228649	-3.561940647060155	1.1049946688844414	-3.223491250556121	0.0012663816717867254	0.045022303781386906	1.346572286013748	ENST00000330675.12_cds_1_0_chr1_205268950_f	THYM	TCGA-ZB-A966-01A	A966	synonymous_variants
ENSG00000158292	728.1436774779144	-2.888908056156402	0.7861753417923228	-3.6746358001642077	0.0002381889314474695	0.015839563941256723	1.8002567785869752	ENST00000377893.3_cds_2_0_chr1_6253718_r	THYM	TCGA-ZB-A966-01A	A966	synonymous_variants
ENSG00000105695	34.52311011295033	-3.4506362910960906	0.9600267849331344	-3.594312518412105	0.0003252492494294698	0.024178584159924806	1.6165691339771018	ENST00000085219.10_cds_3_0_chr19_35336036_f	UCEC	all_patients_in_EE	all_patients_in_EE	all_variants
ENSG00000126895	40.39910833449458	-1.976737749389313	0.37075919379023603	-5.331594691371805	9.73540341845514e-08	1.9256985270481714e-05	4.715411701784404	ENST00000164640.8_cds_7_0_chrX_153803353_r	UCEC	all_patients_in_EE	all_patients_in_EE	all_variants
ENSG00000198910	1324.610953834207	-3.223984697849104	0.4992150534875815	-6.4581079342979075	1.0602011852808623e-10	1.1671718290095452e-07	6.932865203168537	ENST00000164640.8_cds_7_0_chrX_153803353_r	UCEC	all_patients_in_EE	all_patients_in_EE	all_variants
ENSG00000068366	2079.5675874020912	-1.537005519387329	0.38414795121184026	-4.001076966670428	6.305484234168385e-05	0.0036451283686455673	2.438287172747172	ENST00000218006.3_cds_1_0_chrX_109475207_r	UCEC	all_patients_in_EE	all_patients_in_EE	all_variants
ENSG00000176076	10.469109818122995	-2.42026133135967	0.6432641610479595	-3.762468792629074	0.0001682443073502474	0.006781471146839593	2.168676081701075	ENST00000218006.3_cds_1_0_chrX_109475207_r	UCEC	all_patients_in_EE	all_patients_in_EE	all_variants
ENSG00000089127	1233.7896084613128	-2.455962719018068	0.7469711809247138	-3.2878948769853564	0.0010093952255129206	0.019216126498118644	1.7163341510082968	ENST00000228928.12_cds_5_0_chr12_112948861_f	UCEC	all_patients_in_EE	all_patients_in_EE	all_variants
ENSG00000183807	27.106610415780462	-3.0395368693871605	0.8653397211867184	-3.5125359381616845	0.0004438519727745281	0.03835329443207175	1.41619732552936	ENST00000229554.10_cds_3_0_chr6_116629567_f	UCEC	all_patients_in_EE	all_patients_in_EE	all_variants
ENSG00000112539	159.9661076955448	-2.764826005063496	0.5236417299169529	-5.279995552497286	1.2918702228632485e-07	1.1087163638476364e-05	4.955179542553182	ENST00000230301.9_cds_1_0_chr6_165301569_r	UCEC	all_patients_in_EE	all_patients_in_EE	all_variants
ENSG00000112761	41.09406199951731	-3.8898646032069224	1.007640856590264	-3.8603680842892367	0.00011321634932084	0.006062853916743766	2.2173228958779148	ENST00000230538.12_cds_23_0_chr6_112139120_r	UCEC	all_patients_in_EE	all_patients_in_EE	all_variants
ENSG00000012223	18763.861548165743	-5.440908377027291	1.1162894420505707	-4.874101798394331	1.0930461895327732e-06	0.00020124815390346477	3.696268094827004	ENST00000231751.9_cds_8_0_chr3_46448863_r	UCEC	all_patients_in_EE	all_patients_in_EE	all_variants
ENSG00000116032	93.1999181253999	-2.1352501371383443	0.6627073165287447	-3.222010809119728	0.001272943327683973	0.02571084866882855	1.5898835878415352	ENST00000234389.3_cds_2_0_chr19_1004521_f	UCEC	all_patients_in_EE	all_patients_in_EE	all_variants
ENSG00000122733	22.45107961866928	-1.9700813488280096	0.6466158734563906	-3.0467568609122253	0.0023132474153442326	0.03617442827318222	1.4415983240586623	ENST00000242315.4_cds_1_0_chr9_34971299_f	UCEC	all_patients_in_EE	all_patients_in_EE	all_variants
ENSG00000182379	413.1705666794693	-1.7432020984078693	0.5366596839530703	-3.2482449316246913	0.0011611926684585603	0.017503037833158226	1.7568865684748125	ENST00000243077.8_cds_40_0_chr12_57185531_f	UCEC	all_patients_in_EE	all_patients_in_EE	all_variants
ENSG00000123901	54.717346196679195	-1.711768810600747	0.5226570808766959	-3.2751279437933865	0.0010561412952093706	0.016143449121329183	1.7920036707088036	ENST00000243673.7_cds_3_0_chr11_94380149_r	UCEC	all_patients_in_EE	all_patients_in_EE	all_variants
ENSG00000125733	1752.276859715466	0.6431551101084415	0.18674556073336648	3.444018200929189	0.0005731371182186012	0.02396060094347009	1.6205022938303	ENST00000245908.11_cds_4_0_chr19_6754831_r	UCEC	all_patients_in_EE	all_patients_in_EE	all_variants
ENSG00000105270	595.6435594207954	-0.8751861792293855	0.2877305450974602	-3.041686724407178	0.002352566002442465	0.02955962723052606	1.5293010470277646	ENST00000246529.4_cds_1_0_chr19_35939426_f	UCEC	all_patients_in_EE	all_patients_in_EE	all_variants
ENSG00000117245	101.86604368976448	-1.147381931654801	0.37626468309183675	-3.0494010817771966	0.0022929813042499997	0.04720790674819966	1.325985256248703	ENST00000247986.2_cds_4_0_chr1_20704447_r	UCEC	all_patients_in_EE	all_patients_in_EE	all_variants
ENSG00000103111	1250.9340706049336	0.5015026033456211	0.16473319662891212	3.044332372638503	0.002331973462069951	0.039035623728873335	1.4085388768899496	ENST00000248248.8_cds_3_0_chr16_77194335_f	UCEC	all_patients_in_EE	all_patients_in_EE	all_variants
ENSG00000198535	616.3718072981358	-2.6971475058718024	0.6975414277951311	-3.866648486237234	0.00011034129185510139	0.011179486533083096	1.9515781428690593	ENST00000249837.7_cds_58_0_chr15_61915633_r	UCEC	all_patients_in_EE	all_patients_in_EE	all_variants
ENSG00000104626	724.9041935968423	1.269954506017101	0.34719286865393395	3.657778199594686	0.0002544110552326083	0.025550991988431724	1.5925922342087617	ENST00000250263.8_cds_6_0_chr8_9029792_f	UCEC	all_patients_in_EE	all_patients_in_EE	all_variants
ENSG00000129465	201.93877442754544	-0.9757702570105307	0.32102526984092683	-3.039543452433014	0.00236937020601547	0.03094277669640728	1.509440716822198	ENST00000251343.9_cds_2_0_chr14_24431463_f	UCEC	all_patients_in_EE	all_patients_in_EE	all_variants
ENSG00000129467	316.04893770666865	-1.110493318538419	0.3139676132280548	-3.536967737279949	0.0004047491054913204	0.009853508491448124	2.0064091048148796	ENST00000251343.9_cds_2_0_chr14_24431463_f	UCEC	all_patients_in_EE	all_patients_in_EE	all_variants
ENSG00000157379	1014.429205806496	-0.5714484860848348	0.1943135123314507	-2.9408581998666428	0.0032730432849262664	0.038199039950484175	1.4179475519952685	ENST00000251343.9_cds_2_0_chr14_24431463_f	UCEC	all_patients_in_EE	all_patients_in_EE	all_variants
ENSG00000213996	16.866688873947886	-2.302995462139929	0.6830855140327088	-3.3714599634002087	0.0007477090575654947	0.03436697759724672	1.463858660197805	ENST00000252575.11_cds_2_0_chr19_19218915_f	UCEC	all_patients_in_EE	all_patients_in_EE	all_variants
ENSG00000125817	3724.6717836893376	-2.1656468339844053	0.6165280222621337	-3.5126494754258255	0.0004436623680947334	0.021190407592841416	1.6738606896497785	ENST00000254963.7_cds_4_0_chr20_3744902_f	UCEC	all_patients_in_EE	all_patients_in_EE	all_variants
ENSG00000196465	1990.3363688454144	-0.5024448765239606	0.17337191053841422	-2.8980754434994433	0.003754602613910475	0.04667409764992865	1.3309240695105364	ENST00000257940.7_cds_2_0_chr12_56120563_f	UCEC	all_patients_in_EE	all_patients_in_EE	all_variants
ENSG00000169258	230.48482078548722	0.865488551055279	0.2443766402656177	3.5416173580034607	0.00039768190739925707	0.006566013871952685	2.182698204076045	ENST00000261944.10_cds_18_0_chr5_176584410_f	UCEC	all_patients_in_EE	all_patients_in_EE	all_variants
ENSG00000254521	22.202527680689176	0.9663673644098085	0.32103820586135084	3.0101319617614632	0.0026113420795869863	0.02137527902821709	1.6700882073776122	ENST00000262259.7_cds_4_0_chr19_51586627_f	UCEC	all_patients_in_EE	all_patients_in_EE	all_variants
ENSG00000242173	33.83881794210872	4.8118268086645255	1.0151174452796692	4.740167584588055	2.1354152389095287e-06	0.0009949450462824038	3.002200905943116	ENST00000262320.8_cds_5_0_chr16_297722_r	UCEC	all_patients_in_EE	all_patients_in_EE	all_variants
ENSG00000175938	571.1511907287766	-1.1742102112636372	0.3219721717626845	-3.64693074198074	0.000265391418999049	0.0077760571388809235	2.1092405568511343	ENST00000262519.14_cds_13_0_chr16_30979145_f	UCEC	all_patients_in_EE	all_patients_in_EE	all_variants
ENSG00000105668	19.356726143116628	-2.601429658728781	0.6816472420330871	-3.8163869789449065	0.00013542006185554643	0.0044073214892052836	2.3558252690055244	ENST00000262630.7_cds_1_0_chr19_35714627_f	UCEC	all_patients_in_EE	all_patients_in_EE	all_variants
ENSG00000131044	105.41914839155675	-3.8792815529524765	1.1064712391149718	-3.5059940248021086	0.0004549054320227791	0.018782383217859605	1.7262493027675516	ENST00000262659.12_cds_3_0_chr20_32017979_f	UCEC	all_patients_in_EE	all_patients_in_EE	all_variants
ENSG00000149599	115.13450526745065	-3.289421608275869	1.0943066152119552	-3.00594144506633	0.002647599768007848	0.04647768532387023	1.3327555087610525	ENST00000262659.12_cds_3_0_chr20_32017979_f	UCEC	all_patients_in_EE	all_patients_in_EE	all_variants
ENSG00000176601	163.73920908994629	-1.95737068118883	0.6313034058666305	-3.100522922891288	0.0019317926054135725	0.031801386825519314	1.4975539404703606	ENST00000264162.7_cds_5_0_chr2_135817341_r	UCEC	all_patients_in_EE	all_patients_in_EE	all_variants
ENSG00000231890	62.56355435108645	-0.7636728867174833	0.23714021662922144	-3.220343211170788	0.0012803720849401316	0.024571277587081438	1.6095722617293353	ENST00000264162.7_cds_5_0_chr2_135817341_r	UCEC	all_patients_in_EE	all_patients_in_EE	all_variants
ENSG00000054983	620.5173536375869	-0.6753444413368731	0.17373341209768434	-3.8872455976237323	0.00010138815833898953	0.002722387168318402	2.5650501109081496	ENST00000267549.5_cds_1_0_chr14_88010848_f	UCEC	all_patients_in_EE	all_patients_in_EE	all_variants
ENSG00000142449	487.1469705914932	-2.989876153951616	0.8355118229779405	-3.5784965235980337	0.00034557646431817885	0.019424101071419595	1.7116590707898856	ENST00000270509.6_cds_13_0_chr19_8131554_r	UCEC	all_patients_in_EE	all_patients_in_EE	all_variants
ENSG00000142611	36.36744940631899	-2.02721150609044	0.39413375262006906	-5.143460798813138	2.6972295634958186e-07	2.9030800151984477e-05	4.537140993902995	ENST00000270722.10_cds_8_0_chr1_3411384_f	UCEC	all_patients_in_EE	all_patients_in_EE	all_variants
ENSG00000134245	124.76943927092569	-0.9989691698346841	0.31377940049888137	-3.183667150381484	0.001454221256027271	0.017722746312082354	1.7514689790760953	ENST00000271277.11_cds_5_0_chr1_112455931_f	UCEC	all_patients_in_EE	all_patients_in_EE	all_variants
ENSG00000143869	126.67369431487693	-1.75000509201335	0.4545149486369135	-3.850269605568751	0.00011798787415667895	0.008340130043222024	2.0788271775860716	ENST00000272224.5_cds_1_0_chr2_20670464_f	UCEC	all_patients_in_EE	all_patients_in_EE	all_variants
ENSG00000157856	373.4378911703466	-9.66599725671855	2.161459546575711	-4.471976943557371	7.749978494600063e-06	0.004050939007761075	2.3924442956444083	ENST00000272371.7_cds_22_0_chr2_26476128_r	UCEC	all_patients_in_EE	all_patients_in_EE	all_variants
ENSG00000144857	974.4001824485995	-2.0750843296558137	0.6054890538870971	-3.4271211285063887	0.0006100168953416999	0.04147760689154729	1.3821863087867903	ENST00000273395.8_cds_7_0_chr3_113273069_f	UCEC	all_patients_in_EE	all_patients_in_EE	all_variants
ENSG00000149927	85.36997264313516	-3.5711695309118334	0.7634787908171418	-4.677496708310201	2.9039823442124807e-06	0.0011111650538029533	2.954221425639048	ENST00000279394.7_cds_13_0_chr16_29985213_f	UCEC	all_patients_in_EE	all_patients_in_EE	all_variants
ENSG00000162931	284.6766759422414	-2.3288993150883717	0.4108712535471886	-5.668197263698072	1.443077685941321e-08	7.603089685469891e-06	5.119009886578227	ENST00000284551.11_cds_5_0_chr1_228394705_r	UCEC	all_patients_in_EE	all_patients_in_EE	all_variants
ENSG00000156218	150.2754585530361	-1.221061525467957	0.39016939915787935	-3.1295676393469876	0.0017506376344545217	0.01926019823764322	1.7153392471662354	ENST00000286744.10_cds_20_0_chr15_83982273_f	UCEC	all_patients_in_EE	all_patients_in_EE	all_variants
ENSG00000181027	571.6676867685919	-1.120640469817755	0.27808143428006626	-4.029900351740548	5.580050283826455e-05	0.016079189965747243	1.7937358338380194	ENST00000291281.9_cds_3_0_chr19_46704495_r	UCEC	all_patients_in_EE	all_patients_in_EE	all_variants
ENSG00000160226	283.6449384140568	-0.5570317974125314	0.1984654250109527	-2.8066944022203892	0.005005270078290905	0.04783279020425283	1.320274284924253	ENST00000291592.6_cds_1_0_chr21_44456645_f	UCEC	all_patients_in_EE	all_patients_in_EE	all_variants
ENSG00000160233	135.01807863412424	-1.1134947803922246	0.3229940501194278	-3.447415765028821	0.0005659768665747217	0.011354719677254486	1.9448235830756238	ENST00000291592.6_cds_1_0_chr21_44456645_f	UCEC	all_patients_in_EE	all_patients_in_EE	all_variants
ENSG00000235890	35.72012308581477	-2.012020278806063	0.6136481890305349	-3.2787846762568145	0.0010425515157166004	0.017628382462788895	1.7537875356708048	ENST00000291592.6_cds_1_0_chr21_44456645_f	UCEC	all_patients_in_EE	all_patients_in_EE	all_variants
ENSG00000167565	1146.7194773875904	-0.7279055669750379	0.23146765042445935	-3.144739948067143	0.0016623452604381096	0.027964057814459924	1.5533998086573566	ENST00000291825.11_cds_5_0_chr19_40398557_r	UCEC	all_patients_in_EE	all_patients_in_EE	all_variants
ENSG00000161896	22.09153434148512	-1.5803902358923925	0.5137669298923451	-3.0760840060755723	0.0020973874393422367	0.023471997682054112	1.6294499463889638	ENST00000293756.5_cds_5_0_chr6_33722720_r	UCEC	all_patients_in_EE	all_patients_in_EE	all_variants
ENSG00000141485	54.464894766183626	-2.7008279926735526	0.7206918483573915	-3.7475489681606757	0.00017857098293478765	0.009699251727533772	2.0132617691500485	ENST00000293805.10_cds_2_0_chr17_7024083_f	UCEC	all_patients_in_EE	all_patients_in_EE	all_variants
ENSG00000167858	502.43758574001953	-2.643253489769337	0.8089014746161459	-3.2677075919828926	0.0010842232038695227	0.03125457097674156	1.5050864581661545	ENST00000293805.10_cds_2_0_chr17_7024083_f	UCEC	all_patients_in_EE	all_patients_in_EE	all_variants
ENSG00000144792	128.12821585852535	-0.5439267843285528	0.19484692366103357	-2.7915595181517863	0.005245470958584651	0.03246110288863255	1.4886367288009033	ENST00000296091.8_cds_3_0_chr3_44720873_f	UCEC	all_patients_in_EE	all_patients_in_EE	all_variants
ENSG00000196345	96.92545797468958	-0.6129436089207604	0.18852582033770332	-3.2512448842434645	0.0011490084319962341	0.010836141179176327	1.9651253453758732	ENST00000296091.8_cds_3_0_chr3_44720873_f	UCEC	all_patients_in_EE	all_patients_in_EE	all_variants
ENSG00000172215	134.01817022404077	0.7471938222031406	0.2452000422976039	3.0472825991451398	0.0023092049790312493	0.01799325777456831	1.7448901982203728	ENST00000296137.7_cds_7_0_chr3_45966277_r	UCEC	all_patients_in_EE	all_patients_in_EE	all_variants
ENSG00000187492	610.6905894708059	-6.691086080251638	1.6577162766737048	-4.036327672234512	5.429437258053613e-05	0.022275094066202525	1.6521804532912479	ENST00000296474.8_cds_3_0_chr3_49898518_r	UCEC	all_patients_in_EE	all_patients_in_EE	all_variants
ENSG00000261189	88.04739598822646	-0.988054638239667	0.2352798138076917	-4.199487504896036	2.675197916528869e-05	0.0010910485278419213	2.9621559323582565	ENST00000296742.11_cds_3_0_chr6_7373073_r	UCEC	all_patients_in_EE	all_patients_in_EE	all_variants
ENSG00000103021	744.1883429749925	-0.8566470649178984	0.25794577159147036	-3.32103550150316	0.0008968412866583637	0.012631852785614796	1.8985329443334942	ENST00000299237.3_cds_1_0_chr16_57996517_r	UCEC	all_patients_in_EE	all_patients_in_EE	all_variants
ENSG00000006016	406.5190238417811	-3.068119084332251	0.6132645860218939	-5.002928840607661	5.646578831647525e-07	0.00019316432857717852	3.7140730711526184	ENST00000300976.9_cds_2_0_chr19_18667664_f	UCEC	all_patients_in_EE	all_patients_in_EE	all_variants
ENSG00000124391	14.689502253508048	-3.213607483251455	0.9664113588136624	-3.32529978455177	0.0008832351079034945	0.03682979977000345	1.4338006422371044	ENST00000301015.14_cds_38_0_chr16_88721166_r	UCEC	all_patients_in_EE	all_patients_in_EE	all_variants
ENSG00000169258	230.48482078548722	0.6949731460475714	0.18031845724370843	3.854143145802785	0.00011613563645600687	0.0023781204065759327	2.6237661604037466	ENST00000303991.5_cds_1_0_chr5_176596808_r	UCEC	all_patients_in_EE	all_patients_in_EE	all_variants
ENSG00000168234	748.5543460923989	-3.1298852146420826	0.6054987402822891	-5.169102768377192	2.3522053146926333e-07	2.5626585078483683e-05	4.59130926273428	ENST00000304621.10_cds_2_0_chr18_24066012_f	UCEC	all_patients_in_EE	all_patients_in_EE	all_variants
ENSG00000277692	11.73959889704446	-0.5963984804561134	0.20391408061496935	-2.924753791682651	0.003447288501353594	0.025301811183968636	1.5968483895336913	ENST00000306058.9_cds_11_0_chr20_32434432_f	UCEC	all_patients_in_EE	all_patients_in_EE	all_variants
ENSG00000080293	84.44636269928071	-2.7569020161933993	0.7304030248415617	-3.774494248283574	0.0001603326072266907	0.006083243418637107	2.2158648050633336	ENST00000306406.5_cds_1_0_chr2_119436889_f	UCEC	all_patients_in_EE	all_patients_in_EE	all_variants
ENSG00000185269	3386.208882791988	-3.9078327676754707	0.8839022476725681	-4.421114187643841	9.819326339219469e-06	0.002275417999084159	2.6429388108659824	ENST00000306739.9_cds_6_0_chr17_81996420_f	UCEC	all_patients_in_EE	all_patients_in_EE	all_variants
ENSG00000166828	907.6843448496603	-9.470495863003782	2.448390139158788	-3.8680501573403787	0.00010970910176187669	0.003343918050899653	2.4757443743186	ENST00000307149.10_cds_14_0_chr16_23393233_r	UCEC	all_patients_in_EE	all_patients_in_EE	all_variants
ENSG00000168447	1209.0164149540083	-6.298162747911291	1.6143692074729616	-3.901314964852472	9.567157562919104e-05	0.023145380194511962	1.6355356809419845	ENST00000307149.10_cds_8_0_chr16_23416967_r	UCEC	all_patients_in_EE	all_patients_in_EE	all_variants
ENSG00000175065	11.185274720092542	-2.491510222953416	0.783819753544152	-3.1786775105981953	0.001479485962181624	0.017770558677915656	1.7502989184568296	ENST00000308128.9_cds_15_0_chr18_31412828_f	UCEC	all_patients_in_EE	all_patients_in_EE	all_variants
ENSG00000173627	102.788486272938	-3.111825621221754	0.7203678141601544	-4.319773260344365	1.561895960432536e-05	0.0006750818226969875	3.17064358569904	ENST00000308641.6_cds_1_0_chr1_183647678_r	UCEC	all_patients_in_EE	all_patients_in_EE	all_variants
ENSG00000095713	95.31018695714887	-4.196135065071656	0.7762330657747532	-5.405766966244243	6.453165323128986e-08	6.328250480088418e-05	4.198716339250056	ENST00000309155.3_cds_1_0_chr10_97936170_r	UCEC	all_patients_in_EE	all_patients_in_EE	all_variants
ENSG00000173705	79.88654630393381	-0.9742372936879796	0.29453472195864844	-3.307716276061872	0.0009406005130285268	0.01626240900992294	1.78881512035189	ENST00000309558.8_cds_4_0_chr3_33152742_r	UCEC	all_patients_in_EE	all_patients_in_EE	all_variants
ENSG00000173898	3357.395337203882	-1.08155833682406	0.32828953018583484	-3.2945258297205586	0.0009858788351872951	0.0342212844248659	1.4657036941472485	ENST00000309996.7_cds_25_0_chr11_66691284_r	UCEC	all_patients_in_EE	all_patients_in_EE	all_variants
ENSG00000184343	239.83367145059222	-1.147872687840914	0.34374051830111796	-3.339358110920672	0.000839722363546556	0.012038157242293375	1.919439988223861	ENST00000310441.12_cds_16_0_chrX_153954066_r	UCEC	all_patients_in_EE	all_patients_in_EE	all_variants
ENSG00000173805	47.06154433572944	-1.8425664251940768	0.47823841044861265	-3.8528198173493697	0.00011676531571048283	0.0086418922878125	2.063391151019488	ENST00000310778.5_cds_11_0_chr17_41724701_r	UCEC	all_patients_in_EE	all_patients_in_EE	all_variants
ENSG00000173714	10.259048273229265	-2.613395715051503	0.6217315988570266	-4.203414656510775	2.6291830925750518e-05	0.0010436591495285887	2.981441315173661	ENST00000311378.5_cds_1_0_chr17_50839499_f	UCEC	all_patients_in_EE	all_patients_in_EE	all_variants
ENSG00000121310	1604.8774514093625	-0.7466095559875167	0.2032213461645895	-3.673873685409187	0.0002389008670154398	0.004754713702764008	2.3228756282645446	ENST00000312553.10_cds_7_0_chr1_53078365_f	UCEC	all_patients_in_EE	all_patients_in_EE	all_variants
ENSG00000162383	16.544582268672155	-2.111889138139675	0.48004131796466615	-4.399390342260335	1.0855541382353878e-05	0.0004638673709416652	3.333606175268184	ENST00000312553.10_cds_7_0_chr1_53078365_f	UCEC	all_patients_in_EE	all_patients_in_EE	all_variants
ENSG00000178685	3711.477916789823	-3.5863689894250568	0.9011284145231147	-3.9798645028000763	6.895455880046698e-05	0.023245347933401866	1.6336639489678535	ENST00000313028.12_cds_5_0_chr8_143984210_r	UCEC	all_patients_in_EE	all_patients_in_EE	all_variants
ENSG00000154065	100.29386305161343	-2.7646067368931866	0.5848991137609256	-4.726638614848722	2.2826698714655452e-06	0.002201021193829562	2.657375775566182	ENST00000313654.14_cds_23_0_chr18_23833828_f	UCEC	all_patients_in_EE	all_patients_in_EE	all_variants
ENSG00000162729	4998.322384323084	-1.0570043337683224	0.24176628758858323	-4.372008787126848	1.2310856937568571e-05	0.0010375099139481143	2.984007744685856	ENST00000314485.12_cds_2_0_chr1_160093710_r	UCEC	all_patients_in_EE	all_patients_in_EE	all_variants
ENSG00000018625	270.71420568487076	-3.8895838366096687	0.933688812863249	-4.165824612037361	3.1022914496793696e-05	0.0032344524127965635	2.490199234077332	ENST00000314485.12_cds_3_0_chr1_160092924_r	UCEC	all_patients_in_EE	all_patients_in_EE	all_variants
ENSG00000175785	224.43429181329415	-3.638753192841541	0.9109229423498753	-3.9945784914087024	6.4809448794146e-05	0.005707506923413511	2.2435535530224033	ENST00000315988.8_cds_6_0_chr14_93937698_r	UCEC	all_patients_in_EE	all_patients_in_EE	all_variants
ENSG00000129680	221.2443366268233	-1.2609968485905485	0.38604944716945955	-3.266412781668934	0.001089193541038467	0.03569363376813612	1.4474092367146318	ENST00000316077.14_cds_10_0_chrX_136228623_r	UCEC	all_patients_in_EE	all_patients_in_EE	all_variants
ENSG00000128536	524.6461884103774	-2.0449122513396465	0.6523445860627758	-3.1347117689466995	0.0017202304090413532	0.02838586933380858	1.5468978007130216	ENST00000317716.14_cds_11_0_chr7_106017846_f	UCEC	all_patients_in_EE	all_patients_in_EE	all_variants
ENSG00000159409	39.24820821965984	-3.935252180419472	0.9636968715792232	-4.083495854843568	4.436322099675408e-05	0.008685161369747143	2.0612221079780033	ENST00000318247.7_cds_3_0_chr1_151816664_r	UCEC	all_patients_in_EE	all_patients_in_EE	all_variants
ENSG00000204815	353.6379867415284	-1.0632829836218298	0.3474089848513607	-3.060608763693192	0.0022088751763213303	0.02748267688200888	1.5609409681748807	ENST00000319121.4_cds_1_0_chr17_41853740_r	UCEC	all_patients_in_EE	all_patients_in_EE	all_variants
ENSG00000144868	130.7919192354841	-2.3050826779810683	0.41525801165488946	-5.550964974269455	2.8409700826940387e-08	4.828722596555262e-06	5.316167743501248	ENST00000321871.11_cds_3_0_chr3_133379752_f	UCEC	all_patients_in_EE	all_patients_in_EE	all_variants
ENSG00000178719	11415.439393718483	-0.5697749802463162	0.1727515704972871	-3.298233287293119	0.0009729526277956098	0.03247637866712345	1.488432403463092	ENST00000322810.8_cds_30_0_chr8_143922504_r	UCEC	all_patients_in_EE	all_patients_in_EE	all_variants
ENSG00000005379	780.1181970179956	-1.4511635910312073	0.35878685009545874	-4.044639848548271	5.240361988369897e-05	0.0027983834842972848	2.553092771008523	ENST00000323777.8_cds_3_0_chr17_58462782_r	UCEC	all_patients_in_EE	all_patients_in_EE	all_variants
ENSG00000174498	70.48643762351064	-4.227044098886095	1.1914182187595879	-3.5479095688892226	0.00038830151589455746	0.02927066176169709	1.5335674587686494	ENST00000327987.9_cds_6_0_chr15_65331941_r	UCEC	all_patients_in_EE	all_patients_in_EE	all_variants
ENSG00000184908	41.07619032754615	-2.3145392164937837	0.690356493370697	-3.352672479682114	0.0008003535540259596	0.03687240050802161	1.433298587551168	ENST00000329454.2_cds_1_0_chr1_16005919_f	UCEC	all_patients_in_EE	all_patients_in_EE	all_variants
ENSG00000186510	39.18306387985997	-2.136445699883171	0.6700713640755807	-3.188385318973564	0.0014306974826188525	0.04773434102194786	1.3211690685428235	ENST00000329454.2_cds_1_0_chr1_16005919_f	UCEC	all_patients_in_EE	all_patients_in_EE	all_variants
ENSG00000133069	140.36214726458465	-1.051073678792062	0.320158243069253	-3.2829817802464194	0.001027153040762356	0.017864390677120034	1.7480117922282568	ENST00000330675.12_cds_1_0_chr1_205268950_f	UCEC	all_patients_in_EE	all_patients_in_EE	all_variants
ENSG00000183798	75.71215032272269	-1.1561319999935575	0.37524739688682573	-3.0809860630218995	0.0020631630565607984	0.023482546789219266	1.6292548036542402	ENST00000332312.4_cds_3_0_chr20_41361268_r	UCEC	all_patients_in_EE	all_patients_in_EE	all_variants
ENSG00000108511	1287.3691374987402	-7.990022850243813	1.6535922775086607	-4.831918338589341	1.3522372283348193e-06	0.038957954548326144	1.4094038534283035	ENST00000332503.6_cds_1_0_chr17_48576722_r	UCEC	all_patients_in_EE	all_patients_in_EE	all_variants
ENSG00000183742	506.9203536972909	-0.6677367418112556	0.24837145373390937	-2.6884600938344136	0.0071782415068000986	0.04637955927223215	1.333673382617976	ENST00000332878.8_cds_2_0_chr7_20158204_r	UCEC	all_patients_in_EE	all_patients_in_EE	all_variants
ENSG00000266714	1488.4703367373204	-1.6537100517708423	0.5727233542077459	-2.8874500046509133	0.003883783225498646	0.036221557330422566	1.4410328813143587	ENST00000333213.11_cds_7_0_chr17_75521705_f	UCEC	all_patients_in_EE	all_patients_in_EE	all_variants
ENSG00000165646	33.195755423892614	-1.6330216664258987	0.38420893937523953	-4.2503479202783465	2.134387152497591e-05	0.0007599844254307964	3.1191953077439067	ENST00000334464.7_cds_4_0_chr10_117283268_r	UCEC	all_patients_in_EE	all_patients_in_EE	all_variants
ENSG00000234409	75.15346945359636	-2.5851274846405943	0.5134745087356533	-5.034578037780389	4.789025563741916e-07	0.00013292446714333625	3.8763950719742692	ENST00000334554.12_cds_9_0_chr22_20142756_f	UCEC	all_patients_in_EE	all_patients_in_EE	all_variants
ENSG00000170271	370.48894049515087	-1.520242706999567	0.44543596963789706	-3.412932072448931	0.000642679591868594	0.044102266316060915	1.3555390925441815	ENST00000336314.9_cds_18_0_chr5_154813887_f	UCEC	all_patients_in_EE	all_patients_in_EE	all_variants
ENSG00000228716	403.19199639879565	0.6853659608786126	0.16349120968183503	4.192066119104392	2.764254015199912e-05	0.0010039997006743163	2.998266416668601	ENST00000338682.8_cds_4_0_chr5_80558475_r	UCEC	all_patients_in_EE	all_patients_in_EE	all_variants
ENSG00000125409	55.009441589854326	-1.8432643997482274	0.6190839242081243	-2.9774063380921465	0.0029069845077531924	0.048375745826598274	1.3153723262442638	ENST00000338696.6_cds_3_0_chr17_15314087_r	UCEC	all_patients_in_EE	all_patients_in_EE	all_variants
ENSG00000128268	609.1170529734326	-0.7747807468875881	0.26403650981902843	-2.9343697484057247	0.0033422579856094902	0.030762738333842448	1.511975008586283	ENST00000341184.7_cds_1_0_chr22_39487348_f	UCEC	all_patients_in_EE	all_patients_in_EE	all_variants
ENSG00000140459	43.0989079502557	-2.43851250655258	0.6792250106309274	-3.5901394506769746	0.00033050109858760496	0.012162061564415513	1.914992802516978	ENST00000343932.5_cds_6_0_chr15_74754791_f	UCEC	all_patients_in_EE	all_patients_in_EE	all_variants
ENSG00000149451	340.5327106797861	-3.586277320886252	0.9766498228408667	-3.6720196297732737	0.00024064119330064295	0.020063459491441105	1.6975941805626182	ENST00000344754.6_cds_4_0_chr20_3703825_r	UCEC	all_patients_in_EE	all_patients_in_EE	all_variants
ENSG00000057593	23.162560709118825	-1.8603923545234498	0.6192171633361748	-3.004426338088173	0.002660821814596993	0.04691515517756171	1.3286868428542236	ENST00000346342.8_cds_7_0_chr13_113118413_f	UCEC	all_patients_in_EE	all_patients_in_EE	all_variants
ENSG00000126218	90.605551359063	-1.8655450925650205	0.47297294682769714	-3.9442955566011135	8.003489958093989e-05	0.0050094981038299215	2.3002057834453122	ENST00000346342.8_cds_7_0_chr13_113118413_f	UCEC	all_patients_in_EE	all_patients_in_EE	all_variants
ENSG00000116670	1627.7127817497817	-2.920506375661625	0.7900161510791728	-3.6967679352785052	0.00021836178065076292	0.028673328041452402	1.5425218966539342	ENST00000354287.5_cds_1_0_chr1_11650466_r	UCEC	all_patients_in_EE	all_patients_in_EE	all_variants
ENSG00000164047	39.700164343645866	2.9769936130641854	0.7758061620002817	3.8372904971372273	0.00012439928333922372	0.00513647446906527	2.289334866212669	ENST00000354698.8_cds_3_0_chr3_48267915_f	UCEC	all_patients_in_EE	all_patients_in_EE	all_variants
ENSG00000107518	131.27699539176385	-6.302193368639593	1.159322297240119	-5.436101232282502	5.44590218885289e-08	0.00012544613792561971	3.9015427046435973	ENST00000355044.8_cds_4_0_chr10_115129327_f	UCEC	all_patients_in_EE	all_patients_in_EE	all_variants
ENSG00000154856	6627.509134968507	-2.1232407311742136	0.5798591385366797	-3.6616491662654127	0.00025059688246184943	0.020401327883449543	1.6903415642561388	ENST00000355285.10_cds_4_0_chr18_10487590_f	UCEC	all_patients_in_EE	all_patients_in_EE	all_variants
ENSG00000123689	688.8112257451221	-3.071370315262359	0.8708573797748267	-3.526835032455611	0.00042055870959956484	0.026880588741792395	1.5705612235456068	ENST00000356082.9_cds_21_0_chr1_209616471_r	UCEC	all_patients_in_EE	all_patients_in_EE	all_variants
ENSG00000160588	580.3907497937703	-1.5932101207216167	0.49582505692807827	-3.213250517415297	0.0013124176145756028	0.03562338777592788	1.4482647816041228	ENST00000356289.10_cds_3_0_chr11_118210487_r	UCEC	all_patients_in_EE	all_patients_in_EE	all_variants
ENSG00000175544	104.86884319792703	-3.6118703014267397	0.9554081011343982	-3.7804476402682865	0.00015654664038999865	0.013427404386706079	1.8720079314472524	ENST00000356404.8_cds_9_0_chr11_67498596_r	UCEC	all_patients_in_EE	all_patients_in_EE	all_variants
ENSG00000151917	39.519713305170015	-1.0153741215604377	0.3394391260906271	-2.9913290587760417	0.002777660028290753	0.033220725919974485	1.4785908818305988	ENST00000357489.7_cds_9_0_chr6_57147090_f	UCEC	all_patients_in_EE	all_patients_in_EE	all_variants
ENSG00000082684	295.83590734298616	-2.7329876444964363	0.8327884937526019	-3.2817307935913083	0.0010317205394894107	0.043926624595078	1.3572721674620276	ENST00000357599.8_cds_2_0_chr3_122948506_r	UCEC	all_patients_in_EE	all_patients_in_EE	all_variants
ENSG00000001617	2736.8858933942447	-0.9489786219581489	0.27452866095789763	-3.4567560947805243	0.0005467194448074895	0.015773424858350583	1.8020739987704502	ENST00000357750.9_cds_1_0_chr3_50319569_r	UCEC	all_patients_in_EE	all_patients_in_EE	all_variants
ENSG00000185519	35.19710834664519	-1.8493233640214022	0.5166579064968962	-3.579396232529177	0.00034438896253530325	0.010942346529770672	1.9608895358038256	ENST00000358432.8_cds_2_0_chr1_16148378_r	UCEC	all_patients_in_EE	all_patients_in_EE	all_variants
ENSG00000164929	68.24558576862759	-1.872544553602993	0.3237016849100791	-5.784784698056687	7.260526091258142e-09	5.701599339709842e-07	6.244003304505825	ENST00000358755.5_cds_3_0_chr8_103324481_f	UCEC	all_patients_in_EE	all_patients_in_EE	all_variants
ENSG00000137501	290.8339803039185	-0.9247193384070326	0.20549218197520805	-4.500021993627947	6.794643203341221e-06	0.00017129521167980524	3.76625477696504	ENST00000359152.10_cds_7_0_chr11_85724032_r	UCEC	all_patients_in_EE	all_patients_in_EE	all_variants
ENSG00000124780	26.793590281388454	-1.7329860157886785	0.48646269284241894	-3.5624232675742906	0.00036744732584059433	0.011954228285463317	1.9224784548625211	ENST00000359534.4_cds_4_0_chr6_39190890_r	UCEC	all_patients_in_EE	all_patients_in_EE	all_variants
ENSG00000164626	835.3822248293973	-0.977627627313335	0.31393166469881606	-3.1141415067233322	0.00184480989361019	0.033303609506080606	1.477508694312867	ENST00000359534.4_cds_4_0_chr6_39190890_r	UCEC	all_patients_in_EE	all_patients_in_EE	all_variants
ENSG00000162366	2104.2016311269253	-5.560752785573144	1.4343783076667975	-3.876768601317201	0.00010585294191478185	0.041317931660736516	1.3838614270074925	ENST00000360380.7_cds_15_0_chr1_47262903_r	UCEC	all_patients_in_EE	all_patients_in_EE	all_variants
ENSG00000198598	212.74442915679055	-2.197764073933666	0.6272055328529302	-3.504057216996852	0.0004582268923547753	0.011879049468403754	1.9252183091143131	ENST00000360564.5_cds_3_0_chr12_131840573_f	UCEC	all_patients_in_EE	all_patients_in_EE	all_variants
ENSG00000101443	74757.31812830121	-1.7113728354152689	0.49826750890168525	-3.4346466603603996	0.0005933269129839214	0.011365462220728938	1.9444128973054855	ENST00000360607.10_cds_2_0_chr20_45304228_r	UCEC	all_patients_in_EE	all_patients_in_EE	all_variants
ENSG00000182885	68.99163388561935	-2.6007522659769995	0.8427184664364853	-3.0861460494327675	0.002027691984249386	0.04345111897790525	1.3619990348730333	ENST00000360716.8_cds_13_0_chr16_57726068_f	UCEC	all_patients_in_EE	all_patients_in_EE	all_variants
ENSG00000159625	315.4703140623284	-4.471688400016461	0.9896359249594477	-4.518518666548708	6.227378406208508e-06	0.0008617955352132831	3.0645957602328644	ENST00000360716.8_cds_16_0_chr16_57728390_f	UCEC	all_patients_in_EE	all_patients_in_EE	all_variants
ENSG00000182885	68.99163388561935	-3.4891264672492435	0.7599325879703894	-4.591363132048229	4.40360383006036e-06	0.0007042356886421691	3.1522819699110745	ENST00000360716.8_cds_16_0_chr16_57728390_f	UCEC	all_patients_in_EE	all_patients_in_EE	all_variants
ENSG00000276334	33.70838960637389	-0.6809610258366355	0.16570107477827292	-4.109575189828067	3.9638763695439796e-05	0.0006015371691853503	3.2207375322919454	ENST00000360906.9_cds_3_0_chr2_32249607_r	UCEC	all_patients_in_EE	all_patients_in_EE	all_variants
ENSG00000123689	688.8112257451221	-2.453921580323776	0.5308294168776774	-4.622806314611704	3.7858317651382736e-06	0.0013169069293584533	2.8804449171371793	ENST00000361322.3_cds_10_0_chr1_209611792_f	UCEC	all_patients_in_EE	all_patients_in_EE	all_variants
ENSG00000081248	24.768862269522852	-4.423203844037702	1.2922629422195864	-3.4228357863767433	0.0006197150324118488	0.018534554058709712	1.732017858632068	ENST00000362061.4_cds_10_0_chr1_201077879_r	UCEC	all_patients_in_EE	all_patients_in_EE	all_variants
ENSG00000162722	97.93552497201449	-3.0313390175121806	0.7447907588134154	-4.070054551081763	4.70021306378508e-05	0.009080100682634892	2.041909335876455	ENST00000366481.4_cds_2_0_chr1_247864705_f	UCEC	all_patients_in_EE	all_patients_in_EE	all_variants
ENSG00000076356	1112.0663790307203	-0.5218938573433489	0.18400874470497533	-2.8362448653193693	0.004564743345129815	0.04066951351073004	1.3907310226007998	ENST00000367033.4_cds_1_0_chr1_208216735_r	UCEC	all_patients_in_EE	all_patients_in_EE	all_variants
ENSG00000196188	118.49601445210334	-5.052510309226337	1.3078397398629404	-3.863248802759146	0.00011188894387842878	0.015427025290902502	1.8117178084989576	ENST00000367126.5_cds_1_0_chr1_206110189_r	UCEC	all_patients_in_EE	all_patients_in_EE	all_variants
ENSG00000187800	124.24441065491729	-2.2367529128721264	0.644729366755237	-3.469289640286046	0.0005218365434539124	0.03381600728010331	1.4708776716816294	ENST00000368196.7_cds_6_0_chr1_156871623_f	UCEC	all_patients_in_EE	all_patients_in_EE	all_variants
ENSG00000163239	19.75860867468635	-3.4614925042414364	0.9989012575210212	-3.465299976528052	0.00052964034933721	0.043730387535611315	1.359216673951009	ENST00000368489.6_cds_22_0_chr1_154345322_f	UCEC	all_patients_in_EE	all_patients_in_EE	all_variants
ENSG00000143443	359.6414185470948	-0.713292275552593	0.19461779890933242	-3.665092707604293	0.0002472490029863853	0.013886537287130863	1.8574060353691133	ENST00000369038.6_cds_11_0_chr1_150557945_f	UCEC	all_patients_in_EE	all_patients_in_EE	all_variants
ENSG00000014914	304.63096511046507	-2.6062584448902393	0.6375372337207896	-4.088009777373496	4.350898200239391e-05	0.01343049759443896	1.8719078966004015	ENST00000369146.8_cds_10_0_chr1_149906650_r	UCEC	all_patients_in_EE	all_patients_in_EE	all_variants
ENSG00000143061	1368.8744711744732	-1.283347558476498	0.33360843858399103	-3.8468677948426526	0.00011963748254973111	0.008076175029709075	2.0927942774434665	ENST00000369486.8_cds_9_0_chr1_116579392_r	UCEC	all_patients_in_EE	all_patients_in_EE	all_variants
ENSG00000189420	148.83104331851783	-1.0552744835657797	0.23533162915235764	-4.484201666247665	7.318742158673137e-06	0.0002541101854225921	3.5949779269048685	ENST00000370249.3_cds_2_0_chrX_153346845_f	UCEC	all_patients_in_EE	all_patients_in_EE	all_variants
ENSG00000076716	2283.597774606729	-2.2061670680805294	0.6470330727575592	-3.409666616697307	0.0006504233443218455	0.030015083486153955	1.5226604443279124	ENST00000370828.4_cds_7_0_chrX_133303166_r	UCEC	all_patients_in_EE	all_patients_in_EE	all_variants
ENSG00000124205	713.7471719971485	-2.705095428973261	0.6520255210604848	-4.1487569759134075	3.342854546790655e-05	0.0011611049124247272	2.93512853751496	ENST00000371030.4_cds_5_0_chr20_59253898_f	UCEC	all_patients_in_EE	all_patients_in_EE	all_variants
ENSG00000152778	648.5484472181822	-0.7130518319914674	0.2202214821961001	-3.237884991422035	0.001204193428053894	0.01149087070761627	1.9396470618960457	ENST00000371795.5_cds_1_0_chr10_89417205_f	UCEC	all_patients_in_EE	all_patients_in_EE	all_variants
ENSG00000138135	73.7620867905875	-1.9080504522490167	0.6010939713345516	-3.1742964382303724	0.0015020020478859997	0.022479145244360496	1.6482202065689529	ENST00000371924.5_cds_4_0_chr10_88913101_f	UCEC	all_patients_in_EE	all_patients_in_EE	all_variants
ENSG00000173267	336.49023280041234	-1.4871073237029182	0.47242407292981786	-3.147822917829674	0.001644913090189729	0.036475548524207195	1.437998168406542	ENST00000372027.10_cds_5_0_chr10_86942317_r	UCEC	all_patients_in_EE	all_patients_in_EE	all_variants
ENSG00000151208	1843.6887849941613	-1.42497395796448	0.4536498339763622	-3.1411318846393086	0.001682962278136932	0.03875780838568121	1.4116407887140279	ENST00000372391.7_cds_3_0_chr10_77854227_r	UCEC	all_patients_in_EE	all_patients_in_EE	all_variants
ENSG00000092850	656.9473690585855	-4.113998308943725	0.976418495414044	-4.213355572703701	2.5160449616090998e-05	0.007834233545784464	2.10600348587296	ENST00000373178.5_cds_3_0_chr1_36091910_f	UCEC	all_patients_in_EE	all_patients_in_EE	all_variants
ENSG00000165383	49.49484049734735	-3.400043376745786	0.7512202495757502	-4.5260273250966705	6.010281201414457e-06	0.0006654447630178959	3.1768879884419534	ENST00000374160.8_cds_2_0_chr10_48913392_r	UCEC	all_patients_in_EE	all_patients_in_EE	all_variants
ENSG00000142798	7813.591521717862	-4.959005509215335	1.2870500004318515	-3.8530014432628183	0.00011667870244941203	0.030935106295899944	1.509548387365219	ENST00000374695.8_cds_78_0_chr1_21833467_r	UCEC	all_patients_in_EE	all_patients_in_EE	all_variants
ENSG00000165152	198.23184323037117	-1.2510098949077566	0.3344176234623653	-3.740861148271818	0.0001833908212104628	0.0028922578266617773	2.538762995020136	ENST00000374848.8_cds_1_0_chr9_101475881_r	UCEC	all_patients_in_EE	all_patients_in_EE	all_variants
ENSG00000186510	38.31917920799766	-2.1966770989997535	0.5642848856331785	-3.892851208543153	9.907292104160868e-05	0.0074154758467464025	2.129860975318606	ENST00000375592.8_cds_9_0_chr1_16250670_r	UCEC	all_patients_in_EE	all_patients_in_EE	all_variants
ENSG00000204421	129.55653945246362	-5.516615414755648	1.2497907153451762	-4.414031363028673	1.014632500100736e-05	0.006493648000644711	2.1875112567511152	ENST00000375663.8_cds_8_0_chr6_31785569_r	UCEC	all_patients_in_EE	all_patients_in_EE	all_variants
ENSG00000186510	38.31917920799766	-0.9608230635246007	0.22936724186053786	-4.189016076274788	2.8016655404519103e-05	0.0006387877291224465	3.1946434350908417	ENST00000375759.8_cds_10_0_chr1_15928091_f	UCEC	all_patients_in_EE	all_patients_in_EE	all_variants
ENSG00000148082	80.02247579757542	-1.741239421876778	0.4448876312004353	-3.913885888844361	9.082256902538349e-05	0.005352029733104309	2.271481482518398	ENST00000375835.9_cds_10_0_chr9_89037993_r	UCEC	all_patients_in_EE	all_patients_in_EE	all_variants
ENSG00000151023	352.2744337233497	-1.8554896298324788	0.3596207542019352	-5.159573267538891	2.475133482632089e-07	1.5628569272959735e-05	4.806080777918054	ENST00000376356.5_cds_2_0_chr10_25023224_f	UCEC	all_patients_in_EE	all_patients_in_EE	all_variants
ENSG00000122694	993.3821371239698	-1.860208369950978	0.5486823710704348	-3.3903191865301996	0.0006981128971828706	0.026386986790017743	1.5786102003514901	ENST00000377966.4_cds_12_0_chr9_36105143_f	UCEC	all_patients_in_EE	all_patients_in_EE	all_variants
ENSG00000148468	2245.610946587192	-0.5937637915365319	0.1431187414446538	-4.148749391889736	3.3429652775328076e-05	0.0010879460698319308	2.9633926323537416	ENST00000378116.9_cds_7_0_chr10_15212915_r	UCEC	all_patients_in_EE	all_patients_in_EE	all_variants
ENSG00000154099	645.7134127373474	-2.5983548718279126	0.7469884517076578	-3.4784404844384493	0.0005043404182676834	0.019577504223447305	1.7082426736703111	ENST00000378553.10_cds_7_0_chr16_84169859_f	UCEC	all_patients_in_EE	all_patients_in_EE	all_variants
ENSG00000133116	27.906705410198057	-1.5920713586090474	0.3312639978383445	-4.80605006580272	1.5394136448709193e-06	0.0002787087897611872	3.554849334535402	ENST00000380099.4_cds_1_0_chr13_33053767_f	UCEC	all_patients_in_EE	all_patients_in_EE	all_variants
ENSG00000165556	94.75342767487336	-2.6587017995429907	0.8759301269059067	-3.0352898226419733	0.0024030464579865396	0.0458022045946624	1.3391136176237712	ENST00000381020.8_cds_2_0_chr13_27963115_r	UCEC	all_patients_in_EE	all_patients_in_EE	all_variants
ENSG00000117971	13.398215782553791	-2.8496758253210226	0.7672086429691328	-3.7143427038212784	0.00020373254572270428	0.011417692030502193	1.942421675399864	ENST00000388820.5_cds_1_0_chr15_78800192_r	UCEC	all_patients_in_EE	all_patients_in_EE	all_variants
ENSG00000137806	454.1407344265721	0.9470626961863755	0.3090620603602756	3.0643123749397727	0.002181709760097925	0.0394913360618905	1.4034981730628717	ENST00000389629.9_cds_1_0_chr15_41438321_f	UCEC	all_patients_in_EE	all_patients_in_EE	all_variants
ENSG00000150687	2484.244429608684	-1.5160820291923252	0.5072957245071318	-2.9885566858764476	0.0028029849985334193	0.04442958729833767	1.3523277208551692	ENST00000393324.7_cds_10_0_chr11_86447065_r	UCEC	all_patients_in_EE	all_patients_in_EE	all_variants
ENSG00000151376	430.5229724076942	-2.8393046203986394	0.4742172971622736	-5.987349338349947	2.1328835626254575e-09	7.84535513864004e-06	5.105387392260508	ENST00000393324.7_cds_10_0_chr11_86447065_r	UCEC	all_patients_in_EE	all_patients_in_EE	all_variants
ENSG00000135083	309.6674629891286	-1.1949852673579846	0.35738291422942087	-3.3437112401821967	0.0008266573241292978	0.02265866865233073	1.6447656114157982	ENST00000393975.4_cds_2_0_chr5_160349168_r	UCEC	all_patients_in_EE	all_patients_in_EE	all_variants
ENSG00000170231	185.13150867144273	-2.491530960079043	0.5732458126435158	-4.346357016703497	1.3841720879882668e-05	0.0015384167497763264	2.812926000288147	ENST00000393975.4_cds_2_0_chr5_160349168_r	UCEC	all_patients_in_EE	all_patients_in_EE	all_variants
ENSG00000204950	369.9878011259843	-3.7870067438334853	0.9467482565989911	-4.000014489002146	6.333860564576178e-05	0.012300357216406937	1.9100822759702218	ENST00000394900.8_cds_12_0_chr11_61344136_f	UCEC	all_patients_in_EE	all_patients_in_EE	all_variants
ENSG00000162366	2104.2016311269253	-8.814125284188664	2.1428218275954825	-4.113326255444779	3.899985920811758e-05	0.021933181689434825	1.6588983637654031	ENST00000396221.6_cds_14_0_chr1_47262903_r	UCEC	all_patients_in_EE	all_patients_in_EE	all_variants
ENSG00000196932	196.88082208411825	-2.817275002028236	0.6319909411996183	-4.457777506558251	8.281379152348121e-06	0.001306226396718574	2.883981544098932	ENST00000399298.8_cds_5_0_chr10_61410322_r	UCEC	all_patients_in_EE	all_patients_in_EE	all_variants
ENSG00000158270	234.01945521694574	-0.990741569613526	0.3205250817067745	-3.0909954513946105	0.001994866898123428	0.0160793716509851	1.793730926597628	ENST00000400256.5_cds_4_0_chr18_346295_r	UCEC	all_patients_in_EE	all_patients_in_EE	all_variants
ENSG00000177398	54.878396179296494	-4.174257065414848	1.2161039536842289	-3.4324837550020226	0.0005980797105357315	0.04220272119594992	1.3746595451927417	ENST00000400424.6_cds_7_0_chr21_42102166_f	UCEC	all_patients_in_EE	all_patients_in_EE	all_variants
ENSG00000184385	37.14969864006799	-3.944470768375373	1.0660233691079455	-3.700172888026019	0.0002154526350787058	0.009095798986352507	2.0411591459547243	ENST00000400427.5_cds_10_0_chr21_42110880_f	UCEC	all_patients_in_EE	all_patients_in_EE	all_variants
ENSG00000237232	197.77110888023913	-3.8049583996142404	0.7834372502049695	-4.856749406054863	1.1932845417626498e-06	0.0004494580806832881	3.3473108071051216	ENST00000400427.5_cds_10_0_chr21_42110880_f	UCEC	all_patients_in_EE	all_patients_in_EE	all_variants
ENSG00000114923	506.30393526157036	-2.690870962477825	0.7385339115330292	-3.643530676732482	0.0002689235840259795	0.028434394213891427	1.5461560198249196	ENST00000404537.6_cds_11_0_chr2_219557343_r	UCEC	all_patients_in_EE	all_patients_in_EE	all_variants
ENSG00000114923	506.30393526157036	-2.3725960794258873	0.521185360026675	-4.552307607612875	5.306067705461525e-06	0.0026615009820479883	2.5748733692440187	ENST00000404537.6_cds_12_0_chr2_219556454_r	UCEC	all_patients_in_EE	all_patients_in_EE	all_variants
ENSG00000144504	749.8006735865584	-1.1812563603816464	0.32689093274660663	-3.6136100516966962	0.0003019630999260514	0.0173560358134653	1.760549462393119	ENST00000405002.6_cds_4_0_chr2_240523881_r	UCEC	all_patients_in_EE	all_patients_in_EE	all_variants
ENSG00000176732	31.45813791108906	-0.5004211089272342	0.17993728411910992	-2.7810862622333414	0.005417733922016616	0.047583651497744836	1.32254223391555	ENST00000406895.3_cds_1_0_chr2_24037677_r	UCEC	all_patients_in_EE	all_patients_in_EE	all_variants
ENSG00000132031	71.1797256372669	-1.3961308076433132	0.48098796968225777	-2.902631449525862	0.003700418289567126	0.041477752410845815	1.3821847851184248	ENST00000407540.8_cds_1_0_chr2_20005744_r	UCEC	all_patients_in_EE	all_patients_in_EE	all_variants
ENSG00000178623	427.1207509624434	-2.567970576021173	0.4202514972652237	-6.110556637471082	9.928423421903918e-10	1.965298321621141e-06	5.706571516738841	ENST00000407714.2_cds_1_0_chr2_240629953_f	UCEC	all_patients_in_EE	all_patients_in_EE	all_variants
ENSG00000132329	943.9963237311805	-1.4558659850601423	0.45947372281157167	-3.168551133134521	0.0015320079766072338	0.028478914687234402	1.5454765653977673	ENST00000409506.1_cds_3_0_chr2_238130128_f	UCEC	all_patients_in_EE	all_patients_in_EE	all_variants
ENSG00000105668	19.356726143116628	-1.5649263005906537	0.5062044075671215	-3.0914908625783712	0.0019915411165736386	0.03498140835833365	1.4561627097246874	ENST00000420124.4_cds_27_0_chr19_35732215_f	UCEC	all_patients_in_EE	all_patients_in_EE	all_variants
ENSG00000105668	19.356726143116628	-1.6677519895916137	0.3504289428558154	-4.759173075146973	1.9438770042389287e-06	0.00010188944257936705	3.9918708137075876	ENST00000420124.4_cds_2_0_chr19_35719784_f	UCEC	all_patients_in_EE	all_patients_in_EE	all_variants
ENSG00000171649	69.09633139748559	-1.4741898144720074	0.36995227051026736	-3.984810830972029	6.753390392497237e-05	0.0014328671822724916	2.843794064089363	ENST00000427512.6_cds_1_0_chr19_57473274_r	UCEC	all_patients_in_EE	all_patients_in_EE	all_variants
ENSG00000007314	16.89492176634846	-2.311731908766193	0.7397503668551402	-3.125016238375022	0.0017779524475884361	0.0368889147715175	1.4331041210180913	ENST00000435607.3_cds_22_0_chr17_63942826_r	UCEC	all_patients_in_EE	all_patients_in_EE	all_variants
ENSG00000007314	16.7929821006195	-2.9700273304175484	0.8556241224976842	-3.4711823244856994	0.0005181720404474544	0.020277687024393403	1.6929815843402025	ENST00000435607.3_cds_5_0_chr17_63968023_r	UCEC	all_patients_in_EE	all_patients_in_EE	all_variants
ENSG00000204616	247.02858892364006	-3.0942680837694785	0.752581700598547	-4.111537765678504	3.930325687077753e-05	0.0033243660004454844	2.4782911680336808	ENST00000437089.5_cds_8_0_chr6_30185876_r	UCEC	all_patients_in_EE	all_patients_in_EE	all_variants
ENSG00000135913	144.02253076872069	0.5130235904440995	0.18004841060753185	2.849364727591983	0.004380662977002957	0.03432975529697298	1.464329292221005	ENST00000449707.5_cds_7_0_chr2_218642028_r	UCEC	all_patients_in_EE	all_patients_in_EE	all_variants
ENSG00000162896	37947.17440499546	-9.82825882058466	2.480208691321726	-3.962674131001086	7.411491312344848e-05	0.006596227267986914	2.180704389484118	ENST00000450945.3_cds_2_0_chr1_206967583_r	UCEC	all_patients_in_EE	all_patients_in_EE	all_variants
ENSG00000155034	249.3328817444975	0.6521523226923258	0.22576049185175	2.8886910962285386	0.0038684889295934636	0.03991768847379832	1.398834615484358	ENST00000453700.7_cds_2_0_chr7_5501183_r	UCEC	all_patients_in_EE	all_patients_in_EE	all_variants
ENSG00000082684	295.83590734298616	-1.42099492885617	0.38440047388946064	-3.6966523856700437	0.00021846114872490162	0.004102700373053653	2.3869301991142433	ENST00000474629.7_cds_5_0_chr3_122699390_f	UCEC	all_patients_in_EE	all_patients_in_EE	all_variants
ENSG00000213676	2738.5205124242016	-0.5413515297524424	0.15341394072237302	-3.5286984168675013	0.00041760875151704627	0.03204754887948621	1.4942051813970025	ENST00000479795.1_cds_2_0_chr6_32095611_r	UCEC	all_patients_in_EE	all_patients_in_EE	all_variants
ENSG00000127377	25.80293549309497	-2.5881946078346636	0.6910367370379119	-3.7453791804597922	0.0001801215167717439	0.008239094989731903	2.084120490068805	ENST00000491928.1_cds_1_0_chr7_151437888_r	UCEC	all_patients_in_EE	all_patients_in_EE	all_variants
ENSG00000187260	440.55752444850117	-3.5518325184316724	0.6171197268364954	-5.755499887581333	8.638577954912196e-09	1.1390221732790428e-05	4.943467821452943	ENST00000491928.1_cds_1_0_chr7_151437888_r	UCEC	all_patients_in_EE	all_patients_in_EE	all_variants
ENSG00000243836	205.41095062540282	-4.301916484957619	0.7678749092728551	-5.602366261753952	2.114451687485695e-08	2.2659873917555033e-05	4.644742510936101	ENST00000491928.1_cds_1_0_chr7_151437888_r	UCEC	all_patients_in_EE	all_patients_in_EE	all_variants
ENSG00000183908	34.79016716498629	-2.502596576072296	0.7605460157374663	-3.2905261802543846	0.00100000195930974	0.040514365094320326	1.392390962586653	ENST00000497933.3_cds_1_0_chr11_57187245_f	UCEC	all_patients_in_EE	all_patients_in_EE	all_variants
ENSG00000168079	10.610890729542602	-2.7414659978768845	0.8744948896223527	-3.134913686071712	0.0017190468327799517	0.03706088658977906	1.4310841954746727	ENST00000518030.1_cds_1_0_chr8_27921571_r	UCEC	all_patients_in_EE	all_patients_in_EE	all_variants
ENSG00000100558	265.8865674531852	-0.9686374320036418	0.3123618750221623	-3.1010104288012625	0.0019286149801128998	0.04005742066863843	1.3973170187329451	ENST00000534174.5_cds_4_0_chr14_67204537_f	UCEC	all_patients_in_EE	all_patients_in_EE	all_variants
ENSG00000260903	16.247597926281866	-3.215967943927911	0.5976927799300951	-5.380637096375907	7.422268804226785e-08	1.669550217745374e-05	4.777400513439973	ENST00000562532.3_cds_2_0_chr20_31996505_f	UCEC	all_patients_in_EE	all_patients_in_EE	all_variants
ENSG00000265763	19.409351763024357	-1.5130938933652485	0.4412357243500978	-3.4292189182866037	0.0006053210631474131	0.02139665834163451	1.6696540480110613	ENST00000585316.3_cds_1_0_chr10_47367807_r	UCEC	all_patients_in_EE	all_patients_in_EE	all_variants
ENSG00000161896	22.09153434148512	-3.080999317110266	0.8796794229956403	-3.5024114882877453	0.0004610669461787234	0.03947904421355091	1.4036333701312096	ENST00000605930.3_cds_18_0_chr6_33670325_f	UCEC	all_patients_in_EE	all_patients_in_EE	all_variants
ENSG00000178201	16.948035178943993	-0.8340350373013234	0.28500155363503993	-2.9264227744152964	0.0034288462241814106	0.04736490465955608	1.3245433325458569	ENST00000621650.2_cds_3_0_chr19_58294098_f	UCEC	all_patients_in_EE	all_patients_in_EE	all_variants
ENSG00000135898	26.27202777329663	-1.5931659109524714	0.5093240192169001	-3.1280007438133564	0.0017599973590023109	0.03127881247620985	1.5047497436179185	ENST00000622008.4_cds_1_0_chr2_230910003_r	UCEC	all_patients_in_EE	all_patients_in_EE	all_variants
ENSG00000162913	66.7132711196007	-1.3098253445633898	0.45299127201384215	-2.8915023875412884	0.003834046794281007	0.048225037506810765	1.3167274259133237	ENST00000636476.2_cds_48_0_chr1_228315847_f	UCEC	all_patients_in_EE	all_patients_in_EE	all_variants
ENSG00000154358	1343.4560044000507	-1.3148158914218986	0.2911536912564676	-4.515882610822616	6.3053588266713525e-06	0.00026245747835763964	3.580941048107556	ENST00000636476.2_cds_53_0_chr1_228321344_f	UCEC	all_patients_in_EE	all_patients_in_EE	all_variants
ENSG00000162913	66.7132711196007	-0.9424601189931506	0.3456920421173403	-2.726299723941131	0.006404880860675679	0.049286182690051555	1.3072748174883269	ENST00000636476.2_cds_53_0_chr1_228321344_f	UCEC	all_patients_in_EE	all_patients_in_EE	all_variants
ENSG00000069943	205.10982064654695	-3.3249546073931033	0.7246059980856107	-4.588637985577739	4.461473593479102e-06	0.0012183417462382268	2.914230874521085	ENST00000164305.10_cds_3_0_chr15_55327531_f	UCEC	TCGA-EO-A3AZ-01A	A3AZ	synonymous_variants
ENSG00000198910	1371.369426668955	-4.8821799176203555	1.0231284291534912	-4.771815324943848	1.8257286996712685e-06	0.0034242722476714683	2.465431713924462	ENST00000164640.8_cds_7_0_chrX_153803353_r	UCEC	TCGA-DF-A2KU-01A,TCGA-B5-A1MW-01A,TCGA-B5-A0JY-01A,TCGA-D1-A1NZ-01A,TCGA-AP-A059-01A,TCGA-B5-A11Z-01A,TCGA-A5-A2K5-01A	A2KU,A1MW,A0JY,A1NZ,A059,A11Z,A2K5	synonymous_variants
ENSG00000135097	1185.155740317071	-2.843562487051444	0.7104425746963079	-4.0025226363537945	6.267066958062298e-05	0.0338090853868133	1.4709665777356433	ENST00000202967.4_cds_1_0_chr12_120303562_f	UCEC	TCGA-AP-A059-01A,TCGA-B5-A1MX-01A,TCGA-AX-A05Z-01A	A059,A1MX,A05Z	synonymous_variants
ENSG00000203778	529.8891268197981	-3.786853624146827	1.0885578414187744	-3.478780345940297	0.0005037012696815249	0.03027040176396057	1.5189818148309004	ENST00000230538.12_cds_16_0_chr6_112150511_r	UCEC	TCGA-D1-A15X-01A	A15X	synonymous_variants
ENSG00000125733	1742.429953220651	1.689345722967121	0.44847003626392123	3.7669087929275924	0.0001652813486294076	0.04709864892602532	1.3269915508835823	ENST00000245908.11_cds_4_0_chr19_6754831_r	UCEC	TCGA-AP-A1E0-01A,TCGA-A5-A0G2-01A	A1E0,A0G2	synonymous_variants
ENSG00000104626	724.0399333764361	2.0903531898749708	0.544701389154197	3.8376131060007674	0.00012423601641035575	0.018313253966757082	1.7372344817906056	ENST00000250263.8_cds_6_0_chr8_9029792_f	UCEC	TCGA-A5-A0G2-01A,TCGA-DI-A1BU-01A	A0G2,A1BU	synonymous_variants
ENSG00000099365	32.371626014157265	-2.1818683069972304	0.7248983724229761	-3.0098954419008086	0.002613376375164355	0.04841660456215179	1.3150056707312785	ENST00000262519.14_cds_13_0_chr16_30979145_f	UCEC	TCGA-A5-A0G2-01A,TCGA-AJ-A2QO-01A,TCGA-B5-A1MX-01A,TCGA-AJ-A8CW-01A,TCGA-AP-A1DV-01A	A0G2,A2QO,A1MX,A8CW,A1DV	synonymous_variants
ENSG00000004776	262.0361403710149	-4.53669332074644	1.2863071758441937	-3.5269128602730855	0.00042043511054067675	0.021842998867744184	1.6606877367408708	ENST00000262630.7_cds_1_0_chr19_35714627_f	UCEC	TCGA-EO-A22U-01A,TCGA-A5-A0G2-01A	A22U,A0G2	synonymous_variants
ENSG00000100968	1355.1415087561331	-3.5584466609784418	0.9768399880263537	-3.6428142833997494	0.0002696734096607585	0.015302791462491682	1.8152293400204846	ENST00000267425.8_cds_7_0_chr14_24304041_f	UCEC	TCGA-A5-A0G2-01A	A0G2	synonymous_variants
ENSG00000142611	36.969732244864204	-2.153565649823784	0.6060752880636855	-3.5532972424995006	0.0003804343382859253	0.01520531539076234	1.8180045672299991	ENST00000270722.10_cds_8_0_chr1_3411384_f	UCEC	TCGA-BG-A220-01A,TCGA-AP-A1DV-01A,TCGA-D1-A15X-01A,TCGA-EO-A22R-01A,TCGA-FI-A2D5-01A,TCGA-B5-A0JY-01A,TCGA-EY-A1GI-01A,TCGA-QF-A5YS-01A,TCGA-A5-A1OF-01A,TCGA-A5-A0G1-01A,TCGA-AP-A1DK-01A,TCGA-A5-A1OF-01A	A220,A1DV,A15X,A22R,A2D5,A0JY,A1GI,A5YS,A1OF,A0G1,A1DK,A1OF	synonymous_variants
ENSG00000143869	127.72093853595254	-2.2488808143318373	0.6648377286726885	-3.382601072928882	0.0007180285059696769	0.046191318289658154	1.3354396429114068	ENST00000272224.5_cds_1_0_chr2_20670464_f	UCEC	TCGA-AX-A1CE-01A,TCGA-DF-A2KU-01A,TCGA-EY-A1G8-01A,TCGA-AP-A059-01A,TCGA-AP-A0LM-01A,TCGA-E6-A2P8-01A,TCGA-BG-A222-01A	A1CE,A2KU,A1G8,A059,A0LM,A2P8,A222	synonymous_variants
ENSG00000163406	609.1790289770294	-3.0030930131015903	0.8126912329108761	-3.6952447516201086	0.00021967507186184673	0.02142314009277183	1.6691168722056235	ENST00000273691.7_cds_5_0_chr3_121993150_r	UCEC	TCGA-DI-A1BU-01A,TCGA-BS-A0TJ-01A,TCGA-A5-A0G2-01A	A1BU,A0TJ,A0G2	synonymous_variants
ENSG00000156218	151.62928074954942	-2.1071670383675767	0.6417643977526694	-3.283396594991019	0.0010256426398527585	0.04089102896589211	1.3883719608913359	ENST00000286744.10_cds_20_0_chr15_83982273_f	UCEC	TCGA-EO-A3AU-01A,TCGA-A5-A3LO-01A,TCGA-AX-A05Z-01A,TCGA-B5-A11E-01A,TCGA-BK-A6W3-01A,TCGA-BS-A0UV-01A,TCGA-AP-A0LM-01A,TCGA-B5-A3FC-01A,TCGA-B5-A3FC-01A,TCGA-AJ-A3EK-01A	A3AU,A3LO,A05Z,A11E,A6W3,A0UV,A0LM,A3FC,A3FC,A3EK	synonymous_variants
ENSG00000144712	240.87812342008232	-3.7195181371135573	0.7908975590892178	-4.702907594501722	2.5648251736843685e-06	0.004265537429761985	2.370026242790523	ENST00000295989.9_cds_5_0_chr3_12815141_f	UCEC	TCGA-AP-A1DH-01A,TCGA-AJ-A3OJ-01A,TCGA-DF-A2KU-01A	A1DH,A3OJ,A2KU	synonymous_variants
ENSG00000082781	4851.643671343218	-1.2696513374660885	0.3901973273908127	-3.253869896946872	0.0011384440556147844	0.030211140838779082	1.5198328745072045	ENST00000296181.9_cds_9_0_chr3_124796388_r	UCEC	TCGA-A5-A2K3-01A,TCGA-A5-A0G1-01A,TCGA-A5-A0G2-01A,TCGA-AX-A2HA-01A	A2K3,A0G1,A0G2,A2HA	synonymous_variants
ENSG00000187492	623.2940342896688	-9.691036018419117	2.2250694270682776	-4.355385904154865	1.3283269238107335e-05	0.001921923017888655	2.7162640118681636	ENST00000296473.8_cds_3_0_chr3_49910119_r	UCEC	TCGA-B5-A3FC-01A,TCGA-AX-A2HC-01A	A3FC,A2HC	synonymous_variants
ENSG00000168297	429.1310655334803	1.984898729024154	0.5187720325905645	3.8261482969933254	0.00013016389416948464	0.03610777797186594	1.44239923669778	ENST00000302746.11_cds_5_0_chr3_58430657_r	UCEC	TCGA-A5-A0G2-01A,TCGA-EY-A1GU-01A	A0G2,A1GU	synonymous_variants
ENSG00000120885	45146.945870774915	-8.581291061379295	1.8028264520387105	-4.7599096694389065	1.936796220258001e-06	0.0025667851242712324	2.590610486314632	ENST00000305188.13_cds_2_0_chr8_27776362_f	UCEC	TCGA-EO-A22X-01A	A22X	synonymous_variants
ENSG00000166828	907.6843448496603	-9.470495863003782	2.448390139158788	-3.8680501573403787	0.00010970910176187669	0.003343918050899653	2.4757443743186	ENST00000307149.10_cds_14_0_chr16_23393233_r	UCEC	TCGA-EO-A3AZ-01A	A3AZ	synonymous_variants
ENSG00000168447	1209.0164149540083	-6.298162747911291	1.6143692074729616	-3.901314964852472	9.567157562919104e-05	0.023145380194511962	1.6355356809419845	ENST00000307149.10_cds_8_0_chr16_23416967_r	UCEC	TCGA-AP-A056-01A,TCGA-AX-A2H4-01A	A056,A2H4	synonymous_variants
ENSG00000095713	96.35116917147987	-4.9554312195084815	1.3135706991503273	-3.7724891570083456	0.0001616269925293284	0.04971048491891762	1.3035520003576229	ENST00000309155.3_cds_1_0_chr10_97936170_r	UCEC	TCGA-AJ-A5DW-01A,TCGA-AX-A06F-01A,TCGA-E6-A1LX-01A,TCGA-BG-A3EW-01A	A5DW,A06F,A1LX,A3EW	synonymous_variants
ENSG00000129451	1040.9383669091571	-8.722648428919063	2.156995498812076	-4.043888099777165	5.257201800216245e-05	0.0023888011208658827	2.6218200058406866	ENST00000309958.7_cds_3_0_chr19_51015882_r	UCEC	TCGA-AX-A2HC-01A	A2HC	synonymous_variants
ENSG00000108511	1287.3691374987402	-7.990022850243813	1.6535922775086607	-4.831918338589341	1.3522372283348193e-06	0.038957954548326144	1.4094038534283035	ENST00000332503.6_cds_1_0_chr17_48576722_r	UCEC	TCGA-B5-A5OC-01A	A5OC	synonymous_variants
ENSG00000170271	371.19462883839344	-2.337545967170346	0.6301888103131835	-3.709278757280157	0.00020785049074225064	0.02860391961560584	1.5435744511089986	ENST00000336314.9_cds_18_0_chr5_154813887_f	UCEC	TCGA-AX-A0J0-01A,TCGA-B5-A3FA-01A,TCGA-EO-A22X-01A	A0J0,A3FA,A22X	synonymous_variants
ENSG00000125409	55.51532825795819	-4.760395922041418	1.2357256988146328	-3.852307940676331	0.00011700974439306239	0.008235943705315382	2.0842866305526035	ENST00000338696.6_cds_3_0_chr17_15314087_r	UCEC	TCGA-AP-A1DV-01A,TCGA-DF-A2KU-01A,TCGA-A5-A0G2-01A	A1DV,A2KU,A0G2	synonymous_variants
ENSG00000110076	315.5929143105652	-4.855941756436268	1.5243757911986684	-3.1855279941292403	0.001444901239431213	0.045471277160617364	1.342262847509889	ENST00000354024.7_cds_8_0_chr11_64736753_r	UCEC	TCGA-AJ-A3BG-01A	A3BG	synonymous_variants
ENSG00000124780	26.96051510502956	-2.0089096456119964	0.6105788942125748	-3.290172104954202	0.001001261213409635	0.023792323481873268	1.6235631440878606	ENST00000359534.4_cds_4_0_chr6_39190890_r	UCEC	TCGA-D1-A163-01A,TCGA-FI-A2D0-01A,TCGA-D1-A167-01A,TCGA-AX-A2HC-01A,TCGA-A5-A2K5-01A,TCGA-AP-A1DV-01A,TCGA-D1-A167-01A,TCGA-AX-A1CE-01A	A163,A2D0,A167,A2HC,A2K5,A1DV,A167,A1CE	synonymous_variants
ENSG00000076716	2294.4687169289546	-4.779137560293839	1.2948399846224417	-3.690909778081477	0.00022345339193787547	0.013890783948443427	1.8572732434722066	ENST00000370828.4_cds_7_0_chrX_133303166_r	UCEC	TCGA-A5-A0G2-01A	A0G2	synonymous_variants
ENSG00000114923	505.93396118119205	-2.9652329442549177	0.636352898263006	-4.659730398571047	3.166238150102285e-06	0.0031397545031314703	2.5031043080106823	ENST00000373873.8_cds_1_0_chr2_219568055_r	UCEC	TCGA-D1-A177-01A,TCGA-AP-A1DV-01A,TCGA-A5-A0G1-01A,TCGA-B5-A11Y-01A	A177,A1DV,A0G1,A11Y	synonymous_variants
ENSG00000142798	7813.591521717862	-4.959005509215335	1.2870500004318515	-3.8530014432628183	0.00011667870244941203	0.030935106295899944	1.509548387365219	ENST00000374695.8_cds_78_0_chr1_21833467_r	UCEC	TCGA-A5-A2K3-01A	A2K3	synonymous_variants
ENSG00000151376	431.3249738533653	-2.670394283811169	0.5289611560599838	-5.048375014342922	4.455838313182828e-07	0.0006656279800176282	3.1767684305396626	ENST00000393324.7_cds_10_0_chr11_86447065_r	UCEC	TCGA-E6-A1LX-01A,TCGA-FI-A2D5-01A,TCGA-D1-A17Q-01A,TCGA-AX-A2HC-01A	A1LX,A2D5,A17Q,A2HC	synonymous_variants
ENSG00000178623	431.6381810814272	-3.3676704396469668	0.7040410109219588	-4.783344133940324	1.724025875884304e-06	0.002563724116298418	2.5911287112966206	ENST00000407714.2_cds_1_0_chr2_240629953_f	UCEC	TCGA-AX-A1C9-01A,TCGA-EY-A1GI-01A,TCGA-AX-A2HC-01A,TCGA-BS-A0UV-01A,TCGA-FI-A2D5-01A	A1C9,A1GI,A2HC,A0UV,A2D5	synonymous_variants
ENSG00000149328	1332.073625522961	-5.804252466439407	1.162692008590173	-4.992080812077979	5.973225142956021e-07	0.0344171259511983	1.4632253988442947	ENST00000534548.7_cds_15_0_chr11_134192689_r	UCEC	TCGA-D1-A103-01A	A103	synonymous_variants
ENSG00000265763	19.712163677389846	-2.7674979283691865	0.8262388635909564	-3.3495131375704483	0.0008095371650795839	0.04934803635464297	1.3067301239935332	ENST00000585316.3_cds_1_0_chr10_47367807_r	UCEC	TCGA-AP-A1DK-01A,TCGA-EY-A2OM-01A,TCGA-EO-A22R-01A,TCGA-E6-A1LX-01A,TCGA-AP-A1DV-01A,TCGA-E6-A2P9-01A,TCGA-B5-A3FC-01A	A1DK,A2OM,A22R,A1LX,A1DV,A2P9,A3FC	synonymous_variants
ENSG00000124466	349.91168205493244	-5.063176752775198	1.3223726006585943	-3.828857880338366	0.0001287393198713788	0.014529785997897338	1.8377407821656213	ENST00000599242.1_cds_2_0_chr19_43502101_r	UCEC	TCGA-AP-A056-01A,TCGA-A5-A0G2-01A	A056,A0G2	synonymous_variants
ENSG00000030110	760.4829188728905	-2.2157458768406704	0.7518813595312026	-2.9469355088443554	0.003209401301110956	0.043096613304964476	1.3655568570029744	ENST00000605930.3_cds_49_0_chr6_33689238_f	UCEC	TCGA-AX-A2HC-01A	A2HC	synonymous_variants
ENSG00000096433	3689.560653411794	-5.738698815175798	1.1718129409817837	-4.897282334472025	9.717117547816772e-07	8.357147958973574e-05	4.07794190880603	ENST00000605930.3_cds_49_0_chr6_33689238_f	UCEC	TCGA-AX-A2HC-01A	A2HC	synonymous_variants
ENSG00000162913	67.02769116038233	-2.341378992496261	0.67657431076439	-3.4606383293669296	0.0005388962851557192	0.023949364340675114	1.6207060090552945	ENST00000636476.2_cds_48_0_chr1_228315847_f	UCEC	TCGA-A5-A0G1-01A,TCGA-E6-A1LX-01A,TCGA-A5-A0G1-01A,TCGA-EO-A3B0-01A,TCGA-EO-A22U-01A,TCGA-AP-A1DV-01A	A0G1,A1LX,A0G1,A3B0,A22U,A1DV	synonymous_variants
ENSG00000049283	455.4805439291781	-8.66314113313871	2.262628753322368	-3.8287947682172976	0.00012877233352631963	0.005630723583835381	2.2494357919560124	ENST00000017003.7_cds_7_0_chr17_50356511_f	UCS	all_patients_in_EE	all_patients_in_EE	all_variants
ENSG00000167107	2684.1295277267386	-2.8262165765715035	0.7740277725338467	-3.651311589659942	0.00026090446814804746	0.009232197606047961	2.034694908445517	ENST00000017003.7_cds_7_0_chr17_50356511_f	UCS	all_patients_in_EE	all_patients_in_EE	all_variants
ENSG00000055118	2383.344304786955	-5.669134805835992	1.3930726806264357	-4.0695183278497	4.7110433743880454e-05	0.00646946303752379	2.1891317640790398	ENST00000262186.10_cds_7_0_chr7_150950921_r	UCS	all_patients_in_EE	all_patients_in_EE	all_variants
ENSG00000140941	3479.2851108071172	1.5071772230129818	0.47448955756457334	3.17641810864904	0.0014910588021880204	0.027773948665325128	1.5563623715406325	ENST00000268616.9_cds_11_0_chr16_87411516_r	UCS	all_patients_in_EE	all_patients_in_EE	all_variants
ENSG00000124440	5544.592428740826	-8.809317510252358	1.609555090203239	-5.473138237933815	4.4213494238360146e-08	1.3311161011270231e-05	4.875784063323359	ENST00000300862.7_cds_6_0_chr19_46312161_f	UCS	all_patients_in_EE	all_patients_in_EE	all_variants
ENSG00000141519	643.8770801810202	-3.1597808845538684	0.8759113727893277	-3.6074207764783206	0.0003092559202725514	0.010440229734936409	1.9812899446749983	ENST00000310924.7_cds_2_0_chr17_80010160_r	UCS	all_patients_in_EE	all_patients_in_EE	all_variants
ENSG00000119866	1983.9030482643332	-5.256980782028815	1.0441683559849853	-5.03461032111991	4.788218593884354e-07	0.001036709178308386	2.9843430565035622	ENST00000356842.9_cds_3_0_chr2_60460682_r	UCS	all_patients_in_EE	all_patients_in_EE	all_variants
ENSG00000247077	3633.6035867788905	2.0742255042083078	0.6377355242935917	3.2524854350961405	0.001144004587336208	0.046844689024232763	1.3293396397434294	ENST00000357997.10_cds_1_0_chr12_132754675_r	UCS	all_patients_in_EE	all_patients_in_EE	all_variants
ENSG00000185519	111.70793138738122	-4.312096620803948	1.3830014852990837	-3.117926239877774	0.0018212837814873194	0.031734228317850686	1.4984720579731212	ENST00000358432.8_cds_15_0_chr1_16129434_r	UCS	all_patients_in_EE	all_patients_in_EE	all_variants
ENSG00000076716	5335.1065114094035	-4.552794959757863	1.096093354606856	-4.153656201474597	3.272046728723546e-05	0.012584007757525975	1.9001810226599058	ENST00000370828.4_cds_7_0_chrX_133303166_r	UCS	all_patients_in_EE	all_patients_in_EE	all_variants
ENSG00000101098	2170.9635550485737	-8.031408007350048	1.6778660041035205	-4.786680216243615	1.695626824098997e-06	0.002686131677064922	2.57087270156269	ENST00000372861.5_cds_1_0_chr20_44750129_f	UCS	all_patients_in_EE	all_patients_in_EE	all_variants
ENSG00000114948	772.5080149284698	-5.346903969195993	0.8900232762671305	-6.007600151337143	1.882894986487356e-09	1.919401351280061e-05	4.71683420378396	ENST00000374423.9_cds_4_0_chr2_206304717_f	UCS	all_patients_in_EE	all_patients_in_EE	all_variants
ENSG00000204291	4205.606453821642	-4.5061615050756725	1.3684125786117263	-3.2929845687674373	0.00099129915124513	0.028496145303517115	1.5452138833821372	ENST00000375001.8_cds_2_0_chr9_98985565_f	UCS	all_patients_in_EE	all_patients_in_EE	all_variants
ENSG00000132256	869.3067307644283	-3.9300849604361714	0.7719541457751827	-5.09108602103516	3.560184548667685e-07	0.0002923386205729325	3.534113806627678	ENST00000396847.7_cds_1_0_chr11_5679761_r	UCS	all_patients_in_EE	all_patients_in_EE	all_variants
ENSG00000111261	1355.9091180806017	-3.759426563499353	1.1513849990923193	-3.2651342222306634	0.0010941221673320405	0.023122616344134553	1.6359630266730765	ENST00000535902.6_cds_3_0_chr12_12330027_r	UCS	all_patients_in_EE	all_patients_in_EE	all_variants
ENSG00000186020	1286.4590836954858	-5.0279161491265585	0.960359678304982	-5.235451115566141	1.645823820047379e-07	0.00047512190645067755	3.3231949450989666	ENST00000588268.6_cds_5_0_chr19_36638653_r	UCS	all_patients_in_EE	all_patients_in_EE	all_variants
ENSG00000124440	5544.592428740826	-8.809317510252358	1.609555090203239	-5.473138237933815	4.4213494238360146e-08	1.3311161011270231e-05	4.875784063323359	ENST00000300862.7_cds_6_0_chr19_46312161_f	UCS	TCGA-N7-A4Y0-01A	A4Y0	synonymous_variants
ENSG00000119866	1983.9030482643332	-5.256980782028815	1.0441683559849853	-5.03461032111991	4.788218593884354e-07	0.001036709178308386	2.9843430565035622	ENST00000356842.9_cds_3_0_chr2_60460682_r	UCS	TCGA-ND-A4WC-01A	A4WC	synonymous_variants
ENSG00000185519	111.70793138738122	-4.312096620803948	1.3830014852990837	-3.117926239877774	0.0018212837814873194	0.031734228317850686	1.4984720579731212	ENST00000358432.8_cds_15_0_chr1_16129434_r	UCS	TCGA-N7-A4Y0-01A	A4Y0	synonymous_variants
ENSG00000111261	1355.9091180806017	-3.759426563499353	1.1513849990923193	-3.2651342222306634	0.0010941221673320405	0.023122616344134553	1.6359630266730765	ENST00000535902.6_cds_3_0_chr12_12330027_r	UCS	TCGA-N7-A4Y0-01A	A4Y0	synonymous_variants
ENSG00000186020	1286.4590836954858	-5.0279161491265585	0.960359678304982	-5.235451115566141	1.645823820047379e-07	0.00047512190645067755	3.3231949450989666	ENST00000588268.6_cds_5_0_chr19_36638653_r	UCS	TCGA-ND-A4WC-01A	A4WC	synonymous_variants
