# Supplementary material for: Exonic enhancers are a widespread class of dual-function regulatory elements
Source: Nat Commun. 2026 Apr 2;17:4755. doi: 10.1038/s41467-026-71220-6 (PMC13216554; doi:10.1038/s41467-026-71220-6)
Supplement: Supplementary file 7 — Supplementary Data 5 [file 41467_2026_71220_MOESM7_ESM.zip]

Archive with 5 entries (4 files):
- ExonsEnhancers_all_species/
- ExonsEnhancers_all_species/dm6_EE.bed
- ExonsEnhancers_all_species/hg38_EE.bed
- ExonsEnhancers_all_species/mm39_EE.bed
- ExonsEnhancers_all_species/tair10_EE.bed
