# Supplementary material for: Exonic enhancers are a widespread class of dual-function regulatory elements
Source: Nat Commun. 2026 Apr 2;17:4755. doi: 10.1038/s41467-026-71220-6 (PMC13216554; doi:10.1038/s41467-026-71220-6)
Supplement: Supplementary file 7 — Supplementary Data 5 [file 41467_2026_71220_MOESM7_ESM.zip › ExonsEnhancers_all_species/dm6_EE.bed]

chr2L	12285	12928	FBtr0078166_cds_5_0_chr2L_12286_r	0	-
chr2L	14932	15648	FBtr0078167_cds_2_0_chr2L_14933_r	0	-
chr2L	14932	15711	FBtr0078166_cds_2_0_chr2L_14933_r	0	-
chr2L	22993	23873	FBtr0113008_cds_2_0_chr2L_22994_r	0	-
chr2L	26520	26688	FBtr0078163_cds_12_0_chr2L_26521_r	0	-
chr2L	27052	27490	FBtr0078163_cds_10_0_chr2L_27053_r	0	-
chr2L	28014	28240	FBtr0078163_cds_9_0_chr2L_28015_r	0	-
chr2L	28732	28926	FBtr0078163_cds_8_0_chr2L_28733_r	0	-
chr2L	30393	33270	FBtr0078164_cds_7_0_chr2L_30394_r	0	-
chr2L	33844	34288	FBtr0078163_cds_6_0_chr2L_33845_r	0	-
chr2L	34719	35212	FBtr0078163_cds_4_0_chr2L_34720_r	0	-
chr2L	39300	39857	FBtr0078163_cds_2_0_chr2L_39301_r	0	-
chr2L	68084	70549	FBtr0078100_cds_3_0_chr2L_68085_f	0	+
chr2L	75077	76098	FBtr0078101_cds_2_0_chr2L_75078_f	0	+
chr2L	75279	76098	FBtr0331680_cds_3_0_chr2L_75280_f	0	+
chr2L	83267	84277	FBtr0290323_cds_1_0_chr2L_83268_r	0	-
chr2L	98526	99723	FBtr0078103_cds_5_0_chr2L_98527_f	0	+
chr2L	101248	101619	FBtr0078103_cds_10_0_chr2L_101249_f	0	+
chr2L	103005	103434	FBtr0078104_cds_1_0_chr2L_103006_f	0	+
chr2L	104472	104947	FBtr0301452_cds_4_0_chr2L_104473_r	0	-
chr2L	105511	105915	FBtr0301452_cds_1_0_chr2L_105512_r	0	-
chr2L	111906	112019	FBtr0089428_cds_5_0_chr2L_111907_f	0	+
chr2L	112689	113369	FBtr0089429_cds_5_0_chr2L_112690_f	0	+
chr2L	117819	118076	FBtr0078156_cds_8_0_chr2L_117820_r	0	-
chr2L	118360	118874	FBtr0078156_cds_6_0_chr2L_118361_r	0	-
chr2L	123128	123629	FBtr0078153_cds_7_0_chr2L_123129_r	0	-
chr2L	124086	124920	FBtr0078153_cds_4_0_chr2L_124087_r	0	-
chr2L	138694	139198	FBtr0302194_cds_4_0_chr2L_138695_r	0	-
chr2L	139740	139954	FBtr0302195_cds_1_0_chr2L_139741_r	0	-
chr2L	144373	145910	FBtr0301929_cds_8_0_chr2L_144374_r	0	-
chr2L	148337	148825	FBtr0301929_cds_2_0_chr2L_148338_r	0	-
chr2L	156735	157541	FBtr0078119_cds_2_0_chr2L_156736_f	0	+
chr2L	162822	163001	FBtr0078121_cds_1_0_chr2L_162823_f	0	+
chr2L	183760	185082	FBtr0078121_cds_2_0_chr2L_183761_f	0	+
chr2L	185151	186123	FBtr0078121_cds_3_0_chr2L_185152_f	0	+
chr2L	186192	186855	FBtr0332336_cds_5_0_chr2L_186193_f	0	+
chr2L	186192	187016	FBtr0078121_cds_4_0_chr2L_186193_f	0	+
chr2L	187481	199575	FBtr0078121_cds_5_0_chr2L_187482_f	0	+
chr2L	200741	201061	FBtr0078121_cds_9_0_chr2L_200742_f	0	+
chr2L	201126	201414	FBtr0078121_cds_10_0_chr2L_201127_f	0	+
chr2L	205271	205943	FBtr0078146_cds_2_0_chr2L_205272_r	0	-
chr2L	208728	209858	FBtr0078125_cds_2_0_chr2L_208729_f	0	+
chr2L	212184	214942	FBtr0078144_cds_17_0_chr2L_212185_r	0	-
chr2L	215033	215676	FBtr0078144_cds_16_0_chr2L_215034_r	0	-
chr2L	216631	218885	FBtr0078144_cds_12_0_chr2L_216632_r	0	-
chr2L	226115	226508	FBtr0078144_cds_11_0_chr2L_226116_r	0	-
chr2L	227371	228281	FBtr0299837_cds_9_0_chr2L_227372_r	0	-
chr2L	229172	229382	FBtr0078144_cds_8_0_chr2L_229173_r	0	-
chr2L	230757	231034	FBtr0078144_cds_6_0_chr2L_230758_r	0	-
chr2L	234236	242143	FBtr0078144_cds_2_0_chr2L_234237_r	0	-
chr2L	263781	266688	FBtr0078142_cds_0_0_chr2L_263782_r	0	-
chr2L	269457	270606	FBtr0078127_cds_1_0_chr2L_269458_f	0	+
chr2L	270660	271314	FBtr0078127_cds_2_0_chr2L_270661_f	0	+
chr2L	274946	275251	FBtr0300804_cds_3_0_chr2L_274947_r	0	-
chr2L	275318	276497	FBtr0300804_cds_2_0_chr2L_275319_r	0	-
chr2L	278642	279124	FBtr0078129_cds_2_0_chr2L_278643_f	0	+
chr2L	280109	281514	FBtr0078129_cds_5_0_chr2L_280110_f	0	+
chr2L	282171	282505	FBtr0078137_cds_1_0_chr2L_282172_r	0	-
chr2L	283885	284210	FBtr0078135_cds_2_0_chr2L_283886_r	0	-
chr2L	299061	299918	FBtr0331205_cds_1_0_chr2L_299062_f	0	+
chr2L	302025	302659	FBtr0331205_cds_2_0_chr2L_302026_f	0	+
chr2L	327573	329622	FBtr0330696_cds_0_0_chr2L_327574_r	0	-
chr2L	328592	329625	FBtr0330695_cds_0_0_chr2L_328593_r	0	-
chr2L	342865	343729	FBtr0078047_cds_12_0_chr2L_342866_f	0	+
chr2L	344023	344489	FBtr0078049_cds_13_0_chr2L_344024_f	0	+
chr2L	344554	344947	FBtr0078047_cds_14_0_chr2L_344555_f	0	+
chr2L	356366	356837	FBtr0078094_cds_2_0_chr2L_356367_r	0	-
chr2L	384550	384894	FBtr0078053_cds_1_0_chr2L_384551_f	0	+
chr2L	386307	386576	FBtr0078053_cds_3_0_chr2L_386308_f	0	+
chr2L	386702	387270	FBtr0078053_cds_4_0_chr2L_386703_f	0	+
chr2L	396733	398866	FBtr0078093_cds_4_0_chr2L_396734_r	0	-
chr2L	410126	411060	FBtr0089488_cds_5_0_chr2L_410127_r	0	-
chr2L	416788	417634	FBtr0078055_cds_2_0_chr2L_416789_f	0	+
chr2L	443225	446583	FBtr0078059_cds_4_0_chr2L_443226_f	0	+
chr2L	446641	447249	FBtr0078059_cds_5_0_chr2L_446642_f	0	+
chr2L	449434	450540	FBtr0078087_cds_2_0_chr2L_449435_r	0	-
chr2L	456796	457338	FBtr0078061_cds_4_0_chr2L_456797_f	0	+
chr2L	456972	457338	FBtr0331230_cds_5_0_chr2L_456973_f	0	+
chr2L	457627	458390	FBtr0078061_cds_6_0_chr2L_457628_f	0	+
chr2L	460514	464933	FBtr0310034_cds_1_0_chr2L_460515_r	0	-
chr2L	474053	474765	FBtr0078062_cds_2_0_chr2L_474054_f	0	+
chr2L	475232	475802	FBtr0078062_cds_4_0_chr2L_475233_f	0	+
chr2L	536022	536966	FBtr0078063_cds_2_0_chr2L_536023_f	0	+
chr2L	537036	537431	FBtr0078063_cds_3_0_chr2L_537037_f	0	+
chr2L	537862	539249	FBtr0078063_cds_5_0_chr2L_537863_f	0	+
chr2L	539517	539956	FBtr0078063_cds_7_0_chr2L_539518_f	0	+
chr2L	539517	540019	FBtr0329895_cds_7_0_chr2L_539518_f	0	+
chr2L	545815	546443	FBtr0078064_cds_2_0_chr2L_545816_f	0	+
chr2L	546564	546953	FBtr0078064_cds_3_0_chr2L_546565_f	0	+
chr2L	549025	549215	FBtr0112854_cds_0_0_chr2L_549026_r	0	-
chr2L	551157	551857	FBtr0078079_cds_0_0_chr2L_551158_r	0	-
chr2L	553936	554274	FBtr0078078_cds_5_0_chr2L_553937_r	0	-
chr2L	554335	555446	FBtr0078078_cds_4_0_chr2L_554336_r	0	-
chr2L	555509	557665	FBtr0078078_cds_3_0_chr2L_555510_r	0	-
chr2L	557942	558541	FBtr0078078_cds_1_0_chr2L_557943_r	0	-
chr2L	566679	567030	FBtr0078075_cds_1_0_chr2L_566680_r	0	-
chr2L	578483	579250	FBtr0078070_cds_2_0_chr2L_578484_f	0	+
chr2L	584178	584445	FBtr0343220_cds_2_0_chr2L_584179_r	0	-
chr2L	592271	592633	FBtr0343220_cds_1_0_chr2L_592272_r	0	-
chr2L	593587	594380	FBtr0343221_cds_0_0_chr2L_593588_r	0	-
chr2L	640958	644314	FBtr0078045_cds_11_0_chr2L_640959_r	0	-
chr2L	647988	648361	FBtr0078045_cds_9_0_chr2L_647989_r	0	-
chr2L	652785	653288	FBtr0078045_cds_5_0_chr2L_652786_r	0	-
chr2L	656711	657384	FBtr0078045_cds_2_0_chr2L_656712_r	0	-
chr2L	705870	707766	FBtr0078045_cds_1_0_chr2L_705871_r	0	-
chr2L	738507	738837	FBtr0078043_cds_5_0_chr2L_738508_r	0	-
chr2L	753118	753730	FBtr0078001_cds_0_0_chr2L_753119_f	0	+
chr2L	754486	754630	FBtr0078001_cds_1_0_chr2L_754487_f	0	+
chr2L	755828	756080	FBtr0078001_cds_3_0_chr2L_755829_f	0	+
chr2L	756667	757030	FBtr0078001_cds_4_0_chr2L_756668_f	0	+
chr2L	759678	760913	FBtr0078001_cds_9_0_chr2L_759679_f	0	+
chr2L	786732	788178	FBtr0078042_cds_2_0_chr2L_786733_r	0	-
chr2L	813456	813893	FBtr0078041_cds_4_0_chr2L_813457_r	0	-
chr2L	814242	815221	FBtr0078041_cds_2_0_chr2L_814243_r	0	-
chr2L	822857	823569	FBtr0078012_cds_1_0_chr2L_822858_f	0	+
chr2L	829535	829971	FBtr0078014_cds_1_0_chr2L_829536_f	0	+
chr2L	830144	830349	FBtr0078013_cds_2_0_chr2L_830145_f	0	+
chr2L	830737	831083	FBtr0078013_cds_3_0_chr2L_830738_f	0	+
chr2L	831713	831923	FBtr0078013_cds_5_0_chr2L_831714_f	0	+
chr2L	835703	836171	FBtr0302120_cds_2_0_chr2L_835704_r	0	-
chr2L	836545	837378	FBtr0078037_cds_1_0_chr2L_836546_r	0	-
chr2L	853544	854383	FBtr0078016_cds_2_0_chr2L_853545_f	0	+
chr2L	860763	861357	FBtr0078018_cds_1_0_chr2L_860764_f	0	+
chr2L	862562	864134	FBtr0078031_cds_3_0_chr2L_862563_r	0	-
chr2L	864397	864794	FBtr0078031_cds_1_0_chr2L_864398_r	0	-
chr2L	872207	873539	FBtr0091489_cds_3_0_chr2L_872208_f	0	+
chr2L	872207	873718	FBtr0091486_cds_4_0_chr2L_872208_f	0	+
chr2L	875037	876737	FBtr0091489_cds_4_0_chr2L_875038_f	0	+
chr2L	878391	878773	FBtr0332181_cds_13_0_chr2L_878392_r	0	-
chr2L	878837	879799	FBtr0332181_cds_12_0_chr2L_878838_r	0	-
chr2L	879864	880914	FBtr0332181_cds_11_0_chr2L_879865_r	0	-
chr2L	880973	881585	FBtr0332181_cds_10_0_chr2L_880974_r	0	-
chr2L	881647	881947	FBtr0332181_cds_9_0_chr2L_881648_r	0	-
chr2L	882047	882604	FBtr0332181_cds_8_0_chr2L_882048_r	0	-
chr2L	883364	883991	FBtr0332181_cds_5_0_chr2L_883365_r	0	-
chr2L	915814	916231	FBtr0336969_cds_7_0_chr2L_915815_f	0	+
chr2L	916706	917387	FBtr0336969_cds_9_0_chr2L_916707_f	0	+
chr2L	951586	952142	FBtr0077949_cds_3_0_chr2L_951587_f	0	+
chr2L	952255	953333	FBtr0077949_cds_4_0_chr2L_952256_f	0	+
chr2L	956403	956792	FBtr0077949_cds_7_0_chr2L_956404_f	0	+
chr2L	1013952	1014484	FBtr0301416_cds_10_0_chr2L_1013953_r	0	-
chr2L	1015314	1015927	FBtr0301416_cds_6_0_chr2L_1015315_r	0	-
chr2L	1016138	1017641	FBtr0301416_cds_4_0_chr2L_1016139_r	0	-
chr2L	1033686	1034190	FBtr0301417_cds_2_0_chr2L_1033687_r	0	-
chr2L	1037378	1038422	FBtr0077951_cds_0_0_chr2L_1037379_f	0	+
chr2L	1052330	1052495	FBtr0077993_cds_3_0_chr2L_1052331_r	0	-
chr2L	1052565	1053053	FBtr0077993_cds_2_0_chr2L_1052566_r	0	-
chr2L	1061233	1062146	FBtr0077993_cds_1_0_chr2L_1061234_r	0	-
chr2L	1078624	1079065	FBtr0077952_cds_1_0_chr2L_1078625_f	0	+
chr2L	1084018	1084836	FBtr0332570_cds_8_0_chr2L_1084019_r	0	-
chr2L	1084893	1085136	FBtr0332570_cds_7_0_chr2L_1084894_r	0	-
chr2L	1085523	1085680	FBtr0332570_cds_5_0_chr2L_1085524_r	0	-
chr2L	1087694	1087862	FBtr0332570_cds_2_0_chr2L_1087695_r	0	-
chr2L	1103878	1105101	FBtr0077989_cds_6_0_chr2L_1103879_r	0	-
chr2L	1105158	1106298	FBtr0077989_cds_5_0_chr2L_1105159_r	0	-
chr2L	1106355	1107106	FBtr0077989_cds_4_0_chr2L_1106356_r	0	-
chr2L	1111453	1111967	FBtr0077954_cds_4_0_chr2L_1111454_f	0	+
chr2L	1131263	1131953	FBtr0077956_cds_2_0_chr2L_1131264_f	0	+
chr2L	1138620	1139067	FBtr0077957_cds_1_0_chr2L_1138621_f	0	+
chr2L	1139482	1139763	FBtr0077957_cds_3_0_chr2L_1139483_f	0	+
chr2L	1145443	1146472	FBtr0077958_cds_1_0_chr2L_1145444_f	0	+
chr2L	1146538	1146825	FBtr0077958_cds_2_0_chr2L_1146539_f	0	+
chr2L	1149650	1150069	FBtr0077985_cds_3_0_chr2L_1149651_r	0	-
chr2L	1152176	1152700	FBtr0100022_cds_3_0_chr2L_1152177_r	0	-
chr2L	1152770	1153318	FBtr0100022_cds_2_0_chr2L_1152771_r	0	-
chr2L	1153385	1153731	FBtr0100023_cds_3_0_chr2L_1153386_r	0	-
chr2L	1154551	1155053	FBtr0100023_cds_1_0_chr2L_1154552_r	0	-
chr2L	1159755	1160100	FBtr0077961_cds_1_0_chr2L_1159756_f	0	+
chr2L	1160443	1161219	FBtr0077981_cds_4_0_chr2L_1160444_r	0	-
chr2L	1161289	1161869	FBtr0077981_cds_3_0_chr2L_1161290_r	0	-
chr2L	1168011	1168638	FBtr0077980_cds_2_0_chr2L_1168012_r	0	-
chr2L	1171029	1171643	FBtr0077979_cds_2_0_chr2L_1171030_r	0	-
chr2L	1175578	1176043	FBtr0077966_cds_8_0_chr2L_1175579_f	0	+
chr2L	1176941	1177191	FBtr0077966_cds_10_0_chr2L_1176942_f	0	+
chr2L	1178840	1179069	FBtr0077968_cds_3_0_chr2L_1178841_f	0	+
chr2L	1180512	1180926	FBtr0077968_cds_9_0_chr2L_1180513_f	0	+
chr2L	1181854	1182104	FBtr0077968_cds_11_0_chr2L_1181855_f	0	+
chr2L	1182494	1183471	FBtr0077978_cds_1_0_chr2L_1182495_r	0	-
chr2L	1191683	1191909	FBtr0077972_cds_2_0_chr2L_1191684_f	0	+
chr2L	1219656	1220035	FBtr0299796_cds_1_0_chr2L_1219657_f	0	+
chr2L	1228713	1229185	FBtr0299796_cds_6_0_chr2L_1228714_f	0	+
chr2L	1273584	1273778	FBtr0077921_cds_1_0_chr2L_1273585_f	0	+
chr2L	1284605	1284890	FBtr0077921_cds_3_0_chr2L_1284606_f	0	+
chr2L	1285744	1287049	FBtr0077921_cds_6_0_chr2L_1285745_f	0	+
chr2L	1289454	1289728	FBtr0077921_cds_10_0_chr2L_1289455_f	0	+
chr2L	1344615	1344885	FBtr0077924_cds_0_0_chr2L_1344616_f	0	+
chr2L	1381443	1382632	FBtr0329985_cds_13_0_chr2L_1381444_r	0	-
chr2L	1381611	1382632	FBtr0077941_cds_13_0_chr2L_1381612_r	0	-
chr2L	1384926	1385212	FBtr0077941_cds_12_0_chr2L_1384927_r	0	-
chr2L	1390892	1391298	FBtr0077941_cds_8_0_chr2L_1390893_r	0	-
chr2L	1391586	1392524	FBtr0077941_cds_6_0_chr2L_1391587_r	0	-
chr2L	1394473	1394758	FBtr0077941_cds_3_0_chr2L_1394474_r	0	-
chr2L	1395902	1396005	FBtr0077941_cds_2_0_chr2L_1395903_r	0	-
chr2L	1498665	1499421	FBtr0077936_cds_3_0_chr2L_1498666_r	0	-
chr2L	1501096	1501872	FBtr0077933_cds_2_0_chr2L_1501097_r	0	-
chr2L	1584989	1586788	FBtr0077917_cds_1_0_chr2L_1584990_r	0	-
chr2L	1600633	1600825	FBtr0310017_cds_2_0_chr2L_1600634_f	0	+
chr2L	1600961	1601912	FBtr0310017_cds_3_0_chr2L_1600962_f	0	+
chr2L	1602321	1602657	FBtr0310017_cds_4_0_chr2L_1602322_f	0	+
chr2L	1605095	1605485	FBtr0310018_cds_8_0_chr2L_1605096_f	0	+
chr2L	1606389	1607617	FBtr0474154_cds_9_0_chr2L_1606390_f	0	+
chr2L	1613043	1613423	FBtr0077915_cds_1_0_chr2L_1613044_r	0	-
chr2L	1694546	1695376	FBtr0077877_cds_4_0_chr2L_1694547_f	0	+
chr2L	1695648	1696149	FBtr0077877_cds_6_0_chr2L_1695649_f	0	+
chr2L	1695648	1696857	FBtr0303933_cds_6_0_chr2L_1695649_f	0	+
chr2L	1708281	1708402	FBtr0077912_cds_7_0_chr2L_1708282_r	0	-
chr2L	1712144	1712542	FBtr0077911_cds_4_0_chr2L_1712145_r	0	-
chr2L	1713166	1714117	FBtr0077911_cds_2_0_chr2L_1713167_r	0	-
chr2L	1717877	1718151	FBtr0077910_cds_4_0_chr2L_1717878_r	0	-
chr2L	1725340	1726655	FBtr0077909_cds_1_0_chr2L_1725341_r	0	-
chr2L	1741700	1742076	FBtr0077885_cds_1_0_chr2L_1741701_f	0	+
chr2L	1744922	1745161	FBtr0077885_cds_5_0_chr2L_1744923_f	0	+
chr2L	1745718	1746029	FBtr0077885_cds_7_0_chr2L_1745719_f	0	+
chr2L	1747691	1747860	FBtr0077885_cds_8_0_chr2L_1747692_f	0	+
chr2L	1749741	1750086	FBtr0077885_cds_11_0_chr2L_1749742_f	0	+
chr2L	1825185	1825904	FBtr0473602_cds_2_0_chr2L_1825186_r	0	-
chr2L	1831791	1832366	FBtr0077894_cds_1_0_chr2L_1831792_r	0	-
chr2L	1842998	1844720	FBtr0089786_cds_2_0_chr2L_1842999_f	0	+
chr2L	1856429	1856810	FBtr0089786_cds_12_0_chr2L_1856430_f	0	+
chr2L	1858827	1859001	FBtr0077893_cds_11_0_chr2L_1858828_r	0	-
chr2L	1934478	1934898	FBtr0077811_cds_6_0_chr2L_1934479_f	0	+
chr2L	1934960	1935683	FBtr0077811_cds_7_0_chr2L_1934961_f	0	+
chr2L	1935738	1936991	FBtr0077811_cds_8_0_chr2L_1935739_f	0	+
chr2L	1937053	1937373	FBtr0077811_cds_9_0_chr2L_1937054_f	0	+
chr2L	1938864	1941393	FBtr0110883_cds_10_0_chr2L_1938865_f	0	+
chr2L	1942784	1942965	FBtr0077811_cds_18_0_chr2L_1942785_f	0	+
chr2L	1950794	1952879	FBtr0330202_cds_1_0_chr2L_1950795_r	0	-
chr2L	1950926	1952879	FBtr0330201_cds_1_0_chr2L_1950927_r	0	-
chr2L	1951055	1952879	FBtr0330200_cds_1_0_chr2L_1951056_r	0	-
chr2L	1984705	1985401	FBtr0077867_cds_4_0_chr2L_1984706_r	0	-
chr2L	1998231	1998720	FBtr0309285_cds_5_0_chr2L_1998232_r	0	-
chr2L	2000933	2001086	FBtr0309285_cds_4_0_chr2L_2000934_r	0	-
chr2L	2002668	2002920	FBtr0309285_cds_1_0_chr2L_2002669_r	0	-
chr2L	2006903	2007053	FBtr0077863_cds_1_0_chr2L_2006904_r	0	-
chr2L	2026767	2027210	FBtr0301066_cds_1_0_chr2L_2026768_f	0	+
chr2L	2027278	2027791	FBtr0301066_cds_2_0_chr2L_2027279_f	0	+
chr2L	2028302	2029028	FBtr0301066_cds_5_0_chr2L_2028303_f	0	+
chr2L	2039991	2040154	FBtr0077822_cds_1_0_chr2L_2039992_f	0	+
chr2L	2040421	2041573	FBtr0077822_cds_3_0_chr2L_2040422_f	0	+
chr2L	2041646	2042569	FBtr0077822_cds_4_0_chr2L_2041647_f	0	+
chr2L	2042913	2043183	FBtr0077822_cds_6_0_chr2L_2042914_f	0	+
chr2L	2046427	2047577	FBtr0077825_cds_3_0_chr2L_2046428_f	0	+
chr2L	2055326	2055517	FBtr0077826_cds_1_0_chr2L_2055327_f	0	+
chr2L	2061974	2062299	FBtr0300671_cds_5_0_chr2L_2061975_r	0	-
chr2L	2080207	2081066	FBtr0077827_cds_1_0_chr2L_2080208_f	0	+
chr2L	2094412	2094797	FBtr0300671_cds_1_0_chr2L_2094413_r	0	-
chr2L	2134438	2134967	FBtr0077828_cds_1_0_chr2L_2134439_f	0	+
chr2L	2135037	2136644	FBtr0077828_cds_2_0_chr2L_2135038_f	0	+
chr2L	2139727	2140312	FBtr0077853_cds_10_0_chr2L_2139728_r	0	-
chr2L	2141128	2141722	FBtr0077853_cds_8_0_chr2L_2141129_r	0	-
chr2L	2142641	2143391	FBtr0077853_cds_5_0_chr2L_2142642_r	0	-
chr2L	2148646	2149780	FBtr0077829_cds_1_0_chr2L_2148647_f	0	+
chr2L	2149841	2150261	FBtr0077829_cds_2_0_chr2L_2149842_f	0	+
chr2L	2153595	2154410	FBtr0077830_cds_5_0_chr2L_2153596_f	0	+
chr2L	2158164	2158405	FBtr0077850_cds_3_0_chr2L_2158165_r	0	-
chr2L	2159311	2160491	FBtr0077850_cds_1_0_chr2L_2159312_r	0	-
chr2L	2203907	2204599	FBtr0307523_cds_7_0_chr2L_2203908_r	0	-
chr2L	2204656	2205070	FBtr0307523_cds_6_0_chr2L_2204657_r	0	-
chr2L	2206799	2207491	FBtr0307522_cds_7_0_chr2L_2206800_r	0	-
chr2L	2207561	2207975	FBtr0307522_cds_6_0_chr2L_2207562_r	0	-
chr2L	2210248	2210869	FBtr0077845_cds_4_0_chr2L_2210249_r	0	-
chr2L	2210924	2211510	FBtr0077845_cds_3_0_chr2L_2210925_r	0	-
chr2L	2211772	2212091	FBtr0077845_cds_1_0_chr2L_2211773_r	0	-
chr2L	2218173	2219104	FBtr0077835_cds_3_0_chr2L_2218174_f	0	+
chr2L	2219160	2219716	FBtr0077835_cds_4_0_chr2L_2219161_f	0	+
chr2L	2219776	2220258	FBtr0077835_cds_5_0_chr2L_2219777_f	0	+
chr2L	2223704	2224526	FBtr0077836_cds_2_0_chr2L_2223705_f	0	+
chr2L	2224743	2225240	FBtr0077836_cds_4_0_chr2L_2224744_f	0	+
chr2L	2229877	2230126	FBtr0077840_cds_4_0_chr2L_2229878_f	0	+
chr2L	2231933	2232188	FBtr0329965_cds_6_0_chr2L_2231934_r	0	-
chr2L	2232256	2233047	FBtr0077810_cds_5_0_chr2L_2232257_r	0	-
chr2L	2233109	2233977	FBtr0077810_cds_4_0_chr2L_2233110_r	0	-
chr2L	2234408	2234868	FBtr0077810_cds_2_0_chr2L_2234409_r	0	-
chr2L	2234927	2235899	FBtr0077810_cds_1_0_chr2L_2234928_r	0	-
chr2L	2310125	2310427	FBtr0077799_cds_3_0_chr2L_2310126_r	0	-
chr2L	2323765	2324256	FBtr0344662_cds_1_0_chr2L_2323766_f	0	+
chr2L	2338764	2341094	FBtr0344662_cds_4_0_chr2L_2338765_f	0	+
chr2L	2346826	2347179	FBtr0344662_cds_5_0_chr2L_2346827_f	0	+
chr2L	2352801	2353462	FBtr0344662_cds_8_0_chr2L_2352802_f	0	+
chr2L	2353768	2354500	FBtr0344662_cds_10_0_chr2L_2353769_f	0	+
chr2L	2356430	2356931	FBtr0344662_cds_12_0_chr2L_2356431_f	0	+
chr2L	2361159	2361428	FBtr0077793_cds_1_0_chr2L_2361160_r	0	-
chr2L	2366320	2368213	FBtr0077762_cds_1_0_chr2L_2366321_f	0	+
chr2L	2368315	2368981	FBtr0077762_cds_2_0_chr2L_2368316_f	0	+
chr2L	2370268	2370520	FBtr0077792_cds_2_0_chr2L_2370269_r	0	-
chr2L	2377201	2378275	FBtr0077765_cds_1_0_chr2L_2377202_f	0	+
chr2L	2405501	2405738	FBtr0077769_cds_4_0_chr2L_2405502_f	0	+
chr2L	2406206	2406857	FBtr0077769_cds_5_0_chr2L_2406207_f	0	+
chr2L	2411285	2412026	FBtr0307079_cds_1_0_chr2L_2411286_r	0	-
chr2L	2416989	2417751	FBtr0112752_cds_1_0_chr2L_2416990_r	0	-
chr2L	2457661	2458560	FBtr0077771_cds_2_0_chr2L_2457662_f	0	+
chr2L	2490732	2491442	FBtr0077782_cds_3_0_chr2L_2490733_r	0	-
chr2L	2495569	2495888	FBtr0077777_cds_2_0_chr2L_2495570_f	0	+
chr2L	2496398	2497162	FBtr0077780_cds_3_0_chr2L_2496399_f	0	+
chr2L	2551396	2552329	FBtr0077750_cds_1_0_chr2L_2551397_r	0	-
chr2L	2571830	2572253	FBtr0077748_cds_2_0_chr2L_2571831_r	0	-
chr2L	2572314	2572666	FBtr0077748_cds_1_0_chr2L_2572315_r	0	-
chr2L	2582866	2583318	FBtr0077744_cds_3_0_chr2L_2582867_r	0	-
chr2L	2583533	2584198	FBtr0077744_cds_2_0_chr2L_2583534_r	0	-
chr2L	2610477	2611050	FBtr0114513_cds_1_0_chr2L_2610478_f	0	+
chr2L	2620432	2620561	FBtr0308746_cds_0_0_chr2L_2620433_f	0	+
chr2L	2650032	2652062	FBtr0332514_cds_1_0_chr2L_2650033_r	0	-
chr2L	2710498	2711916	FBtr0301682_cds_3_0_chr2L_2710499_f	0	+
chr2L	2718293	2718774	FBtr0301682_cds_5_0_chr2L_2718294_f	0	+
chr2L	2737031	2737321	FBtr0077705_cds_2_0_chr2L_2737032_f	0	+
chr2L	2737661	2737900	FBtr0077705_cds_4_0_chr2L_2737662_f	0	+
chr2L	2741107	2741482	FBtr0089749_cds_1_0_chr2L_2741108_f	0	+
chr2L	2741558	2743085	FBtr0089749_cds_2_0_chr2L_2741559_f	0	+
chr2L	2758549	2759224	FBtr0100383_cds_0_0_chr2L_2758550_r	0	-
chr2L	2761723	2763088	FBtr0077715_cds_3_0_chr2L_2761724_f	0	+
chr2L	2783067	2783274	FBtr0077726_cds_9_0_chr2L_2783068_r	0	-
chr2L	2792481	2792676	FBtr0077726_cds_5_0_chr2L_2792482_r	0	-
chr2L	2793315	2793587	FBtr0332219_cds_3_0_chr2L_2793316_r	0	-
chr2L	2809310	2810253	FBtr0077720_cds_1_0_chr2L_2809311_f	0	+
chr2L	2811148	2811528	FBtr0077720_cds_3_0_chr2L_2811149_f	0	+
chr2L	2814806	2815305	FBtr0113017_cds_2_0_chr2L_2814807_r	0	-
chr2L	2816717	2819574	FBtr0300382_cds_7_0_chr2L_2816718_r	0	-
chr2L	2820687	2821037	FBtr0300382_cds_3_0_chr2L_2820688_r	0	-
chr2L	2840996	2841502	FBtr0077619_cds_1_0_chr2L_2840997_f	0	+
chr2L	2846083	2846938	FBtr0300356_cds_1_0_chr2L_2846084_r	0	-
chr2L	2849731	2850277	FBtr0077686_cds_4_0_chr2L_2849732_r	0	-
chr2L	2867336	2867667	FBtr0077625_cds_6_0_chr2L_2867337_f	0	+
chr2L	2871003	2871688	FBtr0077685_cds_1_0_chr2L_2871004_r	0	-
chr2L	2880043	2880471	FBtr0077631_cds_1_0_chr2L_2880044_f	0	+
chr2L	2881381	2882104	FBtr0077680_cds_2_0_chr2L_2881382_r	0	-
chr2L	2881381	2882511	FBtr0077683_cds_2_0_chr2L_2881382_r	0	-
chr2L	2946708	2947435	FBtr0077632_cds_4_0_chr2L_2946709_f	0	+
chr2L	2947608	2948030	FBtr0077632_cds_5_0_chr2L_2947609_f	0	+
chr2L	2948204	2951111	FBtr0077632_cds_7_0_chr2L_2948205_f	0	+
chr2L	2961230	2961672	FBtr0077637_cds_3_0_chr2L_2961231_f	0	+
chr2L	2962585	2962865	FBtr0077637_cds_6_0_chr2L_2962586_f	0	+
chr2L	2963224	2964121	FBtr0330213_cds_7_0_chr2L_2963225_f	0	+
chr2L	2973428	2974604	FBtr0077641_cds_2_0_chr2L_2973429_f	0	+
chr2L	2980635	2985177	FBtr0077674_cds_4_0_chr2L_2980636_r	0	-
chr2L	2985640	2986150	FBtr0077674_cds_1_0_chr2L_2985641_r	0	-
chr2L	2990660	2991066	FBtr0077673_cds_3_0_chr2L_2990661_r	0	-
chr2L	2994673	2995070	FBtr0077644_cds_2_0_chr2L_2994674_f	0	+
chr2L	2995411	2996435	FBtr0273230_cds_3_0_chr2L_2995412_f	0	+
chr2L	2996501	2997059	FBtr0077644_cds_4_0_chr2L_2996502_f	0	+
chr2L	2997790	2998248	FBtr0077644_cds_6_0_chr2L_2997791_f	0	+
chr2L	3014955	3015462	FBtr0077646_cds_3_0_chr2L_3014956_f	0	+
chr2L	3019509	3019929	FBtr0077647_cds_2_0_chr2L_3019510_f	0	+
chr2L	3019986	3021227	FBtr0077647_cds_3_0_chr2L_3019987_f	0	+
chr2L	3024142	3025191	FBtr0077648_cds_2_0_chr2L_3024143_f	0	+
chr2L	3027338	3028308	FBtr0077669_cds_2_0_chr2L_3027339_r	0	-
chr2L	3033182	3033573	FBtr0300814_cds_2_0_chr2L_3033183_r	0	-
chr2L	3035020	3035242	FBtr0300814_cds_0_0_chr2L_3035021_r	0	-
chr2L	3040791	3041397	FBtr0077654_cds_2_0_chr2L_3040792_f	0	+
chr2L	3049391	3054623	FBtr0077657_cds_3_0_chr2L_3049392_f	0	+
chr2L	3060229	3066957	FBtr0077659_cds_2_0_chr2L_3060230_f	0	+
chr2L	3069569	3070731	FBtr0329907_cds_8_0_chr2L_3069570_r	0	-
chr2L	3069713	3070731	FBtr0077662_cds_10_0_chr2L_3069714_r	0	-
chr2L	3080993	3081268	FBtr0077662_cds_6_0_chr2L_3080994_r	0	-
chr2L	3147418	3147825	FBtr0077616_cds_3_0_chr2L_3147419_r	0	-
chr2L	3148046	3148737	FBtr0077616_cds_2_0_chr2L_3148047_r	0	-
chr2L	3160202	3160749	FBtr0077574_cds_1_0_chr2L_3160203_f	0	+
chr2L	3160809	3161199	FBtr0077574_cds_2_0_chr2L_3160810_f	0	+
chr2L	3183315	3183482	FBtr0112637_cds_11_0_chr2L_3183316_r	0	-
chr2L	3192463	3192886	FBtr0112637_cds_1_0_chr2L_3192464_r	0	-
chr2L	3270043	3270794	FBtr0301033_cds_2_0_chr2L_3270044_f	0	+
chr2L	3275954	3276472	FBtr0077608_cds_4_0_chr2L_3275955_r	0	-
chr2L	3276532	3277477	FBtr0077608_cds_3_0_chr2L_3276533_r	0	-
chr2L	3278156	3278606	FBtr0340589_cds_1_0_chr2L_3278157_r	0	-
chr2L	3295337	3295939	FBtr0077604_cds_7_0_chr2L_3295338_r	0	-
chr2L	3301122	3301615	FBtr0077604_cds_1_0_chr2L_3301123_r	0	-
chr2L	3309770	3310003	FBtr0077580_cds_1_0_chr2L_3309771_f	0	+
chr2L	3310623	3310976	FBtr0077580_cds_3_0_chr2L_3310624_f	0	+
chr2L	3321516	3322191	FBtr0077583_cds_3_0_chr2L_3321517_f	0	+
chr2L	3324648	3324881	FBtr0077584_cds_1_0_chr2L_3324649_f	0	+
chr2L	3325881	3326363	FBtr0077584_cds_4_0_chr2L_3325882_f	0	+
chr2L	3332002	3332415	FBtr0077586_cds_4_0_chr2L_3332003_f	0	+
chr2L	3336460	3337099	FBtr0089979_cds_5_0_chr2L_3336461_r	0	-
chr2L	3352475	3353392	FBtr0089979_cds_1_0_chr2L_3352476_r	0	-
chr2L	3360995	3361443	FBtr0112638_cds_8_0_chr2L_3360996_r	0	-
chr2L	3362415	3362718	FBtr0112641_cds_8_0_chr2L_3362416_r	0	-
chr2L	3363826	3364698	FBtr0306335_cds_1_0_chr2L_3363827_r	0	-
chr2L	3363826	3364940	FBtr0112638_cds_4_0_chr2L_3363827_r	0	-
chr2L	3374120	3375028	FBtr0113018_cds_1_0_chr2L_3374121_r	0	-
chr2L	3375084	3375408	FBtr0113018_cds_0_0_chr2L_3375085_r	0	-
chr2L	3405576	3405878	FBtr0077592_cds_7_0_chr2L_3405577_r	0	-
chr2L	3406459	3407147	FBtr0077592_cds_5_0_chr2L_3406460_r	0	-
chr2L	3407757	3408030	FBtr0077592_cds_2_0_chr2L_3407758_r	0	-
chr2L	3446348	3447089	FBtr0077516_cds_1_0_chr2L_3446349_f	0	+
chr2L	3453922	3454300	FBtr0077573_cds_7_0_chr2L_3453923_r	0	-
chr2L	3454358	3455101	FBtr0077573_cds_6_0_chr2L_3454359_r	0	-
chr2L	3455756	3456244	FBtr0077573_cds_2_0_chr2L_3455757_r	0	-
chr2L	3458253	3460075	FBtr0077519_cds_2_0_chr2L_3458254_f	0	+
chr2L	3463265	3463654	FBtr0077570_cds_2_0_chr2L_3463266_r	0	-
chr2L	3467850	3468897	FBtr0077569_cds_1_0_chr2L_3467851_r	0	-
chr2L	3495479	3495878	FBtr0077567_cds_14_0_chr2L_3495480_r	0	-
chr2L	3501617	3502126	FBtr0333252_cds_6_0_chr2L_3501618_r	0	-
chr2L	3502645	3503193	FBtr0077567_cds_4_0_chr2L_3502646_r	0	-
chr2L	3503250	3503592	FBtr0333258_cds_4_0_chr2L_3503251_r	0	-
chr2L	3503250	3504299	FBtr0077567_cds_3_0_chr2L_3503251_r	0	-
chr2L	3503688	3504299	FBtr0333258_cds_3_0_chr2L_3503689_r	0	-
chr2L	3509171	3509727	FBtr0077563_cds_1_0_chr2L_3509172_r	0	-
chr2L	3511087	3512328	FBtr0077562_cds_4_0_chr2L_3511088_r	0	-
chr2L	3512902	3513474	FBtr0077562_cds_2_0_chr2L_3512903_r	0	-
chr2L	3515719	3516268	FBtr0077525_cds_1_0_chr2L_3515720_f	0	+
chr2L	3516329	3516677	FBtr0077525_cds_2_0_chr2L_3516330_f	0	+
chr2L	3517432	3519463	FBtr0077561_cds_0_0_chr2L_3517433_r	0	-
chr2L	3520378	3521308	FBtr0077526_cds_0_0_chr2L_3520379_f	0	+
chr2L	3521367	3522372	FBtr0077526_cds_1_0_chr2L_3521368_f	0	+
chr2L	3523143	3523672	FBtr0077560_cds_1_0_chr2L_3523144_r	0	-
chr2L	3531253	3532016	FBtr0077529_cds_1_0_chr2L_3531254_f	0	+
chr2L	3532368	3532526	FBtr0077529_cds_2_0_chr2L_3532369_f	0	+
chr2L	3578296	3578708	FBtr0077558_cds_1_0_chr2L_3578297_r	0	-
chr2L	3604993	3606099	FBtr0077557_cds_1_0_chr2L_3604994_r	0	-
chr2L	3623261	3623881	FBtr0089304_cds_7_0_chr2L_3623262_r	0	-
chr2L	3625996	3627438	FBtr0089306_cds_1_0_chr2L_3625997_r	0	-
chr2L	3626336	3627438	FBtr0089307_cds_1_0_chr2L_3626337_r	0	-
chr2L	3684061	3684633	FBtr0302391_cds_5_0_chr2L_3684062_f	0	+
chr2L	3710101	3710681	FBtr0077541_cds_1_0_chr2L_3710102_r	0	-
chr2L	3714646	3716104	FBtr0077537_cds_2_0_chr2L_3714647_f	0	+
chr2L	3714805	3716104	FBtr0077538_cds_1_0_chr2L_3714806_f	0	+
chr2L	3722652	3723256	FBtr0089274_cds_7_0_chr2L_3722653_f	0	+
chr2L	3726678	3727019	FBtr0089275_cds_9_0_chr2L_3726679_f	0	+
chr2L	3745691	3746823	FBtr0479853_cds_0_0_chr2L_3745692_f	0	+
chr2L	3750233	3750715	FBtr0479853_cds_8_0_chr2L_3750234_f	0	+
chr2L	3751769	3752190	FBtr0479853_cds_10_0_chr2L_3751770_f	0	+
chr2L	3763648	3765054	FBtr0321304_cds_11_0_chr2L_3763649_f	0	+
chr2L	3781903	3783284	FBtr0077490_cds_3_0_chr2L_3781904_f	0	+
chr2L	3790662	3791145	FBtr0077496_cds_1_0_chr2L_3790663_f	0	+
chr2L	3792832	3796886	FBtr0077496_cds_3_0_chr2L_3792833_f	0	+
chr2L	3796948	3799154	FBtr0077496_cds_4_0_chr2L_3796949_f	0	+
chr2L	3801207	3802245	FBtr0077496_cds_11_0_chr2L_3801208_f	0	+
chr2L	3807132	3807461	FBtr0077497_cds_2_0_chr2L_3807133_f	0	+
chr2L	3807524	3808241	FBtr0077497_cds_3_0_chr2L_3807525_f	0	+
chr2L	3810993	3811505	FBtr0077515_cds_3_0_chr2L_3810994_r	0	-
chr2L	3837197	3838553	FBtr0077500_cds_0_0_chr2L_3837198_f	0	+
chr2L	3863580	3864195	FBtr0077501_cds_1_0_chr2L_3863581_f	0	+
chr2L	3864541	3865001	FBtr0077501_cds_2_0_chr2L_3864542_f	0	+
chr2L	3865977	3866986	FBtr0077501_cds_6_0_chr2L_3865978_f	0	+
chr2L	3870621	3871189	FBtr0077504_cds_7_0_chr2L_3870622_f	0	+
chr2L	3873384	3874395	FBtr0077511_cds_6_0_chr2L_3873385_r	0	-
chr2L	3874449	3875302	FBtr0077511_cds_5_0_chr2L_3874450_r	0	-
chr2L	3884035	3884518	FBtr0077511_cds_3_0_chr2L_3884036_r	0	-
chr2L	3886983	3887221	FBtr0077513_cds_1_0_chr2L_3886984_r	0	-
chr2L	3886983	3887556	FBtr0290077_cds_2_0_chr2L_3886984_r	0	-
chr2L	3886983	3887799	FBtr0290078_cds_2_0_chr2L_3886984_r	0	-
chr2L	3893261	3893589	FBtr0077511_cds_1_0_chr2L_3893262_r	0	-
chr2L	3914727	3915099	FBtr0308127_cds_7_0_chr2L_3914728_r	0	-
chr2L	3916780	3917455	FBtr0308125_cds_6_0_chr2L_3916781_r	0	-
chr2L	3917562	3919794	FBtr0308125_cds_5_0_chr2L_3917563_r	0	-
chr2L	4097849	4100039	FBtr0077465_cds_5_0_chr2L_4097850_f	0	+
chr2L	4100621	4101128	FBtr0077465_cds_6_0_chr2L_4100622_f	0	+
chr2L	4107435	4107804	FBtr0077465_cds_7_0_chr2L_4107436_f	0	+
chr2L	4113620	4113802	FBtr0077465_cds_8_0_chr2L_4113621_f	0	+
chr2L	4120654	4121195	FBtr0077466_cds_1_0_chr2L_4120655_f	0	+
chr2L	4122045	4122583	FBtr0077467_cds_1_0_chr2L_4122046_f	0	+
chr2L	4122708	4123478	FBtr0077467_cds_2_0_chr2L_4122709_f	0	+
chr2L	4123537	4123899	FBtr0077467_cds_3_0_chr2L_4123538_f	0	+
chr2L	4165159	4165532	FBtr0289965_cds_1_0_chr2L_4165160_r	0	-
chr2L	4190082	4190492	FBtr0077479_cds_10_0_chr2L_4190083_r	0	-
chr2L	4190558	4190824	FBtr0077479_cds_9_0_chr2L_4190559_r	0	-
chr2L	4195733	4195904	FBtr0077479_cds_2_0_chr2L_4195734_r	0	-
chr2L	4199131	4201799	FBtr0077478_cds_8_0_chr2L_4199132_r	0	-
chr2L	4201864	4205421	FBtr0077478_cds_7_0_chr2L_4201865_r	0	-
chr2L	4205477	4208240	FBtr0077478_cds_6_0_chr2L_4205478_r	0	-
chr2L	4208538	4208825	FBtr0077478_cds_5_0_chr2L_4208539_r	0	-
chr2L	4212416	4217840	FBtr0077478_cds_1_0_chr2L_4212417_r	0	-
chr2L	4278038	4278669	FBtr0077476_cds_2_0_chr2L_4278039_r	0	-
chr2L	4295224	4295621	FBtr0089268_cds_2_0_chr2L_4295225_f	0	+
chr2L	4307562	4308426	FBtr0089269_cds_7_0_chr2L_4307563_f	0	+
chr2L	4314201	4314650	FBtr0089270_cds_9_0_chr2L_4314202_f	0	+
chr2L	4319329	4321064	FBtr0089270_cds_11_0_chr2L_4319330_f	0	+
chr2L	4328937	4329445	FBtr0077425_cds_1_0_chr2L_4328938_f	0	+
chr2L	4329510	4329920	FBtr0077425_cds_2_0_chr2L_4329511_f	0	+
chr2L	4331030	4331614	FBtr0077425_cds_5_0_chr2L_4331031_f	0	+
chr2L	4342397	4343695	FBtr0077426_cds_3_0_chr2L_4342398_f	0	+
chr2L	4362548	4362721	FBtr0334401_cds_0_0_chr2L_4362549_f	0	+
chr2L	4378905	4380099	FBtr0077429_cds_1_0_chr2L_4378906_f	0	+
chr2L	4384084	4385259	FBtr0077462_cds_2_0_chr2L_4384085_r	0	-
chr2L	4390797	4391690	FBtr0077431_cds_2_0_chr2L_4390798_f	0	+
chr2L	4391755	4392377	FBtr0077431_cds_3_0_chr2L_4391756_f	0	+
chr2L	4395235	4395950	FBtr0077432_cds_2_0_chr2L_4395236_f	0	+
chr2L	4396968	4399074	FBtr0077432_cds_5_0_chr2L_4396969_f	0	+
chr2L	4406128	4408120	FBtr0077459_cds_4_0_chr2L_4406129_r	0	-
chr2L	4408195	4408506	FBtr0077459_cds_3_0_chr2L_4408196_r	0	-
chr2L	4408575	4409353	FBtr0077459_cds_2_0_chr2L_4408576_r	0	-
chr2L	4434114	4434238	FBtr0112368_cds_1_0_chr2L_4434115_f	0	+
chr2L	4445192	4446058	FBtr0077439_cds_2_0_chr2L_4445193_f	0	+
chr2L	4446111	4446640	FBtr0077439_cds_3_0_chr2L_4446112_f	0	+
chr2L	4446987	4447851	FBtr0077456_cds_2_0_chr2L_4446988_r	0	-
chr2L	4449515	4450363	FBtr0077455_cds_1_0_chr2L_4449516_r	0	-
chr2L	4455325	4455738	FBtr0077453_cds_3_0_chr2L_4455326_r	0	-
chr2L	4461823	4462563	FBtr0077450_cds_1_0_chr2L_4461824_r	0	-
chr2L	4468666	4469618	FBtr0077446_cds_7_0_chr2L_4468667_r	0	-
chr2L	4474331	4474977	FBtr0077446_cds_1_0_chr2L_4474332_r	0	-
chr2L	4480333	4483561	FBtr0305141_cds_44_0_chr2L_4480334_r	0	-
chr2L	4483634	4484630	FBtr0305141_cds_43_0_chr2L_4483635_r	0	-
chr2L	4485507	4487193	FBtr0305141_cds_40_0_chr2L_4485508_r	0	-
chr2L	4487448	4488387	FBtr0305141_cds_39_0_chr2L_4487449_r	0	-
chr2L	4488453	4489113	FBtr0305141_cds_38_0_chr2L_4488454_r	0	-
chr2L	4489667	4490318	FBtr0332343_cds_72_0_chr2L_4489668_r	0	-
chr2L	4490375	4493720	FBtr0332343_cds_71_0_chr2L_4490376_r	0	-
chr2L	4494170	4496159	FBtr0332343_cds_69_0_chr2L_4494171_r	0	-
chr2L	4496246	4497209	FBtr0332343_cds_68_0_chr2L_4496247_r	0	-
chr2L	4497275	4497923	FBtr0332343_cds_67_0_chr2L_4497276_r	0	-
chr2L	4498361	4499960	FBtr0332343_cds_65_0_chr2L_4498362_r	0	-
chr2L	4500403	4501666	FBtr0332343_cds_63_0_chr2L_4500404_r	0	-
chr2L	4502516	4503164	FBtr0332343_cds_60_0_chr2L_4502517_r	0	-
chr2L	4504776	4505727	FBtr0332343_cds_55_0_chr2L_4504777_r	0	-
chr2L	4505793	4506093	FBtr0332343_cds_54_0_chr2L_4505794_r	0	-
chr2L	4506933	4507878	FBtr0332343_cds_51_0_chr2L_4506934_r	0	-
chr2L	4509781	4510396	FBtr0332343_cds_46_0_chr2L_4509782_r	0	-
chr2L	4511230	4511878	FBtr0332343_cds_43_0_chr2L_4511231_r	0	-
chr2L	4513434	4513761	FBtr0332343_cds_38_0_chr2L_4513435_r	0	-
chr2L	4515396	4518588	FBtr0305141_cds_37_0_chr2L_4515397_r	0	-
chr2L	4518709	4520299	FBtr0305141_cds_36_0_chr2L_4518710_r	0	-
chr2L	4520376	4520703	FBtr0305141_cds_35_0_chr2L_4520377_r	0	-
chr2L	4521812	4522442	FBtr0305141_cds_32_0_chr2L_4521813_r	0	-
chr2L	4523030	4523357	FBtr0305141_cds_30_0_chr2L_4523031_r	0	-
chr2L	4523751	4524069	FBtr0305141_cds_29_0_chr2L_4523752_r	0	-
chr2L	4526605	4527229	FBtr0305141_cds_23_0_chr2L_4526606_r	0	-
chr2L	4527295	4529728	FBtr0305141_cds_22_0_chr2L_4527296_r	0	-
chr2L	4529791	4530277	FBtr0305141_cds_21_0_chr2L_4529792_r	0	-
chr2L	4530831	4531053	FBtr0305141_cds_19_0_chr2L_4530832_r	0	-
chr2L	4531352	4531970	FBtr0305141_cds_18_0_chr2L_4531353_r	0	-
chr2L	4533570	4534974	FBtr0305141_cds_15_0_chr2L_4533571_r	0	-
chr2L	4540441	4546933	FBtr0305141_cds_12_0_chr2L_4540442_r	0	-
chr2L	4548004	4548802	FBtr0305141_cds_11_0_chr2L_4548005_r	0	-
chr2L	4552396	4554205	FBtr0305141_cds_9_0_chr2L_4552397_r	0	-
chr2L	4554350	4554659	FBtr0305141_cds_8_0_chr2L_4554351_r	0	-
chr2L	4555205	4562483	FBtr0305141_cds_7_0_chr2L_4555206_r	0	-
chr2L	4563110	4563467	FBtr0305141_cds_6_0_chr2L_4563111_r	0	-
chr2L	4651764	4652156	FBtr0077376_cds_1_0_chr2L_4651765_f	0	+
chr2L	4651764	4652216	FBtr0100560_cds_1_0_chr2L_4651765_f	0	+
chr2L	4652422	4652776	FBtr0077376_cds_2_0_chr2L_4652423_f	0	+
chr2L	4684511	4687105	FBtr0077377_cds_2_0_chr2L_4684512_f	0	+
chr2L	4687648	4688788	FBtr0077378_cds_0_0_chr2L_4687649_f	0	+
chr2L	4735848	4736340	FBtr0077418_cds_5_0_chr2L_4735849_r	0	-
chr2L	4827172	4827572	FBtr0077384_cds_4_0_chr2L_4827173_f	0	+
chr2L	4831416	4831932	FBtr0289979_cds_8_0_chr2L_4831417_r	0	-
chr2L	4832003	4832596	FBtr0289979_cds_7_0_chr2L_4832004_r	0	-
chr2L	4835739	4836244	FBtr0077412_cds_4_0_chr2L_4835740_r	0	-
chr2L	4839576	4840104	FBtr0077385_cds_2_0_chr2L_4839577_f	0	+
chr2L	4843059	4843658	FBtr0300941_cds_7_0_chr2L_4843060_r	0	-
chr2L	4844168	4844646	FBtr0077409_cds_5_0_chr2L_4844169_r	0	-
chr2L	4844308	4844646	FBtr0332479_cds_5_0_chr2L_4844309_r	0	-
chr2L	4845253	4845575	FBtr0077409_cds_2_0_chr2L_4845254_r	0	-
chr2L	4845641	4846043	FBtr0077409_cds_1_0_chr2L_4845642_r	0	-
chr2L	4865302	4866130	FBtr0077388_cds_2_0_chr2L_4865303_f	0	+
chr2L	4870477	4870717	FBtr0077388_cds_3_0_chr2L_4870478_f	0	+
chr2L	4871954	4872356	FBtr0077388_cds_9_0_chr2L_4871955_f	0	+
chr2L	4874886	4875084	FBtr0100301_cds_13_0_chr2L_4874887_f	0	+
chr2L	4878855	4879196	FBtr0472669_cds_3_0_chr2L_4878856_r	0	-
chr2L	4881214	4882239	FBtr0336835_cds_1_0_chr2L_4881215_r	0	-
chr2L	4884390	4885509	FBtr0077389_cds_2_0_chr2L_4884391_f	0	+
chr2L	4901401	4901917	FBtr0077391_cds_2_0_chr2L_4901402_f	0	+
chr2L	4902024	4902395	FBtr0077391_cds_3_0_chr2L_4902025_f	0	+
chr2L	4910468	4911440	FBtr0336833_cds_5_0_chr2L_4910469_r	0	-
chr2L	4910468	4911512	FBtr0077395_cds_5_0_chr2L_4910469_r	0	-
chr2L	4933284	4933959	FBtr0077394_cds_6_0_chr2L_4933285_r	0	-
chr2L	4934395	4934784	FBtr0077394_cds_4_0_chr2L_4934396_r	0	-
chr2L	4934839	4935185	FBtr0077394_cds_3_0_chr2L_4934840_r	0	-
chr2L	4935508	4935910	FBtr0077394_cds_1_0_chr2L_4935509_r	0	-
chr2L	4943010	4943280	FBtr0078990_cds_1_0_chr2L_4943011_f	0	+
chr2L	4946906	4947734	FBtr0330714_cds_3_0_chr2L_4946907_f	0	+
chr2L	4946906	4947833	FBtr0078991_cds_3_0_chr2L_4946907_f	0	+
chr2L	4956407	4956898	FBtr0078992_cds_1_0_chr2L_4956408_f	0	+
chr2L	4958850	4960667	FBtr0110838_cds_2_0_chr2L_4958851_f	0	+
chr2L	4960729	4961374	FBtr0110838_cds_3_0_chr2L_4960730_f	0	+
chr2L	4961806	4962434	FBtr0110838_cds_5_0_chr2L_4961807_f	0	+
chr2L	4962498	4963491	FBtr0110838_cds_6_0_chr2L_4962499_f	0	+
chr2L	4966480	4966968	FBtr0079053_cds_2_0_chr2L_4966481_r	0	-
chr2L	4975578	4976159	FBtr0079049_cds_2_0_chr2L_4975579_r	0	-
chr2L	4983982	4984609	FBtr0290010_cds_2_0_chr2L_4983983_f	0	+
chr2L	4984712	4985424	FBtr0290010_cds_3_0_chr2L_4984713_f	0	+
chr2L	4986016	4987089	FBtr0290010_cds_5_0_chr2L_4986017_f	0	+
chr2L	4988114	4988672	FBtr0290010_cds_8_0_chr2L_4988115_f	0	+
chr2L	5012510	5013144	FBtr0079036_cds_8_0_chr2L_5012511_r	0	-
chr2L	5013674	5015592	FBtr0079036_cds_5_0_chr2L_5013675_r	0	-
chr2L	5015690	5018301	FBtr0079036_cds_4_0_chr2L_5015691_r	0	-
chr2L	5031877	5032374	FBtr0079001_cds_4_0_chr2L_5031878_f	0	+
chr2L	5032499	5033950	FBtr0079001_cds_5_0_chr2L_5032500_f	0	+
chr2L	5034012	5034981	FBtr0079001_cds_6_0_chr2L_5034013_f	0	+
chr2L	5038121	5038757	FBtr0110983_cds_0_0_chr2L_5038122_f	0	+
chr2L	5039808	5040060	FBtr0079004_cds_1_0_chr2L_5039809_f	0	+
chr2L	5040881	5041539	FBtr0079033_cds_3_0_chr2L_5040882_r	0	-
chr2L	5042490	5042713	FBtr0079033_cds_1_0_chr2L_5042491_r	0	-
chr2L	5046567	5046975	FBtr0334119_cds_2_0_chr2L_5046568_f	0	+
chr2L	5047272	5047479	FBtr0334124_cds_4_0_chr2L_5047273_f	0	+
chr2L	5053414	5054378	FBtr0079009_cds_2_0_chr2L_5053415_f	0	+
chr2L	5066869	5067249	FBtr0079012_cds_2_0_chr2L_5066870_f	0	+
chr2L	5067308	5068227	FBtr0079012_cds_3_0_chr2L_5067309_f	0	+
chr2L	5070096	5070303	FBtr0332213_cds_5_0_chr2L_5070097_f	0	+
chr2L	5077076	5077257	FBtr0079026_cds_6_0_chr2L_5077077_r	0	-
chr2L	5078233	5078400	FBtr0079026_cds_3_0_chr2L_5078234_r	0	-
chr2L	5098093	5098384	FBtr0079019_cds_4_0_chr2L_5098094_f	0	+
chr2L	5102797	5103596	FBtr0303388_cds_1_0_chr2L_5102798_f	0	+
chr2L	5109145	5111021	FBtr0303383_cds_0_0_chr2L_5109146_f	0	+
chr2L	5123015	5125622	FBtr0303383_cds_5_0_chr2L_5123016_f	0	+
chr2L	5125827	5127057	FBtr0332403_cds_8_0_chr2L_5125828_f	0	+
chr2L	5125827	5139015	FBtr0303383_cds_6_0_chr2L_5125828_f	0	+
chr2L	5139778	5140921	FBtr0303383_cds_8_0_chr2L_5139779_f	0	+
chr2L	5142002	5144785	FBtr0303383_cds_11_0_chr2L_5142003_f	0	+
chr2L	5146992	5147298	FBtr0303383_cds_12_0_chr2L_5146993_f	0	+
chr2L	5154247	5155217	FBtr0303383_cds_14_0_chr2L_5154248_f	0	+
chr2L	5154578	5155217	FBtr0303384_cds_2_0_chr2L_5154579_f	0	+
chr2L	5155588	5155849	FBtr0303383_cds_16_0_chr2L_5155589_f	0	+
chr2L	5158454	5165399	FBtr0332406_cds_5_0_chr2L_5158455_f	0	+
chr2L	5158454	5185964	FBtr0303387_cds_5_0_chr2L_5158455_f	0	+
chr2L	5158454	5186162	FBtr0303384_cds_5_0_chr2L_5158455_f	0	+
chr2L	5197866	5198124	FBtr0303385_cds_21_0_chr2L_5197867_f	0	+
chr2L	5203115	5203742	FBtr0303385_cds_23_0_chr2L_5203116_f	0	+
chr2L	5208022	5208650	FBtr0079061_cds_3_0_chr2L_5208023_f	0	+
chr2L	5213387	5213640	FBtr0079092_cds_3_0_chr2L_5213388_r	0	-
chr2L	5215704	5216282	FBtr0110802_cds_2_0_chr2L_5215705_r	0	-
chr2L	5220092	5221400	FBtr0079086_cds_3_0_chr2L_5220093_r	0	-
chr2L	5264855	5265796	FBtr0079066_cds_4_0_chr2L_5264856_f	0	+
chr2L	5272677	5272928	FBtr0079084_cds_6_0_chr2L_5272678_r	0	-
chr2L	5273160	5273590	FBtr0302568_cds_4_0_chr2L_5273161_r	0	-
chr2L	5274014	5275780	FBtr0302567_cds_3_0_chr2L_5274015_r	0	-
chr2L	5280327	5281989	FBtr0079069_cds_1_0_chr2L_5280328_f	0	+
chr2L	5282073	5282799	FBtr0079069_cds_2_0_chr2L_5282074_f	0	+
chr2L	5307564	5307912	FBtr0079071_cds_1_0_chr2L_5307565_f	0	+
chr2L	5308020	5309720	FBtr0079070_cds_2_0_chr2L_5308021_f	0	+
chr2L	5312309	5313091	FBtr0079082_cds_3_0_chr2L_5312310_r	0	-
chr2L	5313387	5313884	FBtr0079082_cds_1_0_chr2L_5313388_r	0	-
chr2L	5317209	5317874	FBtr0329969_cds_5_0_chr2L_5317210_r	0	-
chr2L	5317932	5318436	FBtr0307040_cds_4_0_chr2L_5317933_r	0	-
chr2L	5318510	5323229	FBtr0307040_cds_3_0_chr2L_5318511_r	0	-
chr2L	5331721	5332414	FBtr0079078_cds_1_0_chr2L_5331722_r	0	-
chr2L	5357336	5358764	FBtr0300012_cds_8_0_chr2L_5357337_f	0	+
chr2L	5358825	5359362	FBtr0300012_cds_9_0_chr2L_5358826_f	0	+
chr2L	5359711	5360405	FBtr0300012_cds_11_0_chr2L_5359712_f	0	+
chr2L	5364773	5365039	FBtr0300012_cds_15_0_chr2L_5364774_f	0	+
chr2L	5404879	5405192	FBtr0079076_cds_0_0_chr2L_5404880_f	0	+
chr2L	5406910	5407374	FBtr0079076_cds_1_0_chr2L_5406911_f	0	+
chr2L	5407683	5407817	FBtr0079076_cds_2_0_chr2L_5407684_f	0	+
chr2L	5413011	5413297	FBtr0079076_cds_3_0_chr2L_5413012_f	0	+
chr2L	5463818	5464269	FBtr0079093_cds_1_0_chr2L_5463819_f	0	+
chr2L	5465219	5465505	FBtr0079093_cds_2_0_chr2L_5465220_f	0	+
chr2L	5465893	5466712	FBtr0079093_cds_3_0_chr2L_5465894_f	0	+
chr2L	5533802	5534986	FBtr0079097_cds_4_0_chr2L_5533803_f	0	+
chr2L	5535364	5535757	FBtr0079097_cds_6_0_chr2L_5535365_f	0	+
chr2L	5538087	5538683	FBtr0079126_cds_1_0_chr2L_5538088_r	0	-
chr2L	5539706	5540109	FBtr0079123_cds_6_0_chr2L_5539707_r	0	-
chr2L	5544037	5544741	FBtr0079100_cds_2_0_chr2L_5544038_f	0	+
chr2L	5544806	5545508	FBtr0079100_cds_3_0_chr2L_5544807_f	0	+
chr2L	5548167	5548742	FBtr0079101_cds_3_0_chr2L_5548168_f	0	+
chr2L	5557781	5558212	FBtr0079106_cds_10_0_chr2L_5557782_f	0	+
chr2L	5579724	5580891	FBtr0079118_cds_1_0_chr2L_5579725_r	0	-
chr2L	5587268	5587913	FBtr0079117_cds_1_0_chr2L_5587269_r	0	-
chr2L	5602973	5603173	FBtr0302933_cds_11_0_chr2L_5602974_r	0	-
chr2L	5622635	5623198	FBtr0343243_cds_1_0_chr2L_5622636_r	0	-
chr2L	5636733	5636892	FBtr0079114_cds_6_0_chr2L_5636734_r	0	-
chr2L	5651609	5651916	FBtr0079114_cds_1_0_chr2L_5651610_r	0	-
chr2L	5668948	5670679	FBtr0079110_cds_2_0_chr2L_5668949_f	0	+
chr2L	5712481	5713354	FBtr0302950_cds_2_0_chr2L_5712482_f	0	+
chr2L	5715490	5715954	FBtr0343392_cds_4_0_chr2L_5715491_r	0	-
chr2L	5718400	5719430	FBtr0079168_cds_2_0_chr2L_5718401_r	0	-
chr2L	5718655	5719430	FBtr0300695_cds_2_0_chr2L_5718656_r	0	-
chr2L	5736338	5736761	FBtr0079165_cds_3_0_chr2L_5736339_r	0	-
chr2L	5746276	5747620	FBtr0079136_cds_0_0_chr2L_5746277_f	0	+
chr2L	5758694	5759362	FBtr0079135_cds_1_0_chr2L_5758695_f	0	+
chr2L	5759428	5759616	FBtr0079135_cds_2_0_chr2L_5759429_f	0	+
chr2L	5762673	5763368	FBtr0079164_cds_1_0_chr2L_5762674_r	0	-
chr2L	5763597	5764271	FBtr0079163_cds_1_0_chr2L_5763598_r	0	-
chr2L	5802771	5803843	FBtr0079139_cds_1_0_chr2L_5802772_f	0	+
chr2L	5806700	5807617	FBtr0306841_cds_2_0_chr2L_5806701_f	0	+
chr2L	5807674	5808411	FBtr0306841_cds_3_0_chr2L_5807675_f	0	+
chr2L	5845351	5845952	FBtr0112619_cds_1_0_chr2L_5845352_f	0	+
chr2L	5851475	5851826	FBtr0112619_cds_5_0_chr2L_5851476_f	0	+
chr2L	5852992	5853258	FBtr0112619_cds_7_0_chr2L_5852993_f	0	+
chr2L	5860179	5861179	FBtr0079158_cds_3_0_chr2L_5860180_r	0	-
chr2L	5903580	5904459	FBtr0079154_cds_1_0_chr2L_5903581_r	0	-
chr2L	5908344	5908635	FBtr0079144_cds_1_0_chr2L_5908345_f	0	+
chr2L	5910416	5910771	FBtr0079144_cds_3_0_chr2L_5910417_f	0	+
chr2L	5911072	5912398	FBtr0079144_cds_5_0_chr2L_5911073_f	0	+
chr2L	5912462	5913478	FBtr0079144_cds_6_0_chr2L_5912463_f	0	+
chr2L	5914174	5915367	FBtr0079144_cds_8_0_chr2L_5914175_f	0	+
chr2L	5915436	5918795	FBtr0079144_cds_9_0_chr2L_5915437_f	0	+
chr2L	5919022	5919935	FBtr0079144_cds_11_0_chr2L_5919023_f	0	+
chr2L	5921076	5921242	FBtr0079144_cds_17_0_chr2L_5921077_f	0	+
chr2L	5936139	5937476	FBtr0079145_cds_3_0_chr2L_5936140_f	0	+
chr2L	5937572	5938055	FBtr0079145_cds_4_0_chr2L_5937573_f	0	+
chr2L	5953415	5954477	FBtr0273412_cds_7_0_chr2L_5953416_f	0	+
chr2L	5954534	5955001	FBtr0273412_cds_8_0_chr2L_5954535_f	0	+
chr2L	5965518	5967498	FBtr0079237_cds_1_0_chr2L_5965519_r	0	-
chr2L	5984010	5984624	FBtr0079175_cds_2_0_chr2L_5984011_f	0	+
chr2L	5990641	5992405	FBtr0079231_cds_4_0_chr2L_5990642_r	0	-
chr2L	5992469	5993345	FBtr0079231_cds_3_0_chr2L_5992470_r	0	-
chr2L	5993471	5994886	FBtr0079231_cds_2_0_chr2L_5993472_r	0	-
chr2L	5995028	5996490	FBtr0079231_cds_1_0_chr2L_5995029_r	0	-
chr2L	6003761	6004854	FBtr0079230_cds_5_0_chr2L_6003762_r	0	-
chr2L	6005212	6005552	FBtr0079230_cds_3_0_chr2L_6005213_r	0	-
chr2L	6008095	6008502	FBtr0079228_cds_7_0_chr2L_6008096_r	0	-
chr2L	6009244	6010240	FBtr0079228_cds_5_0_chr2L_6009245_r	0	-
chr2L	6010312	6010606	FBtr0079229_cds_1_0_chr2L_6010313_r	0	-
chr2L	6010312	6010670	FBtr0079228_cds_4_0_chr2L_6010313_r	0	-
chr2L	6013599	6014096	FBtr0079227_cds_1_0_chr2L_6013600_r	0	-
chr2L	6018676	6019193	FBtr0079227_cds_0_0_chr2L_6018677_r	0	-
chr2L	6034896	6035222	FBtr0079223_cds_1_0_chr2L_6034897_r	0	-
chr2L	6041313	6042011	FBtr0079219_cds_3_0_chr2L_6041314_r	0	-
chr2L	6042074	6044351	FBtr0079219_cds_2_0_chr2L_6042075_r	0	-
chr2L	6052079	6052661	FBtr0079185_cds_2_0_chr2L_6052080_f	0	+
chr2L	6052721	6053258	FBtr0079185_cds_3_0_chr2L_6052722_f	0	+
chr2L	6057053	6057506	FBtr0079187_cds_1_0_chr2L_6057054_f	0	+
chr2L	6057570	6058247	FBtr0079187_cds_2_0_chr2L_6057571_f	0	+
chr2L	6058427	6058681	FBtr0079187_cds_3_0_chr2L_6058428_f	0	+
chr2L	6061186	6062021	FBtr0079216_cds_2_0_chr2L_6061187_r	0	-
chr2L	6063825	6065250	FBtr0079215_cds_1_0_chr2L_6063826_r	0	-
chr2L	6073236	6073462	FBtr0079192_cds_4_0_chr2L_6073237_f	0	+
chr2L	6092994	6093707	FBtr0344438_cds_1_0_chr2L_6092995_f	0	+
chr2L	6093792	6095153	FBtr0344437_cds_2_0_chr2L_6093793_f	0	+
chr2L	6095237	6095556	FBtr0344437_cds_3_0_chr2L_6095238_f	0	+
chr2L	6130039	6130391	FBtr0303078_cds_1_0_chr2L_6130040_r	0	-
chr2L	6131285	6131688	FBtr0079201_cds_1_0_chr2L_6131286_f	0	+
chr2L	6152126	6153526	FBtr0079203_cds_1_0_chr2L_6152127_f	0	+
chr2L	6154698	6154875	FBtr0079207_cds_1_0_chr2L_6154699_r	0	-
chr2L	6206209	6206425	FBtr0112617_cds_8_0_chr2L_6206210_f	0	+
chr2L	6206634	6206867	FBtr0112617_cds_9_0_chr2L_6206635_f	0	+
chr2L	6207892	6208884	FBtr0329979_cds_11_0_chr2L_6207893_f	0	+
chr2L	6290543	6290691	FBtr0340169_cds_4_0_chr2L_6290544_f	0	+
chr2L	6297588	6297736	FBtr0344770_cds_10_0_chr2L_6297589_f	0	+
chr2L	6301153	6301682	FBtr0344770_cds_11_0_chr2L_6301154_f	0	+
chr2L	6303094	6303343	FBtr0344770_cds_12_0_chr2L_6303095_f	0	+
chr2L	6325356	6325602	FBtr0079249_cds_2_0_chr2L_6325357_f	0	+
chr2L	6325712	6329487	FBtr0079249_cds_3_0_chr2L_6325713_f	0	+
chr2L	6330122	6330563	FBtr0300038_cds_5_0_chr2L_6330123_f	0	+
chr2L	6330122	6330643	FBtr0079249_cds_5_0_chr2L_6330123_f	0	+
chr2L	6333483	6333807	FBtr0079284_cds_5_0_chr2L_6333484_r	0	-
chr2L	6334385	6335253	FBtr0079284_cds_2_0_chr2L_6334386_r	0	-
chr2L	6335314	6337271	FBtr0079284_cds_1_0_chr2L_6335315_r	0	-
chr2L	6344343	6344945	FBtr0079250_cds_4_0_chr2L_6344344_f	0	+
chr2L	6345030	6345679	FBtr0079250_cds_5_0_chr2L_6345031_f	0	+
chr2L	6346673	6347393	FBtr0079283_cds_2_0_chr2L_6346674_r	0	-
chr2L	6349558	6350290	FBtr0079282_cds_2_0_chr2L_6349559_r	0	-
chr2L	6375373	6377164	FBtr0290281_cds_2_0_chr2L_6375374_f	0	+
chr2L	6391127	6391344	FBtr0299967_cds_3_0_chr2L_6391128_r	0	-
chr2L	6413422	6414071	FBtr0079256_cds_2_0_chr2L_6413423_f	0	+
chr2L	6415556	6417584	FBtr0079275_cds_4_0_chr2L_6415557_r	0	-
chr2L	6417657	6418617	FBtr0079275_cds_3_0_chr2L_6417658_r	0	-
chr2L	6418685	6421951	FBtr0079275_cds_2_0_chr2L_6418686_r	0	-
chr2L	6425728	6426122	FBtr0079257_cds_2_0_chr2L_6425729_f	0	+
chr2L	6445286	6445577	FBtr0089948_cds_7_0_chr2L_6445287_r	0	-
chr2L	6446195	6446673	FBtr0089948_cds_4_0_chr2L_6446196_r	0	-
chr2L	6449707	6450132	FBtr0329951_cds_5_0_chr2L_6449708_r	0	-
chr2L	6449851	6450132	FBtr0079272_cds_5_0_chr2L_6449852_r	0	-
chr2L	6450692	6451014	FBtr0079272_cds_4_0_chr2L_6450693_r	0	-
chr2L	6451617	6451736	FBtr0079272_cds_3_0_chr2L_6451618_r	0	-
chr2L	6452121	6453057	FBtr0079272_cds_1_0_chr2L_6452122_r	0	-
chr2L	6457539	6457916	FBtr0079258_cds_4_0_chr2L_6457540_f	0	+
chr2L	6458170	6458585	FBtr0079258_cds_5_0_chr2L_6458171_f	0	+
chr2L	6459715	6459994	FBtr0079271_cds_4_0_chr2L_6459716_r	0	-
chr2L	6463261	6463843	FBtr0079271_cds_1_0_chr2L_6463262_r	0	-
chr2L	6471327	6471714	FBtr0079269_cds_1_0_chr2L_6471328_r	0	-
chr2L	6474798	6475270	FBtr0079267_cds_2_0_chr2L_6474799_r	0	-
chr2L	6475445	6475802	FBtr0079267_cds_1_0_chr2L_6475446_r	0	-
chr2L	6477970	6479062	FBtr0079266_cds_2_0_chr2L_6477971_r	0	-
chr2L	6481982	6486111	FBtr0079260_cds_1_0_chr2L_6481983_f	0	+
chr2L	6491683	6492204	FBtr0079262_cds_3_0_chr2L_6491684_f	0	+
chr2L	6492519	6492856	FBtr0079262_cds_5_0_chr2L_6492520_f	0	+
chr2L	6495243	6495868	FBtr0079262_cds_7_0_chr2L_6495244_f	0	+
chr2L	6525367	6525550	FBtr0079287_cds_1_0_chr2L_6525368_f	0	+
chr2L	6528009	6528191	FBtr0079334_cds_4_0_chr2L_6528010_r	0	-
chr2L	6528574	6530329	FBtr0079334_cds_2_0_chr2L_6528575_r	0	-
chr2L	6556412	6557058	FBtr0479839_cds_1_0_chr2L_6556413_r	0	-
chr2L	6574397	6575455	FBtr0089641_cds_12_0_chr2L_6574398_r	0	-
chr2L	6577377	6577589	FBtr0089641_cds_6_0_chr2L_6577378_r	0	-
chr2L	6615858	6616152	FBtr0079291_cds_3_0_chr2L_6615859_f	0	+
chr2L	6616213	6616513	FBtr0079291_cds_4_0_chr2L_6616214_f	0	+
chr2L	6617424	6617706	FBtr0113026_cds_3_0_chr2L_6617425_r	0	-
chr2L	6617759	6618115	FBtr0113026_cds_2_0_chr2L_6617760_r	0	-
chr2L	6618174	6618418	FBtr0113026_cds_1_0_chr2L_6618175_r	0	-
chr2L	6625832	6626762	FBtr0079327_cds_4_0_chr2L_6625833_r	0	-
chr2L	6628745	6629068	FBtr0079327_cds_1_0_chr2L_6628746_r	0	-
chr2L	6634810	6635406	FBtr0113410_cds_7_0_chr2L_6634811_r	0	-
chr2L	6635647	6637024	FBtr0079326_cds_6_0_chr2L_6635648_r	0	-
chr2L	6637977	6639335	FBtr0079326_cds_5_0_chr2L_6637978_r	0	-
chr2L	6639396	6640215	FBtr0079326_cds_4_0_chr2L_6639397_r	0	-
chr2L	6640356	6640675	FBtr0079326_cds_3_0_chr2L_6640357_r	0	-
chr2L	6645971	6646668	FBtr0079326_cds_1_0_chr2L_6645972_r	0	-
chr2L	6659827	6661699	FBtr0079297_cds_2_0_chr2L_6659828_f	0	+
chr2L	6662901	6663067	FBtr0333517_cds_2_0_chr2L_6662902_r	0	-
chr2L	6664930	6665791	FBtr0290322_cds_1_0_chr2L_6664931_f	0	+
chr2L	6668945	6669690	FBtr0290322_cds_3_0_chr2L_6668946_f	0	+
chr2L	6669763	6670513	FBtr0290322_cds_4_0_chr2L_6669764_f	0	+
chr2L	6674799	6675062	FBtr0079320_cds_5_0_chr2L_6674800_r	0	-
chr2L	6675759	6676174	FBtr0079320_cds_2_0_chr2L_6675760_r	0	-
chr2L	6687253	6688737	FBtr0079312_cds_10_0_chr2L_6687254_r	0	-
chr2L	6713574	6713847	FBtr0079308_cds_2_0_chr2L_6713575_r	0	-
chr2L	6720558	6720942	FBtr0329893_cds_6_0_chr2L_6720559_r	0	-
chr2L	6721649	6722086	FBtr0079306_cds_2_0_chr2L_6721650_r	0	-
chr2L	6724847	6725096	FBtr0079300_cds_1_0_chr2L_6724848_f	0	+
chr2L	6725775	6726129	FBtr0079300_cds_3_0_chr2L_6725776_f	0	+
chr2L	6727193	6727334	FBtr0079300_cds_7_0_chr2L_6727194_f	0	+
chr2L	6727862	6728780	FBtr0079300_cds_8_0_chr2L_6727863_f	0	+
chr2L	6728877	6729503	FBtr0079300_cds_9_0_chr2L_6728878_f	0	+
chr2L	6730046	6730366	FBtr0079300_cds_12_0_chr2L_6730047_f	0	+
chr2L	6733248	6734578	FBtr0300056_cds_0_0_chr2L_6733249_f	0	+
chr2L	6734650	6735459	FBtr0300056_cds_1_0_chr2L_6734651_f	0	+
chr2L	6737584	6738029	FBtr0079305_cds_2_0_chr2L_6737585_r	0	-
chr2L	6758051	6759494	FBtr0290242_cds_0_0_chr2L_6758052_r	0	-
chr2L	6762106	6765882	FBtr0331216_cds_11_0_chr2L_6762107_r	0	-
chr2L	6765970	6766526	FBtr0331216_cds_10_0_chr2L_6765971_r	0	-
chr2L	6766093	6766526	FBtr0331218_cds_10_0_chr2L_6766094_r	0	-
chr2L	6766585	6767013	FBtr0331216_cds_9_0_chr2L_6766586_r	0	-
chr2L	6767210	6768445	FBtr0290295_cds_8_0_chr2L_6767211_r	0	-
chr2L	6768503	6768792	FBtr0290295_cds_7_0_chr2L_6768504_r	0	-
chr2L	6769397	6769736	FBtr0290295_cds_5_0_chr2L_6769398_r	0	-
chr2L	6776138	6777426	FBtr0079336_cds_3_0_chr2L_6776139_f	0	+
chr2L	6779372	6779651	FBtr0079384_cds_3_0_chr2L_6779373_r	0	-
chr2L	6790798	6790967	FBtr0079381_cds_6_0_chr2L_6790799_r	0	-
chr2L	6800405	6800681	FBtr0344141_cds_1_0_chr2L_6800406_r	0	-
chr2L	6801950	6802547	FBtr0309815_cds_2_0_chr2L_6801951_r	0	-
chr2L	6802039	6802547	FBtr0309814_cds_2_0_chr2L_6802040_r	0	-
chr2L	6802249	6802547	FBtr0079377_cds_2_0_chr2L_6802250_r	0	-
chr2L	6822599	6823059	FBtr0079341_cds_0_0_chr2L_6822600_f	0	+
chr2L	6831169	6831971	FBtr0079341_cds_1_0_chr2L_6831170_f	0	+
chr2L	6837763	6838158	FBtr0079341_cds_4_0_chr2L_6837764_f	0	+
chr2L	6855849	6859560	FBtr0079343_cds_2_0_chr2L_6855850_f	0	+
chr2L	6861033	6862314	FBtr0079373_cds_5_0_chr2L_6861034_r	0	-
chr2L	6864031	6864352	FBtr0079373_cds_1_0_chr2L_6864032_r	0	-
chr2L	6897427	6898086	FBtr0079344_cds_1_0_chr2L_6897428_f	0	+
chr2L	6901241	6901474	FBtr0079344_cds_2_0_chr2L_6901242_f	0	+
chr2L	6904964	6905992	FBtr0079344_cds_12_0_chr2L_6904965_f	0	+
chr2L	6911700	6911852	FBtr0079371_cds_4_0_chr2L_6911701_r	0	-
chr2L	6912183	6912888	FBtr0079371_cds_2_0_chr2L_6912184_r	0	-
chr2L	6912944	6913281	FBtr0079371_cds_1_0_chr2L_6912945_r	0	-
chr2L	6915042	6915400	FBtr0332328_cds_1_0_chr2L_6915043_r	0	-
chr2L	6916897	6917162	FBtr0079369_cds_1_0_chr2L_6916898_r	0	-
chr2L	6923905	6924400	FBtr0079346_cds_2_0_chr2L_6923906_f	0	+
chr2L	6924684	6925455	FBtr0079346_cds_3_0_chr2L_6924685_f	0	+
chr2L	6933417	6933933	FBtr0079367_cds_12_0_chr2L_6933418_r	0	-
chr2L	6934046	6934511	FBtr0079367_cds_11_0_chr2L_6934047_r	0	-
chr2L	6934989	6936697	FBtr0079367_cds_8_0_chr2L_6934990_r	0	-
chr2L	6937539	6937876	FBtr0079367_cds_7_0_chr2L_6937540_r	0	-
chr2L	6938202	6939205	FBtr0079367_cds_5_0_chr2L_6938203_r	0	-
chr2L	6940736	6940918	FBtr0079367_cds_1_0_chr2L_6940737_r	0	-
chr2L	6952119	6952955	FBtr0079349_cds_5_0_chr2L_6952120_f	0	+
chr2L	6955256	6956147	FBtr0343776_cds_1_0_chr2L_6955257_r	0	-
chr2L	6973744	6975132	FBtr0290119_cds_10_0_chr2L_6973745_r	0	-
chr2L	6975924	6976300	FBtr0290119_cds_8_0_chr2L_6975925_r	0	-
chr2L	6976372	6981691	FBtr0290119_cds_7_0_chr2L_6976373_r	0	-
chr2L	6981759	6983250	FBtr0290119_cds_6_0_chr2L_6981760_r	0	-
chr2L	6983582	6985013	FBtr0290119_cds_4_0_chr2L_6983583_r	0	-
chr2L	7015085	7016374	FBtr0079431_cds_6_0_chr2L_7015086_r	0	-
chr2L	7016436	7017486	FBtr0079431_cds_5_0_chr2L_7016437_r	0	-
chr2L	7017544	7017966	FBtr0079431_cds_4_0_chr2L_7017545_r	0	-
chr2L	7018430	7019080	FBtr0079431_cds_2_0_chr2L_7018431_r	0	-
chr2L	7021797	7022340	FBtr0079388_cds_1_0_chr2L_7021798_f	0	+
chr2L	7025172	7025818	FBtr0079429_cds_2_0_chr2L_7025173_r	0	-
chr2L	7035406	7035561	FBtr0089636_cds_1_0_chr2L_7035407_f	0	+
chr2L	7035636	7036035	FBtr0089636_cds_2_0_chr2L_7035637_f	0	+
chr2L	7036184	7036722	FBtr0089636_cds_3_0_chr2L_7036185_f	0	+
chr2L	7036811	7037450	FBtr0089636_cds_4_0_chr2L_7036812_f	0	+
chr2L	7040605	7040780	FBtr0306228_cds_1_0_chr2L_7040606_f	0	+
chr2L	7046409	7047214	FBtr0306231_cds_1_0_chr2L_7046410_f	0	+
chr2L	7050580	7050983	FBtr0306230_cds_0_0_chr2L_7050581_f	0	+
chr2L	7051759	7053365	FBtr0306228_cds_4_0_chr2L_7051760_f	0	+
chr2L	7053475	7054556	FBtr0306228_cds_5_0_chr2L_7053476_f	0	+
chr2L	7057406	7057674	FBtr0079401_cds_1_0_chr2L_7057407_f	0	+
chr2L	7057863	7058325	FBtr0079401_cds_2_0_chr2L_7057864_f	0	+
chr2L	7070420	7070946	FBtr0079423_cds_3_0_chr2L_7070421_r	0	-
chr2L	7083185	7083623	FBtr0079423_cds_1_0_chr2L_7083186_r	0	-
chr2L	7100277	7100555	FBtr0112611_cds_4_0_chr2L_7100278_r	0	-
chr2L	7132723	7133395	FBtr0112612_cds_0_0_chr2L_7132724_r	0	-
chr2L	7185828	7186766	FBtr0079419_cds_2_0_chr2L_7185829_r	0	-
chr2L	7186831	7187636	FBtr0079419_cds_1_0_chr2L_7186832_r	0	-
chr2L	7191401	7192050	FBtr0079418_cds_2_0_chr2L_7191402_r	0	-
chr2L	7192491	7193363	FBtr0079418_cds_1_0_chr2L_7192492_r	0	-
chr2L	7195702	7196052	FBtr0079416_cds_4_0_chr2L_7195703_r	0	-
chr2L	7205957	7208099	FBtr0330199_cds_6_0_chr2L_7205958_r	0	-
chr2L	7206347	7208099	FBtr0330198_cds_6_0_chr2L_7206348_r	0	-
chr2L	7220741	7221087	FBtr0079413_cds_2_0_chr2L_7220742_r	0	-
chr2L	7224850	7225061	FBtr0299539_cds_10_0_chr2L_7224851_r	0	-
chr2L	7225605	7225856	FBtr0299539_cds_9_0_chr2L_7225606_r	0	-
chr2L	7228699	7229012	FBtr0299537_cds_6_0_chr2L_7228700_r	0	-
chr2L	7229652	7230598	FBtr0299537_cds_4_0_chr2L_7229653_r	0	-
chr2L	7230888	7231126	FBtr0331660_cds_4_0_chr2L_7230889_r	0	-
chr2L	7230888	7231183	FBtr0299537_cds_3_0_chr2L_7230889_r	0	-
chr2L	7231812	7231980	FBtr0331661_cds_3_0_chr2L_7231813_r	0	-
chr2L	7233680	7233806	FBtr0331662_cds_3_0_chr2L_7233681_r	0	-
chr2L	7234526	7234997	FBtr0299537_cds_2_0_chr2L_7234527_r	0	-
chr2L	7236144	7236351	FBtr0299538_cds_2_0_chr2L_7236145_r	0	-
chr2L	7251612	7252628	FBtr0333353_cds_1_0_chr2L_7251613_r	0	-
chr2L	7256003	7256246	FBtr0089291_cds_3_0_chr2L_7256004_r	0	-
chr2L	7256761	7257260	FBtr0089291_cds_1_0_chr2L_7256762_r	0	-
chr2L	7275359	7276009	FBtr0089291_cds_0_0_chr2L_7275360_r	0	-
chr2L	7309385	7309636	FBtr0079432_cds_1_0_chr2L_7309386_f	0	+
chr2L	7314317	7314748	FBtr0079432_cds_3_0_chr2L_7314318_f	0	+
chr2L	7314879	7315186	FBtr0079432_cds_4_0_chr2L_7314880_f	0	+
chr2L	7342836	7343060	FBtr0303251_cds_1_0_chr2L_7342837_f	0	+
chr2L	7351182	7351697	FBtr0303251_cds_2_0_chr2L_7351183_f	0	+
chr2L	7351818	7352280	FBtr0303251_cds_3_0_chr2L_7351819_f	0	+
chr2L	7364819	7365013	FBtr0303207_cds_1_0_chr2L_7364820_f	0	+
chr2L	7374855	7375238	FBtr0303207_cds_4_0_chr2L_7374856_f	0	+
chr2L	7375359	7375819	FBtr0303207_cds_5_0_chr2L_7375360_f	0	+
chr2L	7378783	7379647	FBtr0079436_cds_2_0_chr2L_7378784_f	0	+
chr2L	7379705	7380643	FBtr0079436_cds_3_0_chr2L_7379706_f	0	+
chr2L	7383010	7383426	FBtr0079436_cds_11_0_chr2L_7383011_f	0	+
chr2L	7383806	7384187	FBtr0079436_cds_13_0_chr2L_7383807_f	0	+
chr2L	7389374	7390626	FBtr0079438_cds_1_0_chr2L_7389375_f	0	+
chr2L	7403541	7404163	FBtr0079439_cds_1_0_chr2L_7403542_f	0	+
chr2L	7405447	7405772	FBtr0079441_cds_1_0_chr2L_7405448_f	0	+
chr2L	7405999	7406186	FBtr0079441_cds_2_0_chr2L_7406000_f	0	+
chr2L	7413381	7414007	FBtr0079443_cds_1_0_chr2L_7413382_f	0	+
chr2L	7414291	7414664	FBtr0079443_cds_3_0_chr2L_7414292_f	0	+
chr2L	7428280	7428610	FBtr0332526_cds_2_0_chr2L_7428281_f	0	+
chr2L	7428280	7428679	FBtr0079444_cds_2_0_chr2L_7428281_f	0	+
chr2L	7428877	7429104	FBtr0079444_cds_3_0_chr2L_7428878_f	0	+
chr2L	7430672	7430855	FBtr0079466_cds_3_0_chr2L_7430673_r	0	-
chr2L	7431078	7431540	FBtr0079466_cds_2_0_chr2L_7431079_r	0	-
chr2L	7446415	7446935	FBtr0079464_cds_3_0_chr2L_7446416_r	0	-
chr2L	7452719	7453322	FBtr0079463_cds_1_0_chr2L_7452720_r	0	-
chr2L	7471545	7472205	FBtr0079449_cds_1_0_chr2L_7471546_f	0	+
chr2L	7474906	7475871	FBtr0079451_cds_0_0_chr2L_7474907_f	0	+
chr2L	7477181	7478792	FBtr0330721_cds_9_0_chr2L_7477182_r	0	-
chr2L	7478850	7480326	FBtr0330722_cds_7_0_chr2L_7478851_r	0	-
chr2L	7481642	7482464	FBtr0330721_cds_5_0_chr2L_7481643_r	0	-
chr2L	7499265	7499754	FBtr0334846_cds_4_0_chr2L_7499266_r	0	-
chr2L	7499812	7501525	FBtr0334846_cds_3_0_chr2L_7499813_r	0	-
chr2L	7529201	7529396	FBtr0334847_cds_0_0_chr2L_7529202_r	0	-
chr2L	7568573	7568818	FBtr0334846_cds_1_0_chr2L_7568574_r	0	-
chr2L	7578236	7578559	FBtr0334849_cds_0_0_chr2L_7578237_r	0	-
chr2L	7606779	7607498	FBtr0079471_cds_4_0_chr2L_7606780_f	0	+
chr2L	7613404	7614199	FBtr0079472_cds_1_0_chr2L_7613405_f	0	+
chr2L	7614325	7614695	FBtr0079472_cds_2_0_chr2L_7614326_f	0	+
chr2L	7616116	7616326	FBtr0079472_cds_5_0_chr2L_7616117_f	0	+
chr2L	7644923	7646010	FBtr0330705_cds_11_0_chr2L_7644924_r	0	-
chr2L	7648746	7648889	FBtr0330697_cds_11_0_chr2L_7648747_r	0	-
chr2L	7655999	7656463	FBtr0330698_cds_3_0_chr2L_7656000_r	0	-
chr2L	7680935	7682057	FBtr0079473_cds_2_0_chr2L_7680936_f	0	+
chr2L	7682729	7683749	FBtr0079473_cds_4_0_chr2L_7682730_f	0	+
chr2L	7682729	7683905	FBtr0079474_cds_4_0_chr2L_7682730_f	0	+
chr2L	7686387	7687923	FBtr0079473_cds_7_0_chr2L_7686388_f	0	+
chr2L	7689719	7690107	FBtr0079516_cds_3_0_chr2L_7689720_r	0	-
chr2L	7695072	7695971	FBtr0079510_cds_6_0_chr2L_7695073_r	0	-
chr2L	7697400	7697581	FBtr0335488_cds_4_0_chr2L_7697401_r	0	-
chr2L	7698373	7698551	FBtr0079513_cds_4_0_chr2L_7698374_r	0	-
chr2L	7699378	7700668	FBtr0079510_cds_1_0_chr2L_7699379_r	0	-
chr2L	7712482	7712816	FBtr0079478_cds_4_0_chr2L_7712483_f	0	+
chr2L	7718056	7718517	FBtr0302518_cds_4_0_chr2L_7718057_r	0	-
chr2L	7720825	7720974	FBtr0079507_cds_5_0_chr2L_7720826_r	0	-
chr2L	7721115	7721585	FBtr0079507_cds_4_0_chr2L_7721116_r	0	-
chr2L	7721929	7722093	FBtr0079507_cds_2_0_chr2L_7721930_r	0	-
chr2L	7724574	7725044	FBtr0300709_cds_4_0_chr2L_7724575_r	0	-
chr2L	7728506	7728846	FBtr0079503_cds_6_0_chr2L_7728507_r	0	-
chr2L	7744207	7744630	FBtr0079499_cds_1_0_chr2L_7744208_r	0	-
chr2L	7752430	7752814	FBtr0290272_cds_1_0_chr2L_7752431_r	0	-
chr2L	7763505	7763696	FBtr0347187_cds_4_0_chr2L_7763506_f	0	+
chr2L	7764754	7765154	FBtr0347187_cds_6_0_chr2L_7764755_f	0	+
chr2L	7771319	7771605	FBtr0079485_cds_1_0_chr2L_7771320_f	0	+
chr2L	7774200	7774396	FBtr0079485_cds_4_0_chr2L_7774201_f	0	+
chr2L	7783974	7785640	FBtr0079488_cds_2_0_chr2L_7783975_f	0	+
chr2L	7785700	7785939	FBtr0079488_cds_3_0_chr2L_7785701_f	0	+
chr2L	7792174	7793330	FBtr0079495_cds_5_0_chr2L_7792175_r	0	-
chr2L	7793508	7794083	FBtr0079495_cds_4_0_chr2L_7793509_r	0	-
chr2L	7794147	7794526	FBtr0079495_cds_3_0_chr2L_7794148_r	0	-
chr2L	7796929	7797326	FBtr0079493_cds_3_0_chr2L_7796930_r	0	-
chr2L	7797396	7797732	FBtr0079493_cds_2_0_chr2L_7797397_r	0	-
chr2L	7798162	7798623	FBtr0079493_cds_1_0_chr2L_7798163_r	0	-
chr2L	7805059	7805788	FBtr0079492_cds_4_0_chr2L_7805060_r	0	-
chr2L	7805852	7806523	FBtr0079492_cds_3_0_chr2L_7805853_r	0	-
chr2L	7814947	7817656	FBtr0079490_cds_2_0_chr2L_7814948_f	0	+
chr2L	7822723	7823100	FBtr0079523_cds_1_0_chr2L_7822724_f	0	+
chr2L	7830461	7831025	FBtr0079525_cds_1_0_chr2L_7830462_f	0	+
chr2L	7831468	7831659	FBtr0079525_cds_2_0_chr2L_7831469_f	0	+
chr2L	7846817	7847664	FBtr0079564_cds_6_0_chr2L_7846818_r	0	-
chr2L	7847804	7848849	FBtr0079564_cds_5_0_chr2L_7847805_r	0	-
chr2L	7850305	7850539	FBtr0079564_cds_3_0_chr2L_7850306_r	0	-
chr2L	7852956	7853301	FBtr0079564_cds_1_0_chr2L_7852957_r	0	-
chr2L	7858569	7858924	FBtr0079563_cds_2_0_chr2L_7858570_r	0	-
chr2L	7865903	7866149	FBtr0079562_cds_2_0_chr2L_7865904_r	0	-
chr2L	7874031	7874511	FBtr0079561_cds_3_0_chr2L_7874032_r	0	-
chr2L	7883910	7884581	FBtr0079559_cds_4_0_chr2L_7883911_r	0	-
chr2L	7894084	7896754	FBtr0112717_cds_1_0_chr2L_7894085_r	0	-
chr2L	7987876	7988327	FBtr0114550_cds_4_0_chr2L_7987877_r	0	-
chr2L	7988392	7989177	FBtr0114550_cds_3_0_chr2L_7988393_r	0	-
chr2L	7996113	7996752	FBtr0079551_cds_2_0_chr2L_7996114_r	0	-
chr2L	8003283	8003463	FBtr0079550_cds_2_0_chr2L_8003284_r	0	-
chr2L	8003524	8004034	FBtr0079550_cds_1_0_chr2L_8003525_r	0	-
chr2L	8004650	8005560	FBtr0079549_cds_1_0_chr2L_8004651_r	0	-
chr2L	8008441	8008652	FBtr0300761_cds_3_0_chr2L_8008442_r	0	-
chr2L	8027307	8027939	FBtr0301128_cds_3_0_chr2L_8027308_r	0	-
chr2L	8035820	8036298	FBtr0079536_cds_2_0_chr2L_8035821_f	0	+
chr2L	8037089	8038201	FBtr0079536_cds_4_0_chr2L_8037090_f	0	+
chr2L	8044361	8044778	FBtr0344788_cds_1_0_chr2L_8044362_f	0	+
chr2L	8044846	8046769	FBtr0344788_cds_2_0_chr2L_8044847_f	0	+
chr2L	8046823	8049217	FBtr0344788_cds_3_0_chr2L_8046824_f	0	+
chr2L	8049279	8051698	FBtr0344788_cds_4_0_chr2L_8049280_f	0	+
chr2L	8051879	8053048	FBtr0344788_cds_5_0_chr2L_8051880_f	0	+
chr2L	8054656	8056253	FBtr0079545_cds_11_0_chr2L_8054657_r	0	-
chr2L	8056308	8058244	FBtr0079545_cds_10_0_chr2L_8056309_r	0	-
chr2L	8058301	8058784	FBtr0079545_cds_9_0_chr2L_8058302_r	0	-
chr2L	8058840	8060504	FBtr0079545_cds_8_0_chr2L_8058841_r	0	-
chr2L	8060565	8061258	FBtr0079545_cds_7_0_chr2L_8060566_r	0	-
chr2L	8061569	8067555	FBtr0079545_cds_5_0_chr2L_8061570_r	0	-
chr2L	8067624	8068152	FBtr0079545_cds_4_0_chr2L_8067625_r	0	-
chr2L	8068213	8070380	FBtr0079545_cds_3_0_chr2L_8068214_r	0	-
chr2L	8075919	8079667	FBtr0079543_cds_2_0_chr2L_8075920_r	0	-
chr2L	8079762	8080610	FBtr0079543_cds_1_0_chr2L_8079763_r	0	-
chr2L	8102597	8103503	FBtr0079574_cds_3_0_chr2L_8102598_f	0	+
chr2L	8105691	8105809	FBtr0079566_cds_2_0_chr2L_8105692_f	0	+
chr2L	8107237	8107438	FBtr0079566_cds_5_0_chr2L_8107238_f	0	+
chr2L	8117519	8117713	FBtr0301229_cds_12_0_chr2L_8117520_r	0	-
chr2L	8117926	8118849	FBtr0301229_cds_10_0_chr2L_8117927_r	0	-
chr2L	8119503	8120157	FBtr0301229_cds_7_0_chr2L_8119504_r	0	-
chr2L	8120244	8120583	FBtr0301229_cds_6_0_chr2L_8120245_r	0	-
chr2L	8120693	8121409	FBtr0301229_cds_5_0_chr2L_8120694_r	0	-
chr2L	8122708	8123245	FBtr0301229_cds_2_0_chr2L_8122709_r	0	-
chr2L	8131425	8131912	FBtr0079576_cds_1_0_chr2L_8131426_f	0	+
chr2L	8132594	8133643	FBtr0079576_cds_3_0_chr2L_8132595_f	0	+
chr2L	8135673	8136092	FBtr0079641_cds_4_0_chr2L_8135674_r	0	-
chr2L	8136154	8136631	FBtr0079641_cds_3_0_chr2L_8136155_r	0	-
chr2L	8136879	8140778	FBtr0079641_cds_1_0_chr2L_8136880_r	0	-
chr2L	8152634	8153742	FBtr0308298_cds_1_0_chr2L_8152635_f	0	+
chr2L	8154158	8154410	FBtr0344862_cds_3_0_chr2L_8154159_f	0	+
chr2L	8160816	8161427	FBtr0079581_cds_1_0_chr2L_8160817_f	0	+
chr2L	8173275	8173540	FBtr0335175_cds_2_0_chr2L_8173276_f	0	+
chr2L	8173600	8173908	FBtr0335175_cds_3_0_chr2L_8173601_f	0	+
chr2L	8175175	8175397	FBtr0335175_cds_7_0_chr2L_8175176_f	0	+
chr2L	8177120	8177689	FBtr0335182_cds_10_0_chr2L_8177121_f	0	+
chr2L	8177778	8178397	FBtr0335175_cds_11_0_chr2L_8177779_f	0	+
chr2L	8178458	8178951	FBtr0335175_cds_12_0_chr2L_8178459_f	0	+
chr2L	8179010	8179815	FBtr0335175_cds_13_0_chr2L_8179011_f	0	+
chr2L	8180195	8180860	FBtr0347414_cds_14_0_chr2L_8180196_f	0	+
chr2L	8182626	8182878	FBtr0335183_cds_16_0_chr2L_8182627_f	0	+
chr2L	8183140	8183563	FBtr0335181_cds_18_0_chr2L_8183141_f	0	+
chr2L	8184126	8184393	FBtr0335175_cds_20_0_chr2L_8184127_f	0	+
chr2L	8185125	8185278	FBtr0335176_cds_21_0_chr2L_8185126_f	0	+
chr2L	8186313	8186675	FBtr0335175_cds_23_0_chr2L_8186314_f	0	+
chr2L	8187160	8188094	FBtr0335175_cds_26_0_chr2L_8187161_f	0	+
chr2L	8188931	8189129	FBtr0335175_cds_29_0_chr2L_8188932_f	0	+
chr2L	8191812	8192429	FBtr0079638_cds_7_0_chr2L_8191813_r	0	-
chr2L	8195628	8195976	FBtr0079638_cds_3_0_chr2L_8195629_r	0	-
chr2L	8201016	8201708	FBtr0079637_cds_8_0_chr2L_8201017_r	0	-
chr2L	8207837	8208396	FBtr0079589_cds_2_0_chr2L_8207838_f	0	+
chr2L	8208653	8209271	FBtr0079589_cds_4_0_chr2L_8208654_f	0	+
chr2L	8214671	8215114	FBtr0079593_cds_1_0_chr2L_8214672_f	0	+
chr2L	8219361	8219806	FBtr0079631_cds_3_0_chr2L_8219362_r	0	-
chr2L	8221548	8221967	FBtr0302147_cds_18_0_chr2L_8221549_r	0	-
chr2L	8221548	8222114	FBtr0079625_cds_17_0_chr2L_8221549_r	0	-
chr2L	8224051	8224531	FBtr0079625_cds_10_0_chr2L_8224052_r	0	-
chr2L	8224592	8225042	FBtr0079625_cds_9_0_chr2L_8224593_r	0	-
chr2L	8225671	8226141	FBtr0079625_cds_6_0_chr2L_8225672_r	0	-
chr2L	8226457	8226606	FBtr0332417_cds_4_0_chr2L_8226458_r	0	-
chr2L	8226928	8227150	FBtr0302147_cds_4_0_chr2L_8226929_r	0	-
chr2L	8227651	8227826	FBtr0079626_cds_3_0_chr2L_8227652_r	0	-
chr2L	8228493	8229011	FBtr0079625_cds_2_0_chr2L_8228494_r	0	-
chr2L	8242782	8243184	FBtr0079595_cds_1_0_chr2L_8242783_f	0	+
chr2L	8244969	8245223	FBtr0079620_cds_3_0_chr2L_8244970_r	0	-
chr2L	8245739	8246217	FBtr0306391_cds_11_0_chr2L_8245740_r	0	-
chr2L	8247059	8250128	FBtr0306391_cds_7_0_chr2L_8247060_r	0	-
chr2L	8252227	8252533	FBtr0079620_cds_2_0_chr2L_8252228_r	0	-
chr2L	8260908	8261681	FBtr0079615_cds_7_0_chr2L_8260909_r	0	-
chr2L	8283868	8284064	FBtr0079616_cds_3_0_chr2L_8283869_r	0	-
chr2L	8301536	8301879	FBtr0079614_cds_3_0_chr2L_8301537_r	0	-
chr2L	8301935	8302332	FBtr0079614_cds_2_0_chr2L_8301936_r	0	-
chr2L	8303540	8304100	FBtr0079597_cds_0_0_chr2L_8303541_f	0	+
chr2L	8304172	8304577	FBtr0079597_cds_1_0_chr2L_8304173_f	0	+
chr2L	8312384	8314334	FBtr0079600_cds_1_0_chr2L_8312385_f	0	+
chr2L	8315156	8316126	FBtr0079600_cds_3_0_chr2L_8315157_f	0	+
chr2L	8316194	8316673	FBtr0079600_cds_4_0_chr2L_8316195_f	0	+
chr2L	8322487	8322702	FBtr0079609_cds_2_0_chr2L_8322488_r	0	-
chr2L	8332307	8332693	FBtr0079602_cds_2_0_chr2L_8332308_f	0	+
chr2L	8340863	8341165	FBtr0079604_cds_3_0_chr2L_8340864_f	0	+
chr2L	8343382	8343841	FBtr0079605_cds_1_0_chr2L_8343383_f	0	+
chr2L	8349074	8349611	FBtr0079606_cds_1_0_chr2L_8349075_f	0	+
chr2L	8349743	8349955	FBtr0079606_cds_2_0_chr2L_8349744_f	0	+
chr2L	8356044	8356974	FBtr0079608_cds_8_0_chr2L_8356045_r	0	-
chr2L	8357357	8357881	FBtr0079608_cds_6_0_chr2L_8357358_r	0	-
chr2L	8357942	8359570	FBtr0079608_cds_5_0_chr2L_8357943_r	0	-
chr2L	8367311	8367730	FBtr0005088_cds_2_0_chr2L_8367312_f	0	+
chr2L	8367930	8368696	FBtr0005088_cds_4_0_chr2L_8367931_f	0	+
chr2L	8368757	8369030	FBtr0005088_cds_5_0_chr2L_8368758_f	0	+
chr2L	8372880	8373288	FBtr0079648_cds_3_0_chr2L_8372881_f	0	+
chr2L	8373539	8373914	FBtr0079648_cds_4_0_chr2L_8373540_f	0	+
chr2L	8378418	8380324	FBtr0079721_cds_2_0_chr2L_8378419_r	0	-
chr2L	8386474	8387378	FBtr0079657_cds_1_0_chr2L_8386475_f	0	+
chr2L	8390084	8391209	FBtr0303799_cds_2_0_chr2L_8390085_r	0	-
chr2L	8399445	8399972	FBtr0079661_cds_1_0_chr2L_8399446_f	0	+
chr2L	8406375	8406855	FBtr0079663_cds_3_0_chr2L_8406376_f	0	+
chr2L	8427157	8427553	FBtr0079664_cds_2_0_chr2L_8427158_f	0	+
chr2L	8427614	8428067	FBtr0079664_cds_3_0_chr2L_8427615_f	0	+
chr2L	8427614	8429462	FBtr0079667_cds_3_0_chr2L_8427615_f	0	+
chr2L	8431876	8432494	FBtr0079708_cds_2_0_chr2L_8431877_r	0	-
chr2L	8442642	8445660	FBtr0079673_cds_0_0_chr2L_8442643_f	0	+
chr2L	8446091	8446505	FBtr0089673_cds_5_0_chr2L_8446092_r	0	-
chr2L	8446564	8447868	FBtr0089673_cds_4_0_chr2L_8446565_r	0	-
chr2L	8447919	8448353	FBtr0089673_cds_3_0_chr2L_8447920_r	0	-
chr2L	8476290	8476709	FBtr0303924_cds_1_0_chr2L_8476291_f	0	+
chr2L	8483565	8484153	FBtr0303923_cds_2_0_chr2L_8483566_f	0	+
chr2L	8509374	8510178	FBtr0079698_cds_1_0_chr2L_8509375_r	0	-
chr2L	8523442	8524684	FBtr0079685_cds_2_0_chr2L_8523443_f	0	+
chr2L	8537230	8537597	FBtr0079688_cds_3_0_chr2L_8537231_f	0	+
chr2L	8540457	8541236	FBtr0079686_cds_5_0_chr2L_8540458_f	0	+
chr2L	8662864	8663135	FBtr0079691_cds_18_0_chr2L_8662865_f	0	+
chr2L	8666035	8666211	FBtr0079691_cds_21_0_chr2L_8666036_f	0	+
chr2L	8666035	8666889	FBtr0329930_cds_21_0_chr2L_8666036_f	0	+
chr2L	8682363	8683060	FBtr0079751_cds_2_0_chr2L_8682364_r	0	-
chr2L	8687888	8688548	FBtr0079747_cds_6_0_chr2L_8687889_r	0	-
chr2L	8689128	8689625	FBtr0079747_cds_3_0_chr2L_8689129_r	0	-
chr2L	8689813	8690252	FBtr0344784_cds_1_0_chr2L_8689814_r	0	-
chr2L	8706597	8707278	FBtr0079731_cds_1_0_chr2L_8706598_f	0	+
chr2L	8710434	8710590	FBtr0079745_cds_8_0_chr2L_8710435_r	0	-
chr2L	8710726	8711637	FBtr0079745_cds_7_0_chr2L_8710727_r	0	-
chr2L	8711700	8712080	FBtr0079745_cds_6_0_chr2L_8711701_r	0	-
chr2L	8734466	8735047	FBtr0079746_cds_1_0_chr2L_8734467_r	0	-
chr2L	8766659	8767569	FBtr0079744_cds_3_0_chr2L_8766660_r	0	-
chr2L	8771298	8771769	FBtr0302992_cds_2_0_chr2L_8771299_r	0	-
chr2L	8774245	8775089	FBtr0079742_cds_3_0_chr2L_8774246_r	0	-
chr2L	8775152	8775623	FBtr0079742_cds_2_0_chr2L_8775153_r	0	-
chr2L	8775682	8776053	FBtr0079742_cds_1_0_chr2L_8775683_r	0	-
chr2L	8779953	8780424	FBtr0079741_cds_2_0_chr2L_8779954_r	0	-
chr2L	8780485	8780856	FBtr0079741_cds_1_0_chr2L_8780486_r	0	-
chr2L	8826493	8828212	FBtr0079733_cds_0_0_chr2L_8826494_f	0	+
chr2L	8826493	8828779	FBtr0330210_cds_0_0_chr2L_8826494_f	0	+
chr2L	8915834	8916053	FBtr0112648_cds_1_0_chr2L_8915835_f	0	+
chr2L	8925203	8925529	FBtr0112648_cds_3_0_chr2L_8925204_f	0	+
chr2L	8925616	8927003	FBtr0112648_cds_4_0_chr2L_8925617_f	0	+
chr2L	8928059	8928743	FBtr0112648_cds_7_0_chr2L_8928060_f	0	+
chr2L	8928989	8929663	FBtr0112648_cds_8_0_chr2L_8928990_f	0	+
chr2L	8929732	8930396	FBtr0112648_cds_9_0_chr2L_8929733_f	0	+
chr2L	8931081	8931938	FBtr0112648_cds_10_0_chr2L_8931082_f	0	+
chr2L	8932900	8933084	FBtr0112649_cds_11_0_chr2L_8932901_f	0	+
chr2L	8935151	8935754	FBtr0079754_cds_2_0_chr2L_8935152_f	0	+
chr2L	8938568	8938757	FBtr0079755_cds_2_0_chr2L_8938569_f	0	+
chr2L	8939115	8939601	FBtr0079755_cds_4_0_chr2L_8939116_f	0	+
chr2L	8940254	8940655	FBtr0100481_cds_1_0_chr2L_8940255_r	0	-
chr2L	8943933	8944167	FBtr0079788_cds_3_0_chr2L_8943934_r	0	-
chr2L	8944232	8945122	FBtr0079788_cds_2_0_chr2L_8944233_r	0	-
chr2L	8954021	8955586	FBtr0079787_cds_1_0_chr2L_8954022_r	0	-
chr2L	8970800	8971196	FBtr0332206_cds_8_0_chr2L_8970801_r	0	-
chr2L	8971779	8972083	FBtr0332206_cds_5_0_chr2L_8971780_r	0	-
chr2L	8971779	8972282	FBtr0332207_cds_4_0_chr2L_8971780_r	0	-
chr2L	8986340	8986530	FBtr0079782_cds_3_0_chr2L_8986341_r	0	-
chr2L	8986935	8987287	FBtr0079782_cds_1_0_chr2L_8986936_r	0	-
chr2L	8993093	8993310	FBtr0079761_cds_3_0_chr2L_8993094_f	0	+
chr2L	8995803	8996136	FBtr0079780_cds_4_0_chr2L_8995804_r	0	-
chr2L	8996197	8996679	FBtr0079780_cds_3_0_chr2L_8996198_r	0	-
chr2L	9052901	9053080	FBtr0303881_cds_9_0_chr2L_9052902_r	0	-
chr2L	9052901	9053140	FBtr0079776_cds_9_0_chr2L_9052902_r	0	-
chr2L	9060709	9060926	FBtr0079776_cds_3_0_chr2L_9060710_r	0	-
chr2L	9066079	9066401	FBtr0079776_cds_1_0_chr2L_9066080_r	0	-
chr2L	9127022	9127466	FBtr0079771_cds_1_0_chr2L_9127023_f	0	+
chr2L	9135117	9135384	FBtr0301039_cds_2_0_chr2L_9135118_f	0	+
chr2L	9161130	9161268	FBtr0079771_cds_4_0_chr2L_9161131_f	0	+
chr2L	9161384	9162012	FBtr0079771_cds_5_0_chr2L_9161385_f	0	+
chr2L	9162075	9162708	FBtr0110960_cds_5_0_chr2L_9162076_f	0	+
chr2L	9162362	9162708	FBtr0079771_cds_7_0_chr2L_9162363_f	0	+
chr2L	9163294	9163464	FBtr0079771_cds_8_0_chr2L_9163295_f	0	+
chr2L	9233987	9234657	FBtr0303870_cds_3_0_chr2L_9233988_f	0	+
chr2L	9238957	9239762	FBtr0303870_cds_5_0_chr2L_9238958_f	0	+
chr2L	9239821	9241269	FBtr0303870_cds_6_0_chr2L_9239822_f	0	+
chr2L	9241605	9242929	FBtr0303870_cds_8_0_chr2L_9241606_f	0	+
chr2L	9241605	9243178	FBtr0304974_cds_7_0_chr2L_9241606_f	0	+
chr2L	9243611	9243900	FBtr0303870_cds_11_0_chr2L_9243612_f	0	+
chr2L	9244262	9244586	FBtr0303870_cds_12_0_chr2L_9244263_f	0	+
chr2L	9245385	9245712	FBtr0303870_cds_13_0_chr2L_9245386_f	0	+
chr2L	9250291	9250686	FBtr0079819_cds_1_0_chr2L_9250292_r	0	-
chr2L	9291055	9291659	FBtr0346282_cds_2_0_chr2L_9291056_f	0	+
chr2L	9329078	9329777	FBtr0273186_cds_4_0_chr2L_9329079_f	0	+
chr2L	9340058	9340488	FBtr0079800_cds_8_0_chr2L_9340059_f	0	+
chr2L	9340699	9340894	FBtr0479805_cds_10_0_chr2L_9340700_f	0	+
chr2L	9342994	9344323	FBtr0079803_cds_0_0_chr2L_9342995_f	0	+
chr2L	9377839	9378145	FBtr0308029_cds_9_0_chr2L_9377840_r	0	-
chr2L	9379730	9379983	FBtr0308029_cds_8_0_chr2L_9379731_r	0	-
chr2L	9380049	9380259	FBtr0308029_cds_7_0_chr2L_9380050_r	0	-
chr2L	9380814	9381318	FBtr0308029_cds_5_0_chr2L_9380815_r	0	-
chr2L	9390245	9391439	FBtr0079806_cds_3_0_chr2L_9390246_f	0	+
chr2L	9420670	9420878	FBtr0079807_cds_1_0_chr2L_9420671_f	0	+
chr2L	9423544	9425629	FBtr0079807_cds_3_0_chr2L_9423545_f	0	+
chr2L	9432280	9434915	FBtr0079809_cds_1_0_chr2L_9432281_f	0	+
chr2L	9460937	9462278	FBtr0079821_cds_3_0_chr2L_9460938_f	0	+
chr2L	9492083	9492545	FBtr0079862_cds_2_0_chr2L_9492084_r	0	-
chr2L	9492627	9493103	FBtr0079862_cds_1_0_chr2L_9492628_r	0	-
chr2L	9503791	9504813	FBtr0089853_cds_1_0_chr2L_9503792_f	0	+
chr2L	9515564	9515744	FBtr0089853_cds_3_0_chr2L_9515565_f	0	+
chr2L	9515994	9517062	FBtr0089853_cds_5_0_chr2L_9515995_f	0	+
chr2L	9517129	9517461	FBtr0089853_cds_6_0_chr2L_9517130_f	0	+
chr2L	9518218	9518558	FBtr0089853_cds_9_0_chr2L_9518219_f	0	+
chr2L	9533581	9533751	FBtr0079825_cds_2_0_chr2L_9533582_f	0	+
chr2L	9534886	9535908	FBtr0079825_cds_3_0_chr2L_9534887_f	0	+
chr2L	9535994	9536849	FBtr0079825_cds_4_0_chr2L_9535995_f	0	+
chr2L	9537804	9538654	FBtr0079825_cds_8_0_chr2L_9537805_f	0	+
chr2L	9543028	9543478	FBtr0079831_cds_1_0_chr2L_9543029_f	0	+
chr2L	9546016	9547297	FBtr0273329_cds_1_0_chr2L_9546017_f	0	+
chr2L	9550203	9550404	FBtr0079860_cds_7_0_chr2L_9550204_r	0	-
chr2L	9551716	9553526	FBtr0079860_cds_6_0_chr2L_9551717_r	0	-
chr2L	9553999	9554268	FBtr0079860_cds_3_0_chr2L_9554000_r	0	-
chr2L	9555283	9555498	FBtr0079860_cds_2_0_chr2L_9555284_r	0	-
chr2L	9555633	9555938	FBtr0079860_cds_1_0_chr2L_9555634_r	0	-
chr2L	9571508	9571753	FBtr0079834_cds_1_0_chr2L_9571509_f	0	+
chr2L	9571955	9572965	FBtr0079834_cds_3_0_chr2L_9571956_f	0	+
chr2L	9573769	9574406	FBtr0079857_cds_4_0_chr2L_9573770_r	0	-
chr2L	9574468	9575238	FBtr0079857_cds_3_0_chr2L_9574469_r	0	-
chr2L	9579092	9579447	FBtr0079856_cds_1_0_chr2L_9579093_r	0	-
chr2L	9580002	9581119	FBtr0079855_cds_1_0_chr2L_9580003_r	0	-
chr2L	9591315	9591547	FBtr0079836_cds_2_0_chr2L_9591316_f	0	+
chr2L	9599183	9599637	FBtr0114535_cds_2_0_chr2L_9599184_r	0	-
chr2L	9610601	9611346	FBtr0079837_cds_1_0_chr2L_9610602_f	0	+
chr2L	9617329	9617609	FBtr0079842_cds_0_0_chr2L_9617330_f	0	+
chr2L	9617329	9617840	FBtr0302199_cds_0_0_chr2L_9617330_f	0	+
chr2L	9641912	9642646	FBtr0303874_cds_2_0_chr2L_9641913_f	0	+
chr2L	9643248	9645790	FBtr0303874_cds_5_0_chr2L_9643249_f	0	+
chr2L	9646954	9648917	FBtr0303874_cds_9_0_chr2L_9646955_f	0	+
chr2L	9649204	9650751	FBtr0303874_cds_11_0_chr2L_9649205_f	0	+
chr2L	9650808	9651433	FBtr0303874_cds_12_0_chr2L_9650809_f	0	+
chr2L	9651491	9653760	FBtr0303874_cds_13_0_chr2L_9651492_f	0	+
chr2L	9654193	9654753	FBtr0303874_cds_16_0_chr2L_9654194_f	0	+
chr2L	9709026	9709559	FBtr0079848_cds_3_0_chr2L_9709027_r	0	-
chr2L	9717522	9717763	FBtr0079926_cds_7_0_chr2L_9717523_r	0	-
chr2L	9718265	9718520	FBtr0079926_cds_5_0_chr2L_9718266_r	0	-
chr2L	9722760	9722954	FBtr0079926_cds_4_0_chr2L_9722761_r	0	-
chr2L	9727027	9727256	FBtr0079926_cds_3_0_chr2L_9727028_r	0	-
chr2L	9732915	9733532	FBtr0079926_cds_2_0_chr2L_9732916_r	0	-
chr2L	9742374	9743284	FBtr0079926_cds_1_0_chr2L_9742375_r	0	-
chr2L	9748011	9748430	FBtr0079925_cds_5_0_chr2L_9748012_r	0	-
chr2L	9760120	9761499	FBtr0079865_cds_2_0_chr2L_9760121_f	0	+
chr2L	9761564	9762141	FBtr0079865_cds_3_0_chr2L_9761565_f	0	+
chr2L	9764769	9765197	FBtr0079866_cds_2_0_chr2L_9764770_f	0	+
chr2L	9767812	9768400	FBtr0079867_cds_1_0_chr2L_9767813_f	0	+
chr2L	9772593	9773042	FBtr0100832_cds_3_0_chr2L_9772594_r	0	-
chr2L	9787351	9788171	FBtr0079869_cds_3_0_chr2L_9787352_f	0	+
chr2L	9807309	9807504	FBtr0079912_cds_7_0_chr2L_9807310_r	0	-
chr2L	9889047	9889405	FBtr0079872_cds_4_0_chr2L_9889048_f	0	+
chr2L	9905137	9905291	FBtr0079902_cds_5_0_chr2L_9905138_r	0	-
chr2L	9909238	9909865	FBtr0079901_cds_7_0_chr2L_9909239_r	0	-
chr2L	9916051	9916980	FBtr0079876_cds_2_0_chr2L_9916052_f	0	+
chr2L	9922965	9923300	FBtr0079898_cds_4_0_chr2L_9922966_r	0	-
chr2L	9923365	9923918	FBtr0079898_cds_3_0_chr2L_9923366_r	0	-
chr2L	9927065	9927404	FBtr0299965_cds_3_0_chr2L_9927066_f	0	+
chr2L	9927469	9928494	FBtr0299965_cds_4_0_chr2L_9927470_f	0	+
chr2L	9930699	9930999	FBtr0331634_cds_1_0_chr2L_9930700_f	0	+
chr2L	9932586	9933018	FBtr0079897_cds_1_0_chr2L_9932587_r	0	-
chr2L	9935255	9935423	FBtr0079896_cds_3_0_chr2L_9935256_r	0	-
chr2L	9937003	9937510	FBtr0331636_cds_1_0_chr2L_9937004_r	0	-
chr2L	9941699	9942110	FBtr0079894_cds_6_0_chr2L_9941700_r	0	-
chr2L	9944294	9944655	FBtr0079894_cds_1_0_chr2L_9944295_r	0	-
chr2L	9961003	9961617	FBtr0329986_cds_5_0_chr2L_9961004_r	0	-
chr2L	9962734	9963012	FBtr0079890_cds_1_0_chr2L_9962735_r	0	-
chr2L	9965375	9965668	FBtr0079889_cds_1_0_chr2L_9965376_r	0	-
chr2L	9993266	9994658	FBtr0079929_cds_4_0_chr2L_9993267_f	0	+
chr2L	9993266	9994781	FBtr0329984_cds_4_0_chr2L_9993267_f	0	+
chr2L	9999109	10001428	FBtr0303882_cds_4_0_chr2L_9999110_r	0	-
chr2L	10005567	10006417	FBtr0079930_cds_3_0_chr2L_10005568_f	0	+
chr2L	10013633	10016109	FBtr0079971_cds_1_0_chr2L_10013634_r	0	-
chr2L	10016163	10017331	FBtr0079971_cds_0_0_chr2L_10016164_r	0	-
chr2L	10036817	10037073	FBtr0079934_cds_2_0_chr2L_10036818_f	0	+
chr2L	10058198	10058769	FBtr0079937_cds_3_0_chr2L_10058199_f	0	+
chr2L	10058846	10059467	FBtr0079937_cds_4_0_chr2L_10058847_f	0	+
chr2L	10062571	10063441	FBtr0079938_cds_1_0_chr2L_10062572_f	0	+
chr2L	10064797	10065315	FBtr0335509_cds_20_0_chr2L_10064798_r	0	-
chr2L	10065613	10066117	FBtr0335509_cds_19_0_chr2L_10065614_r	0	-
chr2L	10068635	10069672	FBtr0335509_cds_16_0_chr2L_10068636_r	0	-
chr2L	10073174	10073384	FBtr0335509_cds_15_0_chr2L_10073175_r	0	-
chr2L	10075918	10076265	FBtr0335509_cds_11_0_chr2L_10075919_r	0	-
chr2L	10081247	10081946	FBtr0335509_cds_9_0_chr2L_10081248_r	0	-
chr2L	10091581	10092235	FBtr0079969_cds_0_0_chr2L_10091582_r	0	-
chr2L	10103645	10104055	FBtr0300423_cds_2_0_chr2L_10103646_f	0	+
chr2L	10114750	10114895	FBtr0300423_cds_8_0_chr2L_10114751_f	0	+
chr2L	10117938	10118198	FBtr0300423_cds_9_0_chr2L_10117939_f	0	+
chr2L	10121899	10122038	FBtr0300423_cds_11_0_chr2L_10121900_f	0	+
chr2L	10125034	10125631	FBtr0300423_cds_12_0_chr2L_10125035_f	0	+
chr2L	10136645	10137355	FBtr0335509_cds_2_0_chr2L_10136646_r	0	-
chr2L	10150731	10151655	FBtr0079943_cds_3_0_chr2L_10150732_f	0	+
chr2L	10152951	10153235	FBtr0079943_cds_5_0_chr2L_10152952_f	0	+
chr2L	10154700	10155216	FBtr0079943_cds_10_0_chr2L_10154701_f	0	+
chr2L	10184591	10185360	FBtr0452144_cds_18_0_chr2L_10184592_r	0	-
chr2L	10186489	10187121	FBtr0452144_cds_15_0_chr2L_10186490_r	0	-
chr2L	10188347	10188958	FBtr0452144_cds_13_0_chr2L_10188348_r	0	-
chr2L	10193217	10194082	FBtr0452144_cds_8_0_chr2L_10193218_r	0	-
chr2L	10195209	10195801	FBtr0452144_cds_4_0_chr2L_10195210_r	0	-
chr2L	10203383	10203660	FBtr0112350_cds_1_0_chr2L_10203384_r	0	-
chr2L	10212467	10213250	FBtr0079947_cds_3_0_chr2L_10212468_f	0	+
chr2L	10214124	10214991	FBtr0079957_cds_10_0_chr2L_10214125_r	0	-
chr2L	10215057	10216450	FBtr0079957_cds_9_0_chr2L_10215058_r	0	-
chr2L	10217340	10217533	FBtr0079957_cds_6_0_chr2L_10217341_r	0	-
chr2L	10227860	10229126	FBtr0079953_cds_4_0_chr2L_10227861_r	0	-
chr2L	10229704	10229950	FBtr0079953_cds_1_0_chr2L_10229705_r	0	-
chr2L	10234786	10234950	FBtr0301973_cds_6_0_chr2L_10234787_r	0	-
chr2L	10235027	10235414	FBtr0301973_cds_5_0_chr2L_10235028_r	0	-
chr2L	10236030	10236286	FBtr0301973_cds_2_0_chr2L_10236031_r	0	-
chr2L	10240679	10241058	FBtr0079975_cds_2_0_chr2L_10240680_f	0	+
chr2L	10241132	10241780	FBtr0079975_cds_3_0_chr2L_10241133_f	0	+
chr2L	10244600	10244853	FBtr0080088_cds_5_0_chr2L_10244601_r	0	-
chr2L	10252483	10253074	FBtr0079978_cds_2_0_chr2L_10252484_f	0	+
chr2L	10253667	10254115	FBtr0079978_cds_5_0_chr2L_10253668_f	0	+
chr2L	10258727	10258915	FBtr0089900_cds_3_0_chr2L_10258728_r	0	-
chr2L	10267982	10268426	FBtr0079984_cds_4_0_chr2L_10267983_f	0	+
chr2L	10274164	10274868	FBtr0080075_cds_9_0_chr2L_10274165_r	0	-
chr2L	10275448	10275629	FBtr0080075_cds_6_0_chr2L_10275449_r	0	-
chr2L	10282344	10287934	FBtr0080074_cds_6_0_chr2L_10282345_r	0	-
chr2L	10288563	10290283	FBtr0080074_cds_3_0_chr2L_10288564_r	0	-
chr2L	10297430	10297606	FBtr0080070_cds_4_0_chr2L_10297431_r	0	-
chr2L	10309371	10310304	FBtr0080063_cds_1_0_chr2L_10309372_r	0	-
chr2L	10313305	10313688	FBtr0080061_cds_3_0_chr2L_10313306_r	0	-
chr2L	10315488	10315957	FBtr0079988_cds_2_0_chr2L_10315489_f	0	+
chr2L	10316438	10316867	FBtr0079988_cds_4_0_chr2L_10316439_f	0	+
chr2L	10323847	10324309	FBtr0079989_cds_3_0_chr2L_10323848_f	0	+
chr2L	10328471	10328740	FBtr0113033_cds_6_0_chr2L_10328472_r	0	-
chr2L	10329474	10329931	FBtr0113033_cds_2_0_chr2L_10329475_r	0	-
chr2L	10329991	10330579	FBtr0113033_cds_1_0_chr2L_10329992_r	0	-
chr2L	10336021	10336883	FBtr0079993_cds_2_0_chr2L_10336022_f	0	+
chr2L	10337367	10337596	FBtr0079993_cds_5_0_chr2L_10337368_f	0	+
chr2L	10343658	10344041	FBtr0079998_cds_3_0_chr2L_10343659_f	0	+
chr2L	10346928	10347551	FBtr0079999_cds_7_0_chr2L_10346929_f	0	+
chr2L	10348659	10348973	FBtr0112592_cds_3_0_chr2L_10348660_r	0	-
chr2L	10355065	10355226	FBtr0080055_cds_3_0_chr2L_10355066_r	0	-
chr2L	10355481	10355868	FBtr0080055_cds_2_0_chr2L_10355482_r	0	-
chr2L	10358710	10359938	FBtr0080054_cds_5_0_chr2L_10358711_r	0	-
chr2L	10360002	10361361	FBtr0080054_cds_4_0_chr2L_10360003_r	0	-
chr2L	10365770	10366149	FBtr0080002_cds_4_0_chr2L_10365771_f	0	+
chr2L	10368600	10368885	FBtr0089855_cds_5_0_chr2L_10368601_r	0	-
chr2L	10370027	10372898	FBtr0089855_cds_1_0_chr2L_10370028_r	0	-
chr2L	10378490	10378864	FBtr0080004_cds_5_0_chr2L_10378491_f	0	+
chr2L	10383006	10383546	FBtr0080006_cds_1_0_chr2L_10383007_f	0	+
chr2L	10385139	10385643	FBtr0080051_cds_1_0_chr2L_10385140_r	0	-
chr2L	10390061	10392194	FBtr0080008_cds_1_0_chr2L_10390062_f	0	+
chr2L	10390061	10392389	FBtr0474232_cds_1_0_chr2L_10390062_f	0	+
chr2L	10399767	10400679	FBtr0080009_cds_7_0_chr2L_10399768_f	0	+
chr2L	10401925	10402333	FBtr0080009_cds_14_0_chr2L_10401926_f	0	+
chr2L	10406498	10407302	FBtr0336967_cds_2_0_chr2L_10406499_f	0	+
chr2L	10411090	10411363	FBtr0080047_cds_7_0_chr2L_10411091_r	0	-
chr2L	10417210	10418193	FBtr0080018_cds_9_0_chr2L_10417211_f	0	+
chr2L	10433154	10433778	FBtr0080043_cds_1_0_chr2L_10433155_r	0	-
chr2L	10436506	10437169	FBtr0080026_cds_2_0_chr2L_10436507_f	0	+
chr2L	10440175	10440505	FBtr0273339_cds_3_0_chr2L_10440176_f	0	+
chr2L	10445508	10446032	FBtr0080029_cds_3_0_chr2L_10445509_f	0	+
chr2L	10446184	10446366	FBtr0080029_cds_4_0_chr2L_10446185_f	0	+
chr2L	10448291	10449299	FBtr0080029_cds_8_0_chr2L_10448292_f	0	+
chr2L	10451194	10451395	FBtr0100097_cds_4_0_chr2L_10451195_r	0	-
chr2L	10454250	10454861	FBtr0080042_cds_3_0_chr2L_10454251_r	0	-
chr2L	10454953	10455424	FBtr0080042_cds_2_0_chr2L_10454954_r	0	-
chr2L	10458447	10458818	FBtr0080030_cds_1_0_chr2L_10458448_f	0	+
chr2L	10459143	10459280	FBtr0080030_cds_3_0_chr2L_10459144_f	0	+
chr2L	10459879	10460520	FBtr0080030_cds_5_0_chr2L_10459880_f	0	+
chr2L	10460868	10461280	FBtr0080030_cds_7_0_chr2L_10460869_f	0	+
chr2L	10461342	10461785	FBtr0080030_cds_8_0_chr2L_10461343_f	0	+
chr2L	10471475	10472171	FBtr0080039_cds_1_0_chr2L_10471476_r	0	-
chr2L	10484253	10484760	FBtr0080033_cds_4_0_chr2L_10484254_f	0	+
chr2L	10486397	10487001	FBtr0080038_cds_4_0_chr2L_10486398_r	0	-
chr2L	10492788	10494195	FBtr0080035_cds_7_0_chr2L_10492789_r	0	-
chr2L	10497852	10498155	FBtr0080035_cds_2_0_chr2L_10497853_r	0	-
chr2L	10511666	10512608	FBtr0347403_cds_3_0_chr2L_10511667_r	0	-
chr2L	10512934	10513564	FBtr0347403_cds_1_0_chr2L_10512935_r	0	-
chr2L	10518059	10518773	FBtr0080092_cds_1_0_chr2L_10518060_f	0	+
chr2L	10530855	10531407	FBtr0080093_cds_3_0_chr2L_10530856_f	0	+
chr2L	10545403	10546300	FBtr0080096_cds_0_0_chr2L_10545404_f	0	+
chr2L	10629498	10630074	FBtr0080131_cds_2_0_chr2L_10629499_r	0	-
chr2L	10648741	10649281	FBtr0080101_cds_2_0_chr2L_10648742_f	0	+
chr2L	10649657	10650044	FBtr0080101_cds_4_0_chr2L_10649658_f	0	+
chr2L	10652114	10653282	FBtr0080103_cds_0_0_chr2L_10652115_f	0	+
chr2L	10653432	10654223	FBtr0080103_cds_1_0_chr2L_10653433_f	0	+
chr2L	10668692	10669054	FBtr0080104_cds_2_0_chr2L_10668693_f	0	+
chr2L	10670519	10671179	FBtr0080104_cds_4_0_chr2L_10670520_f	0	+
chr2L	10678903	10679355	FBtr0080105_cds_2_0_chr2L_10678904_f	0	+
chr2L	10705231	10705497	FBtr0080123_cds_2_0_chr2L_10705232_r	0	-
chr2L	10761826	10762318	FBtr0080114_cds_1_0_chr2L_10761827_f	0	+
chr2L	10762715	10763091	FBtr0080114_cds_3_0_chr2L_10762716_f	0	+
chr2L	10763856	10764386	FBtr0080114_cds_4_0_chr2L_10763857_f	0	+
chr2L	10764442	10764808	FBtr0080114_cds_5_0_chr2L_10764443_f	0	+
chr2L	10773034	10774665	FBtr0080189_cds_6_0_chr2L_10773035_r	0	-
chr2L	10775573	10775744	FBtr0080189_cds_2_0_chr2L_10775574_r	0	-
chr2L	10805984	10807127	FBtr0080188_cds_15_0_chr2L_10805985_r	0	-
chr2L	10831328	10831927	FBtr0080188_cds_1_0_chr2L_10831329_r	0	-
chr2L	10839800	10840005	FBtr0080187_cds_3_0_chr2L_10839801_r	0	-
chr2L	10840060	10840796	FBtr0080187_cds_2_0_chr2L_10840061_r	0	-
chr2L	10846572	10846898	FBtr0080184_cds_0_0_chr2L_10846573_r	0	-
chr2L	10847867	10848168	FBtr0080182_cds_3_0_chr2L_10847868_r	0	-
chr2L	10853833	10854432	FBtr0305257_cds_4_0_chr2L_10853834_f	0	+
chr2L	10855186	10855457	FBtr0080181_cds_2_0_chr2L_10855187_r	0	-
chr2L	10859706	10860910	FBtr0080143_cds_2_0_chr2L_10859707_f	0	+
chr2L	10860976	10861521	FBtr0080143_cds_3_0_chr2L_10860977_f	0	+
chr2L	10907080	10907762	FBtr0301184_cds_6_0_chr2L_10907081_r	0	-
chr2L	10965992	10966409	FBtr0080169_cds_5_0_chr2L_10965993_r	0	-
chr2L	10977961	10978706	FBtr0080148_cds_1_0_chr2L_10977962_f	0	+
chr2L	10980444	10981112	FBtr0080148_cds_2_0_chr2L_10980445_f	0	+
chr2L	10981178	10981428	FBtr0080148_cds_3_0_chr2L_10981179_f	0	+
chr2L	10982657	10983540	FBtr0080166_cds_7_0_chr2L_10982658_r	0	-
chr2L	10984140	10984341	FBtr0080166_cds_4_0_chr2L_10984141_r	0	-
chr2L	10985166	10985487	FBtr0080166_cds_2_0_chr2L_10985167_r	0	-
chr2L	10990184	10990783	FBtr0300400_cds_2_0_chr2L_10990185_f	0	+
chr2L	10991058	10991885	FBtr0300400_cds_3_0_chr2L_10991059_f	0	+
chr2L	10991188	10991885	FBtr0300401_cds_2_0_chr2L_10991189_f	0	+
chr2L	10992994	10993434	FBtr0300400_cds_7_0_chr2L_10992995_f	0	+
chr2L	10997931	10998832	FBtr0080165_cds_8_0_chr2L_10997932_r	0	-
chr2L	10999060	10999450	FBtr0080165_cds_6_0_chr2L_10999061_r	0	-
chr2L	10999913	11000106	FBtr0080165_cds_3_0_chr2L_10999914_r	0	-
chr2L	11000164	11000658	FBtr0080165_cds_2_0_chr2L_11000165_r	0	-
chr2L	11006161	11007132	FBtr0089881_cds_4_0_chr2L_11006162_f	0	+
chr2L	11008319	11008845	FBtr0089881_cds_8_0_chr2L_11008320_f	0	+
chr2L	11014199	11014652	FBtr0080161_cds_6_0_chr2L_11014200_r	0	-
chr2L	11017171	11018355	FBtr0113035_cds_0_0_chr2L_11017172_f	0	+
chr2L	11028994	11029687	FBtr0080161_cds_5_0_chr2L_11028995_r	0	-
chr2L	11029942	11030423	FBtr0080161_cds_4_0_chr2L_11029943_r	0	-
chr2L	11030664	11031135	FBtr0080161_cds_3_0_chr2L_11030665_r	0	-
chr2L	11035515	11036269	FBtr0080161_cds_2_0_chr2L_11035516_r	0	-
chr2L	11076926	11077066	FBtr0080234_cds_2_0_chr2L_11076927_r	0	-
chr2L	11092781	11094635	FBtr0080196_cds_4_0_chr2L_11092782_f	0	+
chr2L	11095952	11096475	FBtr0080231_cds_9_0_chr2L_11095953_r	0	-
chr2L	11097407	11098984	FBtr0080231_cds_5_0_chr2L_11097408_r	0	-
chr2L	11102626	11103169	FBtr0080230_cds_6_0_chr2L_11102627_r	0	-
chr2L	11103843	11104280	FBtr0080230_cds_4_0_chr2L_11103844_r	0	-
chr2L	11104351	11105136	FBtr0080230_cds_3_0_chr2L_11104352_r	0	-
chr2L	11110979	11111935	FBtr0080229_cds_2_0_chr2L_11110980_r	0	-
chr2L	11114182	11115319	FBtr0080198_cds_0_0_chr2L_11114183_f	0	+
chr2L	11117165	11118075	FBtr0080228_cds_1_0_chr2L_11117166_r	0	-
chr2L	11125482	11126149	FBtr0080199_cds_5_0_chr2L_11125483_f	0	+
chr2L	11128335	11128733	FBtr0080199_cds_12_0_chr2L_11128336_f	0	+
chr2L	11132452	11135487	FBtr0080200_cds_5_0_chr2L_11132453_f	0	+
chr2L	11138103	11138285	FBtr0080201_cds_6_0_chr2L_11138104_f	0	+
chr2L	11140793	11141104	FBtr0112856_cds_15_0_chr2L_11140794_r	0	-
chr2L	11151670	11152026	FBtr0080222_cds_5_0_chr2L_11151671_r	0	-
chr2L	11152334	11152554	FBtr0080222_cds_3_0_chr2L_11152335_r	0	-
chr2L	11159269	11159729	FBtr0300115_cds_9_0_chr2L_11159270_r	0	-
chr2L	11159879	11160336	FBtr0300115_cds_8_0_chr2L_11159880_r	0	-
chr2L	11162261	11162525	FBtr0300115_cds_7_0_chr2L_11162262_r	0	-
chr2L	11163452	11163949	FBtr0300115_cds_4_0_chr2L_11163453_r	0	-
chr2L	11165744	11165966	FBtr0300115_cds_2_0_chr2L_11165745_r	0	-
chr2L	11235596	11236066	FBtr0332557_cds_3_0_chr2L_11235597_f	0	+
chr2L	11236203	11236828	FBtr0332557_cds_4_0_chr2L_11236204_f	0	+
chr2L	11255462	11256577	FBtr0332561_cds_6_0_chr2L_11255463_f	0	+
chr2L	11258214	11258916	FBtr0332557_cds_7_0_chr2L_11258215_f	0	+
chr2L	11258982	11259410	FBtr0332557_cds_8_0_chr2L_11258983_f	0	+
chr2L	11261510	11262004	FBtr0332202_cds_10_0_chr2L_11261511_r	0	-
chr2L	11267150	11268052	FBtr0332202_cds_3_0_chr2L_11267151_r	0	-
chr2L	11278754	11279463	FBtr0091680_cds_2_0_chr2L_11278755_f	0	+
chr2L	11284890	11285603	FBtr0080214_cds_0_0_chr2L_11284891_r	0	-
chr2L	11366412	11369008	FBtr0080235_cds_1_0_chr2L_11366413_f	0	+
chr2L	11372855	11373209	FBtr0080235_cds_6_0_chr2L_11372856_f	0	+
chr2L	11436415	11440251	FBtr0089913_cds_1_0_chr2L_11436416_r	0	-
chr2L	11506095	11507384	FBtr0305261_cds_1_0_chr2L_11506096_f	0	+
chr2L	11507443	11507897	FBtr0305261_cds_2_0_chr2L_11507444_f	0	+
chr2L	11511170	11511544	FBtr0336630_cds_4_0_chr2L_11511171_r	0	-
chr2L	11511608	11515673	FBtr0336631_cds_2_0_chr2L_11511609_r	0	-
chr2L	11523549	11524499	FBtr0080242_cds_2_0_chr2L_11523550_r	0	-
chr2L	11524567	11525666	FBtr0080242_cds_1_0_chr2L_11524568_r	0	-
chr2L	11610970	11611540	FBtr0340563_cds_1_0_chr2L_11610971_r	0	-
chr2L	11621818	11624503	FBtr0080252_cds_3_0_chr2L_11621819_f	0	+
chr2L	11741550	11743729	FBtr0080255_cds_1_0_chr2L_11741551_f	0	+
chr2L	11788833	11789331	FBtr0300370_cds_2_0_chr2L_11788834_f	0	+
chr2L	11798664	11799405	FBtr0080261_cds_5_0_chr2L_11798665_r	0	-
chr2L	11800154	11800322	FBtr0080261_cds_4_0_chr2L_11800155_r	0	-
chr2L	11802286	11803439	FBtr0080260_cds_3_0_chr2L_11802287_r	0	-
chr2L	11802370	11803439	FBtr0335473_cds_2_0_chr2L_11802371_r	0	-
chr2L	11811116	11811499	FBtr0080259_cds_2_0_chr2L_11811117_r	0	-
chr2L	11811593	11812431	FBtr0080259_cds_1_0_chr2L_11811594_r	0	-
chr2L	11817352	11818493	FBtr0334135_cds_5_0_chr2L_11817353_r	0	-
chr2L	11818599	11818849	FBtr0334135_cds_4_0_chr2L_11818600_r	0	-
chr2L	11821006	11821284	FBtr0334137_cds_0_0_chr2L_11821007_r	0	-
chr2L	11827459	11828371	FBtr0080325_cds_3_0_chr2L_11827460_r	0	-
chr2L	11830276	11830831	FBtr0334136_cds_6_0_chr2L_11830277_r	0	-
chr2L	11838482	11838773	FBtr0334135_cds_1_0_chr2L_11838483_r	0	-
chr2L	11858890	11859350	FBtr0334138_cds_1_0_chr2L_11858891_r	0	-
chr2L	11896210	11896562	FBtr0334135_cds_0_0_chr2L_11896211_r	0	-
chr2L	11944985	11946410	FBtr0080281_cds_1_0_chr2L_11944986_f	0	+
chr2L	11982413	11983101	FBtr0310149_cds_2_0_chr2L_11982414_f	0	+
chr2L	11983156	11983675	FBtr0310149_cds_3_0_chr2L_11983157_f	0	+
chr2L	11983736	11984233	FBtr0310149_cds_4_0_chr2L_11983737_f	0	+
chr2L	11985006	11985771	FBtr0089572_cds_4_0_chr2L_11985007_r	0	-
chr2L	11986437	11987387	FBtr0089572_cds_2_0_chr2L_11986438_r	0	-
chr2L	12009139	12009705	FBtr0080291_cds_2_0_chr2L_12009140_f	0	+
chr2L	12014692	12014927	FBtr0080312_cds_3_0_chr2L_12014693_r	0	-
chr2L	12014990	12016566	FBtr0080312_cds_2_0_chr2L_12014991_r	0	-
chr2L	12016630	12019041	FBtr0080312_cds_1_0_chr2L_12016631_r	0	-
chr2L	12032130	12032577	FBtr0080292_cds_2_0_chr2L_12032131_f	0	+
chr2L	12032645	12033269	FBtr0080292_cds_3_0_chr2L_12032646_f	0	+
chr2L	12034345	12035133	FBtr0289986_cds_1_0_chr2L_12034346_f	0	+
chr2L	12036270	12037064	FBtr0080309_cds_2_0_chr2L_12036271_r	0	-
chr2L	12039384	12040202	FBtr0080308_cds_2_0_chr2L_12039385_r	0	-
chr2L	12041513	12042234	FBtr0080307_cds_1_0_chr2L_12041514_r	0	-
chr2L	12042326	12042991	FBtr0080307_cds_0_0_chr2L_12042327_r	0	-
chr2L	12047395	12048292	FBtr0080305_cds_1_0_chr2L_12047396_r	0	-
chr2L	12050095	12051032	FBtr0080294_cds_0_0_chr2L_12050096_f	0	+
chr2L	12051107	12051381	FBtr0080294_cds_1_0_chr2L_12051108_f	0	+
chr2L	12051452	12051690	FBtr0080294_cds_2_0_chr2L_12051453_f	0	+
chr2L	12052229	12052503	FBtr0089655_cds_7_0_chr2L_12052230_r	0	-
chr2L	12054302	12054498	FBtr0089655_cds_2_0_chr2L_12054303_r	0	-
chr2L	12058589	12058766	FBtr0080302_cds_7_0_chr2L_12058590_r	0	-
chr2L	12076822	12077635	FBtr0080297_cds_1_0_chr2L_12076823_f	0	+
chr2L	12083313	12085088	FBtr0080299_cds_1_0_chr2L_12083314_r	0	-
chr2L	12094768	12095012	FBtr0080326_cds_4_0_chr2L_12094769_f	0	+
chr2L	12099426	12099978	FBtr0080330_cds_2_0_chr2L_12099427_f	0	+
chr2L	12104687	12105121	FBtr0080331_cds_2_0_chr2L_12104688_f	0	+
chr2L	12105175	12106762	FBtr0080331_cds_3_0_chr2L_12105176_f	0	+
chr2L	12125965	12128413	FBtr0080336_cds_4_0_chr2L_12125966_f	0	+
chr2L	12128517	12129629	FBtr0080336_cds_5_0_chr2L_12128518_f	0	+
chr2L	12130885	12131065	FBtr0080360_cds_2_0_chr2L_12130886_r	0	-
chr2L	12138166	12138603	FBtr0080337_cds_1_0_chr2L_12138167_f	0	+
chr2L	12138745	12139153	FBtr0080337_cds_2_0_chr2L_12138746_f	0	+
chr2L	12139639	12140105	FBtr0080337_cds_3_0_chr2L_12139640_f	0	+
chr2L	12153527	12153974	FBtr0301019_cds_2_0_chr2L_12153528_f	0	+
chr2L	12161244	12161650	FBtr0301019_cds_5_0_chr2L_12161245_f	0	+
chr2L	12162739	12163041	FBtr0301019_cds_6_0_chr2L_12162740_f	0	+
chr2L	12168687	12169381	FBtr0331996_cds_13_0_chr2L_12168688_f	0	+
chr2L	12171697	12171924	FBtr0080358_cds_2_0_chr2L_12171698_r	0	-
chr2L	12175564	12175770	FBtr0273342_cds_2_0_chr2L_12175565_r	0	-
chr2L	12241079	12241780	FBtr0080344_cds_1_0_chr2L_12241080_f	0	+
chr2L	12271590	12272084	FBtr0080344_cds_2_0_chr2L_12271591_f	0	+
chr2L	12299187	12299394	FBtr0080344_cds_7_0_chr2L_12299188_f	0	+
chr2L	12310681	12310950	FBtr0080344_cds_9_0_chr2L_12310682_f	0	+
chr2L	12351995	12352783	FBtr0304856_cds_1_0_chr2L_12351996_f	0	+
chr2L	12373696	12374111	FBtr0304861_cds_1_0_chr2L_12373697_f	0	+
chr2L	12389189	12389670	FBtr0304856_cds_6_0_chr2L_12389190_f	0	+
chr2L	12393390	12393858	FBtr0304856_cds_7_0_chr2L_12393391_f	0	+
chr2L	12396292	12396564	FBtr0304856_cds_9_0_chr2L_12396293_f	0	+
chr2L	12399205	12399717	FBtr0080365_cds_1_0_chr2L_12399206_f	0	+
chr2L	12399785	12400177	FBtr0080365_cds_2_0_chr2L_12399786_f	0	+
chr2L	12403580	12404048	FBtr0100125_cds_1_0_chr2L_12403581_r	0	-
chr2L	12403580	12404177	FBtr0080389_cds_5_0_chr2L_12403581_r	0	-
chr2L	12407178	12407466	FBtr0080391_cds_3_0_chr2L_12407179_r	0	-
chr2L	12409455	12409623	FBtr0080389_cds_2_0_chr2L_12409456_r	0	-
chr2L	12426060	12426336	FBtr0080366_cds_4_0_chr2L_12426061_f	0	+
chr2L	12428660	12429740	FBtr0080367_cds_2_0_chr2L_12428661_f	0	+
chr2L	12430277	12430693	FBtr0080387_cds_1_0_chr2L_12430278_r	0	-
chr2L	12432344	12432723	FBtr0089898_cds_2_0_chr2L_12432345_r	0	-
chr2L	12438071	12438841	FBtr0080369_cds_2_0_chr2L_12438072_f	0	+
chr2L	12442008	12442688	FBtr0080384_cds_5_0_chr2L_12442009_r	0	-
chr2L	12443010	12443754	FBtr0080384_cds_3_0_chr2L_12443011_r	0	-
chr2L	12446765	12447380	FBtr0080383_cds_3_0_chr2L_12446766_r	0	-
chr2L	12449831	12451129	FBtr0080370_cds_3_0_chr2L_12449832_f	0	+
chr2L	12451193	12451927	FBtr0080370_cds_4_0_chr2L_12451194_f	0	+
chr2L	12452060	12452903	FBtr0080382_cds_1_0_chr2L_12452061_r	0	-
chr2L	12491688	12491849	FBtr0299652_cds_0_0_chr2L_12491689_r	0	-
chr2L	12498524	12498769	FBtr0300522_cds_1_0_chr2L_12498525_r	0	-
chr2L	12516483	12517185	FBtr0299658_cds_5_0_chr2L_12516484_r	0	-
chr2L	12536274	12537419	FBtr0299658_cds_4_0_chr2L_12536275_r	0	-
chr2L	12537745	12539327	FBtr0299658_cds_2_0_chr2L_12537746_r	0	-
chr2L	12537745	12539654	FBtr0300521_cds_1_0_chr2L_12537746_r	0	-
chr2L	12613675	12614212	FBtr0112642_cds_2_0_chr2L_12613676_f	0	+
chr2L	12625454	12627085	FBtr0112642_cds_4_0_chr2L_12625455_f	0	+
chr2L	12660465	12660931	FBtr0080392_cds_1_0_chr2L_12660466_f	0	+
chr2L	12672783	12673647	FBtr0080392_cds_2_0_chr2L_12672784_f	0	+
chr2L	12684530	12685825	FBtr0080392_cds_4_0_chr2L_12684531_f	0	+
chr2L	12690618	12691303	FBtr0080411_cds_3_0_chr2L_12690619_r	0	-
chr2L	12693986	12694248	FBtr0300273_cds_4_0_chr2L_12693987_r	0	-
chr2L	12699151	12699706	FBtr0080408_cds_1_0_chr2L_12699152_r	0	-
chr2L	12709374	12710225	FBtr0080405_cds_1_0_chr2L_12709375_r	0	-
chr2L	12713649	12714296	FBtr0089908_cds_2_0_chr2L_12713650_r	0	-
chr2L	12714648	12715529	FBtr0301163_cds_3_0_chr2L_12714649_r	0	-
chr2L	12715893	12718056	FBtr0301163_cds_2_0_chr2L_12715894_r	0	-
chr2L	12725858	12726678	FBtr0090013_cds_5_0_chr2L_12725859_f	0	+
chr2L	12726745	12727116	FBtr0090013_cds_6_0_chr2L_12726746_f	0	+
chr2L	12728020	12728241	FBtr0090016_cds_7_0_chr2L_12728021_f	0	+
chr2L	12728577	12728798	FBtr0090017_cds_7_0_chr2L_12728578_f	0	+
chr2L	12729930	12730151	FBtr0090014_cds_7_0_chr2L_12729931_f	0	+
chr2L	12736035	12736256	FBtr0090019_cds_8_0_chr2L_12736036_f	0	+
chr2L	12738240	12738747	FBtr0090013_cds_9_0_chr2L_12738241_f	0	+
chr2L	12760455	12761004	FBtr0080402_cds_1_0_chr2L_12760456_r	0	-
chr2L	12913166	12913950	FBtr0080413_cds_3_0_chr2L_12913167_f	0	+
chr2L	12914622	12915073	FBtr0080413_cds_6_0_chr2L_12914623_f	0	+
chr2L	12923765	12924127	FBtr0080415_cds_7_0_chr2L_12923766_f	0	+
chr2L	12924758	12925261	FBtr0080415_cds_11_0_chr2L_12924759_f	0	+
chr2L	12926255	12927027	FBtr0310556_cds_3_0_chr2L_12926256_f	0	+
chr2L	12976125	12976823	FBtr0080418_cds_2_0_chr2L_12976126_f	0	+
chr2L	12976931	12977909	FBtr0080418_cds_3_0_chr2L_12976932_f	0	+
chr2L	12997461	12997646	FBtr0080430_cds_4_0_chr2L_12997462_r	0	-
chr2L	13002622	13003320	FBtr0080429_cds_2_0_chr2L_13002623_r	0	-
chr2L	13005430	13005997	FBtr0080422_cds_2_0_chr2L_13005431_f	0	+
chr2L	13006349	13007086	FBtr0336615_cds_3_0_chr2L_13006350_f	0	+
chr2L	13007145	13009087	FBtr0080422_cds_4_0_chr2L_13007146_f	0	+
chr2L	13009135	13011691	FBtr0080422_cds_5_0_chr2L_13009136_f	0	+
chr2L	13011765	13012932	FBtr0080422_cds_6_0_chr2L_13011766_f	0	+
chr2L	13013614	13013883	FBtr0080428_cds_8_0_chr2L_13013615_r	0	-
chr2L	13014350	13014675	FBtr0080428_cds_6_0_chr2L_13014351_r	0	-
chr2L	13015103	13015500	FBtr0080428_cds_4_0_chr2L_13015104_r	0	-
chr2L	13015614	13016186	FBtr0080428_cds_3_0_chr2L_13015615_r	0	-
chr2L	13016254	13017661	FBtr0080428_cds_2_0_chr2L_13016255_r	0	-
chr2L	13020230	13021178	FBtr0080427_cds_0_0_chr2L_13020231_r	0	-
chr2L	13023322	13025497	FBtr0089956_cds_6_0_chr2L_13023323_r	0	-
chr2L	13026528	13027744	FBtr0089956_cds_5_0_chr2L_13026529_r	0	-
chr2L	13027344	13027744	FBtr0310277_cds_5_0_chr2L_13027345_r	0	-
chr2L	13027808	13028551	FBtr0336616_cds_4_0_chr2L_13027809_r	0	-
chr2L	13028867	13029642	FBtr0089956_cds_3_0_chr2L_13028868_r	0	-
chr2L	13029726	13031333	FBtr0089956_cds_2_0_chr2L_13029727_r	0	-
chr2L	13107280	13108282	FBtr0301366_cds_2_0_chr2L_13107281_f	0	+
chr2L	13130820	13133283	FBtr0080431_cds_1_0_chr2L_13130821_f	0	+
chr2L	13163549	13164203	FBtr0080493_cds_3_0_chr2L_13163550_r	0	-
chr2L	13167379	13168641	FBtr0080434_cds_1_0_chr2L_13167380_f	0	+
chr2L	13170451	13170784	FBtr0080491_cds_6_0_chr2L_13170452_r	0	-
chr2L	13172642	13173870	FBtr0080491_cds_2_0_chr2L_13172643_r	0	-
chr2L	13172642	13173941	FBtr0080492_cds_3_0_chr2L_13172643_r	0	-
chr2L	13174438	13175276	FBtr0080492_cds_2_0_chr2L_13174439_r	0	-
chr2L	13185416	13186264	FBtr0080489_cds_4_0_chr2L_13185417_r	0	-
chr2L	13186332	13186964	FBtr0080489_cds_3_0_chr2L_13186333_r	0	-
chr2L	13187572	13189573	FBtr0080489_cds_1_0_chr2L_13187573_r	0	-
chr2L	13193672	13194492	FBtr0080438_cds_3_0_chr2L_13193673_f	0	+
chr2L	13195749	13196271	FBtr0080438_cds_7_0_chr2L_13195750_f	0	+
chr2L	13197555	13198282	FBtr0080488_cds_4_0_chr2L_13197556_r	0	-
chr2L	13198602	13200654	FBtr0080488_cds_2_0_chr2L_13198603_r	0	-
chr2L	13200710	13202408	FBtr0080488_cds_1_0_chr2L_13200711_r	0	-
chr2L	13209910	13210228	FBtr0080439_cds_6_0_chr2L_13209911_f	0	+
chr2L	13213008	13214671	FBtr0080485_cds_1_0_chr2L_13213009_r	0	-
chr2L	13217360	13217616	FBtr0080484_cds_3_0_chr2L_13217361_r	0	-
chr2L	13217675	13218520	FBtr0080484_cds_2_0_chr2L_13217676_r	0	-
chr2L	13223990	13224334	FBtr0080445_cds_3_0_chr2L_13223991_f	0	+
chr2L	13240335	13240710	FBtr0080450_cds_1_0_chr2L_13240336_f	0	+
chr2L	13246649	13246860	FBtr0080452_cds_0_0_chr2L_13246650_f	0	+
chr2L	13249121	13249538	FBtr0080452_cds_1_0_chr2L_13249122_f	0	+
chr2L	13255438	13256564	FBtr0305556_cds_1_0_chr2L_13255439_f	0	+
chr2L	13271295	13271627	FBtr0334856_cds_1_0_chr2L_13271296_f	0	+
chr2L	13271295	13271972	FBtr0334851_cds_3_0_chr2L_13271296_f	0	+
chr2L	13271365	13271972	FBtr0334863_cds_1_0_chr2L_13271366_f	0	+
chr2L	13272233	13273048	FBtr0334851_cds_4_0_chr2L_13272234_f	0	+
chr2L	13273618	13274116	FBtr0334851_cds_5_0_chr2L_13273619_f	0	+
chr2L	13274642	13274850	FBtr0334851_cds_7_0_chr2L_13274643_f	0	+
chr2L	13275587	13275865	FBtr0334861_cds_7_0_chr2L_13275588_f	0	+
chr2L	13277043	13281617	FBtr0334862_cds_9_0_chr2L_13277044_f	0	+
chr2L	13284651	13285640	FBtr0080478_cds_2_0_chr2L_13284652_r	0	-
chr2L	13288679	13289090	FBtr0080460_cds_3_0_chr2L_13288680_f	0	+
chr2L	13297618	13298456	FBtr0080461_cds_1_0_chr2L_13297619_f	0	+
chr2L	13297799	13298456	FBtr0344851_cds_1_0_chr2L_13297800_f	0	+
chr2L	13298558	13299333	FBtr0080461_cds_2_0_chr2L_13298559_f	0	+
chr2L	13299394	13300739	FBtr0080461_cds_3_0_chr2L_13299395_f	0	+
chr2L	13308409	13309571	FBtr0331503_cds_2_0_chr2L_13308410_r	0	-
chr2L	13309639	13310097	FBtr0331503_cds_1_0_chr2L_13309640_r	0	-
chr2L	13350866	13351394	FBtr0302043_cds_7_0_chr2L_13350867_r	0	-
chr2L	13351929	13352633	FBtr0302043_cds_4_0_chr2L_13351930_r	0	-
chr2L	13352800	13353210	FBtr0302043_cds_3_0_chr2L_13352801_r	0	-
chr2L	13354101	13354449	FBtr0302043_cds_0_0_chr2L_13354102_r	0	-
chr2L	13375210	13375840	FBtr0080468_cds_1_0_chr2L_13375211_f	0	+
chr2L	13376712	13376975	FBtr0080470_cds_2_0_chr2L_13376713_r	0	-
chr2L	13380176	13380759	FBtr0080469_cds_2_0_chr2L_13380177_f	0	+
chr2L	13383736	13384022	FBtr0080497_cds_2_0_chr2L_13383737_f	0	+
chr2L	13388385	13389121	FBtr0080499_cds_2_0_chr2L_13388386_f	0	+
chr2L	13389195	13390215	FBtr0080499_cds_3_0_chr2L_13389196_f	0	+
chr2L	13390271	13391273	FBtr0080499_cds_4_0_chr2L_13390272_f	0	+
chr2L	13391332	13392699	FBtr0080499_cds_5_0_chr2L_13391333_f	0	+
chr2L	13403475	13403891	FBtr0080500_cds_3_0_chr2L_13403476_f	0	+
chr2L	13437922	13439264	FBtr0080502_cds_1_0_chr2L_13437923_f	0	+
chr2L	13475221	13476433	FBtr0308949_cds_3_0_chr2L_13475222_f	0	+
chr2L	13496542	13496698	FBtr0303440_cds_0_0_chr2L_13496543_f	0	+
chr2L	13497958	13499055	FBtr0303440_cds_4_0_chr2L_13497959_f	0	+
chr2L	13504503	13506683	FBtr0080513_cds_6_0_chr2L_13504504_r	0	-
chr2L	13508620	13509104	FBtr0080513_cds_5_0_chr2L_13508621_r	0	-
chr2L	13610055	13610578	FBtr0080509_cds_4_0_chr2L_13610056_f	0	+
chr2L	13630705	13631184	FBtr0080509_cds_5_0_chr2L_13630706_f	0	+
chr2L	13633393	13633540	FBtr0080509_cds_6_0_chr2L_13633394_f	0	+
chr2L	13634543	13635590	FBtr0080509_cds_9_0_chr2L_13634544_f	0	+
chr2L	13635648	13636001	FBtr0100660_cds_10_0_chr2L_13635649_f	0	+
chr2L	13635648	13636248	FBtr0080509_cds_10_0_chr2L_13635649_f	0	+
chr2L	13636383	13636649	FBtr0080509_cds_11_0_chr2L_13636384_f	0	+
chr2L	13637287	13637496	FBtr0301412_cds_11_0_chr2L_13637288_f	0	+
chr2L	13667974	13668353	FBtr0080527_cds_1_0_chr2L_13667975_f	0	+
chr2L	13668863	13669385	FBtr0080527_cds_3_0_chr2L_13668864_f	0	+
chr2L	13678353	13679117	FBtr0080580_cds_12_0_chr2L_13678354_r	0	-
chr2L	13689589	13689745	FBtr0080580_cds_6_0_chr2L_13689590_r	0	-
chr2L	13708514	13708895	FBtr0305567_cds_0_0_chr2L_13708515_f	0	+
chr2L	13708948	13710448	FBtr0305567_cds_1_0_chr2L_13708949_f	0	+
chr2L	13722392	13723010	FBtr0080579_cds_2_0_chr2L_13722393_r	0	-
chr2L	13723068	13723437	FBtr0080579_cds_1_0_chr2L_13723069_r	0	-
chr2L	13775470	13775808	FBtr0080576_cds_4_0_chr2L_13775471_r	0	-
chr2L	13787798	13788036	FBtr0110941_cds_11_0_chr2L_13787799_f	0	+
chr2L	13788787	13789790	FBtr0110941_cds_13_0_chr2L_13788788_f	0	+
chr2L	13789856	13790301	FBtr0110941_cds_14_0_chr2L_13789857_f	0	+
chr2L	13791664	13793135	FBtr0080536_cds_1_0_chr2L_13791665_f	0	+
chr2L	13794895	13798938	FBtr0080537_cds_1_0_chr2L_13794896_f	0	+
chr2L	13809034	13809654	FBtr0080539_cds_2_0_chr2L_13809035_f	0	+
chr2L	13815358	13815716	FBtr0080541_cds_1_0_chr2L_13815359_f	0	+
chr2L	13815778	13816701	FBtr0080541_cds_2_0_chr2L_13815779_f	0	+
chr2L	13816765	13817614	FBtr0080541_cds_3_0_chr2L_13816766_f	0	+
chr2L	13817676	13818567	FBtr0080541_cds_4_0_chr2L_13817677_f	0	+
chr2L	13818635	13819269	FBtr0080541_cds_5_0_chr2L_13818636_f	0	+
chr2L	13822681	13823049	FBtr0080542_cds_1_0_chr2L_13822682_f	0	+
chr2L	13823113	13823711	FBtr0080542_cds_2_0_chr2L_13823114_f	0	+
chr2L	13824139	13824797	FBtr0080571_cds_2_0_chr2L_13824140_r	0	-
chr2L	13824856	13825679	FBtr0080571_cds_1_0_chr2L_13824857_r	0	-
chr2L	13836056	13836432	FBtr0080546_cds_0_0_chr2L_13836057_f	0	+
chr2L	13848251	13849000	FBtr0080550_cds_1_0_chr2L_13848252_f	0	+
chr2L	13895456	13896740	FBtr0080546_cds_4_0_chr2L_13895457_f	0	+
chr2L	13896985	13897361	FBtr0080546_cds_6_0_chr2L_13896986_f	0	+
chr2L	13897425	13897749	FBtr0080546_cds_7_0_chr2L_13897426_f	0	+
chr2L	13900142	13900301	FBtr0080561_cds_4_0_chr2L_13900143_r	0	-
chr2L	13900631	13901981	FBtr0080561_cds_3_0_chr2L_13900632_r	0	-
chr2L	13908023	13908590	FBtr0080552_cds_3_0_chr2L_13908024_f	0	+
chr2L	13909716	13910663	FBtr0080554_cds_1_0_chr2L_13909717_f	0	+
chr2L	13910715	13911276	FBtr0080554_cds_2_0_chr2L_13910716_f	0	+
chr2L	13915398	13915905	FBtr0100327_cds_1_0_chr2L_13915399_f	0	+
chr2L	13916925	13917650	FBtr0100327_cds_4_0_chr2L_13916926_f	0	+
chr2L	13921824	13922460	FBtr0080560_cds_2_0_chr2L_13921825_r	0	-
chr2L	13921875	13922460	FBtr0302990_cds_2_0_chr2L_13921876_r	0	-
chr2L	13922524	13922998	FBtr0080560_cds_1_0_chr2L_13922525_r	0	-
chr2L	13930716	13931082	FBtr0343646_cds_1_0_chr2L_13930717_r	0	-
chr2L	13932995	13933796	FBtr0080558_cds_1_0_chr2L_13932996_r	0	-
chr2L	13945228	13946050	FBtr0080557_cds_2_0_chr2L_13945229_r	0	-
chr2L	13961248	13961956	FBtr0304720_cds_3_0_chr2L_13961249_f	0	+
chr2L	13963898	13964456	FBtr0080585_cds_1_0_chr2L_13963899_f	0	+
chr2L	13965474	13966011	FBtr0080618_cds_1_0_chr2L_13965475_r	0	-
chr2L	13968896	13969460	FBtr0080617_cds_1_0_chr2L_13968897_r	0	-
chr2L	13971138	13971681	FBtr0080586_cds_1_0_chr2L_13971139_f	0	+
chr2L	13974229	13975879	FBtr0080615_cds_1_0_chr2L_13974230_r	0	-
chr2L	13978807	13979074	FBtr0080587_cds_4_0_chr2L_13978808_f	0	+
chr2L	13979215	13979379	FBtr0080587_cds_5_0_chr2L_13979216_f	0	+
chr2L	13980615	13981534	FBtr0080588_cds_1_0_chr2L_13980616_f	0	+
chr2L	13981677	13982640	FBtr0080588_cds_2_0_chr2L_13981678_f	0	+
chr2L	13983798	13985580	FBtr0080610_cds_13_0_chr2L_13983799_r	0	-
chr2L	13990914	13991058	FBtr0080610_cds_3_0_chr2L_13990915_r	0	-
chr2L	13992936	13993487	FBtr0080610_cds_1_0_chr2L_13992937_r	0	-
chr2L	14015795	14016034	FBtr0080590_cds_1_0_chr2L_14015796_f	0	+
chr2L	14016537	14017037	FBtr0080590_cds_3_0_chr2L_14016538_f	0	+
chr2L	14018034	14018626	FBtr0080590_cds_4_0_chr2L_14018035_f	0	+
chr2L	14028263	14029239	FBtr0080591_cds_1_0_chr2L_14028264_f	0	+
chr2L	14061610	14062075	FBtr0080594_cds_2_0_chr2L_14061611_f	0	+
chr2L	14062170	14062621	FBtr0080594_cds_3_0_chr2L_14062171_f	0	+
chr2L	14076579	14076915	FBtr0080594_cds_5_0_chr2L_14076580_f	0	+
chr2L	14104653	14105047	FBtr0445730_cds_1_0_chr2L_14104654_f	0	+
chr2L	14105469	14106684	FBtr0445730_cds_3_0_chr2L_14105470_f	0	+
chr2L	14108195	14109140	FBtr0080603_cds_1_0_chr2L_14108196_r	0	-
chr2L	14156861	14157404	FBtr0445729_cds_1_0_chr2L_14156862_f	0	+
chr2L	14157833	14158533	FBtr0445729_cds_3_0_chr2L_14157834_f	0	+
chr2L	14158647	14159075	FBtr0445729_cds_4_0_chr2L_14158648_f	0	+
chr2L	14164776	14167103	FBtr0306927_cds_2_0_chr2L_14164777_r	0	-
chr2L	14167167	14167582	FBtr0306927_cds_1_0_chr2L_14167168_r	0	-
chr2L	14186065	14187153	FBtr0329933_cds_10_0_chr2L_14186066_r	0	-
chr2L	14186137	14187153	FBtr0089288_cds_9_0_chr2L_14186138_r	0	-
chr2L	14263720	14264123	FBtr0302731_cds_0_0_chr2L_14263721_f	0	+
chr2L	14278218	14278559	FBtr0302731_cds_1_0_chr2L_14278219_f	0	+
chr2L	14308156	14309177	FBtr0302732_cds_1_0_chr2L_14308157_f	0	+
chr2L	14319553	14320913	FBtr0302731_cds_4_0_chr2L_14319554_f	0	+
chr2L	14321790	14323478	FBtr0302731_cds_7_0_chr2L_14321791_f	0	+
chr2L	14323535	14324288	FBtr0302731_cds_8_0_chr2L_14323536_f	0	+
chr2L	14324896	14325554	FBtr0302731_cds_11_0_chr2L_14324897_f	0	+
chr2L	14326434	14327053	FBtr0302731_cds_12_0_chr2L_14326435_f	0	+
chr2L	14329170	14330275	FBtr0080623_cds_2_0_chr2L_14329171_f	0	+
chr2L	14330337	14331086	FBtr0080623_cds_3_0_chr2L_14330338_f	0	+
chr2L	14331148	14331952	FBtr0080623_cds_4_0_chr2L_14331149_f	0	+
chr2L	14332067	14332687	FBtr0080623_cds_5_0_chr2L_14332068_f	0	+
chr2L	14338400	14339936	FBtr0080625_cds_0_0_chr2L_14338401_f	0	+
chr2L	14342852	14343370	FBtr0343675_cds_2_0_chr2L_14342853_f	0	+
chr2L	14344480	14345340	FBtr0080624_cds_6_0_chr2L_14344481_f	0	+
chr2L	14347354	14347597	FBtr0080641_cds_2_0_chr2L_14347355_r	0	-
chr2L	14349231	14349639	FBtr0080640_cds_2_0_chr2L_14349232_r	0	-
chr2L	14353696	14354418	FBtr0080639_cds_2_0_chr2L_14353697_r	0	-
chr2L	14363205	14364293	FBtr0080630_cds_3_0_chr2L_14363206_f	0	+
chr2L	14364681	14365230	FBtr0080630_cds_5_0_chr2L_14364682_f	0	+
chr2L	14379846	14380357	FBtr0080638_cds_2_0_chr2L_14379847_r	0	-
chr2L	14391178	14391939	FBtr0080637_cds_2_0_chr2L_14391179_r	0	-
chr2L	14392229	14393061	FBtr0080637_cds_1_0_chr2L_14392230_r	0	-
chr2L	14491637	14493161	FBtr0080643_cds_1_0_chr2L_14491638_f	0	+
chr2L	14601131	14601480	FBtr0301494_cds_9_0_chr2L_14601132_r	0	-
chr2L	14602590	14605244	FBtr0114465_cds_5_0_chr2L_14602591_r	0	-
chr2L	14610683	14611260	FBtr0114465_cds_4_0_chr2L_14610684_r	0	-
chr2L	14726719	14728029	FBtr0473612_cds_3_0_chr2L_14726720_r	0	-
chr2L	14760970	14761759	FBtr0080670_cds_0_0_chr2L_14760971_f	0	+
chr2L	14795367	14795840	FBtr0080687_cds_3_0_chr2L_14795368_r	0	-
chr2L	14845416	14845693	FBtr0080685_cds_5_0_chr2L_14845417_r	0	-
chr2L	14845752	14846494	FBtr0080685_cds_4_0_chr2L_14845753_r	0	-
chr2L	14846789	14847057	FBtr0080685_cds_3_0_chr2L_14846790_r	0	-
chr2L	14908520	14909171	FBtr0299711_cds_19_0_chr2L_14908521_r	0	-
chr2L	14911970	14912212	FBtr0299711_cds_18_0_chr2L_14911971_r	0	-
chr2L	14913145	14913333	FBtr0299711_cds_16_0_chr2L_14913146_r	0	-
chr2L	14914267	14914449	FBtr0299711_cds_15_0_chr2L_14914268_r	0	-
chr2L	14924734	14928419	FBtr0080675_cds_0_0_chr2L_14924735_f	0	+
chr2L	14928479	14929659	FBtr0080675_cds_1_0_chr2L_14928480_f	0	+
chr2L	14976491	14977083	FBtr0080676_cds_6_0_chr2L_14976492_r	0	-
chr2L	14977214	14977572	FBtr0332521_cds_3_0_chr2L_14977215_r	0	-
chr2L	14977214	14977646	FBtr0080676_cds_5_0_chr2L_14977215_r	0	-
chr2L	14983949	14984084	FBtr0080676_cds_4_0_chr2L_14983950_r	0	-
chr2L	15030429	15030686	FBtr0304731_cds_12_0_chr2L_15030430_f	0	+
chr2L	15036585	15036991	FBtr0080699_cds_1_0_chr2L_15036586_f	0	+
chr2L	15037050	15037728	FBtr0080699_cds_2_0_chr2L_15037051_f	0	+
chr2L	15041094	15041975	FBtr0080700_cds_1_0_chr2L_15041095_f	0	+
chr2L	15042306	15042618	FBtr0080700_cds_3_0_chr2L_15042307_f	0	+
chr2L	15046087	15046653	FBtr0080723_cds_8_0_chr2L_15046088_r	0	-
chr2L	15046712	15047499	FBtr0080723_cds_7_0_chr2L_15046713_r	0	-
chr2L	15047560	15049011	FBtr0080723_cds_6_0_chr2L_15047561_r	0	-
chr2L	15049067	15051462	FBtr0080723_cds_5_0_chr2L_15049068_r	0	-
chr2L	15064433	15064948	FBtr0080718_cds_3_0_chr2L_15064434_r	0	-
chr2L	15087384	15087755	FBtr0080702_cds_2_0_chr2L_15087385_f	0	+
chr2L	15087916	15088209	FBtr0080702_cds_3_0_chr2L_15087917_f	0	+
chr2L	15091642	15091972	FBtr0080702_cds_8_0_chr2L_15091643_f	0	+
chr2L	15092122	15092485	FBtr0080702_cds_9_0_chr2L_15092123_f	0	+
chr2L	15093418	15093683	FBtr0080702_cds_12_0_chr2L_15093419_f	0	+
chr2L	15094678	15095177	FBtr0080702_cds_14_0_chr2L_15094679_f	0	+
chr2L	15095501	15095729	FBtr0080702_cds_16_0_chr2L_15095502_f	0	+
chr2L	15112092	15112914	FBtr0080704_cds_1_0_chr2L_15112093_f	0	+
chr2L	15114299	15115753	FBtr0080705_cds_1_0_chr2L_15114300_f	0	+
chr2L	15115999	15117067	FBtr0080705_cds_2_0_chr2L_15116000_f	0	+
chr2L	15164206	15167483	FBtr0305559_cds_4_0_chr2L_15164207_r	0	-
chr2L	15178043	15178320	FBtr0305559_cds_1_0_chr2L_15178044_r	0	-
chr2L	15229852	15230354	FBtr0080714_cds_5_0_chr2L_15229853_r	0	-
chr2L	15236604	15236784	FBtr0080714_cds_4_0_chr2L_15236605_r	0	-
chr2L	15251342	15252390	FBtr0080707_cds_3_0_chr2L_15251343_f	0	+
chr2L	15252451	15252794	FBtr0080707_cds_4_0_chr2L_15252452_f	0	+
chr2L	15259018	15259291	FBtr0415451_cds_1_0_chr2L_15259019_r	0	-
chr2L	15263331	15263664	FBtr0080709_cds_1_0_chr2L_15263332_r	0	-
chr2L	15268820	15269204	FBtr0302156_cds_2_0_chr2L_15268821_r	0	-
chr2L	15269373	15269916	FBtr0302159_cds_0_0_chr2L_15269374_r	0	-
chr2L	15423721	15425280	FBtr0080740_cds_1_0_chr2L_15423722_r	0	-
chr2L	15484836	15485367	FBtr0089699_cds_0_0_chr2L_15484837_f	0	+
chr2L	15502116	15503226	FBtr0080738_cds_1_0_chr2L_15502117_f	0	+
chr2L	15503290	15503553	FBtr0080738_cds_2_0_chr2L_15503291_f	0	+
chr2L	15581858	15583026	FBtr0080752_cds_3_0_chr2L_15581859_f	0	+
chr2L	15615518	15616069	FBtr0080782_cds_1_0_chr2L_15615519_r	0	-
chr2L	15630660	15631618	FBtr0080755_cds_2_0_chr2L_15630661_f	0	+
chr2L	15631684	15632094	FBtr0080755_cds_3_0_chr2L_15631685_f	0	+
chr2L	15647834	15648028	FBtr0344773_cds_16_0_chr2L_15647835_r	0	-
chr2L	15648534	15649020	FBtr0344773_cds_13_0_chr2L_15648535_r	0	-
chr2L	15649081	15649343	FBtr0344773_cds_12_0_chr2L_15649082_r	0	-
chr2L	15650172	15650405	FBtr0344773_cds_9_0_chr2L_15650173_r	0	-
chr2L	15651816	15652098	FBtr0344773_cds_5_0_chr2L_15651817_r	0	-
chr2L	15652346	15652820	FBtr0344773_cds_4_0_chr2L_15652347_r	0	-
chr2L	15728880	15729156	FBtr0080773_cds_5_0_chr2L_15728881_r	0	-
chr2L	15729565	15730836	FBtr0080773_cds_3_0_chr2L_15729566_r	0	-
chr2L	15737627	15737964	FBtr0080773_cds_2_0_chr2L_15737628_r	0	-
chr2L	15753505	15755577	FBtr0080760_cds_1_0_chr2L_15753506_f	0	+
chr2L	15757095	15757705	FBtr0080765_cds_6_0_chr2L_15757096_r	0	-
chr2L	15758140	15759360	FBtr0080765_cds_4_0_chr2L_15758141_r	0	-
chr2L	15759416	15759845	FBtr0080765_cds_3_0_chr2L_15759417_r	0	-
chr2L	15765272	15765589	FBtr0080761_cds_2_0_chr2L_15765273_f	0	+
chr2L	15768738	15770371	FBtr0080763_cds_4_0_chr2L_15768739_r	0	-
chr2L	15772027	15772403	FBtr0331280_cds_1_0_chr2L_15772028_r	0	-
chr2L	15855153	15856276	FBtr0080788_cds_2_0_chr2L_15855154_f	0	+
chr2L	15877935	15879292	FBtr0473622_cds_2_0_chr2L_15877936_r	0	-
chr2L	15889859	15890955	FBtr0080811_cds_7_0_chr2L_15889860_r	0	-
chr2L	15891988	15893176	FBtr0080811_cds_1_0_chr2L_15891989_r	0	-
chr2L	15899292	15900204	FBtr0080810_cds_1_0_chr2L_15899293_r	0	-
chr2L	15958185	15958584	FBtr0300064_cds_2_0_chr2L_15958186_f	0	+
chr2L	15958698	15959027	FBtr0300064_cds_3_0_chr2L_15958699_f	0	+
chr2L	16004693	16004855	FBtr0332229_cds_0_0_chr2L_16004694_f	0	+
chr2L	16038874	16039530	FBtr0080801_cds_7_0_chr2L_16038875_f	0	+
chr2L	16044054	16044361	FBtr0080803_cds_2_0_chr2L_16044055_f	0	+
chr2L	16045065	16045392	FBtr0080803_cds_6_0_chr2L_16045066_f	0	+
chr2L	16046601	16047729	FBtr0080803_cds_9_0_chr2L_16046602_f	0	+
chr2L	16047957	16048205	FBtr0080803_cds_10_0_chr2L_16047958_f	0	+
chr2L	16080445	16080897	FBtr0343728_cds_7_0_chr2L_16080446_f	0	+
chr2L	16134905	16135088	FBtr0112359_cds_1_0_chr2L_16134906_r	0	-
chr2L	16170258	16171048	FBtr0479784_cds_2_0_chr2L_16170259_f	0	+
chr2L	16170258	16171144	FBtr0479788_cds_2_0_chr2L_16170259_f	0	+
chr2L	16171971	16173248	FBtr0479784_cds_3_0_chr2L_16171972_f	0	+
chr2L	16175716	16176236	FBtr0332021_cds_9_0_chr2L_16175717_f	0	+
chr2L	16177677	16177804	FBtr0332024_cds_15_0_chr2L_16177678_f	0	+
chr2L	16178906	16179036	FBtr0332021_cds_16_0_chr2L_16178907_f	0	+
chr2L	16183103	16183575	FBtr0332021_cds_22_0_chr2L_16183104_f	0	+
chr2L	16184446	16185106	FBtr0332021_cds_27_0_chr2L_16184447_f	0	+
chr2L	16185192	16185626	FBtr0332021_cds_28_0_chr2L_16185193_f	0	+
chr2L	16189210	16189747	FBtr0332021_cds_31_0_chr2L_16189211_f	0	+
chr2L	16212117	16213032	FBtr0080821_cds_1_0_chr2L_16212118_f	0	+
chr2L	16235619	16236949	FBtr0303797_cds_1_0_chr2L_16235620_f	0	+
chr2L	16238154	16238660	FBtr0303797_cds_6_0_chr2L_16238155_f	0	+
chr2L	16239201	16239623	FBtr0303797_cds_9_0_chr2L_16239202_f	0	+
chr2L	16242080	16244959	FBtr0303798_cds_0_0_chr2L_16242081_f	0	+
chr2L	16262649	16263180	FBtr0080825_cds_3_0_chr2L_16262650_f	0	+
chr2L	16278862	16279169	FBtr0080854_cds_1_0_chr2L_16278863_r	0	-
chr2L	16289142	16290201	FBtr0080826_cds_2_0_chr2L_16289143_f	0	+
chr2L	16290270	16290779	FBtr0080826_cds_3_0_chr2L_16290271_f	0	+
chr2L	16292126	16292754	FBtr0080853_cds_1_0_chr2L_16292127_r	0	-
chr2L	16294350	16295862	FBtr0080828_cds_0_0_chr2L_16294351_f	0	+
chr2L	16297554	16298193	FBtr0080852_cds_1_0_chr2L_16297555_r	0	-
chr2L	16305958	16306320	FBtr0080850_cds_3_0_chr2L_16305959_r	0	-
chr2L	16308397	16309131	FBtr0080831_cds_2_0_chr2L_16308398_f	0	+
chr2L	16311880	16312827	FBtr0080833_cds_2_0_chr2L_16311881_f	0	+
chr2L	16314432	16314708	FBtr0080846_cds_5_0_chr2L_16314433_r	0	-
chr2L	16322959	16323170	FBtr0080844_cds_3_0_chr2L_16322960_r	0	-
chr2L	16336291	16337464	FBtr0307508_cds_1_0_chr2L_16336292_r	0	-
chr2L	16338160	16338625	FBtr0299599_cds_6_0_chr2L_16338161_r	0	-
chr2L	16342821	16343304	FBtr0273183_cds_1_0_chr2L_16342822_r	0	-
chr2L	16344365	16346096	FBtr0475053_cds_1_0_chr2L_16344366_r	0	-
chr2L	16344365	16349453	FBtr0080839_cds_1_0_chr2L_16344366_r	0	-
chr2L	16344425	16349453	FBtr0080838_cds_1_0_chr2L_16344426_r	0	-
chr2L	16404485	16404841	FBtr0080880_cds_2_0_chr2L_16404486_r	0	-
chr2L	16468492	16468730	FBtr0080875_cds_8_0_chr2L_16468493_r	0	-
chr2L	16468994	16469255	FBtr0080875_cds_7_0_chr2L_16468995_r	0	-
chr2L	16472127	16472643	FBtr0080875_cds_5_0_chr2L_16472128_r	0	-
chr2L	16472769	16473072	FBtr0080875_cds_4_0_chr2L_16472770_r	0	-
chr2L	16473199	16473595	FBtr0080875_cds_3_0_chr2L_16473200_r	0	-
chr2L	16475274	16475432	FBtr0100399_cds_3_0_chr2L_16475275_r	0	-
chr2L	16483807	16484742	FBtr0080875_cds_1_0_chr2L_16483808_r	0	-
chr2L	16505495	16505948	FBtr0080866_cds_1_0_chr2L_16505496_f	0	+
chr2L	16506007	16506852	FBtr0080866_cds_2_0_chr2L_16506008_f	0	+
chr2L	16510135	16511446	FBtr0080873_cds_2_0_chr2L_16510136_r	0	-
chr2L	16527389	16528184	FBtr0080873_cds_1_0_chr2L_16527390_r	0	-
chr2L	16558128	16559944	FBtr0300003_cds_1_0_chr2L_16558129_f	0	+
chr2L	16652742	16652912	FBtr0300003_cds_2_0_chr2L_16652743_f	0	+
chr2L	16664885	16665110	FBtr0080945_cds_17_0_chr2L_16664886_r	0	-
chr2L	16665341	16665617	FBtr0080945_cds_15_0_chr2L_16665342_r	0	-
chr2L	16666355	16666581	FBtr0080945_cds_13_0_chr2L_16666356_r	0	-
chr2L	16669069	16669438	FBtr0080945_cds_4_0_chr2L_16669070_r	0	-
chr2L	16678642	16678975	FBtr0080883_cds_2_0_chr2L_16678643_f	0	+
chr2L	16682618	16683092	FBtr0091522_cds_0_0_chr2L_16682619_f	0	+
chr2L	16698138	16698348	FBtr0080884_cds_5_0_chr2L_16698139_f	0	+
chr2L	16698961	16699641	FBtr0080884_cds_6_0_chr2L_16698962_f	0	+
chr2L	16724231	16724794	FBtr0080940_cds_3_0_chr2L_16724232_r	0	-
chr2L	16725891	16726113	FBtr0080941_cds_2_0_chr2L_16725892_r	0	-
chr2L	16733796	16734267	FBtr0080935_cds_4_0_chr2L_16733797_r	0	-
chr2L	16734335	16736019	FBtr0080935_cds_3_0_chr2L_16734336_r	0	-
chr2L	16740571	16741304	FBtr0080892_cds_1_0_chr2L_16740572_f	0	+
chr2L	16741365	16741888	FBtr0080892_cds_2_0_chr2L_16741366_f	0	+
chr2L	16741946	16742225	FBtr0080892_cds_3_0_chr2L_16741947_f	0	+
chr2L	16744689	16745152	FBtr0113041_cds_3_0_chr2L_16744690_f	0	+
chr2L	16746226	16746628	FBtr0113041_cds_4_0_chr2L_16746227_f	0	+
chr2L	16749290	16749607	FBtr0329945_cds_6_0_chr2L_16749291_f	0	+
chr2L	16756968	16758065	FBtr0080894_cds_2_0_chr2L_16756969_f	0	+
chr2L	16770456	16770837	FBtr0080895_cds_3_0_chr2L_16770457_f	0	+
chr2L	16771941	16772045	FBtr0307492_cds_6_0_chr2L_16771942_f	0	+
chr2L	16774449	16774857	FBtr0080895_cds_7_0_chr2L_16774450_f	0	+
chr2L	16780549	16780813	FBtr0080895_cds_11_0_chr2L_16780550_f	0	+
chr2L	16782343	16782553	FBtr0080895_cds_12_0_chr2L_16782344_f	0	+
chr2L	16782774	16783661	FBtr0080895_cds_13_0_chr2L_16782775_f	0	+
chr2L	16784665	16785841	FBtr0080895_cds_15_0_chr2L_16784666_f	0	+
chr2L	16785908	16786814	FBtr0080895_cds_16_0_chr2L_16785909_f	0	+
chr2L	16789516	16789899	FBtr0080932_cds_1_0_chr2L_16789517_r	0	-
chr2L	16792369	16792752	FBtr0080908_cds_2_0_chr2L_16792370_f	0	+
chr2L	16792809	16793323	FBtr0080908_cds_3_0_chr2L_16792810_f	0	+
chr2L	16802923	16803203	FBtr0080931_cds_2_0_chr2L_16802924_r	0	-
chr2L	16803270	16803577	FBtr0331625_cds_1_0_chr2L_16803271_r	0	-
chr2L	16811664	16811863	FBtr0080914_cds_1_0_chr2L_16811665_f	0	+
chr2L	16821323	16822061	FBtr0080930_cds_6_0_chr2L_16821324_r	0	-
chr2L	16823639	16824499	FBtr0080930_cds_1_0_chr2L_16823640_r	0	-
chr2L	16828051	16828552	FBtr0080919_cds_3_0_chr2L_16828052_f	0	+
chr2L	16829002	16830460	FBtr0080919_cds_6_0_chr2L_16829003_f	0	+
chr2L	16830523	16831378	FBtr0080919_cds_7_0_chr2L_16830524_f	0	+
chr2L	16832192	16832806	FBtr0080929_cds_3_0_chr2L_16832193_r	0	-
chr2L	16832864	16833296	FBtr0080929_cds_2_0_chr2L_16832865_r	0	-
chr2L	16833436	16833808	FBtr0080929_cds_1_0_chr2L_16833437_r	0	-
chr2L	16844678	16844801	FBtr0080926_cds_2_0_chr2L_16844679_r	0	-
chr2L	16885263	16885735	FBtr0080947_cds_3_0_chr2L_16885264_f	0	+
chr2L	16885795	16886025	FBtr0080947_cds_4_0_chr2L_16885796_f	0	+
chr2L	16890272	16891046	FBtr0301255_cds_0_0_chr2L_16890273_f	0	+
chr2L	16891792	16894943	FBtr0304927_cds_2_0_chr2L_16891793_f	0	+
chr2L	16895286	16895830	FBtr0304927_cds_4_0_chr2L_16895287_f	0	+
chr2L	16897487	16898068	FBtr0304927_cds_7_0_chr2L_16897488_f	0	+
chr2L	16898745	16900042	FBtr0273383_cds_2_0_chr2L_16898746_r	0	-
chr2L	16902527	16902864	FBtr0304927_cds_8_0_chr2L_16902528_f	0	+
chr2L	16902931	16904143	FBtr0304927_cds_9_0_chr2L_16902932_f	0	+
chr2L	16906576	16907438	FBtr0304927_cds_16_0_chr2L_16906577_f	0	+
chr2L	16907507	16908123	FBtr0304927_cds_17_0_chr2L_16907508_f	0	+
chr2L	16911703	16915355	FBtr0304927_cds_19_0_chr2L_16911704_f	0	+
chr2L	16915880	16916564	FBtr0304927_cds_22_0_chr2L_16915881_f	0	+
chr2L	16984609	16984818	FBtr0273450_cds_2_0_chr2L_16984610_f	0	+
chr2L	16990240	16990503	FBtr0273450_cds_4_0_chr2L_16990241_f	0	+
chr2L	16991980	16992125	FBtr0329973_cds_5_0_chr2L_16991981_f	0	+
chr2L	16992656	16993042	FBtr0329973_cds_6_0_chr2L_16992657_f	0	+
chr2L	17173596	17173971	FBtr0112360_cds_0_0_chr2L_17173597_f	0	+
chr2L	17176956	17177711	FBtr0080962_cds_1_0_chr2L_17176957_f	0	+
chr2L	17179098	17179853	FBtr0080963_cds_1_0_chr2L_17179099_f	0	+
chr2L	17180671	17181423	FBtr0080964_cds_1_0_chr2L_17180672_f	0	+
chr2L	17189949	17190230	FBtr0080972_cds_6_0_chr2L_17189950_r	0	-
chr2L	17189949	17190432	FBtr0080971_cds_5_0_chr2L_17189950_r	0	-
chr2L	17190833	17191099	FBtr0080971_cds_4_0_chr2L_17190834_r	0	-
chr2L	17196874	17197086	FBtr0080971_cds_2_0_chr2L_17196875_r	0	-
chr2L	17286668	17287459	FBtr0302408_cds_2_0_chr2L_17286669_f	0	+
chr2L	17370818	17371820	FBtr0339797_cds_6_0_chr2L_17370819_r	0	-
chr2L	17372904	17373517	FBtr0080968_cds_3_0_chr2L_17372905_r	0	-
chr2L	17373578	17374156	FBtr0080968_cds_2_0_chr2L_17373579_r	0	-
chr2L	17374230	17374748	FBtr0080968_cds_1_0_chr2L_17374231_r	0	-
chr2L	17400611	17400827	FBtr0080975_cds_5_0_chr2L_17400612_f	0	+
chr2L	17402374	17402800	FBtr0479834_cds_8_0_chr2L_17402375_f	0	+
chr2L	17405484	17406941	FBtr0080975_cds_12_0_chr2L_17405485_f	0	+
chr2L	17406995	17408825	FBtr0080975_cds_13_0_chr2L_17406996_f	0	+
chr2L	17412794	17413171	FBtr0080979_cds_1_0_chr2L_17412795_f	0	+
chr2L	17413514	17414332	FBtr0081008_cds_6_0_chr2L_17413515_r	0	-
chr2L	17415684	17417646	FBtr0301577_cds_4_0_chr2L_17415685_r	0	-
chr2L	17417991	17418374	FBtr0081008_cds_3_0_chr2L_17417992_r	0	-
chr2L	17418487	17419078	FBtr0081008_cds_2_0_chr2L_17418488_r	0	-
chr2L	17434197	17434744	FBtr0080980_cds_1_0_chr2L_17434198_f	0	+
chr2L	17434802	17435269	FBtr0080980_cds_2_0_chr2L_17434803_f	0	+
chr2L	17435329	17435654	FBtr0080980_cds_3_0_chr2L_17435330_f	0	+
chr2L	17437047	17437323	FBtr0081005_cds_9_0_chr2L_17437048_r	0	-
chr2L	17437418	17438017	FBtr0081005_cds_8_0_chr2L_17437419_r	0	-
chr2L	17439788	17441879	FBtr0081007_cds_5_0_chr2L_17439789_r	0	-
chr2L	17441939	17442334	FBtr0081005_cds_4_0_chr2L_17441940_r	0	-
chr2L	17442651	17442986	FBtr0081005_cds_2_0_chr2L_17442652_r	0	-
chr2L	17453883	17454173	FBtr0080981_cds_2_0_chr2L_17453884_f	0	+
chr2L	17461665	17461843	FBtr0330226_cds_7_0_chr2L_17461666_r	0	-
chr2L	17461725	17461843	FBtr0081002_cds_7_0_chr2L_17461726_r	0	-
chr2L	17463031	17463882	FBtr0081002_cds_3_0_chr2L_17463032_r	0	-
chr2L	17464189	17464555	FBtr0081002_cds_1_0_chr2L_17464190_r	0	-
chr2L	17475587	17475842	FBtr0081001_cds_6_0_chr2L_17475588_r	0	-
chr2L	17479171	17480242	FBtr0080999_cds_2_0_chr2L_17479172_r	0	-
chr2L	17482446	17483090	FBtr0080998_cds_1_0_chr2L_17482447_r	0	-
chr2L	17488456	17489381	FBtr0080996_cds_3_0_chr2L_17488457_r	0	-
chr2L	17499398	17499929	FBtr0080994_cds_2_0_chr2L_17499399_r	0	-
chr2L	17500034	17500283	FBtr0080994_cds_1_0_chr2L_17500035_r	0	-
chr2L	17502061	17502286	FBtr0304742_cds_1_0_chr2L_17502062_f	0	+
chr2L	17504540	17506120	FBtr0304742_cds_4_0_chr2L_17504541_f	0	+
chr2L	17506874	17508170	FBtr0304742_cds_7_0_chr2L_17506875_f	0	+
chr2L	17508229	17508676	FBtr0304742_cds_8_0_chr2L_17508230_f	0	+
chr2L	17508925	17510439	FBtr0304742_cds_10_0_chr2L_17508926_f	0	+
chr2L	17510561	17511348	FBtr0304742_cds_11_0_chr2L_17510562_f	0	+
chr2L	17512234	17513074	FBtr0304742_cds_14_0_chr2L_17512235_f	0	+
chr2L	17513140	17513506	FBtr0304742_cds_15_0_chr2L_17513141_f	0	+
chr2L	17518568	17519945	FBtr0304742_cds_19_0_chr2L_17518569_f	0	+
chr2L	17520241	17520614	FBtr0479836_cds_20_0_chr2L_17520242_f	0	+
chr2L	17525702	17528199	FBtr0303652_cds_3_0_chr2L_17525703_r	0	-
chr2L	17529466	17531633	FBtr0080991_cds_2_0_chr2L_17529467_r	0	-
chr2L	17601452	17601843	FBtr0080987_cds_2_0_chr2L_17601453_f	0	+
chr2L	17602205	17602703	FBtr0080987_cds_4_0_chr2L_17602206_f	0	+
chr2L	17650982	17651153	FBtr0081013_cds_20_0_chr2L_17650983_r	0	-
chr2L	17652666	17652905	FBtr0081014_cds_18_0_chr2L_17652667_r	0	-
chr2L	17657312	17659614	FBtr0081013_cds_16_0_chr2L_17657313_r	0	-
chr2L	17660955	17662279	FBtr0081013_cds_15_0_chr2L_17660956_r	0	-
chr2L	17666611	17666776	FBtr0081015_cds_15_0_chr2L_17666612_r	0	-
chr2L	17709438	17709621	FBtr0081013_cds_9_0_chr2L_17709439_r	0	-
chr2L	17718915	17719701	FBtr0081013_cds_4_0_chr2L_17718916_r	0	-
chr2L	17720653	17721104	FBtr0081013_cds_2_0_chr2L_17720654_r	0	-
chr2L	17788304	17788624	FBtr0303836_cds_13_0_chr2L_17788305_r	0	-
chr2L	17794472	17794714	FBtr0303836_cds_10_0_chr2L_17794473_r	0	-
chr2L	17796752	17796923	FBtr0303836_cds_9_0_chr2L_17796753_r	0	-
chr2L	17797347	17799673	FBtr0303836_cds_8_0_chr2L_17797348_r	0	-
chr2L	17801696	17802605	FBtr0303836_cds_7_0_chr2L_17801697_r	0	-
chr2L	17964508	17965887	FBtr0273418_cds_22_0_chr2L_17964509_r	0	-
chr2L	17965948	17967249	FBtr0273418_cds_21_0_chr2L_17965949_r	0	-
chr2L	17970356	17971284	FBtr0273418_cds_15_0_chr2L_17970357_r	0	-
chr2L	17972262	17973393	FBtr0081021_cds_3_0_chr2L_17972263_f	0	+
[truncated: 11,688 more rows]
