# Supplementary material for: Exonic enhancers are a widespread class of dual-function regulatory elements
Source: Nat Commun. 2026 Apr 2;17:4755. doi: 10.1038/s41467-026-71220-6 (PMC13216554; doi:10.1038/s41467-026-71220-6)
Supplement: Supplementary file 7 — Supplementary Data 5 [file 41467_2026_71220_MOESM7_ESM.zip › ExonsEnhancers_all_species/hg38_EE.bed]

chr1	963108	963253	ENST00000338591.8_cds_6_0_chr1_963109_f	0	+
chr1	1040664	1040880	ENST00000379370.7_cds_3_0_chr1_1040665_f	0	+
chr1	1041172	1041397	ENST00000379370.7_cds_4_0_chr1_1041173_f	0	+
chr1	1041955	1042162	ENST00000379370.7_cds_6_0_chr1_1041956_f	0	+
chr1	1043537	1043732	ENST00000379370.7_cds_8_0_chr1_1043538_f	0	+
chr1	1046396	1046735	ENST00000379370.7_cds_17_0_chr1_1046397_f	0	+
chr1	1048866	1049059	ENST00000379370.7_cds_23_0_chr1_1048867_f	0	+
chr1	1196599	1196716	ENST00000379290.6_cds_13_0_chr1_1196600_f	0	+
chr1	1255202	1255487	ENST00000349431.11_cds_6_0_chr1_1255203_r	0	-
chr1	1256991	1257130	ENST00000349431.11_cds_4_0_chr1_1256992_r	0	-
chr1	1287672	1287836	ENST00000325425.12_cds_7_0_chr1_1287673_f	0	+
chr1	1300508	1300692	ENST00000353662.4_cds_3_0_chr1_1300509_r	0	-
chr1	1314823	1314962	ENST00000435064.6_cds_6_0_chr1_1314824_r	0	-
chr1	1436926	1437484	ENST00000476993.2_cds_1_0_chr1_1436927_f	0	+
chr1	1439080	1439787	ENST00000476993.2_cds_2_0_chr1_1439081_f	0	+
chr1	1543868	1543987	ENST00000291386.4_cds_3_0_chr1_1543869_r	0	-
chr1	1623452	1623699	ENST00000355826.10_cds_2_0_chr1_1623453_f	0	+
chr1	1665781	1666019	ENST00000617444.5_cds_9_0_chr1_1665782_r	0	-
chr1	1671508	1671629	ENST00000617444.5_cds_5_0_chr1_1671509_r	0	-
chr1	1759733	1759902	ENST00000378625.5_cds_3_0_chr1_1759734_r	0	-
chr1	2172054	2172190	ENST00000378567.8_cds_11_0_chr1_2172055_f	0	+
chr1	2304292	2304585	ENST00000378536.5_cds_4_0_chr1_2304293_f	0	+
chr1	2306576	2306765	ENST00000378536.5_cds_6_0_chr1_2306577_f	0	+
chr1	2406719	2406955	ENST00000288774.8_cds_3_0_chr1_2406720_r	0	-
chr1	2408451	2408858	ENST00000288774.8_cds_2_0_chr1_2408452_r	0	-
chr1	2479733	2479977	ENST00000378486.8_cds_2_0_chr1_2479734_f	0	+
chr1	2598653	2598790	ENST00000502556.5_cds_6_0_chr1_2598654_r	0	-
chr1	2603883	2603973	ENST00000502556.5_cds_5_0_chr1_2603884_r	0	-
chr1	3411383	3412800	ENST00000270722.10_cds_8_0_chr1_3411384_f	0	+
chr1	3498370	3498499	ENST00000294599.8_cds_20_0_chr1_3498371_r	0	-
chr1	3499137	3499266	ENST00000356575.9_cds_23_0_chr1_3499138_r	0	-
chr1	3509074	3509245	ENST00000294599.8_cds_8_0_chr1_3509075_r	0	-
chr1	3512005	3512128	ENST00000294599.8_cds_4_0_chr1_3512006_r	0	-
chr1	3602465	3602600	ENST00000356575.9_cds_1_0_chr1_3602466_r	0	-
chr1	3628408	3628603	ENST00000344579.5_cds_3_0_chr1_3628409_f	0	+
chr1	3722020	3722207	ENST00000378280.5_cds_2_0_chr1_3722021_f	0	+
chr1	3783995	3784111	ENST00000378251.3_cds_3_0_chr1_3783996_r	0	-
chr1	3836494	3836692	ENST00000494653.5_cds_9_0_chr1_3836495_r	0	-
chr1	3837291	3837519	ENST00000494653.5_cds_8_0_chr1_3837292_r	0	-
chr1	3865811	3866000	ENST00000378209.8_cds_2_0_chr1_3865812_f	0	+
chr1	3883506	3883741	ENST00000378209.8_cds_6_0_chr1_3883507_f	0	+
chr1	3892882	3892996	ENST00000361605.4_cds_1_0_chr1_3892883_r	0	-
chr1	4711899	4712699	ENST00000378191.5_cds_1_0_chr1_4711900_f	0	+
chr1	4772279	4772525	ENST00000378191.5_cds_3_0_chr1_4772280_f	0	+
chr1	5864337	5864517	ENST00000378156.9_cds_27_0_chr1_5864338_r	0	-
chr1	5874873	5875100	ENST00000378156.9_cds_20_0_chr1_5874874_r	0	-
chr1	5877092	5877298	ENST00000378156.9_cds_19_0_chr1_5877093_r	0	-
chr1	5907114	5907222	ENST00000378156.9_cds_12_0_chr1_5907115_r	0	-
chr1	5961793	5961949	ENST00000378156.9_cds_5_0_chr1_5961794_r	0	-
chr1	5986154	5986289	ENST00000378156.9_cds_1_0_chr1_5986155_r	0	-
chr1	6096635	6096756	ENST00000341524.6_cds_14_0_chr1_6096636_f	0	+
chr1	6106615	6106779	ENST00000262450.8_cds_38_0_chr1_6106616_r	0	-
chr1	6111774	6111883	ENST00000262450.8_cds_35_0_chr1_6111775_r	0	-
chr1	6121104	6121237	ENST00000262450.8_cds_32_0_chr1_6121105_r	0	-
chr1	6123947	6124107	ENST00000262450.8_cds_30_0_chr1_6123948_r	0	-
chr1	6124516	6124661	ENST00000262450.8_cds_29_0_chr1_6124517_r	0	-
chr1	6128837	6129069	ENST00000262450.8_cds_22_0_chr1_6128838_r	0	-
chr1	6135229	6135403	ENST00000262450.8_cds_17_0_chr1_6135230_r	0	-
chr1	6231901	6232119	ENST00000343813.10_cds_3_0_chr1_6231902_r	0	-
chr1	6251337	6251530	ENST00000377893.3_cds_3_0_chr1_6251338_r	0	-
chr1	6253717	6254147	ENST00000377893.3_cds_2_0_chr1_6253718_r	0	-
chr1	6254549	6254905	ENST00000377893.3_cds_1_0_chr1_6254550_r	0	-
chr1	6464551	6464719	ENST00000348333.7_cds_2_0_chr1_6464552_r	0	-
chr1	6472526	6472622	ENST00000377725.5_cds_9_0_chr1_6472527_r	0	-
chr1	6473250	6473454	ENST00000377725.5_cds_7_0_chr1_6473251_r	0	-
chr1	6477528	6477658	ENST00000377732.5_cds_1_0_chr1_6477529_r	0	-
chr1	6574630	6575392	ENST00000333172.11_cds_2_0_chr1_6574631_f	0	+
chr1	6582057	6582299	ENST00000377674.9_cds_2_0_chr1_6582058_f	0	+
chr1	6619802	6620337	ENST00000377648.5_cds_2_0_chr1_6619803_f	0	+
chr1	7663352	7665199	ENST00000303635.12_cds_8_0_chr1_7663353_f	0	+
chr1	7732447	7732599	ENST00000303635.12_cds_11_0_chr1_7732448_f	0	+
chr1	7736343	7736540	ENST00000303635.12_cds_12_0_chr1_7736344_f	0	+
chr1	7755637	7755668	ENST00000303635.12_cds_21_0_chr1_7755638_f	0	+
chr1	7809892	7810021	ENST00000361923.2_cds_10_0_chr1_7809893_f	0	+
chr1	7810437	7810588	ENST00000361923.2_cds_11_0_chr1_7810438_f	0	+
chr1	7842671	7842755	ENST00000361923.2_cds_20_0_chr1_7842672_f	0	+
chr1	7938192	7938330	ENST00000377507.8_cds_3_0_chr1_7938193_r	0	-
chr1	8325817	8326042	ENST00000289877.8_cds_2_0_chr1_8325818_f	0	+
chr1	8330208	8330936	ENST00000289877.8_cds_3_0_chr1_8330209_f	0	+
chr1	8335436	8335590	ENST00000289877.8_cds_4_0_chr1_8335437_f	0	+
chr1	8358195	8358916	ENST00000337907.7_cds_20_0_chr1_8358196_r	0	-
chr1	9010142	9010244	ENST00000400906.2_cds_8_0_chr1_9010143_r	0	-
chr1	9014680	9014868	ENST00000400906.2_cds_6_0_chr1_9014681_r	0	-
chr1	9022917	9023078	ENST00000400906.2_cds_2_0_chr1_9022918_r	0	-
chr1	9037585	9037789	ENST00000377424.9_cds_11_0_chr1_9037586_r	0	-
chr1	9038430	9038506	ENST00000377424.9_cds_9_0_chr1_9038431_r	0	-
chr1	9105485	9105680	ENST00000377411.5_cds_2_0_chr1_9105486_r	0	-
chr1	9262058	9262328	ENST00000377403.7_cds_3_0_chr1_9262059_f	0	+
chr1	9263508	9264869	ENST00000377403.7_cds_4_0_chr1_9263509_f	0	+
chr1	9598448	9598625	ENST00000340305.9_cds_3_0_chr1_9598449_f	0	+
chr1	9601104	9601454	ENST00000340305.9_cds_4_0_chr1_9601105_f	0	+
chr1	9602068	9602291	ENST00000416541.5_cds_3_0_chr1_9602069_f	0	+
chr1	9610505	9610805	ENST00000416541.5_cds_5_0_chr1_9610506_f	0	+
chr1	9720433	9720661	ENST00000361110.6_cds_10_0_chr1_9720434_f	0	+
chr1	9733971	9734142	ENST00000361311.4_cds_13_0_chr1_9733972_r	0	-
chr1	9735466	9735615	ENST00000361311.4_cds_11_0_chr1_9735467_r	0	-
chr1	9735884	9736042	ENST00000361311.4_cds_10_0_chr1_9735885_r	0	-
chr1	9744394	9744643	ENST00000361311.4_cds_6_0_chr1_9744395_r	0	-
chr1	9871186	9871277	ENST00000377263.6_cds_4_0_chr1_9871187_r	0	-
chr1	9981030	9981170	ENST00000377205.6_cds_3_0_chr1_9981031_f	0	+
chr1	10105515	10105744	ENST00000253251.12_cds_5_0_chr1_10105516_f	0	+
chr1	10106196	10106583	ENST00000343090.11_cds_6_0_chr1_10106197_f	0	+
chr1	10121961	10122076	ENST00000253251.12_cds_8_0_chr1_10121962_f	0	+
chr1	10303162	10304647	ENST00000377083.5_cds_20_0_chr1_10303163_f	0	+
chr1	10326110	10326359	ENST00000263934.10_cds_24_0_chr1_10326111_f	0	+
chr1	10342049	10342168	ENST00000263934.10_cds_30_0_chr1_10342050_f	0	+
chr1	10365408	10365648	ENST00000263934.10_cds_40_0_chr1_10365409_f	0	+
chr1	10461489	10461702	ENST00000377038.8_cds_5_0_chr1_10461490_r	0	-
chr1	10649069	10649192	ENST00000377022.8_cds_14_0_chr1_10649070_r	0	-
chr1	10653376	10654218	ENST00000377022.8_cds_10_0_chr1_10653377_r	0	-
chr1	10659701	10660536	ENST00000377022.8_cds_5_0_chr1_10659702_r	0	-
chr1	10665082	10665571	ENST00000377022.8_cds_4_0_chr1_10665083_r	0	-
chr1	11018732	11018873	ENST00000240185.8_cds_3_0_chr1_11018733_f	0	+
chr1	11037692	11037811	ENST00000400897.8_cds_6_0_chr1_11037693_r	0	-
chr1	11081081	11081238	ENST00000304457.11_cds_10_0_chr1_11081082_r	0	-
chr1	11114317	11114453	ENST00000361445.9_cds_52_0_chr1_11114318_r	0	-
chr1	11126621	11126796	ENST00000361445.9_cds_45_0_chr1_11126622_r	0	-
chr1	11127623	11127806	ENST00000361445.9_cds_43_0_chr1_11127624_r	0	-
chr1	11130528	11130777	ENST00000361445.9_cds_38_0_chr1_11130529_r	0	-
chr1	11133079	11133197	ENST00000361445.9_cds_37_0_chr1_11133080_r	0	-
chr1	11193579	11193774	ENST00000376819.4_cds_2_0_chr1_11193580_f	0	+
chr1	11194460	11194659	ENST00000376819.4_cds_3_0_chr1_11194461_f	0	+
chr1	11237842	11238048	ENST00000361445.9_cds_12_0_chr1_11237843_r	0	-
chr1	11238401	11238617	ENST00000361445.9_cds_11_0_chr1_11238402_r	0	-
chr1	11240302	11240547	ENST00000361445.9_cds_10_0_chr1_11240303_r	0	-
chr1	11256932	11257165	ENST00000361445.9_cds_3_0_chr1_11256933_r	0	-
chr1	11515368	11515503	ENST00000294484.7_cds_4_0_chr1_11515369_f	0	+
chr1	11516000	11516161	ENST00000294484.7_cds_5_0_chr1_11516001_f	0	+
chr1	11520686	11520848	ENST00000294484.7_cds_9_0_chr1_11520687_f	0	+
chr1	11529786	11529959	ENST00000294484.7_cds_14_0_chr1_11529787_f	0	+
chr1	11650465	11650834	ENST00000354287.5_cds_1_0_chr1_11650466_r	0	-
chr1	11658735	11658871	ENST00000251547.10_cds_4_0_chr1_11658736_f	0	+
chr1	11676847	11676948	ENST00000376692.9_cds_4_0_chr1_11676848_r	0	-
chr1	11706258	11706709	ENST00000294485.6_cds_1_0_chr1_11706259_f	0	+
chr1	11782188	11782333	ENST00000444493.5_cds_2_0_chr1_11782189_f	0	+
chr1	11784173	11784593	ENST00000444493.5_cds_3_0_chr1_11784174_f	0	+
chr1	11793906	11794089	ENST00000376590.9_cds_8_0_chr1_11793907_r	0	-
chr1	11836998	11837156	ENST00000346436.11_cds_18_0_chr1_11836999_f	0	+
chr1	12003991	12004118	ENST00000235329.10_cds_11_0_chr1_12003992_f	0	+
chr1	12006537	12006693	ENST00000235329.10_cds_15_0_chr1_12006538_f	0	+
chr1	12007052	12007249	ENST00000235329.10_cds_16_0_chr1_12007053_f	0	+
chr1	12021726	12021840	ENST00000235332.6_cds_1_0_chr1_12021727_f	0	+
chr1	12022094	12022442	ENST00000235332.6_cds_2_0_chr1_12022095_f	0	+
chr1	12115576	12115729	ENST00000263932.7_cds_7_0_chr1_12115577_f	0	+
chr1	12138228	12138436	ENST00000263932.7_cds_13_0_chr1_12138229_f	0	+
chr1	12138282	12138436	ENST00000413146.6_cds_3_0_chr1_12138283_f	0	+
chr1	12193954	12194032	ENST00000376259.7_cds_6_0_chr1_12193955_f	0	+
chr1	12201966	12202171	ENST00000376259.7_cds_8_0_chr1_12201967_f	0	+
chr1	12244245	12244436	ENST00000613099.4_cds_3_0_chr1_12244246_f	0	+
chr1	12290997	12291124	ENST00000011700.10_cds_4_0_chr1_12290998_f	0	+
chr1	12293523	12293704	ENST00000011700.10_cds_5_0_chr1_12293524_f	0	+
chr1	12338230	12338305	ENST00000011700.10_cds_21_0_chr1_12338231_f	0	+
chr1	12341779	12341885	ENST00000613099.4_cds_39_0_chr1_12341780_f	0	+
chr1	12349163	12349374	ENST00000011700.10_cds_27_0_chr1_12349164_f	0	+
chr1	12369466	12369702	ENST00000011700.10_cds_35_0_chr1_12369467_f	0	+
chr1	12379487	12379596	ENST00000011700.10_cds_38_0_chr1_12379488_f	0	+
chr1	12386184	12386334	ENST00000011700.10_cds_41_0_chr1_12386185_f	0	+
chr1	12400180	12400330	ENST00000011700.10_cds_42_0_chr1_12400181_f	0	+
chr1	12455997	12456130	ENST00000011700.10_cds_47_0_chr1_12455998_f	0	+
chr1	14960683	14960875	ENST00000361144.9_cds_1_0_chr1_14960684_f	0	+
chr1	15043988	15044159	ENST00000361144.9_cds_3_0_chr1_15043989_f	0	+
chr1	15056090	15056280	ENST00000361144.9_cds_4_0_chr1_15056091_f	0	+
chr1	15060171	15060302	ENST00000361144.9_cds_5_0_chr1_15060172_f	0	+
chr1	15215087	15215431	ENST00000400796.7_cds_1_0_chr1_15215088_f	0	+
chr1	15443418	15443555	ENST00000375949.5_cds_4_0_chr1_15443419_f	0	+
chr1	15518109	15518395	ENST00000333868.10_cds_1_0_chr1_15518110_r	0	-
chr1	15562141	15562325	ENST00000375847.8_cds_8_0_chr1_15562142_f	0	+
chr1	15563928	15564111	ENST00000375847.8_cds_9_0_chr1_15563929_f	0	+
chr1	15719733	15719920	ENST00000375799.8_cds_5_0_chr1_15719734_f	0	+
chr1	15725316	15725545	ENST00000375799.8_cds_7_0_chr1_15725317_f	0	+
chr1	15730531	15730722	ENST00000375799.8_cds_14_0_chr1_15730532_f	0	+
chr1	15738593	15738728	ENST00000294454.6_cds_3_0_chr1_15738594_f	0	+
chr1	15744159	15744580	ENST00000375782.2_cds_3_0_chr1_15744160_f	0	+
chr1	15872815	15873136	ENST00000375759.8_cds_1_0_chr1_15872816_f	0	+
chr1	15876201	15876678	ENST00000375759.8_cds_2_0_chr1_15876202_f	0	+
chr1	15916127	15916279	ENST00000375759.8_cds_5_0_chr1_15916128_f	0	+
chr1	15928090	15936266	ENST00000375759.8_cds_10_0_chr1_15928091_f	0	+
chr1	16005918	16006346	ENST00000329454.2_cds_1_0_chr1_16005919_f	0	+
chr1	16129433	16129589	ENST00000358432.8_cds_15_0_chr1_16129434_r	0	-
chr1	16135035	16135189	ENST00000358432.8_cds_6_0_chr1_16135036_r	0	-
chr1	16137852	16138185	ENST00000358432.8_cds_4_0_chr1_16137853_r	0	-
chr1	16148377	16149047	ENST00000358432.8_cds_2_0_chr1_16148378_r	0	-
chr1	16202415	16202574	ENST00000270747.8_cds_12_0_chr1_16202416_r	0	-
chr1	16250669	16251785	ENST00000375592.8_cds_9_0_chr1_16250670_r	0	-
chr1	16253095	16253152	ENST00000375592.8_cds_7_0_chr1_16253096_r	0	-
chr1	16294782	16294917	ENST00000375592.8_cds_3_0_chr1_16294783_r	0	-
chr1	16409600	16410043	ENST00000335496.5_cds_5_0_chr1_16409601_r	0	-
chr1	16451837	16452015	ENST00000337132.10_cds_5_0_chr1_16451838_f	0	+
chr1	16987045	16987269	ENST00000326735.13_cds_25_0_chr1_16987046_r	0	-
chr1	16992242	16992402	ENST00000326735.13_cds_17_0_chr1_16992243_r	0	-
chr1	16993628	16993835	ENST00000326735.13_cds_15_0_chr1_16993629_r	0	-
chr1	16995975	16996164	ENST00000326735.13_cds_14_0_chr1_16995976_r	0	-
chr1	17000010	17000142	ENST00000326735.13_cds_10_0_chr1_17000011_r	0	-
chr1	17069043	17069277	ENST00000375486.9_cds_15_0_chr1_17069044_r	0	-
chr1	17104877	17105061	ENST00000375481.1_cds_1_0_chr1_17104878_r	0	-
chr1	17244009	17244243	ENST00000375471.5_cds_15_0_chr1_17244010_f	0	+
chr1	17259577	17259758	ENST00000375460.3_cds_1_0_chr1_17259578_f	0	+
chr1	17270232	17270411	ENST00000375460.3_cds_6_0_chr1_17270233_f	0	+
chr1	17607801	17607977	ENST00000361221.8_cds_6_0_chr1_17607802_f	0	+
chr1	17664446	17664595	ENST00000361221.8_cds_25_0_chr1_17664447_f	0	+
chr1	17687572	17687747	ENST00000361221.8_cds_26_0_chr1_17687573_f	0	+
chr1	18365222	18365697	ENST00000251296.4_cds_5_0_chr1_18365223_f	0	+
chr1	18376799	18376992	ENST00000251296.4_cds_7_0_chr1_18376800_f	0	+
chr1	18634302	18634538	ENST00000375375.7_cds_1_0_chr1_18634303_f	0	+
chr1	18635110	18635240	ENST00000375375.7_cds_2_0_chr1_18635111_f	0	+
chr1	18691753	18691953	ENST00000375375.7_cds_4_0_chr1_18691754_f	0	+
chr1	18700652	18700818	ENST00000375375.7_cds_5_0_chr1_18700653_f	0	+
chr1	18875381	18875503	ENST00000290597.9_cds_12_0_chr1_18875382_r	0	-
chr1	18877415	18877612	ENST00000290597.9_cds_9_0_chr1_18877416_r	0	-
chr1	19084503	19084698	ENST00000375254.8_cds_101_0_chr1_19084504_r	0	-
chr1	19088758	19088977	ENST00000375254.8_cds_97_0_chr1_19088759_r	0	-
chr1	19112523	19112867	ENST00000375254.8_cds_77_0_chr1_19112524_r	0	-
chr1	19113698	19113827	ENST00000375254.8_cds_76_0_chr1_19113699_r	0	-
chr1	19115397	19115637	ENST00000375254.8_cds_73_0_chr1_19115398_r	0	-
chr1	19121188	19121434	ENST00000375254.8_cds_67_0_chr1_19121189_r	0	-
chr1	19139082	19139220	ENST00000375254.8_cds_58_0_chr1_19139083_r	0	-
chr1	19141346	19141524	ENST00000375254.8_cds_56_0_chr1_19141347_r	0	-
chr1	19151642	19151859	ENST00000375254.8_cds_47_0_chr1_19151643_r	0	-
chr1	19156766	19156925	ENST00000375254.8_cds_40_0_chr1_19156767_r	0	-
chr1	19160916	19161147	ENST00000375254.8_cds_37_0_chr1_19160917_r	0	-
chr1	19164798	19164997	ENST00000375254.8_cds_31_0_chr1_19164799_r	0	-
chr1	19165655	19165757	ENST00000375254.8_cds_29_0_chr1_19165656_r	0	-
chr1	19172863	19173093	ENST00000375254.8_cds_24_0_chr1_19172864_r	0	-
chr1	19177460	19177743	ENST00000375254.8_cds_18_0_chr1_19177461_r	0	-
chr1	19222623	19222834	ENST00000375199.7_cds_19_0_chr1_19222624_r	0	-
chr1	19232623	19232773	ENST00000375199.7_cds_14_0_chr1_19232624_r	0	-
chr1	19258476	19258553	ENST00000330263.5_cds_6_0_chr1_19258477_f	0	+
chr1	19327226	19327412	ENST00000400548.6_cds_6_0_chr1_19327227_f	0	+
chr1	19678918	19679368	ENST00000289753.2_cds_2_0_chr1_19678919_f	0	+
chr1	19683287	19683444	ENST00000375127.5_cds_14_0_chr1_19683288_r	0	-
chr1	19906431	19906616	ENST00000375120.4_cds_6_0_chr1_19906432_f	0	+
chr1	20500689	20501419	ENST00000264198.5_cds_3_0_chr1_20500690_r	0	-
chr1	20648504	20648632	ENST00000321556.5_cds_5_0_chr1_20648505_f	0	+
chr1	20648994	20649231	ENST00000321556.5_cds_6_0_chr1_20648995_f	0	+
chr1	20653626	20653774	ENST00000415136.6_cds_7_0_chr1_20653627_r	0	-
chr1	20704446	20704899	ENST00000247986.2_cds_4_0_chr1_20704447_r	0	-
chr1	20715492	20715639	ENST00000247986.2_cds_1_0_chr1_20715493_r	0	-
chr1	20745542	20745656	ENST00000375003.6_cds_7_0_chr1_20745543_r	0	-
chr1	20840855	20841028	ENST00000400422.6_cds_27_0_chr1_20840856_r	0	-
chr1	20879322	20879520	ENST00000400422.6_cds_17_0_chr1_20879323_r	0	-
chr1	20950002	20950111	ENST00000400422.6_cds_9_0_chr1_20950003_r	0	-
chr1	20980333	20980448	ENST00000356916.7_cds_9_0_chr1_20980334_r	0	-
chr1	21272698	21272911	ENST00000264205.10_cds_2_0_chr1_21272699_r	0	-
chr1	21599493	21599617	ENST00000374763.6_cds_18_0_chr1_21599494_r	0	-
chr1	21603657	21603912	ENST00000374763.6_cds_15_0_chr1_21603658_r	0	-
chr1	21828834	21829079	ENST00000374695.8_cds_87_0_chr1_21828835_r	0	-
chr1	21829382	21829604	ENST00000374695.8_cds_86_0_chr1_21829383_r	0	-
chr1	21833466	21833614	ENST00000374695.8_cds_78_0_chr1_21833467_r	0	-
chr1	21834678	21834945	ENST00000374695.8_cds_76_0_chr1_21834679_r	0	-
chr1	21838824	21839085	ENST00000374695.8_cds_73_0_chr1_21838825_r	0	-
chr1	21839821	21840017	ENST00000374695.8_cds_71_0_chr1_21839822_r	0	-
chr1	21841100	21841285	ENST00000374695.8_cds_70_0_chr1_21841101_r	0	-
chr1	21842769	21842921	ENST00000374695.8_cds_66_0_chr1_21842770_r	0	-
chr1	21843296	21843438	ENST00000374695.8_cds_65_0_chr1_21843297_r	0	-
chr1	21844147	21844299	ENST00000374695.8_cds_64_0_chr1_21844148_r	0	-
chr1	21850040	21850192	ENST00000374695.8_cds_56_0_chr1_21850041_r	0	-
chr1	21864842	21865073	ENST00000374695.8_cds_35_0_chr1_21864843_r	0	-
chr1	21878993	21879121	ENST00000374695.8_cds_17_0_chr1_21878994_r	0	-
chr1	22120049	22120517	ENST00000290167.11_cds_4_0_chr1_22120050_r	0	-
chr1	22129615	22129851	ENST00000290167.11_cds_1_0_chr1_22129616_r	0	-
chr1	22489948	22490645	ENST00000374651.8_cds_1_0_chr1_22489949_f	0	+
chr1	22502298	22502441	ENST00000375647.5_cds_4_0_chr1_22502299_f	0	+
chr1	22509099	22509233	ENST00000374651.8_cds_6_0_chr1_22509100_f	0	+
chr1	22576216	22576880	ENST00000374644.8_cds_2_0_chr1_22576217_f	0	+
chr1	22586479	22586635	ENST00000374644.8_cds_3_0_chr1_22586480_f	0	+
chr1	22784391	22785076	ENST00000374630.8_cds_2_0_chr1_22784392_f	0	+
chr1	22864876	22865212	ENST00000374630.8_cds_4_0_chr1_22864877_f	0	+
chr1	22909021	22909171	ENST00000374630.8_cds_12_0_chr1_22909022_f	0	+
chr1	22912443	22912599	ENST00000374630.8_cds_14_0_chr1_22912444_f	0	+
chr1	23055931	23056038	ENST00000356634.7_cds_5_0_chr1_23055932_f	0	+
chr1	23068538	23068681	ENST00000356634.7_cds_8_0_chr1_23068539_f	0	+
chr1	23077227	23077360	ENST00000356634.7_cds_13_0_chr1_23077228_f	0	+
chr1	23082219	23082366	ENST00000356634.7_cds_17_0_chr1_23082220_f	0	+
chr1	23361968	23363221	ENST00000314011.9_cds_3_0_chr1_23361969_r	0	-
chr1	23434532	23434618	ENST00000336689.8_cds_17_0_chr1_23434533_r	0	-
chr1	23435850	23436028	ENST00000336689.8_cds_16_0_chr1_23435851_r	0	-
chr1	23509879	23510148	ENST00000361729.3_cds_6_0_chr1_23509880_r	0	-
chr1	23750844	23752030	ENST00000613537.5_cds_3_0_chr1_23750845_f	0	+
chr1	23797694	23797871	ENST00000374497.7_cds_5_0_chr1_23797695_r	0	-
chr1	23874534	23875617	ENST00000374472.5_cds_1_0_chr1_23874535_r	0	-
chr1	23971849	23972012	ENST00000344989.10_cds_3_0_chr1_23971850_r	0	-
chr1	24057363	24057627	ENST00000374434.4_cds_36_0_chr1_24057364_r	0	-
chr1	24065890	24066001	ENST00000374434.4_cds_28_0_chr1_24065891_r	0	-
chr1	24107072	24107232	ENST00000374434.4_cds_3_0_chr1_24107073_r	0	-
chr1	24137130	24137309	ENST00000270800.2_cds_2_0_chr1_24137131_r	0	-
chr1	24336481	24336827	ENST00000236255.4_cds_3_0_chr1_24336482_f	0	+
chr1	25456652	25456831	ENST00000374343.5_cds_4_0_chr1_25456653_f	0	+
chr1	25809682	25809820	ENST00000361547.7_cds_6_0_chr1_25809683_f	0	+
chr1	25811690	25811879	ENST00000361547.7_cds_8_0_chr1_25811691_f	0	+
chr1	25826614	25826826	ENST00000374300.7_cds_4_0_chr1_25826615_f	0	+
chr1	25829508	25829830	ENST00000374300.7_cds_5_0_chr1_25829509_f	0	+
chr1	25837412	25837554	ENST00000374298.4_cds_1_0_chr1_25837413_r	0	-
chr1	25862798	25863839	ENST00000374296.4_cds_1_0_chr1_25862799_r	0	-
chr1	26121836	26122577	ENST00000374269.2_cds_2_0_chr1_26121837_f	0	+
chr1	26161291	26162107	ENST00000374268.5_cds_1_0_chr1_26161292_f	0	+
chr1	26185013	26185186	ENST00000361530.11_cds_13_0_chr1_26185014_f	0	+
chr1	26268482	26268635	ENST00000252992.8_cds_7_0_chr1_26268483_f	0	+
chr1	26274963	26275071	ENST00000252992.8_cds_11_0_chr1_26274964_f	0	+
chr1	26367592	26367797	ENST00000349618.8_cds_2_0_chr1_26367593_r	0	-
chr1	26558806	26558937	ENST00000374168.7_cds_13_0_chr1_26558807_f	0	+
chr1	26760855	26761096	ENST00000324856.13_cds_4_0_chr1_26760856_f	0	+
chr1	26761383	26761473	ENST00000324856.13_cds_5_0_chr1_26761384_f	0	+
chr1	26762151	26762319	ENST00000324856.13_cds_6_0_chr1_26762152_f	0	+
chr1	26762972	26763285	ENST00000324856.13_cds_7_0_chr1_26762973_f	0	+
chr1	26767789	26767999	ENST00000324856.13_cds_10_0_chr1_26767790_f	0	+
chr1	26772811	26772987	ENST00000324856.13_cds_13_0_chr1_26772812_f	0	+
chr1	26773345	26773496	ENST00000324856.13_cds_14_0_chr1_26773346_f	0	+
chr1	26888968	26889125	ENST00000374135.9_cds_1_0_chr1_26888969_r	0	-
chr1	26897300	26897725	ENST00000361720.10_cds_1_0_chr1_26897301_r	0	-
chr1	26941456	26941660	ENST00000321265.10_cds_2_0_chr1_26941457_f	0	+
chr1	27113825	27114286	ENST00000263980.8_cds_1_0_chr1_27113826_r	0	-
chr1	27292214	27292397	ENST00000319394.8_cds_6_0_chr1_27292215_f	0	+
chr1	27358418	27358611	ENST00000357582.3_cds_19_0_chr1_27358419_r	0	-
chr1	27363916	27364085	ENST00000357582.3_cds_4_0_chr1_27363917_r	0	-
chr1	27393798	27394791	ENST00000374024.4_cds_1_0_chr1_27393799_f	0	+
chr1	27744653	27744811	ENST00000010299.10_cds_5_0_chr1_27744654_f	0	+
chr1	27850092	27850446	ENST00000236412.11_cds_5_0_chr1_27850093_f	0	+
chr1	27993399	27993560	ENST00000373863.3_cds_12_0_chr1_27993400_r	0	-
chr1	28027788	28027926	ENST00000373871.8_cds_6_0_chr1_28027789_r	0	-
chr1	28035543	28035680	ENST00000373863.3_cds_5_0_chr1_28035544_r	0	-
chr1	28271673	28271871	ENST00000253063.4_cds_2_0_chr1_28271674_f	0	+
chr1	28273357	28273508	ENST00000253063.4_cds_5_0_chr1_28273358_f	0	+
chr1	28274824	28275015	ENST00000253063.4_cds_7_0_chr1_28274825_f	0	+
chr1	28466381	28466768	ENST00000373839.8_cds_5_0_chr1_28466382_f	0	+
chr1	28473553	28474151	ENST00000373839.8_cds_6_0_chr1_28473554_f	0	+
chr1	28480450	28480604	ENST00000373839.8_cds_8_0_chr1_28480451_f	0	+
chr1	28491649	28491787	ENST00000373839.8_cds_11_0_chr1_28491650_f	0	+
chr1	28531802	28531990	ENST00000373831.7_cds_3_0_chr1_28531803_f	0	+
chr1	28535870	28536026	ENST00000373831.7_cds_7_0_chr1_28535871_f	0	+
chr1	28571175	28571338	ENST00000373830.4_cds_6_0_chr1_28571176_f	0	+
chr1	28613246	28613361	ENST00000263974.4_cds_3_0_chr1_28613247_r	0	-
chr1	28683612	28683740	ENST00000294409.2_cds_1_0_chr1_28683613_f	0	+
chr1	28858953	28859303	ENST00000234961.7_cds_1_0_chr1_28858954_f	0	+
chr1	28862741	28863283	ENST00000234961.7_cds_2_0_chr1_28862742_f	0	+
chr1	29033092	29033245	ENST00000347529.7_cds_7_0_chr1_29033093_f	0	+
chr1	29053103	29053312	ENST00000347529.7_cds_10_0_chr1_29053104_f	0	+
chr1	29275447	29275756	ENST00000345512.7_cds_7_0_chr1_29275448_f	0	+
chr1	29280038	29280141	ENST00000345512.7_cds_10_0_chr1_29280039_f	0	+
chr1	29312551	29312706	ENST00000345512.7_cds_22_0_chr1_29312552_f	0	+
chr1	29320684	29320825	ENST00000345512.7_cds_26_0_chr1_29320685_f	0	+
chr1	29323630	29323788	ENST00000345512.7_cds_28_0_chr1_29323631_f	0	+
chr1	30721404	30721751	ENST00000373765.5_cds_1_0_chr1_30721405_r	0	-
chr1	30874296	30874588	ENST00000336798.11_cds_1_0_chr1_30874297_r	0	-
chr1	30936642	30936835	ENST00000257075.9_cds_20_0_chr1_30936643_r	0	-
chr1	30953713	30953981	ENST00000257075.9_cds_14_0_chr1_30953714_r	0	-
chr1	30965981	30966197	ENST00000440538.6_cds_12_0_chr1_30965982_r	0	-
chr1	30965981	30966278	ENST00000257075.9_cds_12_0_chr1_30965982_r	0	-
chr1	30968353	30968492	ENST00000257075.9_cds_10_0_chr1_30968354_r	0	-
chr1	30980061	30980166	ENST00000257075.9_cds_8_0_chr1_30980062_r	0	-
chr1	30981311	30981405	ENST00000257075.9_cds_7_0_chr1_30981312_r	0	-
chr1	31005852	31006031	ENST00000257075.9_cds_4_0_chr1_31005853_r	0	-
chr1	31059203	31059577	ENST00000257075.9_cds_1_0_chr1_31059204_r	0	-
chr1	31337174	31337275	ENST00000344147.10_cds_3_0_chr1_31337175_f	0	+
chr1	31432966	31433185	ENST00000373709.8_cds_8_0_chr1_31432967_f	0	+
chr1	31623522	31623749	ENST00000373705.1_cds_4_0_chr1_31623523_f	0	+
chr1	31730799	31731419	ENST00000373655.6_cds_28_0_chr1_31730800_r	0	-
chr1	31732971	31733143	ENST00000373655.6_cds_25_0_chr1_31732972_r	0	-
chr1	31739307	31739635	ENST00000373655.6_cds_14_0_chr1_31739308_r	0	-
chr1	31740346	31740541	ENST00000373655.6_cds_11_0_chr1_31740347_r	0	-
chr1	32037834	32038036	ENST00000327300.12_cds_5_0_chr1_32037835_f	0	+
chr1	32091674	32092011	ENST00000336294.10_cds_5_0_chr1_32091675_f	0	+
chr1	32094783	32094971	ENST00000336294.10_cds_6_0_chr1_32094784_f	0	+
chr1	32100441	32100562	ENST00000336294.10_cds_7_0_chr1_32100442_f	0	+
chr1	32169881	32170060	ENST00000373625.8_cds_12_0_chr1_32169882_f	0	+
chr1	32181241	32181577	ENST00000373609.1_cds_1_0_chr1_32181242_f	0	+
chr1	32187953	32188124	ENST00000373609.1_cds_3_0_chr1_32187954_f	0	+
chr1	32376261	32376741	ENST00000455895.7_cds_8_0_chr1_32376262_r	0	-
chr1	32592931	32593754	ENST00000316459.4_cds_2_0_chr1_32592932_f	0	+
chr1	32769672	32769786	ENST00000373480.1_cds_4_0_chr1_32769673_f	0	+
chr1	32780084	32780278	ENST00000373477.9_cds_10_0_chr1_32780085_r	0	-
chr1	32806481	32806611	ENST00000373477.9_cds_3_0_chr1_32806482_r	0	-
chr1	32898125	32898319	ENST00000329151.5_cds_1_0_chr1_32898126_r	0	-
chr1	32948221	32948366	ENST00000235150.5_cds_2_0_chr1_32948222_r	0	-
chr1	32949568	32949774	ENST00000235150.5_cds_1_0_chr1_32949569_r	0	-
chr1	33159687	33159944	ENST00000291416.10_cds_2_0_chr1_33159688_r	0	-
chr1	33165470	33165566	ENST00000291416.10_cds_1_0_chr1_33165471_r	0	-
chr1	33276347	33276594	ENST00000373428.5_cds_2_0_chr1_33276348_f	0	+
chr1	33328869	33329146	ENST00000257118.5_cds_12_0_chr1_33328870_r	0	-
chr1	33354837	33355253	ENST00000431992.6_cds_6_0_chr1_33354838_r	0	-
chr1	33370420	33370585	ENST00000257118.5_cds_3_0_chr1_33370421_r	0	-
chr1	33372288	33372447	ENST00000257118.5_cds_1_0_chr1_33372289_r	0	-
chr1	33479288	33479705	ENST00000373413.2_cds_1_0_chr1_33479289_f	0	+
chr1	33533049	33533229	ENST00000373381.9_cds_63_0_chr1_33533050_r	0	-
chr1	33567592	33567766	ENST00000373388.7_cds_53_0_chr1_33567593_r	0	-
chr1	33567592	33567841	ENST00000373381.9_cds_52_0_chr1_33567593_r	0	-
chr1	33577295	33577484	ENST00000373381.9_cds_48_0_chr1_33577296_r	0	-
chr1	33625050	33625254	ENST00000373381.9_cds_33_0_chr1_33625051_r	0	-
chr1	33636359	33636554	ENST00000373381.9_cds_29_0_chr1_33636360_r	0	-
chr1	33662889	33663092	ENST00000373381.9_cds_25_0_chr1_33662890_r	0	-
chr1	33714586	33714775	ENST00000373381.9_cds_20_0_chr1_33714587_r	0	-
chr1	33935759	33935954	ENST00000373381.9_cds_3_0_chr1_33935760_r	0	-
chr1	35010757	35011036	ENST00000357182.9_cds_8_0_chr1_35010758_r	0	-
chr1	35097316	35097566	ENST00000359858.9_cds_3_0_chr1_35097317_f	0	+
chr1	35187000	35187122	ENST00000357214.6_cds_8_0_chr1_35187001_r	0	-
chr1	35444160	35444303	ENST00000325722.8_cds_16_0_chr1_35444161_r	0	-
chr1	35454361	35454485	ENST00000325722.8_cds_10_0_chr1_35454362_r	0	-
chr1	35506611	35507135	ENST00000325722.8_cds_2_0_chr1_35506612_r	0	-
chr1	35562391	35562633	ENST00000356090.8_cds_4_0_chr1_35562392_f	0	+
chr1	35563201	35563426	ENST00000356090.8_cds_5_0_chr1_35563202_f	0	+
chr1	35588329	35588552	ENST00000373235.4_cds_3_0_chr1_35588330_f	0	+
chr1	35609245	35609342	ENST00000621781.4_cds_2_0_chr1_35609246_r	0	-
chr1	35609245	35609408	ENST00000373237.4_cds_3_0_chr1_35609246_r	0	-
chr1	35748404	35748604	ENST00000251195.9_cds_12_0_chr1_35748405_r	0	-
chr1	35751249	35751506	ENST00000251195.9_cds_9_0_chr1_35751250_r	0	-
chr1	35753744	35753936	ENST00000251195.9_cds_8_0_chr1_35753745_r	0	-
chr1	35762403	35762481	ENST00000251195.9_cds_4_0_chr1_35762404_r	0	-
chr1	35825312	35825494	ENST00000373210.4_cds_3_0_chr1_35825313_f	0	+
chr1	35841164	35841480	ENST00000373210.4_cds_13_0_chr1_35841165_f	0	+
chr1	35893673	35893810	ENST00000373204.6_cds_4_0_chr1_35893674_f	0	+
chr1	35919054	35919254	ENST00000373204.6_cds_17_0_chr1_35919055_f	0	+
chr1	36008689	36008777	ENST00000246314.10_cds_4_0_chr1_36008690_f	0	+
chr1	36036176	36036267	ENST00000246314.10_cds_11_0_chr1_36036177_f	0	+
chr1	36091909	36092094	ENST00000373178.5_cds_3_0_chr1_36091910_f	0	+
chr1	36172463	36172627	ENST00000316156.8_cds_3_0_chr1_36172464_f	0	+
chr1	36341754	36341973	ENST00000373129.7_cds_11_0_chr1_36341755_r	0	-
chr1	36355205	36355433	ENST00000373129.7_cds_5_0_chr1_36355206_r	0	-
chr1	36438755	36438910	ENST00000235532.9_cds_1_0_chr1_36438756_r	0	-
chr1	36880633	36880891	ENST00000373091.8_cds_2_0_chr1_36880634_r	0	-
chr1	37540156	37540755	ENST00000296215.8_cds_2_0_chr1_37540157_r	0	-
chr1	37559326	37559496	ENST00000296218.8_cds_2_0_chr1_37559327_f	0	+
chr1	37761366	37762083	ENST00000319637.6_cds_2_0_chr1_37761367_r	0	-
chr1	37815135	37815566	ENST00000373036.5_cds_10_0_chr1_37815136_r	0	-
chr1	37822120	37822716	ENST00000373036.5_cds_8_0_chr1_37822121_r	0	-
chr1	37839919	37840158	ENST00000373036.5_cds_2_0_chr1_37839920_r	0	-
chr1	37878187	37878323	ENST00000373024.8_cds_15_0_chr1_37878188_r	0	-
chr1	38019058	38019152	ENST00000373014.5_cds_4_0_chr1_38019059_f	0	+
chr1	38851614	38851757	ENST00000373001.4_cds_4_0_chr1_38851615_r	0	-
chr1	39565105	39565378	ENST00000372856.7_cds_7_0_chr1_39565106_r	0	-
chr1	39659120	39659486	ENST00000235628.2_cds_5_0_chr1_39659121_r	0	-
chr1	40302620	40302809	ENST00000372748.8_cds_29_0_chr1_40302621_r	0	-
chr1	40311092	40311146	ENST00000372748.8_cds_11_0_chr1_40311093_r	0	-
chr1	40635915	40636057	ENST00000372683.1_cds_3_0_chr1_40635916_r	0	-
chr1	40758120	40758294	ENST00000308733.9_cds_4_0_chr1_40758121_f	0	+
chr1	40824096	40824258	ENST00000347132.10_cds_8_0_chr1_40824097_f	0	+
chr1	40838310	40838523	ENST00000347132.10_cds_13_0_chr1_40838311_f	0	+
chr1	41017634	41018156	ENST00000302946.13_cds_3_0_chr1_41017635_r	0	-
chr1	41020225	41020660	ENST00000302946.13_cds_2_0_chr1_41020226_r	0	-
chr1	41048689	41048890	ENST00000326197.11_cds_9_0_chr1_41048690_r	0	-
chr1	41510450	41511266	ENST00000372584.5_cds_7_0_chr1_41510451_r	0	-
chr1	41512815	41513750	ENST00000372583.6_cds_7_0_chr1_41512816_r	0	-
chr1	41579736	41584797	ENST00000372583.6_cds_3_0_chr1_41579737_r	0	-
chr1	42227882	42227966	ENST00000361346.6_cds_4_0_chr1_42227883_r	0	-
chr1	42399403	42399634	ENST00000431473.4_cds_1_0_chr1_42399404_f	0	+
chr1	42414483	42414974	ENST00000431473.4_cds_4_0_chr1_42414484_f	0	+
chr1	42775208	42775394	ENST00000372525.7_cds_4_0_chr1_42775209_f	0	+
chr1	42830767	42831115	ENST00000372514.7_cds_2_0_chr1_42830768_f	0	+
chr1	42927604	42927808	ENST00000426263.10_cds_8_0_chr1_42927605_r	0	-
chr1	43304850	43305165	ENST00000372476.8_cds_1_0_chr1_43304851_f	0	+
chr1	43308985	43309131	ENST00000372476.8_cds_7_0_chr1_43308986_f	0	+
chr1	43312304	43312601	ENST00000372476.8_cds_11_0_chr1_43312305_f	0	+
chr1	43313134	43313425	ENST00000372476.8_cds_12_0_chr1_43313135_f	0	+
chr1	43339270	43339569	ENST00000372470.9_cds_3_0_chr1_43339271_f	0	+
chr1	43339963	43340126	ENST00000372470.9_cds_4_0_chr1_43339964_f	0	+
chr1	43348842	43349002	ENST00000372470.9_cds_8_0_chr1_43348843_f	0	+
chr1	43588730	43589000	ENST00000359947.9_cds_7_0_chr1_43588731_f	0	+
chr1	43597747	43598053	ENST00000359947.9_cds_11_0_chr1_43597748_f	0	+
chr1	43598719	43598913	ENST00000359947.9_cds_12_0_chr1_43598720_f	0	+
chr1	43605189	43605443	ENST00000359947.9_cds_17_0_chr1_43605190_f	0	+
chr1	43606239	43606458	ENST00000359947.9_cds_19_0_chr1_43606240_f	0	+
chr1	43606813	43606968	ENST00000359947.9_cds_20_0_chr1_43606814_f	0	+
chr1	43617735	43617911	ENST00000359947.9_cds_24_0_chr1_43617736_f	0	+
chr1	43619287	43619573	ENST00000359947.9_cds_27_0_chr1_43619288_f	0	+
chr1	43620453	43620579	ENST00000359947.9_cds_30_0_chr1_43620454_f	0	+
chr1	43621096	43621232	ENST00000359947.9_cds_32_0_chr1_43621097_f	0	+
chr1	43655590	43655766	ENST00000372396.4_cds_2_0_chr1_43655591_f	0	+
chr1	43667771	43668019	ENST00000372396.4_cds_8_0_chr1_43667772_f	0	+
chr1	43669099	43669299	ENST00000372396.4_cds_9_0_chr1_43669100_f	0	+
chr1	43949416	43950153	ENST00000372343.8_cds_1_0_chr1_43949417_f	0	+
chr1	43958460	43958595	ENST00000372343.8_cds_9_0_chr1_43958461_f	0	+
chr1	43971386	43972070	ENST00000255108.8_cds_3_0_chr1_43971387_f	0	+
chr1	43977025	43977216	ENST00000472174.7_cds_6_0_chr1_43977026_f	0	+
chr1	43981688	43981924	ENST00000372324.6_cds_2_0_chr1_43981689_f	0	+
chr1	43984864	43985055	ENST00000372324.6_cds_3_0_chr1_43984865_f	0	+
chr1	44008352	44008623	ENST00000357730.6_cds_3_0_chr1_44008353_r	0	-
chr1	44214702	44214898	ENST00000315913.9_cds_3_0_chr1_44214703_f	0	+
chr1	44219055	44219241	ENST00000315913.9_cds_6_0_chr1_44219056_f	0	+
chr1	44654558	44655209	ENST00000372237.8_cds_2_0_chr1_44654559_r	0	-
chr1	44759205	44759348	ENST00000372217.5_cds_12_0_chr1_44759206_f	0	+
chr1	44760279	44760484	ENST00000372217.5_cds_13_0_chr1_44760280_f	0	+
chr1	44823068	44823168	ENST00000372192.4_cds_20_0_chr1_44823069_r	0	-
chr1	44826487	44826768	ENST00000372192.4_cds_17_0_chr1_44826488_r	0	-
chr1	44827401	44827714	ENST00000372192.4_cds_14_0_chr1_44827402_r	0	-
chr1	44827842	44828191	ENST00000372192.4_cds_13_0_chr1_44827843_r	0	-
chr1	44829156	44829312	ENST00000372192.4_cds_9_0_chr1_44829157_r	0	-
chr1	44829613	44829761	ENST00000372192.4_cds_7_0_chr1_44829614_r	0	-
chr1	44832151	44832341	ENST00000372192.4_cds_2_0_chr1_44832152_r	0	-
chr1	44941505	44941665	ENST00000360403.7_cds_3_0_chr1_44941506_r	0	-
chr1	45018453	45019316	ENST00000359600.6_cds_13_0_chr1_45018454_r	0	-
chr1	45515653	45515807	ENST00000319248.13_cds_2_0_chr1_45515654_r	0	-
chr1	45568484	45568684	ENST00000351829.9_cds_5_0_chr1_45568485_f	0	+
chr1	45654542	45654829	ENST00000355105.8_cds_5_0_chr1_45654543_r	0	-
chr1	46030606	46030761	ENST00000361297.7_cds_21_0_chr1_46030607_f	0	+
chr1	46031390	46031585	ENST00000361297.7_cds_23_0_chr1_46031391_f	0	+
chr1	46219698	46220220	ENST00000371980.4_cds_1_0_chr1_46219699_f	0	+
chr1	46260726	46261015	ENST00000371975.9_cds_6_0_chr1_46260727_f	0	+
chr1	46273623	46273747	ENST00000371975.9_cds_13_0_chr1_46273624_f	0	+
chr1	46281124	46281385	ENST00000343304.10_cds_4_0_chr1_46281125_r	0	-
chr1	46344800	46345144	ENST00000474844.6_cds_1_0_chr1_46344801_f	0	+
chr1	46346920	46347075	ENST00000474844.6_cds_2_0_chr1_46346921_f	0	+
chr1	46405013	46405148	ENST00000243167.9_cds_2_0_chr1_46405014_f	0	+
chr1	46412142	46412251	ENST00000243167.9_cds_12_0_chr1_46412143_f	0	+
chr1	46510934	46511283	ENST00000360032.4_cds_4_0_chr1_46510935_f	0	+
chr1	46512042	46512494	ENST00000360032.4_cds_5_0_chr1_46512043_f	0	+
chr1	46612903	46613321	ENST00000271139.13_cds_1_0_chr1_46612904_r	0	-
chr1	46812495	46812623	ENST00000271153.8_cds_3_0_chr1_46812496_f	0	+
chr1	46934999	46935154	ENST00000310638.9_cds_5_0_chr1_46935000_r	0	-
chr1	47143761	47143916	ENST00000294337.7_cds_5_0_chr1_47143762_f	0	+
chr1	47219719	47220174	ENST00000294339.3_cds_3_0_chr1_47219720_r	0	-
chr1	47262902	47263062	ENST00000396221.6_cds_14_0_chr1_47262903_r	0	-
chr1	47262902	47263116	ENST00000360380.7_cds_15_0_chr1_47262903_r	0	-
chr1	47280240	47281209	ENST00000360380.7_cds_12_0_chr1_47280241_r	0	-
chr1	47289434	47289585	ENST00000360380.7_cds_9_0_chr1_47289435_r	0	-
chr1	47775169	47775439	ENST00000606738.3_cds_5_0_chr1_47775170_r	0	-
chr1	47794585	47794760	ENST00000606738.3_cds_3_0_chr1_47794586_r	0	-
chr1	47994033	47994597	ENST00000606738.3_cds_1_0_chr1_47994034_r	0	-
chr1	48452993	48453131	ENST00000371843.7_cds_1_0_chr1_48452994_r	0	-
chr1	48586908	48587166	ENST00000416121.5_cds_6_0_chr1_48586909_r	0	-
chr1	48758899	48759284	ENST00000371833.4_cds_2_0_chr1_48758900_r	0	-
chr1	50475463	50475679	ENST00000396153.7_cds_17_0_chr1_50475464_r	0	-
chr1	51312811	51312943	ENST00000371750.9_cds_2_0_chr1_51312812_r	0	-
chr1	51365952	51366029	ENST00000371730.6_cds_19_0_chr1_51365953_r	0	-
chr1	51463672	51463798	ENST00000371730.6_cds_6_0_chr1_51463673_r	0	-
chr1	51794471	51794610	ENST00000352171.12_cds_23_0_chr1_51794472_r	0	-
chr1	51827795	51827869	ENST00000352171.12_cds_4_0_chr1_51827796_r	0	-
chr1	52237487	52239595	ENST00000357206.6_cds_3_0_chr1_52237488_f	0	+
chr1	52266654	52266831	ENST00000371591.2_cds_6_0_chr1_52266655_f	0	+
chr1	52268462	52268632	ENST00000357206.6_cds_5_0_chr1_52268463_f	0	+
chr1	52281660	52281816	ENST00000357206.6_cds_8_0_chr1_52281661_f	0	+
chr1	52359026	52359157	ENST00000438021.5_cds_4_0_chr1_52359027_r	0	-
chr1	52425348	52425507	ENST00000257177.9_cds_28_0_chr1_52425349_r	0	-
chr1	52431012	52431460	ENST00000257177.9_cds_27_0_chr1_52431013_r	0	-
chr1	52687719	52688168	ENST00000371538.5_cds_2_0_chr1_52687720_r	0	-
chr1	52771019	52771774	ENST00000294353.7_cds_2_0_chr1_52771020_f	0	+
chr1	52950754	52950886	ENST00000371514.8_cds_3_0_chr1_52950755_f	0	+
chr1	53047857	53047937	ENST00000488965.1_cds_2_0_chr1_53047858_f	0	+
chr1	53075861	53075971	ENST00000312553.10_cds_4_0_chr1_53075862_f	0	+
chr1	53078364	53079022	ENST00000312553.10_cds_7_0_chr1_53078365_f	0	+
chr1	53089799	53089934	ENST00000371494.9_cds_8_0_chr1_53089800_r	0	-
chr1	53103345	53103568	ENST00000371494.9_cds_4_0_chr1_53103346_r	0	-
chr1	53210014	53211319	ENST00000371486.4_cds_3_0_chr1_53210015_f	0	+
chr1	53276691	53277078	ENST00000306052.12_cds_4_0_chr1_53276692_r	0	-
chr1	53280586	53280715	ENST00000306052.12_cds_3_0_chr1_53280587_r	0	-
chr1	53464636	53464847	ENST00000371445.3_cds_2_0_chr1_53464637_f	0	+
chr1	53878641	53878722	ENST00000072644.7_cds_4_0_chr1_53878642_r	0	-
chr1	54584654	54584862	ENST00000343744.7_cds_1_0_chr1_54584655_f	0	+
chr1	54594555	54594691	ENST00000343744.7_cds_5_0_chr1_54594556_f	0	+
chr1	54607941	54608068	ENST00000343744.7_cds_14_0_chr1_54607942_f	0	+
chr1	54852232	54852386	ENST00000371269.9_cds_8_0_chr1_54852233_r	0	-
chr1	54853433	54853612	ENST00000371269.9_cds_7_0_chr1_54853434_r	0	-
chr1	54854036	54854234	ENST00000371269.9_cds_6_0_chr1_54854037_r	0	-
chr1	54871349	54871613	ENST00000371269.9_cds_4_0_chr1_54871350_r	0	-
chr1	54986096	54986446	ENST00000371268.4_cds_1_0_chr1_54986097_f	0	+
chr1	55043842	55044034	ENST00000302118.5_cds_1_0_chr1_55043843_f	0	+
chr1	55052649	55052791	ENST00000302118.5_cds_4_0_chr1_55052650_f	0	+
chr1	55055992	55056189	ENST00000302118.5_cds_5_0_chr1_55055993_f	0	+
chr1	55057330	55057514	ENST00000302118.5_cds_6_0_chr1_55057331_f	0	+
chr1	55058035	55058209	ENST00000302118.5_cds_7_0_chr1_55058036_f	0	+
chr1	55058498	55058647	ENST00000302118.5_cds_8_0_chr1_55058499_f	0	+
chr1	55059485	55059663	ENST00000302118.5_cds_9_0_chr1_55059486_f	0	+
chr1	55061374	55061556	ENST00000302118.5_cds_10_0_chr1_55061375_f	0	+
chr1	55063368	55063584	ENST00000302118.5_cds_11_0_chr1_55063369_f	0	+
chr1	56792055	56792803	ENST00000343433.7_cds_1_0_chr1_56792056_r	0	-
chr1	56867608	56867702	ENST00000361249.4_cds_1_0_chr1_56867609_f	0	+
chr1	56912402	56912625	ENST00000361249.4_cds_9_0_chr1_56912403_f	0	+
chr1	57010694	57010790	ENST00000420954.6_cds_12_0_chr1_57010695_r	0	-
chr1	57014882	57015431	ENST00000420954.6_cds_10_0_chr1_57014883_r	0	-
chr1	58536512	58536741	ENST00000371226.8_cds_2_0_chr1_58536513_r	0	-
chr1	59554123	59554227	ENST00000303721.12_cds_7_0_chr1_59554124_f	0	+
chr1	59997608	59997816	ENST00000371201.3_cds_10_0_chr1_59997609_r	0	-
chr1	62116531	62116679	ENST00000635137.1_cds_9_0_chr1_62116532_f	0	+
chr1	62247471	62247672	ENST00000371153.9_cds_8_0_chr1_62247472_r	0	-
chr1	62273203	62275087	ENST00000371153.9_cds_2_0_chr1_62273204_r	0	-
chr1	62444737	62445429	ENST00000339950.5_cds_5_0_chr1_62444738_f	0	+
chr1	62528150	62528305	ENST00000454575.6_cds_30_0_chr1_62528151_r	0	-
chr1	62529276	62529446	ENST00000454575.6_cds_29_0_chr1_62529277_r	0	-
chr1	63454379	63454473	ENST00000271002.15_cds_5_0_chr1_63454380_r	0	-
chr1	63534094	63534216	ENST00000371088.5_cds_5_0_chr1_63534095_f	0	+
chr1	63545915	63546057	ENST00000371088.5_cds_6_0_chr1_63545916_f	0	+
chr1	64049690	64049978	ENST00000371079.6_cds_2_0_chr1_64049691_f	0	+
chr1	64177427	64178855	ENST00000371079.6_cds_8_0_chr1_64177428_f	0	+
chr1	64807205	64807474	ENST00000371072.8_cds_8_0_chr1_64807206_f	0	+
chr1	65405869	65406133	ENST00000371069.5_cds_15_0_chr1_65405870_f	0	+
chr1	65429861	65430048	ENST00000371065.9_cds_2_0_chr1_65429862_f	0	+
chr1	65616007	65616224	ENST00000344610.12_cds_13_0_chr1_65616008_f	0	+
chr1	66733747	66733880	ENST00000371037.9_cds_20_0_chr1_66733748_f	0	+
chr1	66862146	66862302	ENST00000371023.7_cds_6_0_chr1_66862147_r	0	-
chr1	66981778	66981918	ENST00000355356.3_cds_11_0_chr1_66981779_f	0	+
chr1	66984571	66984900	ENST00000355356.3_cds_12_0_chr1_66984572_f	0	+
chr1	67004339	67004448	ENST00000235345.6_cds_11_0_chr1_67004340_r	0	-
chr1	67350869	67351089	ENST00000262345.5_cds_8_0_chr1_67350870_f	0	+
chr1	67367824	67368025	ENST00000262345.5_cds_9_0_chr1_67367825_f	0	+
chr1	70038112	70039793	ENST00000415775.2_cds_14_0_chr1_70038113_f	0	+
chr1	70043953	70044094	ENST00000415775.2_cds_15_0_chr1_70043954_f	0	+
chr1	70324852	70324957	ENST00000370944.9_cds_2_0_chr1_70324853_r	0	-
chr1	74199663	74199831	ENST00000370894.9_cds_1_0_chr1_74199664_f	0	+
chr1	74599694	74599931	ENST00000420661.6_cds_5_0_chr1_74599695_r	0	-
chr1	74763893	74764113	ENST00000370867.8_cds_5_0_chr1_74763894_f	0	+
chr1	75143117	75143338	ENST00000294638.9_cds_5_0_chr1_75143118_f	0	+
chr1	75218489	75218752	ENST00000370855.5_cds_16_0_chr1_75218490_r	0	-
chr1	77044203	77044613	ENST00000477717.6_cds_2_0_chr1_77044204_f	0	+
chr1	77410980	77411071	ENST00000344720.9_cds_6_0_chr1_77410981_f	0	+
chr1	77631849	77633354	ENST00000370801.8_cds_4_0_chr1_77631850_r	0	-
chr1	77813733	77813867	ENST00000370791.8_cds_5_0_chr1_77813734_f	0	+
chr1	77874845	77875064	ENST00000370791.8_cds_15_0_chr1_77874846_f	0	+
chr1	77956571	77956700	ENST00000370768.7_cds_16_0_chr1_77956572_r	0	-
chr1	77963573	77963715	ENST00000370768.7_cds_12_0_chr1_77963574_r	0	-
chr1	77965068	77965231	ENST00000370768.7_cds_7_0_chr1_77965069_r	0	-
chr1	78013050	78013619	ENST00000370763.6_cds_1_0_chr1_78013051_f	0	+
chr1	78536405	78536687	ENST00000370757.8_cds_2_0_chr1_78536406_f	0	+
chr1	78627915	78628393	ENST00000370751.10_cds_1_0_chr1_78627916_f	0	+
chr1	78891523	78891692	ENST00000370742.4_cds_13_0_chr1_78891524_r	0	-
chr1	79005069	79005219	ENST00000370742.4_cds_1_0_chr1_79005070_r	0	-
chr1	84182199	84182328	ENST00000370680.5_cds_5_0_chr1_84182200_f	0	+
chr1	84412348	84412546	ENST00000370665.4_cds_4_0_chr1_84412349_f	0	+
chr1	84412425	84412546	ENST00000370662.3_cds_2_0_chr1_84412426_f	0	+
chr1	84565840	84566012	ENST00000370630.6_cds_3_0_chr1_84565841_r	0	-
chr1	84570581	84570720	ENST00000370630.6_cds_1_0_chr1_84570582_r	0	-
chr1	84813845	84814171	ENST00000370611.4_cds_2_0_chr1_84813846_r	0	-
chr1	85034097	85034251	ENST00000370587.5_cds_4_0_chr1_85034098_r	0	-
chr1	86447507	86447778	ENST00000370565.5_cds_10_0_chr1_86447508_f	0	+
chr1	86482204	86482382	ENST00000234701.7_cds_5_0_chr1_86482205_f	0	+
chr1	86494186	86494448	ENST00000234701.7_cds_11_0_chr1_86494187_f	0	+
chr1	86567423	86567651	ENST00000370563.3_cds_6_0_chr1_86567424_f	0	+
chr1	88813556	88813733	ENST00000370513.9_cds_14_0_chr1_88813557_f	0	+
chr1	89121776	89121966	ENST00000370466.4_cds_1_0_chr1_89121777_r	0	-
chr1	89190037	89190318	ENST00000355754.7_cds_6_0_chr1_89190038_r	0	-
chr1	89381693	89381974	ENST00000370456.5_cds_6_0_chr1_89381694_f	0	+
chr1	89382663	89382876	ENST00000370456.5_cds_7_0_chr1_89382664_f	0	+
chr1	89582650	89584789	ENST00000439853.6_cds_4_0_chr1_89582651_f	0	+
chr1	90938271	90941309	ENST00000337393.10_cds_2_0_chr1_90938272_r	0	-
chr1	91716567	91716708	ENST00000212355.9_cds_10_0_chr1_91716568_r	0	-
chr1	91729804	91729973	ENST00000212355.9_cds_5_0_chr1_91729805_r	0	-
chr1	91797286	91797471	ENST00000212355.9_cds_2_0_chr1_91797287_r	0	-
chr1	92323444	92324375	ENST00000610020.2_cds_7_0_chr1_92323445_f	0	+
chr1	92563641	92563737	ENST00000370331.5_cds_16_0_chr1_92563642_r	0	-
chr1	92607580	92607727	ENST00000370331.5_cds_14_0_chr1_92607581_r	0	-
chr1	92624175	92624334	ENST00000370331.5_cds_13_0_chr1_92624176_r	0	-
chr1	92736397	92736627	ENST00000370331.5_cds_1_0_chr1_92736398_r	0	-
chr1	93110229	93110428	ENST00000370298.9_cds_1_0_chr1_93110230_f	0	+
chr1	93115469	93115618	ENST00000370298.9_cds_5_0_chr1_93115470_f	0	+
chr1	93207106	93207398	ENST00000401026.7_cds_8_0_chr1_93207107_f	0	+
chr1	93534704	93534908	ENST00000260506.12_cds_8_0_chr1_93534705_f	0	+
chr1	93549277	93549426	ENST00000260506.12_cds_12_0_chr1_93549278_f	0	+
chr1	93588976	93589419	ENST00000260502.11_cds_4_0_chr1_93588977_r	0	-
chr1	93888989	93889159	ENST00000370238.8_cds_6_0_chr1_93888990_r	0	-
chr1	93997860	93998110	ENST00000370225.4_cds_47_0_chr1_93997861_r	0	-
chr1	94019581	94019759	ENST00000370225.4_cds_35_0_chr1_94019582_r	0	-
chr1	94031777	94032043	ENST00000370225.4_cds_26_0_chr1_94031778_r	0	-
chr1	94043335	94043475	ENST00000370225.4_cds_20_0_chr1_94043336_r	0	-
chr1	94111437	94111579	ENST00000370225.4_cds_2_0_chr1_94111438_r	0	-
chr1	94535964	94536164	ENST00000334047.12_cds_2_0_chr1_94535965_r	0	-
chr1	95244210	95244713	ENST00000263893.10_cds_1_0_chr1_95244211_f	0	+
chr1	99877640	99877828	ENST00000294724.8_cds_11_0_chr1_99877641_f	0	+
chr1	99993554	99993741	ENST00000533028.8_cds_1_0_chr1_99993555_f	0	+
chr1	100061834	100061949	ENST00000370152.8_cds_4_0_chr1_100061835_f	0	+
chr1	100067976	100068195	ENST00000370152.8_cds_5_0_chr1_100067977_f	0	+
chr1	100080495	100080659	ENST00000370152.8_cds_10_0_chr1_100080496_f	0	+
chr1	100147893	100148326	ENST00000370141.8_cds_9_0_chr1_100147894_f	0	+
chr1	100152384	100152524	ENST00000370137.6_cds_8_0_chr1_100152385_r	0	-
chr1	100723019	100723340	ENST00000294728.7_cds_2_0_chr1_100723020_f	0	+
chr1	100731197	100731518	ENST00000294728.7_cds_5_0_chr1_100731198_f	0	+
chr1	102879682	102879916	ENST00000370096.9_cds_65_0_chr1_102879683_r	0	-
chr1	102886806	102887056	ENST00000370096.9_cds_62_0_chr1_102886807_r	0	-
chr1	107324281	107324922	ENST00000370066.5_cds_1_0_chr1_107324282_f	0	+
chr1	107757260	107757329	ENST00000370056.9_cds_10_0_chr1_107757261_r	0	-
chr1	108728631	108728886	ENST00000445274.1_cds_3_0_chr1_108728632_f	0	+
chr1	108730673	108730928	ENST00000445274.1_cds_4_0_chr1_108730674_f	0	+
chr1	108843133	108843267	ENST00000370001.8_cds_5_0_chr1_108843134_r	0	-
chr1	108848911	108849060	ENST00000370001.8_cds_3_0_chr1_108848912_r	0	-
chr1	108896863	108897085	ENST00000264126.9_cds_2_0_chr1_108896864_f	0	+
chr1	108937076	108937418	ENST00000302500.5_cds_8_0_chr1_108937077_r	0	-
chr1	109010915	109011718	ENST00000369962.8_cds_4_0_chr1_109010916_r	0	-
chr1	109161893	109162014	ENST00000529753.5_cds_1_0_chr1_109161894_f	0	+
chr1	109189065	109189194	ENST00000529753.5_cds_7_0_chr1_109189066_f	0	+
chr1	109258431	109259079	ENST00000271332.4_cds_1_0_chr1_109258432_f	0	+
chr1	109267850	109268060	ENST00000271332.4_cds_16_0_chr1_109267851_f	0	+
chr1	109280776	109280916	ENST00000369904.7_cds_5_0_chr1_109280777_r	0	-
chr1	109280776	109281046	ENST00000369907.7_cds_5_0_chr1_109280777_r	0	-
chr1	109297421	109297617	ENST00000357155.2_cds_2_0_chr1_109297422_r	0	-
chr1	109488382	109488465	ENST00000369870.7_cds_5_0_chr1_109488383_f	0	+
chr1	109488846	109489100	ENST00000369870.7_cds_6_0_chr1_109488847_f	0	+
chr1	109586215	109586345	ENST00000369851.7_cds_5_0_chr1_109586216_f	0	+
chr1	109626318	109626427	ENST00000342115.8_cds_4_0_chr1_109626319_f	0	+
chr1	109628082	109628277	ENST00000342115.8_cds_9_0_chr1_109628083_f	0	+
chr1	109628642	109628806	ENST00000342115.8_cds_11_0_chr1_109628643_f	0	+
chr1	110017945	110018016	ENST00000359172.3_cds_10_0_chr1_110017946_f	0	+
chr1	110222963	110223900	ENST00000369787.7_cds_1_0_chr1_110222964_f	0	+
chr1	110225974	110226178	ENST00000369787.7_cds_2_0_chr1_110225975_f	0	+
chr1	110378852	110379356	ENST00000369779.9_cds_5_0_chr1_110378853_r	0	-
chr1	110403918	110404036	ENST00000256644.8_cds_2_0_chr1_110403919_r	0	-
chr1	110453960	110454086	ENST00000271331.4_cds_1_0_chr1_110453961_f	0	+
chr1	110897808	110897892	ENST00000271324.6_cds_6_0_chr1_110897809_f	0	+
chr1	111147714	111148053	ENST00000357172.9_cds_1_0_chr1_111147715_f	0	+
chr1	111442652	111442761	ENST00000235090.10_cds_7_0_chr1_111442653_r	0	-
chr1	111447434	111447576	ENST00000235090.10_cds_2_0_chr1_111447435_r	0	-
chr1	111726967	111727804	ENST00000357260.6_cds_1_0_chr1_111726968_r	0	-
chr1	111765736	111766899	ENST00000369702.5_cds_10_0_chr1_111765737_f	0	+
chr1	112454448	112454556	ENST00000271277.11_cds_4_0_chr1_112454449_f	0	+
chr1	112455930	112457412	ENST00000271277.11_cds_5_0_chr1_112455931_f	0	+
chr1	112514873	112515094	ENST00000369684.5_cds_1_0_chr1_112514874_f	0	+
chr1	112520279	112520509	ENST00000369684.5_cds_4_0_chr1_112520280_f	0	+
chr1	112610840	112611003	ENST00000343210.11_cds_2_0_chr1_112610841_r	0	-
chr1	112688934	112689138	ENST00000357443.2_cds_1_0_chr1_112688935_f	0	+
chr1	112692760	112692929	ENST00000357443.2_cds_5_0_chr1_112692761_f	0	+
chr1	112694452	112694629	ENST00000357443.2_cds_7_0_chr1_112694453_f	0	+
chr1	112723944	112724137	ENST00000369630.7_cds_3_0_chr1_112723945_f	0	+
chr1	113110241	113110562	ENST00000361127.6_cds_12_0_chr1_113110242_f	0	+
chr1	113114426	113114876	ENST00000361127.6_cds_14_0_chr1_113114427_f	0	+
chr1	113123874	113124101	ENST00000361127.6_cds_17_0_chr1_113123875_f	0	+
chr1	113641910	113642516	ENST00000369611.4_cds_9_0_chr1_113641911_f	0	+
chr1	113659079	113659265	ENST00000369611.4_cds_15_0_chr1_113659080_f	0	+
chr1	113710253	113710475	ENST00000357783.6_cds_10_0_chr1_113710254_r	0	-
chr1	113837589	113838407	ENST00000359785.10_cds_12_0_chr1_113837590_r	0	-
chr1	113899903	113900400	ENST00000256658.8_cds_5_0_chr1_113899904_r	0	-
chr1	113901235	113901383	ENST00000256658.8_cds_4_0_chr1_113901236_r	0	-
chr1	113966129	113966272	ENST00000340480.8_cds_9_0_chr1_113966130_f	0	+
chr1	113969955	113970197	ENST00000340480.8_cds_12_0_chr1_113969956_f	0	+
chr1	114137494	114138053	ENST00000369547.6_cds_2_0_chr1_114137495_r	0	-
chr1	114405409	114405759	ENST00000358465.7_cds_14_0_chr1_114405410_r	0	-
chr1	114421435	114421636	ENST00000358465.7_cds_10_0_chr1_114421436_r	0	-
chr1	114425448	114425723	ENST00000358465.7_cds_8_0_chr1_114425449_r	0	-
chr1	114463103	114463236	ENST00000358465.7_cds_3_0_chr1_114463104_r	0	-
chr1	114575589	114575751	ENST00000369541.4_cds_3_0_chr1_114575590_r	0	-
chr1	114677350	114677514	ENST00000520113.7_cds_9_0_chr1_114677351_r	0	-
chr1	114688560	114688741	ENST00000520113.7_cds_2_0_chr1_114688561_r	0	-
chr1	114713799	114713978	ENST00000369535.5_cds_2_0_chr1_114713800_r	0	-
chr1	114720538	114720717	ENST00000261443.9_cds_14_0_chr1_114720539_r	0	-
chr1	114723882	114724002	ENST00000261443.9_cds_13_0_chr1_114723883_r	0	-
chr1	114726210	114726386	ENST00000261443.9_cds_11_0_chr1_114726211_r	0	-
chr1	114730507	114730648	ENST00000261443.9_cds_8_0_chr1_114730508_r	0	-
chr1	114732603	114732816	ENST00000261443.9_cds_7_0_chr1_114732604_r	0	-
chr1	114737470	114737563	ENST00000358528.9_cds_4_0_chr1_114737471_r	0	-
chr1	114860735	114860809	ENST00000369522.8_cds_7_0_chr1_114860736_f	0	+
chr1	115663660	115664268	ENST00000310260.7_cds_3_0_chr1_115663661_f	0	+
chr1	115992030	115992243	ENST00000369503.9_cds_1_0_chr1_115992031_f	0	+
chr1	116020720	116020885	ENST00000369503.9_cds_3_0_chr1_116020721_f	0	+
chr1	116395109	116395285	ENST00000295598.10_cds_12_0_chr1_116395110_f	0	+
chr1	116579391	116579877	ENST00000369486.8_cds_9_0_chr1_116579392_r	0	-
chr1	116584644	116585052	ENST00000369486.8_cds_8_0_chr1_116584645_r	0	-
chr1	116941714	116942083	ENST00000393203.3_cds_1_0_chr1_116941715_f	0	+
chr1	116944678	116945092	ENST00000393203.3_cds_2_0_chr1_116944679_f	0	+
chr1	116949191	116949572	ENST00000393203.3_cds_3_0_chr1_116949192_f	0	+
chr1	116966910	116967330	ENST00000393203.3_cds_5_0_chr1_116966911_f	0	+
chr1	116984679	116984985	ENST00000393203.3_cds_7_0_chr1_116984680_f	0	+
chr1	117009849	117010230	ENST00000369470.1_cds_1_0_chr1_117009850_f	0	+
chr1	117013405	117013792	ENST00000369470.1_cds_3_0_chr1_117013406_f	0	+
chr1	117017089	117017473	ENST00000369470.1_cds_4_0_chr1_117017090_f	0	+
chr1	117018155	117018560	ENST00000369470.1_cds_5_0_chr1_117018156_f	0	+
chr1	117074869	117075859	ENST00000369466.9_cds_4_0_chr1_117074870_f	0	+
chr1	117113358	117113485	ENST00000256649.9_cds_4_0_chr1_117113359_r	0	-
chr1	117116615	117116745	ENST00000256649.9_cds_2_0_chr1_117116616_r	0	-
chr1	117118033	117118767	ENST00000256649.9_cds_1_0_chr1_117118034_r	0	-
chr1	117118087	117118767	ENST00000369464.7_cds_1_0_chr1_117118088_r	0	-
chr1	117156573	117156921	ENST00000369458.8_cds_2_0_chr1_117156574_r	0	-
chr1	117496762	117496982	ENST00000356554.7_cds_9_0_chr1_117496763_f	0	+
chr1	117886576	117886653	ENST00000369442.3_cds_9_0_chr1_117886577_r	0	-
chr1	117971862	117972047	ENST00000336338.10_cds_44_0_chr1_117971863_r	0	-
chr1	118023303	118023463	ENST00000336338.10_cds_27_0_chr1_118023304_r	0	-
chr1	118039291	118039444	ENST00000336338.10_cds_22_0_chr1_118039292_r	0	-
chr1	118081414	118081642	ENST00000336338.10_cds_13_0_chr1_118081415_r	0	-
chr1	118099605	118099800	ENST00000336338.10_cds_5_0_chr1_118099606_r	0	-
chr1	118923435	118923603	ENST00000207157.7_cds_4_0_chr1_118923436_r	0	-
chr1	119032910	119033359	ENST00000235521.5_cds_5_0_chr1_119032911_r	0	-
chr1	119381077	119381216	ENST00000361035.8_cds_2_0_chr1_119381078_f	0	+
chr1	119726850	119726905	ENST00000369409.9_cds_3_0_chr1_119726851_f	0	+
chr1	119735294	119735443	ENST00000369409.9_cds_6_0_chr1_119735295_f	0	+
chr1	119740385	119740518	ENST00000369409.9_cds_8_0_chr1_119740386_f	0	+
chr1	119757272	119757438	ENST00000369406.8_cds_4_0_chr1_119757273_r	0	-
chr1	119764171	119764626	ENST00000369406.8_cds_1_0_chr1_119764172_r	0	-
chr1	119919311	119919613	ENST00000256646.7_cds_30_0_chr1_119919312_r	0	-
chr1	119925304	119925810	ENST00000256646.7_cds_24_0_chr1_119925305_r	0	-
chr1	119940554	119940756	ENST00000256646.7_cds_18_0_chr1_119940555_r	0	-
chr1	119941525	119941754	ENST00000256646.7_cds_17_0_chr1_119941526_r	0	-
chr1	119963573	119963807	ENST00000256646.7_cds_10_0_chr1_119963574_r	0	-
chr1	119967432	119967621	ENST00000256646.7_cds_7_0_chr1_119967433_r	0	-
chr1	119968076	119968232	ENST00000256646.7_cds_6_0_chr1_119968077_r	0	-
chr1	119969510	119969744	ENST00000256646.7_cds_5_0_chr1_119969511_r	0	-
chr1	145893539	145893635	ENST00000369304.8_cds_27_0_chr1_145893540_r	0	-
chr1	145898109	145898223	ENST00000369304.8_cds_17_0_chr1_145898110_r	0	-
chr1	145901515	145901664	ENST00000369304.8_cds_11_0_chr1_145901516_r	0	-
chr1	145907040	145907150	ENST00000369304.8_cds_2_0_chr1_145907041_r	0	-
chr1	145916816	145917018	ENST00000369306.8_cds_2_0_chr1_145916817_r	0	-
chr1	147201151	147201504	ENST00000254090.9_cds_6_0_chr1_147201152_r	0	-
chr1	147272170	147272281	ENST00000369258.8_cds_11_0_chr1_147272171_f	0	+
chr1	147286297	147286500	ENST00000369258.8_cds_17_0_chr1_147286298_f	0	+
chr1	147618815	147621057	ENST00000234739.8_cds_7_0_chr1_147618816_f	0	+
chr1	147623841	147624959	ENST00000234739.8_cds_9_0_chr1_147623842_f	0	+
chr1	148977936	148978053	ENST00000313431.13_cds_13_0_chr1_148977937_f	0	+
chr1	149906649	149906856	ENST00000369146.8_cds_10_0_chr1_149906650_r	0	-
chr1	149913218	149913840	ENST00000369146.8_cds_1_0_chr1_149913219_r	0	-
chr1	149943856	149945065	ENST00000581312.6_cds_11_0_chr1_149943857_r	0	-
chr1	150229071	150229237	ENST00000583931.6_cds_3_0_chr1_150229072_r	0	-
chr1	150263041	150263199	ENST00000369111.9_cds_6_0_chr1_150263042_f	0	+
chr1	150417595	150417725	ENST00000369068.5_cds_1_0_chr1_150417596_f	0	+
chr1	150464526	150464727	ENST00000369068.5_cds_9_0_chr1_150464527_f	0	+
chr1	150470560	150473334	ENST00000369068.5_cds_10_0_chr1_150470561_f	0	+
chr1	150497529	150497747	ENST00000369064.8_cds_9_0_chr1_150497530_f	0	+
chr1	150557944	150558149	ENST00000369038.6_cds_11_0_chr1_150557945_f	0	+
chr1	150558961	150559165	ENST00000369038.6_cds_13_0_chr1_150558962_f	0	+
chr1	150648320	150648748	ENST00000271732.8_cds_4_0_chr1_150648321_r	0	-
chr1	150750005	150750171	ENST00000368985.8_cds_5_0_chr1_150750006_r	0	-
chr1	150806685	150806805	ENST00000271651.8_cds_1_0_chr1_150806686_r	0	-
chr1	150813171	150813338	ENST00000354396.6_cds_20_0_chr1_150813172_r	0	-
chr1	150814076	150814239	ENST00000354396.6_cds_19_0_chr1_150814077_r	0	-
chr1	150829903	150829980	ENST00000515192.5_cds_11_0_chr1_150829904_r	0	-
chr1	150839440	150839654	ENST00000354396.6_cds_5_0_chr1_150839441_r	0	-
chr1	150927714	150927974	ENST00000271640.9_cds_1_0_chr1_150927715_f	0	+
chr1	150960562	150961191	ENST00000271640.9_cds_15_0_chr1_150960563_f	0	+
chr1	150998081	150998273	ENST00000361936.9_cds_8_0_chr1_150998082_r	0	-
chr1	151000456	151000615	ENST00000361936.9_cds_5_0_chr1_151000457_r	0	-
chr1	151024610	151024795	ENST00000271620.8_cds_3_0_chr1_151024611_f	0	+
chr1	151038795	151039026	ENST00000368931.8_cds_3_0_chr1_151038796_f	0	+
chr1	151093191	151093386	ENST00000368918.8_cds_3_0_chr1_151093192_f	0	+
chr1	151107036	151107222	ENST00000368918.8_cds_6_0_chr1_151107037_f	0	+
chr1	151117956	151118256	ENST00000368918.8_cds_8_0_chr1_151117957_f	0	+
chr1	151135590	151135764	ENST00000341697.7_cds_13_0_chr1_151135591_r	0	-
chr1	151172267	151172357	ENST00000295314.9_cds_4_0_chr1_151172268_r	0	-
chr1	151174390	151174547	ENST00000295314.9_cds_2_0_chr1_151174391_r	0	-
chr1	151294017	151294138	ENST00000368874.8_cds_9_0_chr1_151294018_r	0	-
chr1	151298807	151299073	ENST00000368874.8_cds_7_0_chr1_151298808_r	0	-
chr1	151301843	151301967	ENST00000368874.8_cds_6_0_chr1_151301844_r	0	-
chr1	151307573	151307801	ENST00000368874.8_cds_2_0_chr1_151307574_r	0	-
chr1	151342185	151343178	ENST00000290524.8_cds_10_0_chr1_151342186_r	0	-
chr1	151368198	151368319	ENST00000368868.10_cds_4_0_chr1_151368199_r	0	-
chr1	151440927	151441086	ENST00000271715.7_cds_2_0_chr1_151440928_r	0	-
chr1	151523433	151523561	ENST00000271636.12_cds_5_0_chr1_151523434_f	0	+
chr1	151524225	151524358	ENST00000271636.12_cds_6_0_chr1_151524226_f	0	+
chr1	151529349	151529559	ENST00000271636.12_cds_10_0_chr1_151529350_f	0	+
chr1	151529908	151530115	ENST00000271636.12_cds_11_0_chr1_151529909_f	0	+
chr1	151530488	151530746	ENST00000271636.12_cds_12_0_chr1_151530489_f	0	+
chr1	151533974	151534136	ENST00000271636.12_cds_14_0_chr1_151533975_f	0	+
chr1	151537204	151537346	ENST00000271636.12_cds_20_0_chr1_151537205_f	0	+
chr1	151705821	151705965	ENST00000290583.9_cds_10_0_chr1_151705822_r	0	-
chr1	151774709	151774806	ENST00000368824.8_cds_11_0_chr1_151774710_r	0	-
chr1	151779950	151780140	ENST00000368824.8_cds_3_0_chr1_151779951_r	0	-
chr1	151782898	151783022	ENST00000368824.8_cds_1_0_chr1_151782899_r	0	-
chr1	151814912	151815425	ENST00000318247.7_cds_4_0_chr1_151814913_r	0	-
chr1	151816663	151816805	ENST00000318247.7_cds_3_0_chr1_151816664_r	0	-
chr1	152154743	152156960	ENST00000316073.3_cds_2_0_chr1_152154744_r	0	-
chr1	153302408	153302607	ENST00000290722.1_cds_4_0_chr1_153302409_r	0	-
chr1	153340380	153340579	ENST00000359650.10_cds_6_0_chr1_153340381_r	0	-
chr1	153642242	153642429	ENST00000368690.7_cds_3_0_chr1_153642243_f	0	+
chr1	153688052	153688221	ENST00000368680.4_cds_14_0_chr1_153688053_f	0	+
chr1	153688952	153689099	ENST00000368680.4_cds_15_0_chr1_153688953_f	0	+
chr1	153767673	153767827	ENST00000318967.7_cds_20_0_chr1_153767674_f	0	+
chr1	153933482	153933871	ENST00000361217.9_cds_19_0_chr1_153933483_r	0	-
chr1	153934759	153934964	ENST00000361217.9_cds_17_0_chr1_153934760_r	0	-
chr1	153936541	153936748	ENST00000361217.9_cds_15_0_chr1_153936542_r	0	-
chr1	153939588	153939804	ENST00000361217.9_cds_11_0_chr1_153939589_r	0	-
chr1	153940903	153941048	ENST00000361217.9_cds_8_0_chr1_153940904_r	0	-
chr1	153942877	153943130	ENST00000361217.9_cds_2_0_chr1_153942878_r	0	-
chr1	153969333	153969455	ENST00000271889.8_cds_3_0_chr1_153969334_f	0	+
chr1	154012243	154012370	ENST00000368553.5_cds_11_0_chr1_154012244_r	0	-
chr1	154234590	154234759	ENST00000343815.10_cds_4_0_chr1_154234591_f	0	+
chr1	154246203	154246375	ENST00000343815.10_cds_10_0_chr1_154246204_f	0	+
chr1	154249238	154249437	ENST00000343815.10_cds_11_0_chr1_154249239_f	0	+
chr1	154330814	154330928	ENST00000368487.7_cds_3_0_chr1_154330815_f	0	+
chr1	154345321	154345545	ENST00000368489.6_cds_22_0_chr1_154345322_f	0	+
chr1	154346619	154346758	ENST00000368489.6_cds_25_0_chr1_154346620_f	0	+
chr1	154465133	154465380	ENST00000368485.8_cds_9_0_chr1_154465134_f	0	+
chr1	154486526	154486683	ENST00000304760.3_cds_3_0_chr1_154486527_r	0	-
chr1	154571188	154572161	ENST00000368476.4_cds_4_0_chr1_154571189_f	0	+
chr1	154586180	154586363	ENST00000368471.8_cds_11_0_chr1_154586181_r	0	-
chr1	154588124	154588258	ENST00000368471.8_cds_10_0_chr1_154588125_r	0	-
chr1	154589756	154589928	ENST00000368471.8_cds_7_0_chr1_154589757_r	0	-
chr1	154590183	154590409	ENST00000368471.8_cds_6_0_chr1_154590184_r	0	-
chr1	154596804	154596995	ENST00000368471.8_cds_5_0_chr1_154596805_r	0	-
chr1	154771974	154772393	ENST00000271915.9_cds_2_0_chr1_154771975_r	0	-
chr1	154948132	154948366	ENST00000368463.8_cds_5_0_chr1_154948133_r	0	-
chr1	154965542	154965781	ENST00000368445.9_cds_10_0_chr1_154965543_r	0	-
chr1	154990338	154990528	ENST00000292180.8_cds_4_0_chr1_154990339_f	0	+
chr1	155023831	155023959	ENST00000368424.4_cds_11_0_chr1_155023832_r	0	-
chr1	155031573	155031771	ENST00000368424.4_cds_3_0_chr1_155031574_r	0	-
chr1	155040484	155040624	ENST00000368419.2_cds_4_0_chr1_155040485_f	0	+
chr1	155041713	155041857	ENST00000368419.2_cds_6_0_chr1_155041714_f	0	+
chr1	155057850	155058155	ENST00000271836.10_cds_13_0_chr1_155057851_f	0	+
chr1	155131338	155131634	ENST00000368406.2_cds_1_0_chr1_155131339_f	0	+
chr1	155175887	155176231	ENST00000334634.9_cds_2_0_chr1_155175888_f	0	+
chr1	155181851	155182149	ENST00000334634.9_cds_8_0_chr1_155181852_f	0	+
chr1	155197040	155197213	ENST00000368378.7_cds_20_0_chr1_155197041_r	0	-
chr1	155201416	155201569	ENST00000368378.7_cds_10_0_chr1_155201417_r	0	-
chr1	155205059	155205316	ENST00000368378.7_cds_2_0_chr1_155205060_r	0	-
chr1	155282410	155282840	ENST00000368358.4_cds_1_0_chr1_155282411_f	0	+
chr1	155283973	155284135	ENST00000368358.4_cds_2_0_chr1_155283974_f	0	+
chr1	155285164	155285311	ENST00000368358.4_cds_4_0_chr1_155285165_f	0	+
chr1	155285723	155285964	ENST00000368358.4_cds_5_0_chr1_155285724_f	0	+
chr1	155287172	155287337	ENST00000368358.4_cds_6_0_chr1_155287173_f	0	+
chr1	155287780	155288463	ENST00000368358.4_cds_7_0_chr1_155287781_f	0	+
chr1	155294481	155294752	ENST00000342741.6_cds_5_0_chr1_155294482_r	0	-
chr1	155347655	155347904	ENST00000368346.7_cds_19_0_chr1_155347656_r	0	-
chr1	155352705	155352858	ENST00000368346.7_cds_16_0_chr1_155352706_r	0	-
chr1	155370776	155370983	ENST00000368346.7_cds_10_0_chr1_155370777_r	0	-
chr1	155438326	155439068	ENST00000368346.7_cds_4_0_chr1_155438327_r	0	-
chr1	155729207	155729366	ENST00000343043.7_cds_8_0_chr1_155729208_f	0	+
chr1	155731943	155732033	ENST00000343043.7_cds_10_0_chr1_155731944_f	0	+
chr1	155777621	155777820	ENST00000361040.9_cds_14_0_chr1_155777622_r	0	-
chr1	155822285	155822476	ENST00000361040.9_cds_3_0_chr1_155822286_r	0	-
chr1	155853275	155853780	ENST00000361040.9_cds_1_0_chr1_155853276_r	0	-
chr1	155904310	155904502	ENST00000368323.8_cds_4_0_chr1_155904311_r	0	-
chr1	155925631	155925843	ENST00000368319.3_cds_6_0_chr1_155925632_r	0	-
chr1	155926675	155926839	ENST00000368319.3_cds_5_0_chr1_155926676_r	0	-
chr1	155929711	155929840	ENST00000368319.3_cds_2_0_chr1_155929712_r	0	-
chr1	155950828	155951272	ENST00000313667.8_cds_19_0_chr1_155950829_r	0	-
chr1	155957712	155957882	ENST00000313667.8_cds_12_0_chr1_155957713_r	0	-
chr1	155964987	155965131	ENST00000313667.8_cds_6_0_chr1_155964988_r	0	-
chr1	155965630	155965760	ENST00000313667.8_cds_4_0_chr1_155965631_r	0	-
chr1	156068269	156068463	ENST00000361084.10_cds_2_0_chr1_156068270_f	0	+
chr1	156172825	156173006	ENST00000355014.6_cds_10_0_chr1_156172826_f	0	+
chr1	156199847	156200472	ENST00000359511.5_cds_1_0_chr1_156199848_f	0	+
chr1	156232319	156232425	ENST00000320139.5_cds_1_0_chr1_156232320_f	0	+
chr1	156236287	156236483	ENST00000368277.3_cds_3_0_chr1_156236288_f	0	+
chr1	156259004	156259163	ENST00000361813.5_cds_15_0_chr1_156259005_r	0	-
chr1	156265780	156266380	ENST00000361813.5_cds_11_0_chr1_156265781_r	0	-
chr1	156294017	156294236	ENST00000362007.6_cds_3_0_chr1_156294018_r	0	-
chr1	156310949	156311195	ENST00000295688.8_cds_11_0_chr1_156310950_r	0	-
chr1	156312040	156312221	ENST00000295688.8_cds_10_0_chr1_156312041_r	0	-
chr1	156317414	156317547	ENST00000295688.8_cds_8_0_chr1_156317415_r	0	-
chr1	156320838	156321025	ENST00000295688.8_cds_6_0_chr1_156320839_r	0	-
chr1	156377300	156377487	ENST00000537040.6_cds_1_0_chr1_156377301_f	0	+
chr1	156477011	156477202	ENST00000348159.9_cds_6_0_chr1_156477012_r	0	-
chr1	156479585	156479796	ENST00000348159.9_cds_4_0_chr1_156479586_r	0	-
chr1	156480833	156480971	ENST00000348159.9_cds_3_0_chr1_156480834_r	0	-
chr1	156482436	156482640	ENST00000348159.9_cds_2_0_chr1_156482437_r	0	-
chr1	156530104	156530317	ENST00000361170.7_cds_33_0_chr1_156530105_r	0	-
chr1	156534500	156534733	ENST00000361170.7_cds_28_0_chr1_156534501_r	0	-
chr1	156538808	156539033	ENST00000361170.7_cds_25_0_chr1_156538809_r	0	-
chr1	156554234	156554392	ENST00000361170.7_cds_12_0_chr1_156554235_r	0	-
chr1	156556532	156556693	ENST00000361170.7_cds_11_0_chr1_156556533_r	0	-
chr1	156563552	156563666	ENST00000361170.7_cds_6_0_chr1_156563553_r	0	-
chr1	156648567	156648861	ENST00000329117.10_cds_5_0_chr1_156648568_f	0	+
chr1	156675215	156675340	ENST00000368223.4_cds_1_0_chr1_156675216_r	0	-
chr1	156735724	156735909	ENST00000368216.9_cds_6_0_chr1_156735725_f	0	+
chr1	156738521	156738704	ENST00000361531.6_cds_1_0_chr1_156738522_r	0	-
chr1	156794664	156794808	ENST00000271526.9_cds_4_0_chr1_156794665_f	0	+
chr1	156845075	156845296	ENST00000368195.4_cds_11_0_chr1_156845076_r	0	-
chr1	156845618	156845814	ENST00000368195.4_cds_9_0_chr1_156845619_r	0	-
chr1	156851887	156852191	ENST00000368195.4_cds_2_0_chr1_156851888_r	0	-
chr1	156853751	156854303	ENST00000368195.4_cds_1_0_chr1_156853752_r	0	-
chr1	156868103	156868249	ENST00000368196.7_cds_4_0_chr1_156868104_f	0	+
chr1	156871622	156871755	ENST00000368196.7_cds_6_0_chr1_156871623_f	0	+
chr1	156873632	156873959	ENST00000368196.7_cds_7_0_chr1_156873633_f	0	+
chr1	156876399	156876572	ENST00000368196.7_cds_12_0_chr1_156876400_f	0	+
chr1	156879121	156879362	ENST00000368196.7_cds_13_0_chr1_156879122_f	0	+
chr1	156879998	156880157	ENST00000368196.7_cds_14_0_chr1_156879999_f	0	+
chr1	156936815	156937005	ENST00000361409.2_cds_38_0_chr1_156936816_r	0	-
chr1	156937248	156937496	ENST00000361409.2_cds_37_0_chr1_156937249_r	0	-
chr1	156939547	156939910	ENST00000361409.2_cds_35_0_chr1_156939548_r	0	-
chr1	156984338	156984437	ENST00000361409.2_cds_2_0_chr1_156984339_r	0	-
chr1	157544261	157544546	ENST00000361835.8_cds_4_0_chr1_157544262_r	0	-
chr1	157586167	157586455	ENST00000271532.2_cds_5_0_chr1_157586168_r	0	-
chr1	157587275	157587560	ENST00000271532.2_cds_4_0_chr1_157587276_r	0	-
chr1	157689797	157689917	ENST00000368184.8_cds_9_0_chr1_157689798_r	0	-
chr1	157697139	157697424	ENST00000368184.8_cds_5_0_chr1_157697140_r	0	-
chr1	157770408	157770666	ENST00000361516.8_cds_2_0_chr1_157770409_r	0	-
chr1	157803844	157804111	ENST00000368176.8_cds_2_0_chr1_157803845_r	0	-
chr1	157833191	157833512	ENST00000368174.5_cds_4_0_chr1_157833192_r	0	-
chr1	157834406	157834748	ENST00000368174.5_cds_3_0_chr1_157834407_r	0	-
chr1	158077990	158078140	ENST00000359209.11_cds_2_0_chr1_158077991_f	0	+
chr1	158089501	158089628	ENST00000359209.11_cds_8_0_chr1_158089502_f	0	+
chr1	159065909	159066329	ENST00000368130.9_cds_3_0_chr1_159065910_r	0	-
chr1	159073237	159073499	ENST00000368130.9_cds_1_0_chr1_159073238_r	0	-
chr1	159855882	159856081	ENST00000368100.1_cds_5_0_chr1_159855883_r	0	-
chr1	159928157	159929018	ENST00000361509.7_cds_18_0_chr1_159928158_r	0	-
chr1	159931452	159931603	ENST00000361509.7_cds_11_0_chr1_159931453_r	0	-
chr1	159934424	159934570	ENST00000361509.7_cds_7_0_chr1_159934425_r	0	-
chr1	159942962	159943151	ENST00000361509.7_cds_2_0_chr1_159942963_r	0	-
chr1	160084030	160084880	ENST00000368088.4_cds_1_0_chr1_160084031_f	0	+
chr1	160092923	160093331	ENST00000314485.12_cds_3_0_chr1_160092924_r	0	-
chr1	160093709	160094171	ENST00000314485.12_cds_2_0_chr1_160093710_r	0	-
chr1	160094868	160095246	ENST00000314485.12_cds_1_0_chr1_160094869_r	0	-
chr1	160164155	160164424	ENST00000368081.9_cds_6_0_chr1_160164156_f	0	+
chr1	160173580	160173717	ENST00000368081.9_cds_12_0_chr1_160173581_f	0	+
chr1	160297555	160297745	ENST00000241704.8_cds_19_0_chr1_160297556_r	0	-
chr1	160305432	160305598	ENST00000241704.8_cds_16_0_chr1_160305433_r	0	-
chr1	160370731	160371133	ENST00000302101.6_cds_1_0_chr1_160370732_f	0	+
chr1	160553894	160554146	ENST00000311224.8_cds_2_0_chr1_160553895_r	0	-
chr1	160816593	160816863	ENST00000263285.11_cds_4_0_chr1_160816594_f	0	+
chr1	160841209	160841500	ENST00000368034.9_cds_2_0_chr1_160841210_r	0	-
chr1	161077452	161077743	ENST00000368012.4_cds_2_0_chr1_161077453_r	0	-
chr1	161079589	161079949	ENST00000368012.4_cds_1_0_chr1_161079590_r	0	-
chr1	161119818	161119952	ENST00000368008.5_cds_4_0_chr1_161119819_f	0	+
chr1	161160640	161161240	ENST00000289865.12_cds_1_0_chr1_161160641_f	0	+
chr1	161174992	161175228	ENST00000319769.10_cds_3_0_chr1_161174993_r	0	-
chr1	161191137	161191564	ENST00000367996.6_cds_8_0_chr1_161191138_r	0	-
chr1	161193934	161194221	ENST00000367996.6_cds_4_0_chr1_161193935_r	0	-
chr1	161233168	161233338	ENST00000367979.6_cds_2_0_chr1_161233169_r	0	-
chr1	161589561	161589819	ENST00000466542.6_cds_2_0_chr1_161589562_f	0	+
chr1	161711207	161711474	ENST00000236938.12_cds_2_0_chr1_161711208_f	0	+
chr1	161802051	161802272	ENST00000367942.4_cds_6_0_chr1_161802052_f	0	+
chr1	161958445	161958654	ENST00000367942.4_cds_15_0_chr1_161958446_f	0	+
chr1	161997824	161998349	ENST00000294794.8_cds_5_0_chr1_161997825_r	0	-
chr1	162343834	162343976	ENST00000361897.10_cds_5_0_chr1_162343835_f	0	+
chr1	162356959	162357136	ENST00000361897.10_cds_7_0_chr1_162356960_f	0	+
chr1	162365349	162365569	ENST00000493151.1_cds_0_0_chr1_162365350_f	0	+
chr1	162365403	162365569	ENST00000361897.10_cds_8_0_chr1_162365404_f	0	+
chr1	162383181	162383683	ENST00000458626.4_cds_1_0_chr1_162383182_f	0	+
chr1	162500912	162501104	ENST00000489294.2_cds_2_0_chr1_162500913_f	0	+
chr1	162587474	162587668	ENST00000367926.9_cds_5_0_chr1_162587475_f	0	+
chr1	162590322	162590511	ENST00000367926.9_cds_7_0_chr1_162590323_f	0	+
chr1	162759795	162759979	ENST00000367921.8_cds_7_0_chr1_162759796_f	0	+
chr1	162761210	162761454	ENST00000367921.8_cds_8_0_chr1_162761211_f	0	+
chr1	162770301	162770512	ENST00000367921.8_cds_11_0_chr1_162770302_f	0	+
chr1	162780111	162780246	ENST00000367921.8_cds_17_0_chr1_162780112_f	0	+
chr1	163168257	163168368	ENST00000313961.10_cds_1_0_chr1_163168258_r	0	-
chr1	164799698	164799889	ENST00000367897.5_cds_3_0_chr1_164799699_f	0	+
chr1	165679441	165679582	ENST00000354775.5_cds_5_0_chr1_165679442_r	0	-
chr1	165680486	165680683	ENST00000354775.5_cds_4_0_chr1_165680487_r	0	-
chr1	166848937	166850409	ENST00000367876.9_cds_4_0_chr1_166848938_f	0	+
chr1	166920706	166921379	ENST00000271417.8_cds_8_0_chr1_166920707_r	0	-
chr1	166957768	166958101	ENST00000271417.8_cds_1_0_chr1_166957769_r	0	-
chr1	167068921	167069138	ENST00000367868.4_cds_2_0_chr1_167068922_r	0	-
chr1	167073384	167073539	ENST00000367868.4_cds_1_0_chr1_167073385_r	0	-
chr1	167119248	167119466	ENST00000271385.9_cds_4_0_chr1_167119249_f	0	+
chr1	167365466	167365567	ENST00000367862.9_cds_2_0_chr1_167365467_f	0	+
chr1	167374107	167374296	ENST00000367862.9_cds_5_0_chr1_167374108_f	0	+
chr1	167401450	167401556	ENST00000367862.9_cds_12_0_chr1_167401451_f	0	+
chr1	167411958	167412304	ENST00000367862.9_cds_13_0_chr1_167411959_f	0	+
chr1	167415499	167415810	ENST00000367862.9_cds_15_0_chr1_167415500_f	0	+
chr1	167824475	167824572	ENST00000367848.1_cds_27_0_chr1_167824476_r	0	-
chr1	167836308	167836540	ENST00000367848.1_cds_22_0_chr1_167836309_r	0	-
chr1	167854352	167854489	ENST00000367848.1_cds_17_0_chr1_167854353_r	0	-
chr1	167856164	167856439	ENST00000367848.1_cds_16_0_chr1_167856165_r	0	-
chr1	167899422	167899628	ENST00000367848.1_cds_5_0_chr1_167899423_r	0	-
chr1	167974829	167975015	ENST00000312263.10_cds_3_0_chr1_167974830_f	0	+
chr1	168015780	168015951	ENST00000367840.4_cds_10_0_chr1_168015781_f	0	+
chr1	168065589	168065746	ENST00000312263.10_cds_15_0_chr1_168065590_f	0	+
chr1	168096507	168097232	ENST00000271357.9_cds_2_0_chr1_168096508_r	0	-
chr1	168104476	168104894	ENST00000367838.5_cds_3_0_chr1_168104477_r	0	-
chr1	168183901	168184081	ENST00000367830.3_cds_1_0_chr1_168183902_f	0	+
chr1	168305007	168305196	ENST00000367821.8_cds_5_0_chr1_168305008_f	0	+
chr1	168312707	168313002	ENST00000367821.8_cds_7_0_chr1_168312708_f	0	+
chr1	169298555	169298763	ENST00000367811.8_cds_5_0_chr1_169298556_r	0	-
chr1	169421362	169422313	ENST00000367805.7_cds_2_0_chr1_169421363_r	0	-
chr1	169477154	169477757	ENST00000236137.10_cds_1_0_chr1_169477155_r	0	-
chr1	169515443	169515626	ENST00000367797.9_cds_23_0_chr1_169515444_r	0	-
chr1	169523196	169523352	ENST00000367797.9_cds_20_0_chr1_169523197_r	0	-
chr1	169544295	169544508	ENST00000367797.9_cds_11_0_chr1_169544296_r	0	-
chr1	169546441	169546592	ENST00000367797.9_cds_10_0_chr1_169546442_r	0	-
chr1	169549800	169550015	ENST00000367797.9_cds_9_0_chr1_169549801_r	0	-
chr1	169595924	169596134	ENST00000263686.11_cds_11_0_chr1_169595925_r	0	-
chr1	169611491	169611677	ENST00000263686.11_cds_6_0_chr1_169611492_r	0	-
chr1	169729185	169729374	ENST00000333360.12_cds_6_0_chr1_169729186_r	0	-
chr1	169732614	169732998	ENST00000333360.12_cds_2_0_chr1_169732615_r	0	-
chr1	169829262	169829449	ENST00000286031.10_cds_12_0_chr1_169829263_f	0	+
chr1	169849499	169849604	ENST00000286031.10_cds_20_0_chr1_169849500_f	0	+
chr1	169878633	169878819	ENST00000367770.5_cds_1_0_chr1_169878634_r	0	-
chr1	170166501	170166751	ENST00000439373.3_cds_2_0_chr1_170166502_f	0	+
chr1	170167485	170167757	ENST00000439373.3_cds_3_0_chr1_170167486_f	0	+
chr1	170539209	170539567	ENST00000367762.2_cds_1_0_chr1_170539210_f	0	+
chr1	171114006	171114362	ENST00000367755.9_cds_6_0_chr1_171114007_f	0	+
chr1	171267542	171267731	ENST00000354841.4_cds_1_0_chr1_171267543_f	0	+
chr1	171280785	171280985	ENST00000354841.4_cds_4_0_chr1_171280786_f	0	+
chr1	171514535	171514645	ENST00000426496.6_cds_2_0_chr1_171514536_f	0	+
chr1	171517590	171517814	ENST00000426496.6_cds_4_0_chr1_171517591_f	0	+
chr1	171536028	171536278	ENST00000426496.6_cds_12_0_chr1_171536029_f	0	+
chr1	171566591	171566843	ENST00000426496.6_cds_20_0_chr1_171566592_f	0	+
chr1	171577433	171577637	ENST00000426496.6_cds_24_0_chr1_171577434_f	0	+
chr1	171583955	171584187	ENST00000426496.6_cds_27_0_chr1_171583956_f	0	+
chr1	171783739	171784499	ENST00000361735.4_cds_1_0_chr1_171783740_f	0	+
chr1	172308727	172308839	ENST00000367731.5_cds_15_0_chr1_172308728_f	0	+
chr1	172388572	172388809	ENST00000367731.5_cds_18_0_chr1_172388573_f	0	+
chr1	172588759	172589926	ENST00000263688.4_cds_17_0_chr1_172588760_f	0	+
chr1	172600063	172600168	ENST00000263688.4_cds_19_0_chr1_172600064_f	0	+
chr1	173554732	173554814	ENST00000367714.4_cds_10_0_chr1_173554733_r	0	-
chr1	173646845	173647013	ENST00000333279.3_cds_2_0_chr1_173646846_r	0	-
chr1	173733712	173734286	ENST00000209884.5_cds_2_0_chr1_173733713_f	0	+
chr1	173802962	173803505	ENST00000345664.10_cds_3_0_chr1_173802963_r	0	-
chr1	173870225	173871148	ENST00000367701.10_cds_2_0_chr1_173870226_f	0	+
chr1	173885635	173886124	ENST00000367701.10_cds_4_0_chr1_173885636_f	0	+
chr1	173909551	173909942	ENST00000367698.4_cds_4_0_chr1_173909552_r	0	-
chr1	173943441	173943615	ENST00000258349.8_cds_16_0_chr1_173943442_r	0	-
chr1	173947368	173947582	ENST00000258349.8_cds_13_0_chr1_173947369_r	0	-
chr1	173961724	173962095	ENST00000258349.8_cds_10_0_chr1_173961725_r	0	-
chr1	173963972	173964187	ENST00000258349.8_cds_9_0_chr1_173963973_r	0	-
chr1	173964838	173965120	ENST00000258349.8_cds_8_0_chr1_173964839_r	0	-
chr1	173970504	173970617	ENST00000258349.8_cds_7_0_chr1_173970505_r	0	-
chr1	173983417	173983657	ENST00000258349.8_cds_2_0_chr1_173983418_r	0	-
chr1	174702112	174702256	ENST00000347255.6_cds_1_0_chr1_174702113_f	0	+
chr1	174988640	174988838	ENST00000325589.9_cds_9_0_chr1_174988641_f	0	+
chr1	176594523	176595595	ENST00000367661.7_cds_2_0_chr1_176594524_f	0	+
chr1	176670969	176671115	ENST00000367661.7_cds_3_0_chr1_176670970_f	0	+
chr1	176894561	176894830	ENST00000361833.7_cds_16_0_chr1_176894562_r	0	-
chr1	176943890	176944018	ENST00000361833.7_cds_13_0_chr1_176943891_r	0	-
chr1	176949184	176949351	ENST00000361833.7_cds_11_0_chr1_176949185_r	0	-
chr1	177229876	177230145	ENST00000361539.5_cds_1_0_chr1_177229877_f	0	+
chr1	177941899	177942040	ENST00000308284.11_cds_15_0_chr1_177941900_r	0	-
chr1	177958131	177958362	ENST00000308284.11_cds_9_0_chr1_177958132_r	0	-
chr1	177967682	177967981	ENST00000308284.11_cds_1_0_chr1_177967683_r	0	-
chr1	178457682	178458544	ENST00000367649.8_cds_13_0_chr1_178457683_f	0	+
chr1	178465919	178466122	ENST00000367649.8_cds_15_0_chr1_178465920_f	0	+
chr1	178776764	178776821	ENST00000367635.8_cds_1_0_chr1_178776765_f	0	+
chr1	178864953	178865776	ENST00000234816.7_cds_2_0_chr1_178864954_r	0	-
chr1	178885968	178886120	ENST00000367635.8_cds_12_0_chr1_178885969_f	0	+
chr1	179085627	179085893	ENST00000352445.10_cds_2_0_chr1_179085628_f	0	+
chr1	179126376	179126672	ENST00000367623.8_cds_2_0_chr1_179126377_r	0	-
chr1	179131310	179131481	ENST00000367623.8_cds_1_0_chr1_179131311_r	0	-
chr1	179341027	179341310	ENST00000367619.8_cds_6_0_chr1_179341028_f	0	+
chr1	179342861	179342943	ENST00000367619.8_cds_8_0_chr1_179342862_f	0	+
chr1	179813778	179814189	ENST00000341785.5_cds_4_0_chr1_179813779_f	0	+
chr1	179846070	179846828	ENST00000367612.7_cds_5_0_chr1_179846071_r	0	-
chr1	179847534	179847636	ENST00000367612.7_cds_4_0_chr1_179847535_r	0	-
chr1	179917451	179918239	ENST00000435319.8_cds_9_0_chr1_179917452_f	0	+
chr1	180013846	180014505	ENST00000367607.8_cds_9_0_chr1_180013847_f	0	+
chr1	180019948	180021009	ENST00000367607.8_cds_11_0_chr1_180019949_f	0	+
chr1	180041661	180041802	ENST00000367607.8_cds_18_0_chr1_180041662_f	0	+
chr1	180092613	180094616	ENST00000367607.8_cds_33_0_chr1_180092614_f	0	+
chr1	180248284	180248456	ENST00000263726.4_cds_1_0_chr1_180248285_f	0	+
chr1	180266391	180266594	ENST00000263726.4_cds_2_0_chr1_180266392_f	0	+
chr1	180836521	180836716	ENST00000367590.9_cds_10_0_chr1_180836522_f	0	+
chr1	180916153	180917100	ENST00000367588.9_cds_1_0_chr1_180916154_f	0	+
chr1	180935114	180936670	ENST00000367588.9_cds_4_0_chr1_180935115_f	0	+
chr1	180938554	180938711	ENST00000367588.9_cds_5_0_chr1_180938555_f	0	+
chr1	180941044	180941285	ENST00000367588.9_cds_6_0_chr1_180941045_f	0	+
chr1	180944388	180944516	ENST00000367588.9_cds_7_0_chr1_180944389_f	0	+
chr1	180945302	180945588	ENST00000367588.9_cds_8_0_chr1_180945303_f	0	+
chr1	181732383	181733034	ENST00000367573.7_cds_19_0_chr1_181732384_f	0	+
chr1	181798291	181798834	ENST00000367573.7_cds_47_0_chr1_181798292_f	0	+
chr1	182056303	182058010	ENST00000339948.3_cds_1_0_chr1_182056304_r	0	-
chr1	182473574	182474542	ENST00000294854.13_cds_5_0_chr1_182473575_f	0	+
chr1	182540246	182540421	ENST00000294854.13_cds_14_0_chr1_182540247_f	0	+
chr1	182600291	182600513	ENST00000367558.6_cds_4_0_chr1_182600292_r	0	-
chr1	182806358	182806531	ENST00000367554.7_cds_2_0_chr1_182806359_f	0	+
chr1	182878020	182878173	ENST00000367549.4_cds_19_0_chr1_182878021_f	0	+
chr1	182905495	182905649	ENST00000367547.8_cds_6_0_chr1_182905496_r	0	-
chr1	182940328	182940543	ENST00000367547.8_cds_2_0_chr1_182940329_r	0	-
chr1	183125396	183125550	ENST00000258341.5_cds_14_0_chr1_183125397_f	0	+
chr1	183126119	183126262	ENST00000258341.5_cds_15_0_chr1_183126120_f	0	+
chr1	183136385	183136585	ENST00000258341.5_cds_24_0_chr1_183136386_f	0	+
chr1	183142533	183142790	ENST00000258341.5_cds_27_0_chr1_183142534_f	0	+
chr1	183218389	183218488	ENST00000264144.5_cds_3_0_chr1_183218390_f	0	+
chr1	183526595	183526767	ENST00000347615.6_cds_4_0_chr1_183526596_f	0	+
chr1	183545965	183546337	ENST00000347615.6_cds_16_0_chr1_183545966_f	0	+
chr1	183647677	183648781	ENST00000308641.6_cds_1_0_chr1_183647678_r	0	-
chr1	183969268	183969473	ENST00000361927.9_cds_4_0_chr1_183969269_r	0	-
chr1	184737610	184737711	ENST00000318130.13_cds_2_0_chr1_184737611_r	0	-
chr1	184818637	184818825	ENST00000367511.4_cds_8_0_chr1_184818638_r	0	-
chr1	185139366	185139579	ENST00000367506.10_cds_8_0_chr1_185139367_r	0	-
chr1	185202653	185202799	ENST00000367500.9_cds_10_0_chr1_185202654_f	0	+
chr1	185298034	185298288	ENST00000367498.8_cds_14_0_chr1_185298035_r	0	-
chr1	185300971	185301196	ENST00000367498.8_cds_9_0_chr1_185300972_r	0	-
chr1	186076427	186076622	ENST00000271588.9_cds_53_0_chr1_186076428_f	0	+
chr1	186093485	186093669	ENST00000271588.9_cds_65_0_chr1_186093486_f	0	+
chr1	186095242	186095521	ENST00000271588.9_cds_67_0_chr1_186095243_f	0	+
chr1	186108460	186108597	ENST00000271588.9_cds_70_0_chr1_186108461_f	0	+
chr1	186122950	186123220	ENST00000271588.9_cds_80_0_chr1_186122951_f	0	+
chr1	186145402	186145573	ENST00000271588.9_cds_91_0_chr1_186145403_f	0	+
chr1	186153749	186153987	ENST00000271588.9_cds_96_0_chr1_186153750_f	0	+
chr1	186327459	186327660	ENST00000367478.9_cds_39_0_chr1_186327460_r	0	-
chr1	186332194	186332343	ENST00000367478.9_cds_37_0_chr1_186332195_r	0	-
chr1	186333121	186333394	ENST00000367478.9_cds_36_0_chr1_186333122_r	0	-
chr1	186334324	186334533	ENST00000367478.9_cds_35_0_chr1_186334325_r	0	-
chr1	186337012	186337156	ENST00000367478.9_cds_31_0_chr1_186337013_r	0	-
chr1	186344374	186344578	ENST00000367478.9_cds_24_0_chr1_186344375_r	0	-
chr1	186355634	186355768	ENST00000367478.9_cds_15_0_chr1_186355635_r	0	-
chr1	186356285	186356449	ENST00000367478.9_cds_14_0_chr1_186356286_r	0	-
chr1	190226081	190226318	ENST00000367462.5_cds_5_0_chr1_190226082_r	0	-
chr1	190264864	190265055	ENST00000367462.5_cds_3_0_chr1_190264865_r	0	-
chr1	190454654	190454890	ENST00000367462.5_cds_1_0_chr1_190454655_r	0	-
chr1	193141849	193142066	ENST00000367435.5_cds_6_0_chr1_193141850_f	0	+
chr1	193180293	193181562	ENST00000367434.5_cds_1_0_chr1_193180294_r	0	-
chr1	196315891	196316026	ENST00000294725.14_cds_20_0_chr1_196315892_r	0	-
chr1	196373139	196373248	ENST00000294725.14_cds_13_0_chr1_196373140_r	0	-
chr1	196902417	196902615	ENST00000251424.8_cds_1_0_chr1_196902418_f	0	+
chr1	196910280	196910478	ENST00000608469.6_cds_5_0_chr1_196910281_f	0	+
chr1	197062856	197063057	ENST00000367412.2_cds_1_0_chr1_197062857_r	0	-
chr1	197100430	197105185	ENST00000367409.9_cds_17_0_chr1_197100431_r	0	-
chr1	197328421	197329003	ENST00000367399.6_cds_1_0_chr1_197328422_f	0	+
chr1	197420999	197421956	ENST00000367399.6_cds_3_0_chr1_197421000_f	0	+
chr1	197434705	197435612	ENST00000367399.6_cds_6_0_chr1_197434706_f	0	+
chr1	197672036	197672156	ENST00000235453.8_cds_5_0_chr1_197672037_r	0	-
chr1	197929001	197929259	ENST00000367387.6_cds_4_0_chr1_197929002_f	0	+
chr1	198749415	198749549	ENST00000348564.11_cds_24_0_chr1_198749416_f	0	+
chr1	200590124	200590272	ENST00000614960.4_cds_15_0_chr1_200590125_r	0	-
chr1	200665936	200666740	ENST00000331314.11_cds_1_0_chr1_200665937_r	0	-
chr1	200900936	200901159	ENST00000367342.8_cds_4_0_chr1_200900937_f	0	+
chr1	200990137	200990332	ENST00000332129.6_cds_19_0_chr1_200990138_r	0	-
chr1	200990916	200991149	ENST00000332129.6_cds_17_0_chr1_200990917_r	0	-
chr1	200998383	200998575	ENST00000332129.6_cds_13_0_chr1_200998384_r	0	-
chr1	201000389	201000608	ENST00000332129.6_cds_10_0_chr1_201000390_r	0	-
chr1	201002160	201002350	ENST00000332129.6_cds_8_0_chr1_201002161_r	0	-
chr1	201005307	201005442	ENST00000332129.6_cds_4_0_chr1_201005308_r	0	-
chr1	201052556	201052648	ENST00000362061.4_cds_31_0_chr1_201052557_r	0	-
chr1	201077878	201078104	ENST00000362061.4_cds_10_0_chr1_201077879_r	0	-
chr1	201146739	201146848	ENST00000367330.6_cds_2_0_chr1_201146740_r	0	-
chr1	201313165	201313560	ENST00000367324.8_cds_2_0_chr1_201313166_f	0	+
chr1	201324940	201325127	ENST00000367324.8_cds_10_0_chr1_201324941_f	0	+
chr1	201325753	201325838	ENST00000367324.8_cds_11_0_chr1_201325754_f	0	+
chr1	201389159	201389303	ENST00000367313.4_cds_1_0_chr1_201389160_r	0	-
chr1	201788467	201788638	ENST00000367295.5_cds_7_0_chr1_201788468_f	0	+
chr1	201810522	201810758	ENST00000367295.5_cds_20_0_chr1_201810523_f	0	+
chr1	201848392	201848594	ENST00000361565.9_cds_3_0_chr1_201848393_f	0	+
chr1	201854594	201854714	ENST00000361565.9_cds_6_0_chr1_201854595_f	0	+
chr1	201870582	201870858	ENST00000361565.9_cds_17_0_chr1_201870583_f	0	+
chr1	201997318	201997554	ENST00000295640.9_cds_4_0_chr1_201997319_f	0	+
chr1	202011956	202012178	ENST00000359651.7_cds_1_0_chr1_202011957_f	0	+
chr1	202150310	202150424	ENST00000309017.8_cds_8_0_chr1_202150311_r	0	-
chr1	202152541	202152699	ENST00000309017.8_cds_7_0_chr1_202152542_r	0	-
chr1	202155532	202155609	ENST00000309017.8_cds_4_0_chr1_202155533_r	0	-
chr1	202276305	202276521	ENST00000255432.11_cds_4_0_chr1_202276306_f	0	+
chr1	202596756	202596963	ENST00000367268.5_cds_8_0_chr1_202596757_r	0	-
chr1	202729035	202729173	ENST00000367264.7_cds_27_0_chr1_202729036_r	0	-
chr1	202733400	202733886	ENST00000367264.7_cds_23_0_chr1_202733401_r	0	-
chr1	202741366	202741722	ENST00000367264.7_cds_19_0_chr1_202741367_r	0	-
chr1	202919754	202919908	ENST00000367261.8_cds_2_0_chr1_202919755_r	0	-
chr1	203045367	203045559	ENST00000447715.6_cds_10_0_chr1_203045368_f	0	+
chr1	203048917	203048980	ENST00000447715.6_cds_15_0_chr1_203048918_f	0	+
chr1	203053752	203053961	ENST00000272198.10_cds_1_0_chr1_203053753_f	0	+
chr1	203084646	203084728	ENST00000241651.5_cds_1_0_chr1_203084647_r	0	-
chr1	203171382	203171578	ENST00000255416.9_cds_4_0_chr1_203171383_r	0	-
chr1	203223494	203223660	ENST00000367229.6_cds_4_0_chr1_203223495_r	0	-
chr1	203703651	203703813	ENST00000357681.10_cds_7_0_chr1_203703652_f	0	+
chr1	203711959	203712139	ENST00000357681.10_cds_12_0_chr1_203711960_f	0	+
chr1	204122236	204122399	ENST00000367204.6_cds_8_0_chr1_204122237_f	0	+
chr1	204124640	204124857	ENST00000367204.6_cds_12_0_chr1_204124641_f	0	+
chr1	204125857	204126134	ENST00000367204.6_cds_13_0_chr1_204125858_f	0	+
chr1	204228082	204228228	ENST00000272203.8_cds_20_0_chr1_204228083_r	0	-
chr1	204230412	204230586	ENST00000272203.8_cds_17_0_chr1_204230413_r	0	-
chr1	204257352	204257869	ENST00000272203.8_cds_8_0_chr1_204257353_r	0	-
chr1	204259257	204259740	ENST00000272203.8_cds_7_0_chr1_204259258_r	0	-
chr1	204268207	204268312	ENST00000272203.8_cds_3_0_chr1_204268208_r	0	-
chr1	204406091	204406313	ENST00000367188.5_cds_1_0_chr1_204406092_r	0	-
chr1	204424851	204425040	ENST00000367187.7_cds_33_0_chr1_204424852_r	0	-
chr1	204429920	204430038	ENST00000367187.7_cds_29_0_chr1_204429921_r	0	-
chr1	204434438	204434608	ENST00000367187.7_cds_24_0_chr1_204434439_r	0	-
chr1	204445955	204446144	ENST00000367187.7_cds_16_0_chr1_204445956_r	0	-
chr1	204455855	204456051	ENST00000367187.7_cds_11_0_chr1_204455856_r	0	-
chr1	204459877	204459941	ENST00000367187.7_cds_8_0_chr1_204459878_r	0	-
chr1	204468869	204469802	ENST00000367187.7_cds_2_0_chr1_204468870_r	0	-
chr1	204549112	204549682	ENST00000367182.8_cds_10_0_chr1_204549113_f	0	+
chr1	205059083	205059293	ENST00000331830.7_cds_5_0_chr1_205059084_f	0	+
chr1	205094872	205095064	ENST00000264515.11_cds_12_0_chr1_205094873_r	0	-
chr1	205157272	205157386	ENST00000367161.7_cds_9_0_chr1_205157273_r	0	-
chr1	205162035	205162212	ENST00000367161.7_cds_5_0_chr1_205162036_r	0	-
chr1	205163722	205163955	ENST00000367161.7_cds_3_0_chr1_205163723_r	0	-
chr1	205187417	205187806	ENST00000367161.7_cds_1_0_chr1_205187418_r	0	-
chr1	205268949	205269884	ENST00000330675.12_cds_1_0_chr1_205268950_f	0	+
chr1	205303449	205304513	ENST00000367157.6_cds_6_0_chr1_205303450_r	0	-
chr1	205523482	205523715	ENST00000506784.5_cds_2_0_chr1_205523483_f	0	+
chr1	205530258	205530349	ENST00000360066.6_cds_13_0_chr1_205530259_f	0	+
chr1	205664484	205664656	ENST00000367145.4_cds_1_0_chr1_205664485_r	0	-
chr1	205798668	205798815	ENST00000367137.4_cds_5_0_chr1_205798669_r	0	-
chr1	205843666	205843786	ENST00000367136.5_cds_5_0_chr1_205843667_r	0	-
chr1	205914891	205915183	ENST00000340781.8_cds_20_0_chr1_205914892_r	0	-
chr1	205921565	205921847	ENST00000340781.8_cds_15_0_chr1_205921566_r	0	-
chr1	205927901	205928049	ENST00000340781.8_cds_7_0_chr1_205927902_r	0	-
chr1	206110188	206110523	ENST00000367126.5_cds_1_0_chr1_206110189_r	0	-
chr1	206446074	206446299	ENST00000573034.8_cds_17_0_chr1_206446075_f	0	+
chr1	206458622	206458947	ENST00000573034.8_cds_21_0_chr1_206458623_f	0	+
chr1	206593618	206593793	ENST00000271764.7_cds_13_0_chr1_206593619_r	0	-
chr1	206595717	206595838	ENST00000271764.7_cds_12_0_chr1_206595718_r	0	-
chr1	206608235	206608326	ENST00000271764.7_cds_3_0_chr1_206608236_r	0	-
chr1	206867383	206867458	ENST00000367096.7_cds_3_0_chr1_206867384_f	0	+
chr1	206913758	206914094	ENST00000367091.8_cds_1_0_chr1_206913759_r	0	-
chr1	206934419	206934746	ENST00000356495.5_cds_5_0_chr1_206934420_r	0	-
chr1	206967582	206967651	ENST00000450945.3_cds_2_0_chr1_206967583_r	0	-
chr1	207091643	207091820	ENST00000243611.9_cds_2_0_chr1_207091644_f	0	+
chr1	207115415	207115515	ENST00000367070.8_cds_3_0_chr1_207115416_f	0	+
chr1	207609289	207609688	ENST00000400960.7_cds_28_0_chr1_207609290_f	0	+
chr1	207767012	207767195	ENST00000322875.8_cds_5_0_chr1_207767013_f	0	+
chr1	207888681	207888846	ENST00000310833.12_cds_6_0_chr1_207888682_r	0	-
chr1	208042097	208042366	ENST00000367033.4_cds_21_0_chr1_208042098_r	0	-
chr1	208060685	208060837	ENST00000367033.4_cds_12_0_chr1_208060686_r	0	-
chr1	208084379	208084580	ENST00000367033.4_cds_9_0_chr1_208084380_r	0	-
chr1	208098845	208098969	ENST00000367033.4_cds_5_0_chr1_208098846_r	0	-
chr1	208216734	208217922	ENST00000367033.4_cds_1_0_chr1_208216735_r	0	-
chr1	209611791	209612216	ENST00000361322.3_cds_10_0_chr1_209611792_f	0	+
chr1	209616470	209616624	ENST00000356082.9_cds_21_0_chr1_209616471_r	0	-
chr1	209629736	209629925	ENST00000356082.9_cds_9_0_chr1_209629737_r	0	-
chr1	209760039	209760324	ENST00000367026.7_cds_2_0_chr1_209760040_f	0	+
chr1	209760039	209760384	ENST00000367025.8_cds_2_0_chr1_209760040_f	0	+
chr1	209790494	209790887	ENST00000367021.8_cds_6_0_chr1_209790495_r	0	-
chr1	209836800	209837211	ENST00000491415.7_cds_5_0_chr1_209836801_f	0	+
chr1	210797507	210797760	ENST00000639952.1_cds_8_0_chr1_210797508_r	0	-
chr1	210919639	210920069	ENST00000639952.1_cds_6_0_chr1_210919640_r	0	-
chr1	211018863	211019256	ENST00000639952.1_cds_5_0_chr1_211018864_r	0	-
chr1	211278116	211278241	ENST00000367005.8_cds_4_0_chr1_211278117_f	0	+
chr1	211479035	211479327	ENST00000367002.5_cds_2_0_chr1_211479036_r	0	-
chr1	211481119	211481415	ENST00000367002.5_cds_1_0_chr1_211481120_r	0	-
chr1	211783228	211783502	ENST00000366996.1_cds_4_0_chr1_211783229_r	0	-
chr1	211944783	211944969	ENST00000366993.7_cds_18_0_chr1_211944784_r	0	-
chr1	211967877	211967981	ENST00000366993.7_cds_14_0_chr1_211967878_r	0	-
chr1	211978271	211978511	ENST00000366993.7_cds_10_0_chr1_211978272_r	0	-
chr1	212006638	212006761	ENST00000366993.7_cds_6_0_chr1_212006639_r	0	-
chr1	212007249	212007449	ENST00000366993.7_cds_5_0_chr1_212007250_r	0	-
chr1	212042992	212043118	ENST00000366991.5_cds_1_0_chr1_212042993_f	0	+
chr1	212078172	212078262	ENST00000366991.5_cds_11_0_chr1_212078173_f	0	+
chr1	212100251	212101084	ENST00000366991.5_cds_13_0_chr1_212100252_f	0	+
chr1	212329134	212329331	ENST00000261461.7_cds_1_0_chr1_212329135_f	0	+
chr1	212386890	212387100	ENST00000261455.9_cds_2_0_chr1_212386891_r	0	-
chr1	212738407	212738686	ENST00000366977.8_cds_5_0_chr1_212738408_r	0	-
chr1	213005032	213005454	ENST00000360506.6_cds_3_0_chr1_213005033_r	0	-
chr1	213240701	213242297	ENST00000366960.8_cds_10_0_chr1_213240702_f	0	+
chr1	213240871	213242297	ENST00000615329.4_cds_8_0_chr1_213240872_f	0	+
chr1	214327621	214327724	ENST00000366957.10_cds_6_0_chr1_214327622_f	0	+
chr1	214332017	214332192	ENST00000366957.10_cds_9_0_chr1_214332018_f	0	+
chr1	214369456	214369691	ENST00000366956.10_cds_16_0_chr1_214369457_r	0	-
chr1	214451804	214451974	ENST00000366956.10_cds_2_0_chr1_214451805_r	0	-
chr1	214464629	214464803	ENST00000366956.10_cds_1_0_chr1_214464630_r	0	-
chr1	214637865	214638001	ENST00000366955.8_cds_10_0_chr1_214637866_f	0	+
chr1	214658849	214659028	ENST00000366955.8_cds_18_0_chr1_214658850_f	0	+
chr1	215595355	215595471	ENST00000259154.9_cds_9_0_chr1_215595356_f	0	+
chr1	215602084	215602201	ENST00000259154.9_cds_11_0_chr1_215602085_f	0	+
chr1	215608016	215608172	ENST00000259154.9_cds_13_0_chr1_215608017_f	0	+
chr1	215628813	215629035	ENST00000307340.8_cds_70_0_chr1_215628814_r	0	-
chr1	215650591	215650801	ENST00000307340.8_cds_64_0_chr1_215650592_r	0	-
chr1	215674099	215675616	ENST00000307340.8_cds_62_0_chr1_215674100_r	0	-
chr1	215728029	215728384	ENST00000307340.8_cds_60_0_chr1_215728030_r	0	-
chr1	215758594	215758752	ENST00000307340.8_cds_57_0_chr1_215758595_r	0	-
chr1	215798906	215799125	ENST00000307340.8_cds_49_0_chr1_215798907_r	0	-
chr1	215844293	215844496	ENST00000307340.8_cds_45_0_chr1_215844294_r	0	-
chr1	215878763	215879098	ENST00000307340.8_cds_41_0_chr1_215878764_r	0	-
chr1	215900074	215900217	ENST00000307340.8_cds_39_0_chr1_215900075_r	0	-
chr1	215900754	215900905	ENST00000307340.8_cds_38_0_chr1_215900755_r	0	-
chr1	216000402	216000562	ENST00000307340.8_cds_32_0_chr1_216000403_r	0	-
chr1	216207272	216207431	ENST00000307340.8_cds_15_0_chr1_216207273_r	0	-
chr1	216246584	216247226	ENST00000307340.8_cds_12_0_chr1_216246585_r	0	-
chr1	216325304	216325599	ENST00000307340.8_cds_5_0_chr1_216325305_r	0	-
chr1	216677075	216677491	ENST00000359162.6_cds_2_0_chr1_216677076_r	0	-
chr1	217619782	217620499	ENST00000366934.3_cds_1_0_chr1_217619783_r	0	-
chr1	219915448	219915948	ENST00000366926.4_cds_3_0_chr1_219915449_r	0	-
chr1	219978545	219978719	ENST00000366923.8_cds_27_0_chr1_219978546_r	0	-
chr1	219988589	219988823	ENST00000366923.8_cds_18_0_chr1_219988590_r	0	-
chr1	220006105	220006313	ENST00000366923.8_cds_14_0_chr1_220006106_r	0	-
chr1	220105890	220106060	ENST00000366922.3_cds_8_0_chr1_220105891_f	0	+
chr1	220114313	220114474	ENST00000366922.3_cds_11_0_chr1_220114314_f	0	+
chr1	220151605	220151764	ENST00000358951.7_cds_33_0_chr1_220151606_r	0	-
chr1	220171888	220172049	ENST00000358951.7_cds_22_0_chr1_220171889_r	0	-
chr1	220182717	220182931	ENST00000358951.7_cds_19_0_chr1_220182718_r	0	-
chr1	220653097	220653352	ENST00000611084.4_cds_15_0_chr1_220653098_f	0	+
chr1	220791490	220791664	ENST00000366910.10_cds_1_0_chr1_220791491_f	0	+
chr1	220796642	220796805	ENST00000366910.10_cds_2_0_chr1_220796643_f	0	+
chr1	221706094	221706466	ENST00000366899.4_cds_2_0_chr1_221706095_r	0	-
chr1	221738933	221739744	ENST00000366899.4_cds_1_0_chr1_221738934_r	0	-
chr1	222531965	222532111	ENST00000343410.7_cds_5_0_chr1_222531966_r	0	-
chr1	222732627	222732714	ENST00000340934.10_cds_12_0_chr1_222732628_f	0	+
chr1	222942823	222943332	ENST00000284476.7_cds_1_0_chr1_222942824_f	0	+
chr1	223223248	223223631	ENST00000366878.9_cds_7_0_chr1_223223249_r	0	-
chr1	223264629	223264818	ENST00000344029.6_cds_4_0_chr1_223264630_r	0	-
chr1	223609152	223609364	ENST00000366872.10_cds_11_0_chr1_223609153_r	0	-
chr1	224250211	224250318	ENST00000281701.11_cds_18_0_chr1_224250212_r	0	-
chr1	224303722	224303857	ENST00000281701.11_cds_8_0_chr1_224303723_r	0	-
chr1	224307990	224308263	ENST00000281701.11_cds_5_0_chr1_224307991_r	0	-
chr1	224398888	224399034	ENST00000414423.9_cds_9_0_chr1_224398889_r	0	-
chr1	224418259	224418416	ENST00000414423.9_cds_5_0_chr1_224418260_r	0	-
chr1	224424517	224424654	ENST00000414423.9_cds_3_0_chr1_224424518_r	0	-
chr1	225422076	225422277	ENST00000272163.9_cds_2_0_chr1_225422077_r	0	-
chr1	225847039	225847213	ENST00000366835.8_cds_23_0_chr1_225847040_r	0	-
chr1	225853628	225853791	ENST00000366835.8_cds_18_0_chr1_225853629_r	0	-
chr1	225992397	225992567	ENST00000272091.8_cds_3_0_chr1_225992398_r	0	-
chr1	226146609	226146821	ENST00000366812.6_cds_7_0_chr1_226146610_r	0	-
chr1	226152334	226152619	ENST00000366812.6_cds_6_0_chr1_226152335_r	0	-
chr1	226154646	226154833	ENST00000366812.6_cds_5_0_chr1_226154647_r	0	-
chr1	226287663	226287797	ENST00000328205.9_cds_4_0_chr1_226287664_r	0	-
chr1	226379921	226380164	ENST00000366794.10_cds_9_0_chr1_226379922_r	0	-
chr1	226894006	226894125	ENST00000366782.6_cds_11_0_chr1_226894007_f	0	+
chr1	226982026	226982149	ENST00000366777.4_cds_5_0_chr1_226982027_f	0	+
chr1	227028656	227029250	ENST00000366764.8_cds_28_0_chr1_227028657_r	0	-
chr1	227035470	227035607	ENST00000366764.8_cds_23_0_chr1_227035471_r	0	-
chr1	227112670	227112913	ENST00000366764.8_cds_12_0_chr1_227112671_r	0	-
chr1	227654335	227655828	ENST00000343776.10_cds_3_0_chr1_227654336_f	0	+
chr1	227733906	227734032	ENST00000620518.5_cds_2_0_chr1_227733907_r	0	-
chr1	227921517	227922000	ENST00000272164.6_cds_3_0_chr1_227921518_r	0	-
chr1	227924137	227924400	ENST00000272164.6_cds_2_0_chr1_227924138_r	0	-
chr1	227925262	227925519	ENST00000272164.6_cds_1_0_chr1_227925263_r	0	-
chr1	228022666	228022908	ENST00000284523.2_cds_1_0_chr1_228022667_f	0	+
chr1	228050655	228050921	ENST00000284523.2_cds_2_0_chr1_228050656_f	0	+
chr1	228058985	228059465	ENST00000284523.2_cds_3_0_chr1_228058986_f	0	+
chr1	228215562	228215829	ENST00000636476.2_cds_4_0_chr1_228215563_f	0	+
chr1	228216420	228216702	ENST00000636476.2_cds_5_0_chr1_228216421_f	0	+
chr1	228217012	228217288	ENST00000636476.2_cds_6_0_chr1_228217013_f	0	+
chr1	228246527	228246803	ENST00000636476.2_cds_11_0_chr1_228246528_f	0	+
chr1	228273769	228274048	ENST00000636476.2_cds_16_0_chr1_228273770_f	0	+
chr1	228278688	228278955	ENST00000636476.2_cds_24_0_chr1_228278689_f	0	+
chr1	228280529	228280796	ENST00000636476.2_cds_28_0_chr1_228280530_f	0	+
chr1	228283017	228283284	ENST00000636476.2_cds_30_0_chr1_228283018_f	0	+
chr1	228283502	228283769	ENST00000636476.2_cds_31_0_chr1_228283503_f	0	+
chr1	228286077	228286350	ENST00000636476.2_cds_32_0_chr1_228286078_f	0	+
chr1	228287693	228287960	ENST00000636476.2_cds_34_0_chr1_228287694_f	0	+
chr1	228306371	228306638	ENST00000636476.2_cds_42_0_chr1_228306372_f	0	+
chr1	228306900	228307167	ENST00000636476.2_cds_43_0_chr1_228306901_f	0	+
chr1	228309098	228309295	ENST00000636476.2_cds_46_0_chr1_228309099_f	0	+
chr1	228315846	228316119	ENST00000636476.2_cds_48_0_chr1_228315847_f	0	+
chr1	228316708	228316984	ENST00000636476.2_cds_49_0_chr1_228316709_f	0	+
chr1	228317463	228317751	ENST00000636476.2_cds_50_0_chr1_228317464_f	0	+
chr1	228317891	228318173	ENST00000636476.2_cds_51_0_chr1_228317892_f	0	+
chr1	228318883	228319254	ENST00000636476.2_cds_52_0_chr1_228318884_f	0	+
chr1	228321343	228322214	ENST00000636476.2_cds_53_0_chr1_228321344_f	0	+
chr1	228335079	228335298	ENST00000636476.2_cds_60_0_chr1_228335080_f	0	+
chr1	228337943	228338144	ENST00000636476.2_cds_65_0_chr1_228337944_f	0	+
chr1	228349889	228350057	ENST00000636476.2_cds_74_0_chr1_228349890_f	0	+
chr1	228366399	228366568	ENST00000636476.2_cds_82_0_chr1_228366400_f	0	+
chr1	228377051	228377291	ENST00000636476.2_cds_99_0_chr1_228377052_f	0	+
chr1	228394704	228395252	ENST00000284551.11_cds_5_0_chr1_228394705_r	0	-
chr1	229470579	229470804	ENST00000261396.6_cds_14_0_chr1_229470580_r	0	-
chr1	229500755	229500863	ENST00000261396.6_cds_3_0_chr1_229500756_r	0	-
chr1	229634916	229638247	ENST00000258243.7_cds_3_0_chr1_229634917_f	0	+
chr1	229647509	229647752	ENST00000258243.7_cds_6_0_chr1_229647510_f	0	+
chr1	230332843	230333041	ENST00000391860.7_cds_4_0_chr1_230332844_r	0	-
chr1	230356893	230357321	ENST00000391860.7_cds_1_0_chr1_230356894_r	0	-
chr1	230778972	230779133	ENST00000271971.7_cds_8_0_chr1_230778973_f	0	+
chr1	231201357	231201517	ENST00000366653.6_cds_4_0_chr1_231201358_f	0	+
chr1	231208946	231209250	ENST00000366653.6_cds_7_0_chr1_231208947_f	0	+
chr1	231213814	231213977	ENST00000366653.6_cds_8_0_chr1_231213815_f	0	+
chr1	231272311	231272391	ENST00000366647.9_cds_10_0_chr1_231272312_f	0	+
chr1	231564527	231564905	ENST00000366639.9_cds_5_0_chr1_231564528_f	0	+
chr1	231770834	231771070	ENST00000366633.7_cds_5_0_chr1_231770835_f	0	+
chr1	232956346	232956443	ENST00000366628.10_cds_2_0_chr1_232956347_f	0	+
chr1	233372037	233372198	ENST00000366624.8_cds_5_0_chr1_233372038_f	0	+
chr1	233378930	233379710	ENST00000366622.1_cds_2_0_chr1_233378931_f	0	+
chr1	233382304	233382711	ENST00000366622.1_cds_3_0_chr1_233382305_f	0	+
chr1	233666594	233666990	ENST00000366621.8_cds_1_0_chr1_233666595_f	0	+
chr1	234316601	234316727	ENST00000366617.3_cds_3_0_chr1_234316602_f	0	+
chr1	234323007	234323243	ENST00000366617.3_cds_6_0_chr1_234323008_f	0	+
chr1	234393361	234393486	ENST00000040877.2_cds_27_0_chr1_234393362_r	0	-
chr1	235213768	235214026	ENST00000264183.9_cds_16_0_chr1_235213769_r	0	-
chr1	235436543	235436608	ENST00000366601.8_cds_8_0_chr1_235436544_f	0	+
chr1	235494680	235494828	ENST00000313984.3_cds_2_0_chr1_235494681_r	0	-
chr1	235993644	235993872	ENST00000264187.7_cds_12_0_chr1_235993645_r	0	-
chr1	236025895	236026141	ENST00000264187.7_cds_7_0_chr1_236025896_r	0	-
chr1	236029549	236029750	ENST00000264187.7_cds_6_0_chr1_236029550_r	0	-
chr1	236038103	236038253	ENST00000264187.7_cds_4_0_chr1_236038104_r	0	-
chr1	236048689	236048989	ENST00000264187.7_cds_1_0_chr1_236048690_r	0	-
chr1	236482266	236482649	ENST00000334232.9_cds_5_0_chr1_236482267_f	0	+
chr1	236744625	236744776	ENST00000366578.6_cds_11_0_chr1_236744626_f	0	+
chr1	236761014	236761173	ENST00000366578.6_cds_19_0_chr1_236761015_f	0	+
chr1	236894356	236894557	ENST00000366576.3_cds_16_0_chr1_236894357_f	0	+
chr1	236895357	236895550	ENST00000366576.3_cds_17_0_chr1_236895358_f	0	+
chr1	237417048	237417123	ENST00000366574.7_cds_10_0_chr1_237417049_f	0	+
chr1	237503288	237503505	ENST00000366574.7_cds_21_0_chr1_237503289_f	0	+
chr1	237566566	237566775	ENST00000366574.7_cds_27_0_chr1_237566567_f	0	+
chr1	237610761	237610988	ENST00000366574.7_cds_35_0_chr1_237610762_f	0	+
chr1	237614038	237614843	ENST00000366574.7_cds_36_0_chr1_237614039_f	0	+
chr1	237627806	237628080	ENST00000366574.7_cds_40_0_chr1_237627807_f	0	+
chr1	237717197	237717368	ENST00000366574.7_cds_71_0_chr1_237717198_f	0	+
chr1	239907451	239909224	ENST00000255380.8_cds_4_0_chr1_239907452_f	0	+
chr1	240492968	240493475	ENST00000318160.5_cds_1_0_chr1_240492969_r	0	-
chr1	241560664	241560752	ENST00000366558.7_cds_5_0_chr1_241560665_f	0	+
chr1	241878748	241879343	ENST00000348581.9_cds_10_0_chr1_241878749_f	0	+
chr1	242219987	242220115	ENST00000427495.5_cds_4_0_chr1_242219988_r	0	-
chr1	244552321	244552814	ENST00000366533.8_cds_8_0_chr1_244552322_f	0	+
chr1	244858010	244858274	ENST00000444376.7_cds_6_0_chr1_244858011_r	0	-
chr1	245156281	245156683	ENST00000407071.7_cds_1_0_chr1_245156282_f	0	+
chr1	245366833	245367367	ENST00000407071.7_cds_2_0_chr1_245366834_f	0	+
chr1	245611792	245611976	ENST00000407071.7_cds_8_0_chr1_245611793_f	0	+
chr1	245858495	245858670	ENST00000490107.6_cds_9_0_chr1_245858496_r	0	-
chr1	245915529	245915640	ENST00000490107.6_cds_7_0_chr1_245915530_r	0	-
chr1	246591562	246591941	ENST00000366512.7_cds_1_0_chr1_246591563_f	0	+
chr1	246885492	246885680	ENST00000326225.3_cds_20_0_chr1_246885493_r	0	-
chr1	246986966	246988255	ENST00000339986.8_cds_3_0_chr1_246986967_r	0	-
chr1	247037448	247038427	ENST00000366503.3_cds_3_0_chr1_247037449_r	0	-
chr1	247300518	247301276	ENST00000294753.8_cds_8_0_chr1_247300519_r	0	-
chr1	247434102	247434273	ENST00000336119.8_cds_5_0_chr1_247434103_f	0	+
chr1	247444650	247444821	ENST00000336119.8_cds_8_0_chr1_247444651_f	0	+
chr1	247864704	247864935	ENST00000366481.4_cds_2_0_chr1_247864705_f	0	+
chr1	248811899	248812370	ENST00000366472.6_cds_6_0_chr1_248811900_r	0	-
chr1	248812988	248813162	ENST00000366472.6_cds_5_0_chr1_248812989_r	0	-
chr1	248814448	248814610	ENST00000366472.6_cds_4_0_chr1_248814449_r	0	-
chr1	248855724	248855946	ENST00000306601.9_cds_6_0_chr1_248855725_r	0	-
chr1	248857233	248857497	ENST00000306601.9_cds_3_0_chr1_248857234_r	0	-
chr10	327005	327176	ENST00000280886.12_cds_30_0_chr10_327006_r	0	-
chr10	413912	414110	ENST00000280886.12_cds_7_0_chr10_413913_r	0	-
chr10	440870	440996	ENST00000280886.12_cds_3_0_chr10_440871_r	0	-
chr10	825064	825316	ENST00000316157.8_cds_12_0_chr10_825065_r	0	-
chr10	842931	843068	ENST00000316157.8_cds_6_0_chr10_842932_r	0	-
chr10	1000676	1000868	ENST00000360803.9_cds_6_0_chr10_1000677_f	0	+
chr10	1024581	1024723	ENST00000277517.2_cds_1_0_chr10_1024582_r	0	-
chr10	1103601	1103836	ENST00000263150.9_cds_9_0_chr10_1103602_f	0	+
chr10	1183192	1183369	ENST00000381310.7_cds_2_0_chr10_1183193_r	0	-
chr10	1184860	1185039	ENST00000381310.7_cds_1_0_chr10_1184861_r	0	-
chr10	1242130	1242299	ENST00000381312.6_cds_4_0_chr10_1242131_r	0	-
chr10	1363027	1363917	ENST00000381312.6_cds_2_0_chr10_1363028_r	0	-
chr10	3101364	3101554	ENST00000381125.9_cds_3_0_chr10_3101365_f	0	+
chr10	3103778	3103944	ENST00000381125.9_cds_4_0_chr10_3103779_f	0	+
chr10	3109354	3109480	ENST00000381125.9_cds_9_0_chr10_3109355_f	0	+
chr10	3113371	3113518	ENST00000381125.9_cds_12_0_chr10_3113372_f	0	+
chr10	5000549	5000666	ENST00000380753.9_cds_2_0_chr10_5000550_r	0	-
chr10	5395326	5395475	ENST00000380419.8_cds_2_0_chr10_5395327_r	0	-
chr10	5400843	5401087	ENST00000380419.8_cds_1_0_chr10_5400844_r	0	-
chr10	5451829	5451937	ENST00000355029.9_cds_3_0_chr10_5451830_f	0	+
chr10	5452357	5452525	ENST00000355029.9_cds_4_0_chr10_5452358_f	0	+
chr10	5641769	5641961	ENST00000357700.11_cds_4_0_chr10_5641770_r	0	-
chr10	5651212	5651363	ENST00000357700.11_cds_2_0_chr10_5651213_r	0	-
chr10	5652862	5653050	ENST00000357700.11_cds_1_0_chr10_5652863_r	0	-
chr10	5730486	5731203	ENST00000328090.9_cds_10_0_chr10_5730487_f	0	+
chr10	5735303	5735546	ENST00000328090.9_cds_11_0_chr10_5735304_f	0	+
chr10	5739617	5740497	ENST00000328090.9_cds_12_0_chr10_5739618_f	0	+
chr10	5746178	5750027	ENST00000328090.9_cds_14_0_chr10_5746179_f	0	+
chr10	5883005	5883167	ENST00000380092.8_cds_4_0_chr10_5883006_r	0	-
chr10	5903019	5903175	ENST00000362091.9_cds_1_0_chr10_5903020_f	0	+
chr10	5906036	5906632	ENST00000362091.9_cds_2_0_chr10_5906037_f	0	+
chr10	6021477	6021693	ENST00000379959.8_cds_3_0_chr10_6021478_r	0	-
chr10	6025833	6026025	ENST00000379954.5_cds_1_0_chr10_6025834_r	0	-
chr10	6101270	6101387	ENST00000379888.9_cds_2_0_chr10_6101271_f	0	+
chr10	6507435	6507496	ENST00000263125.10_cds_3_0_chr10_6507436_r	0	-
chr10	7171894	7172158	ENST00000361972.8_cds_18_0_chr10_7171895_r	0	-
chr10	7367648	7367889	ENST00000361972.8_cds_3_0_chr10_7367649_r	0	-
chr10	7566029	7566407	ENST00000397146.7_cds_12_0_chr10_7566030_r	0	-
chr10	7576452	7577012	ENST00000397146.7_cds_9_0_chr10_7576453_r	0	-
chr10	7579754	7580064	ENST00000397146.7_cds_8_0_chr10_7579755_r	0	-
chr10	7637227	7637478	ENST00000397146.7_cds_4_0_chr10_7637228_r	0	-
chr10	8009077	8009330	ENST00000344293.6_cds_4_0_chr10_8009078_f	0	+
chr10	8013730	8013837	ENST00000344293.6_cds_5_0_chr10_8013731_f	0	+
chr10	11270665	11270824	ENST00000416382.6_cds_6_0_chr10_11270666_f	0	+
chr10	11462440	11463849	ENST00000609104.6_cds_14_0_chr10_11462441_r	0	-
chr10	11747348	11747470	ENST00000379215.9_cds_1_0_chr10_11747349_f	0	+
chr10	11866530	11866783	ENST00000277570.10_cds_2_0_chr10_11866531_f	0	+
chr10	11936544	11936712	ENST00000356352.6_cds_17_0_chr10_11936545_r	0	-
chr10	12028744	12029524	ENST00000356352.6_cds_1_0_chr10_12028745_r	0	-
chr10	12084539	12084751	ENST00000263035.9_cds_2_0_chr10_12084540_f	0	+
chr10	12088985	12089255	ENST00000263035.9_cds_4_0_chr10_12088986_f	0	+
chr10	12091512	12091684	ENST00000263035.9_cds_5_0_chr10_12091513_f	0	+
chr10	12094072	12094271	ENST00000263035.9_cds_6_0_chr10_12094073_f	0	+
chr10	12097683	12097996	ENST00000263035.9_cds_7_0_chr10_12097684_f	0	+
chr10	12107908	12108015	ENST00000263035.9_cds_11_0_chr10_12107909_f	0	+
chr10	12112899	12113064	ENST00000263035.9_cds_12_0_chr10_12112900_f	0	+
chr10	12177792	12177900	ENST00000491614.6_cds_4_0_chr10_12177793_r	0	-
chr10	12215739	12215835	ENST00000281141.9_cds_4_0_chr10_12215740_f	0	+
chr10	12898415	12898679	ENST00000378825.5_cds_2_0_chr10_12898416_r	0	-
chr10	13136744	13136866	ENST00000378747.8_cds_14_0_chr10_13136745_f	0	+
chr10	13195040	13195269	ENST00000378714.8_cds_13_0_chr10_13195041_f	0	+
chr10	13499738	13500069	ENST00000378605.3_cds_1_0_chr10_13499739_r	0	-
chr10	13659322	13659490	ENST00000357447.7_cds_20_0_chr10_13659323_r	0	-
chr10	14843370	14843894	ENST00000640019.3_cds_4_0_chr10_14843371_f	0	+
chr10	14852369	14852531	ENST00000378372.8_cds_7_0_chr10_14852370_f	0	+
chr10	14867735	14867909	ENST00000378372.8_cds_11_0_chr10_14867736_f	0	+
chr10	15065583	15065753	ENST00000378228.8_cds_5_0_chr10_15065584_f	0	+
chr10	15112795	15112963	ENST00000378165.9_cds_9_0_chr10_15112796_r	0	-
chr10	15132816	15132933	ENST00000378165.9_cds_5_0_chr10_15132817_r	0	-
chr10	15212914	15214601	ENST00000378116.9_cds_7_0_chr10_15212915_r	0	-
chr10	15248638	15248815	ENST00000378116.9_cds_4_0_chr10_15248639_r	0	-
chr10	15283877	15284105	ENST00000378116.9_cds_1_0_chr10_15283878_r	0	-
chr10	15607676	15607831	ENST00000378076.4_cds_16_0_chr10_15607677_r	0	-
chr10	15672623	15672749	ENST00000378076.4_cds_6_0_chr10_15672624_r	0	-
chr10	16828804	16829040	ENST00000377833.10_cds_65_0_chr10_16828805_r	0	-
chr10	16898995	16899183	ENST00000377833.10_cds_53_0_chr10_16898996_r	0	-
chr10	16950000	16950111	ENST00000377833.10_cds_33_0_chr10_16950001_r	0	-
chr10	16954388	16954548	ENST00000377833.10_cds_31_0_chr10_16954389_r	0	-
chr10	17019832	17019983	ENST00000377833.10_cds_27_0_chr10_17019833_r	0	-
chr10	17065507	17065638	ENST00000377833.10_cds_21_0_chr10_17065508_r	0	-
chr10	17109639	17109735	ENST00000377833.10_cds_9_0_chr10_17109640_r	0	-
chr10	17114026	17114189	ENST00000377833.10_cds_7_0_chr10_17114027_r	0	-
chr10	17599289	17599411	ENST00000361271.8_cds_4_0_chr10_17599290_r	0	-
chr10	17833674	17833839	ENST00000569591.3_cds_3_0_chr10_17833675_f	0	+
chr10	17961580	17961862	ENST00000377369.7_cds_2_0_chr10_17961581_f	0	+
chr10	18536100	18536196	ENST00000282343.13_cds_11_0_chr10_18536101_f	0	+
chr10	18648489	18648645	ENST00000377304.7_cds_1_0_chr10_18648490_r	0	-
chr10	19347770	19348018	ENST00000454679.7_cds_24_0_chr10_19347771_f	0	+
chr10	19498484	19498646	ENST00000454679.7_cds_30_0_chr10_19498485_f	0	+
chr10	20147783	20147902	ENST00000377242.7_cds_4_0_chr10_20147784_f	0	+
chr10	21727855	21727928	ENST00000307729.12_cds_15_0_chr10_21727856_f	0	+
chr10	21759169	21759618	ENST00000376980.8_cds_10_0_chr10_21759170_r	0	-
chr10	21920797	21920963	ENST00000376980.8_cds_3_0_chr10_21920798_r	0	-
chr10	22329212	22329542	ENST00000376663.8_cds_9_0_chr10_22329213_f	0	+
chr10	22364852	22365019	ENST00000313311.10_cds_2_0_chr10_22364853_f	0	+
chr10	22411030	22411176	ENST00000376603.6_cds_8_0_chr10_22411031_f	0	+
chr10	22959398	22959574	ENST00000298032.10_cds_5_0_chr10_22959399_f	0	+
chr10	22998147	22998397	ENST00000298032.10_cds_10_0_chr10_22998148_f	0	+
chr10	23003245	23003414	ENST00000298032.10_cds_12_0_chr10_23003246_f	0	+
chr10	23037269	23037479	ENST00000298032.10_cds_18_0_chr10_23037270_f	0	+
chr10	24501378	24501545	ENST00000307544.10_cds_3_0_chr10_24501379_f	0	+
chr10	24513258	24513434	ENST00000307544.10_cds_4_0_chr10_24513259_f	0	+
chr10	24524322	24524764	ENST00000307544.10_cds_7_0_chr10_24524323_f	0	+
chr10	25023223	25025455	ENST00000376356.5_cds_2_0_chr10_25023224_f	0	+
chr10	25597771	25599274	ENST00000376351.4_cds_10_0_chr10_25597772_f	0	+
chr10	26735239	26735320	ENST00000376215.10_cds_8_0_chr10_26735240_f	0	+
chr10	27034795	27035752	ENST00000436985.7_cds_23_0_chr10_27034796_r	0	-
chr10	27158548	27158686	ENST00000375940.9_cds_1_0_chr10_27158549_f	0	+
chr10	27169943	27171083	ENST00000375940.9_cds_7_0_chr10_27169944_f	0	+
chr10	28120193	28120390	ENST00000375719.7_cds_11_0_chr10_28120194_r	0	-
chr10	28608185	28608431	ENST00000354911.9_cds_7_0_chr10_28608186_f	0	+
chr10	28681257	28681545	ENST00000375533.6_cds_1_0_chr10_28681258_f	0	+
chr10	29473837	29473989	ENST00000355867.9_cds_29_0_chr10_29473838_r	0	-
chr10	29480536	29480813	ENST00000355867.9_cds_28_0_chr10_29480537_r	0	-
chr10	29524471	29524715	ENST00000355867.9_cds_13_0_chr10_29524472_r	0	-
chr10	30313608	30313971	ENST00000263063.9_cds_8_0_chr10_30313609_r	0	-
chr10	30848530	30850367	ENST00000331737.10_cds_6_0_chr10_30848531_r	0	-
chr10	32015528	32015659	ENST00000302418.5_cds_24_0_chr10_32015529_r	0	-
chr10	32017142	32017359	ENST00000302418.5_cds_23_0_chr10_32017143_r	0	-
chr10	32031072	32031279	ENST00000302418.5_cds_13_0_chr10_32031073_r	0	-
chr10	32271553	32271917	ENST00000263062.8_cds_13_0_chr10_32271554_r	0	-
chr10	32284697	32285050	ENST00000263062.8_cds_9_0_chr10_32284698_r	0	-
chr10	33202639	33202995	ENST00000374823.9_cds_10_0_chr10_33202640_r	0	-
chr10	33254027	33254194	ENST00000374816.7_cds_5_0_chr10_33254028_r	0	-
chr10	34119612	34119740	ENST00000346874.9_cds_22_0_chr10_34119613_r	0	-
chr10	35530123	35530243	ENST00000265375.13_cds_7_0_chr10_35530124_f	0	+
chr10	35553018	35553185	ENST00000265375.13_cds_8_0_chr10_35553019_f	0	+
chr10	38054374	38056560	ENST00000432900.7_cds_4_0_chr10_38054375_f	0	+
chr10	38117389	38118837	ENST00000351773.7_cds_7_0_chr10_38117390_f	0	+
chr10	42592612	42594699	ENST00000359467.8_cds_4_0_chr10_42592613_r	0	-
chr10	42796473	42797231	ENST00000374518.6_cds_9_0_chr10_42796474_f	0	+
chr10	43102341	43102629	ENST00000340058.6_cds_2_0_chr10_43102342_f	0	+
chr10	43114479	43114736	ENST00000340058.6_cds_10_0_chr10_43114480_f	0	+
chr10	43155149	43155810	ENST00000374466.4_cds_1_0_chr10_43155150_f	0	+
chr10	43198003	43198195	ENST00000395810.6_cds_9_0_chr10_43198004_r	0	-
chr10	45003368	45004043	ENST00000298299.4_cds_1_0_chr10_45003369_f	0	+
chr10	45444115	45444286	ENST00000374391.7_cds_12_0_chr10_45444116_f	0	+
chr10	45625950	45627105	ENST00000344646.10_cds_6_0_chr10_45625951_r	0	-
chr10	47324840	47325784	ENST00000581492.3_cds_1_0_chr10_47324841_f	0	+
chr10	47367806	47368508	ENST00000591025.1_cds_2_0_chr10_47367807_r	0	-
chr10	47367806	47368829	ENST00000585316.3_cds_1_0_chr10_47367807_r	0	-
chr10	48913391	48914155	ENST00000374160.8_cds_2_0_chr10_48913392_r	0	-
chr10	49107593	49107995	ENST00000332853.9_cds_1_0_chr10_49107594_r	0	-
chr10	49458814	49459234	ENST00000355832.10_cds_20_0_chr10_49458815_r	0	-
chr10	49461351	49461556	ENST00000355832.10_cds_18_0_chr10_49461352_r	0	-
chr10	49500537	49500696	ENST00000355832.10_cds_6_0_chr10_49500538_r	0	-
chr10	49532542	49532964	ENST00000355832.10_cds_1_0_chr10_49532543_r	0	-
chr10	49619724	49619916	ENST00000337653.7_cds_2_0_chr10_49619725_f	0	+
chr10	49646504	49646674	ENST00000337653.7_cds_7_0_chr10_49646505_f	0	+
chr10	49742827	49742978	ENST00000374103.9_cds_14_0_chr10_49742828_r	0	-
chr10	49758388	49758592	ENST00000374103.9_cds_1_0_chr10_49758389_r	0	-
chr10	52768136	52768510	ENST00000373968.3_cds_3_0_chr10_52768137_r	0	-
chr10	53827392	53827548	ENST00000320301.11_cds_31_0_chr10_53827393_r	0	-
chr10	53840319	53840496	ENST00000320301.11_cds_28_0_chr10_53840320_r	0	-
chr10	54066756	54066885	ENST00000320301.11_cds_17_0_chr10_54066757_r	0	-
chr10	54369119	54369275	ENST00000320301.11_cds_4_0_chr10_54369120_r	0	-
chr10	58803076	58803242	ENST00000263103.1_cds_6_0_chr10_58803077_f	0	+
chr10	58817561	58817722	ENST00000373886.8_cds_18_0_chr10_58817562_f	0	+
chr10	59352269	59352474	ENST00000611933.4_cds_2_0_chr10_59352270_r	0	-
chr10	59792916	59793111	ENST00000263102.7_cds_8_0_chr10_59792917_r	0	-
chr10	60181328	60181427	ENST00000280772.7_cds_17_0_chr10_60181329_r	0	-
chr10	60198339	60198537	ENST00000280772.7_cds_13_0_chr10_60198340_r	0	-
chr10	60208035	60208233	ENST00000280772.7_cds_9_0_chr10_60208036_r	0	-
chr10	60263834	60264020	ENST00000280772.7_cds_5_0_chr10_60263835_r	0	-
chr10	60888211	60889185	ENST00000337910.10_cds_5_0_chr10_60888212_r	0	-
chr10	60911350	60911542	ENST00000337910.10_cds_2_0_chr10_60911351_r	0	-
chr10	61410321	61410746	ENST00000399298.8_cds_5_0_chr10_61410322_r	0	-
chr10	62199753	62199861	ENST00000373789.8_cds_10_0_chr10_62199754_r	0	-
chr10	62388395	62388576	ENST00000395254.8_cds_2_0_chr10_62388396_f	0	+
chr10	63192937	63193151	ENST00000542921.5_cds_14_0_chr10_63192938_r	0	-
chr10	63197410	63197563	ENST00000542921.5_cds_11_0_chr10_63197411_r	0	-
chr10	63200475	63200677	ENST00000542921.5_cds_9_0_chr10_63200476_r	0	-
chr10	63206594	63208801	ENST00000542921.5_cds_8_0_chr10_63206595_r	0	-
chr10	63209062	63209235	ENST00000542921.5_cds_7_0_chr10_63209063_r	0	-
chr10	66379151	66379352	ENST00000433211.7_cds_11_0_chr10_66379152_r	0	-
chr10	67539502	67539669	ENST00000433211.7_cds_3_0_chr10_67539503_r	0	-
chr10	67990210	67990400	ENST00000277817.10_cds_10_0_chr10_67990211_r	0	-
chr10	68014025	68014186	ENST00000277817.10_cds_5_0_chr10_68014026_r	0	-
chr10	68072882	68073108	ENST00000373700.9_cds_2_0_chr10_68072883_r	0	-
chr10	68165701	68165818	ENST00000354393.7_cds_8_0_chr10_68165702_f	0	+
chr10	68174065	68174656	ENST00000354393.7_cds_10_0_chr10_68174066_f	0	+
chr10	68188904	68189126	ENST00000354393.7_cds_12_0_chr10_68188905_f	0	+
chr10	68194362	68194512	ENST00000354393.7_cds_13_0_chr10_68194363_f	0	+
chr10	68284176	68284289	ENST00000309049.8_cds_9_0_chr10_68284177_r	0	-
chr10	68404670	68404844	ENST00000399200.7_cds_1_0_chr10_68404671_r	0	-
chr10	68437010	68437241	ENST00000358410.8_cds_9_0_chr10_68437011_r	0	-
chr10	68469980	68470163	ENST00000358410.8_cds_1_0_chr10_68469981_r	0	-
chr10	68506584	68506718	ENST00000609923.6_cds_2_0_chr10_68506585_r	0	-
chr10	68572338	68574252	ENST00000373644.5_cds_1_0_chr10_68572339_f	0	+
chr10	68667044	68667256	ENST00000373644.5_cds_6_0_chr10_68667045_f	0	+
chr10	68686355	68686707	ENST00000373644.5_cds_10_0_chr10_68686356_f	0	+
chr10	68690807	68691814	ENST00000373644.5_cds_11_0_chr10_68690808_f	0	+
chr10	68742375	68742569	ENST00000265872.11_cds_5_0_chr10_68742376_f	0	+
chr10	68753851	68754077	ENST00000265872.11_cds_10_0_chr10_68753852_f	0	+
chr10	68755369	68755536	ENST00000265872.11_cds_12_0_chr10_68755370_f	0	+
chr10	68756272	68756483	ENST00000265872.11_cds_13_0_chr10_68756273_f	0	+
chr10	68788142	68788328	ENST00000265872.11_cds_22_0_chr10_68788143_f	0	+
chr10	68884259	68886618	ENST00000298596.11_cds_2_0_chr10_68884260_f	0	+
chr10	68963290	68963469	ENST00000354185.9_cds_3_0_chr10_68963291_f	0	+
chr10	68982542	68982812	ENST00000354185.9_cds_14_0_chr10_68982543_f	0	+
chr10	69196991	69197083	ENST00000359655.9_cds_7_0_chr10_69196992_f	0	+
chr10	69240651	69240751	ENST00000354624.6_cds_5_0_chr10_69240652_f	0	+
chr10	69248423	69248728	ENST00000354624.6_cds_9_0_chr10_69248424_f	0	+
chr10	69265584	69265818	ENST00000354624.6_cds_16_0_chr10_69265585_f	0	+
chr10	69379861	69380095	ENST00000359426.7_cds_8_0_chr10_69379862_f	0	+
chr10	69384795	69384915	ENST00000359426.7_cds_11_0_chr10_69384796_f	0	+
chr10	69398594	69398828	ENST00000359426.7_cds_16_0_chr10_69398595_f	0	+
chr10	69407083	69407280	ENST00000373306.5_cds_3_0_chr10_69407084_r	0	-
chr10	70139923	70140141	ENST00000287078.7_cds_3_0_chr10_70139924_r	0	-
chr10	70435285	70435983	ENST00000287139.8_cds_1_0_chr10_70435286_r	0	-
chr10	70525951	70526136	ENST00000263563.7_cds_1_0_chr10_70525952_f	0	+
chr10	70529888	70530068	ENST00000263563.7_cds_3_0_chr10_70529889_f	0	+
chr10	70532620	70532781	ENST00000263563.7_cds_5_0_chr10_70532621_f	0	+
chr10	70537810	70537906	ENST00000263563.7_cds_10_0_chr10_70537811_f	0	+
chr10	70539579	70539762	ENST00000263563.7_cds_14_0_chr10_70539580_f	0	+
chr10	70566580	70566733	ENST00000263563.7_cds_19_0_chr10_70566581_f	0	+
chr10	70674555	70674995	ENST00000373207.2_cds_1_0_chr10_70674556_f	0	+
chr10	70708587	70708778	ENST00000373207.2_cds_3_0_chr10_70708588_f	0	+
chr10	70733884	70734028	ENST00000373207.2_cds_7_0_chr10_70733885_f	0	+
chr10	70740986	70741162	ENST00000373207.2_cds_11_0_chr10_70740987_f	0	+
chr10	70752094	70752227	ENST00000373207.2_cds_17_0_chr10_70752095_f	0	+
chr10	70757961	70758091	ENST00000373207.2_cds_19_0_chr10_70757962_f	0	+
chr10	70775188	70775270	ENST00000299290.5_cds_7_0_chr10_70775189_r	0	-
chr10	71279820	71280045	ENST00000335350.10_cds_1_0_chr10_71279821_f	0	+
chr10	71288567	71288732	ENST00000335350.10_cds_6_0_chr10_71288568_f	0	+
chr10	71290914	71291109	ENST00000335350.10_cds_8_0_chr10_71290915_f	0	+
chr10	71291431	71291821	ENST00000335350.10_cds_9_0_chr10_71291432_f	0	+
chr10	71293404	71293573	ENST00000335350.10_cds_11_0_chr10_71293405_f	0	+
chr10	71293699	71293933	ENST00000335350.10_cds_12_0_chr10_71293700_f	0	+
chr10	71351561	71351788	ENST00000373189.6_cds_3_0_chr10_71351562_f	0	+
chr10	71715935	71716337	ENST00000441508.4_cds_1_0_chr10_71715936_r	0	-
chr10	71803208	71803420	ENST00000398788.4_cds_7_0_chr10_71803209_f	0	+
chr10	71805805	71805997	ENST00000398788.4_cds_8_0_chr10_71805806_f	0	+
chr10	71807276	71807406	ENST00000398788.4_cds_10_0_chr10_71807277_f	0	+
chr10	71809819	71810076	ENST00000398788.4_cds_13_0_chr10_71809820_f	0	+
chr10	72007171	72008471	ENST00000373115.5_cds_2_0_chr10_72007172_f	0	+
chr10	72066901	72067120	ENST00000317376.8_cds_8_0_chr10_72066902_r	0	-
chr10	72067612	72067732	ENST00000317376.8_cds_7_0_chr10_72067613_r	0	-
chr10	72068186	72068301	ENST00000317376.8_cds_6_0_chr10_72068187_r	0	-
chr10	72834358	72834428	ENST00000357157.10_cds_1_0_chr10_72834359_f	0	+
chr10	72861678	72861776	ENST00000357157.10_cds_4_0_chr10_72861679_f	0	+
chr10	72898663	72899038	ENST00000334011.10_cds_1_0_chr10_72898664_f	0	+
chr10	72924228	72924644	ENST00000334011.10_cds_6_0_chr10_72924229_f	0	+
chr10	72941168	72941334	ENST00000373032.4_cds_2_0_chr10_72941169_r	0	-
chr10	73053350	73053590	ENST00000263556.3_cds_5_0_chr10_73053351_r	0	-
chr10	73136703	73136918	ENST00000372979.9_cds_12_0_chr10_73136704_r	0	-
chr10	73154255	73154448	ENST00000372979.9_cds_5_0_chr10_73154256_r	0	-
chr10	73163732	73163937	ENST00000372979.9_cds_1_0_chr10_73163733_r	0	-
chr10	73232938	73233163	ENST00000372955.7_cds_7_0_chr10_73232939_f	0	+
chr10	73383174	73383345	ENST00000372919.8_cds_9_0_chr10_73383175_r	0	-
chr10	73398180	73398385	ENST00000372919.8_cds_2_0_chr10_73398181_r	0	-
chr10	73769006	73769152	ENST00000345254.9_cds_16_0_chr10_73769007_f	0	+
chr10	73793864	73794044	ENST00000603187.5_cds_2_0_chr10_73793865_f	0	+
chr10	73796752	73797014	ENST00000604754.1_cds_6_0_chr10_73796753_f	0	+
chr10	73797780	73798070	ENST00000603187.5_cds_9_0_chr10_73797781_f	0	+
chr10	73798229	73798453	ENST00000603187.5_cds_10_0_chr10_73798230_f	0	+
chr10	73799001	73799490	ENST00000603187.5_cds_11_0_chr10_73799002_f	0	+
chr10	73800010	73800194	ENST00000603187.5_cds_12_0_chr10_73800011_f	0	+
chr10	73800295	73800472	ENST00000603187.5_cds_13_0_chr10_73800296_f	0	+
chr10	74072729	74072852	ENST00000211998.10_cds_4_0_chr10_74072730_f	0	+
chr10	74083365	74083513	ENST00000211998.10_cds_7_0_chr10_74083366_f	0	+
chr10	74095655	74095855	ENST00000211998.10_cds_11_0_chr10_74095656_f	0	+
chr10	74105050	74105353	ENST00000211998.10_cds_15_0_chr10_74105051_f	0	+
chr10	74111908	74112112	ENST00000211998.10_cds_18_0_chr10_74111909_f	0	+
chr10	74138106	74138379	ENST00000355264.9_cds_1_0_chr10_74138107_r	0	-
chr10	74969659	74969775	ENST00000287239.10_cds_4_0_chr10_74969660_f	0	+
chr10	74975398	74976330	ENST00000287239.10_cds_7_0_chr10_74975399_f	0	+
chr10	74985079	74985241	ENST00000287239.10_cds_11_0_chr10_74985080_f	0	+
chr10	75028488	75031046	ENST00000287239.10_cds_17_0_chr10_75028489_f	0	+
chr10	75043796	75044017	ENST00000338487.6_cds_2_0_chr10_75043797_r	0	-
chr10	75105668	75105868	ENST00000372702.7_cds_2_0_chr10_75105669_r	0	-
chr10	76891524	76891719	ENST00000286627.10_cds_24_0_chr10_76891525_r	0	-
chr10	76944772	76944965	ENST00000286627.10_cds_21_0_chr10_76944773_r	0	-
chr10	77073096	77073252	ENST00000286627.10_cds_13_0_chr10_77073097_r	0	-
chr10	77821081	77822101	ENST00000372391.7_cds_14_0_chr10_77821082_r	0	-
chr10	77833913	77834039	ENST00000372391.7_cds_8_0_chr10_77833914_r	0	-
chr10	77843446	77843706	ENST00000372391.7_cds_5_0_chr10_77843447_r	0	-
chr10	77854226	77854370	ENST00000372391.7_cds_3_0_chr10_77854227_r	0	-
chr10	77981427	77981559	ENST00000372371.8_cds_28_0_chr10_77981428_r	0	-
chr10	78002196	78002308	ENST00000372371.8_cds_16_0_chr10_78002197_r	0	-
chr10	78009536	78009675	ENST00000372371.8_cds_13_0_chr10_78009537_r	0	-
chr10	80276375	80276594	ENST00000372213.8_cds_5_0_chr10_80276376_r	0	-
chr10	84148729	84148838	ENST00000372134.6_cds_5_0_chr10_84148730_f	0	+
chr10	84150054	84150243	ENST00000372134.6_cds_6_0_chr10_84150055_f	0	+
chr10	84221919	84222680	ENST00000372113.7_cds_2_0_chr10_84221920_r	0	-
chr10	84248909	84249043	ENST00000359452.9_cds_2_0_chr10_84248910_f	0	+
chr10	86443274	86443363	ENST00000298767.10_cds_16_0_chr10_86443275_r	0	-
chr10	86499717	86500743	ENST00000298767.10_cds_2_0_chr10_86499718_r	0	-
chr10	86658483	86658687	ENST00000241891.10_cds_3_0_chr10_86658484_f	0	+
chr10	86662251	86662432	ENST00000241891.10_cds_7_0_chr10_86662252_f	0	+
chr10	86706530	86706719	ENST00000361373.9_cds_7_0_chr10_86706531_f	0	+
chr10	86709904	86710050	ENST00000361373.9_cds_8_0_chr10_86709905_f	0	+
chr10	86936742	86937125	ENST00000372027.10_cds_6_0_chr10_86936743_r	0	-
chr10	86942316	86944128	ENST00000372027.10_cds_5_0_chr10_86942317_r	0	-
chr10	87713074	87713310	ENST00000361175.8_cds_2_0_chr10_87713075_f	0	+
chr10	87727283	87727489	ENST00000361175.8_cds_7_0_chr10_87727284_f	0	+
chr10	87743372	87743641	ENST00000361175.8_cds_9_0_chr10_87743373_f	0	+
chr10	88668557	88668756	ENST00000238983.9_cds_3_0_chr10_88668558_f	0	+
chr10	88730982	88731181	ENST00000404190.3_cds_3_0_chr10_88730983_f	0	+
chr10	88815356	88815503	ENST00000404743.9_cds_5_0_chr10_88815357_f	0	+
chr10	88831834	88832026	ENST00000371930.5_cds_1_0_chr10_88831835_r	0	-
chr10	88913100	88913458	ENST00000371924.5_cds_4_0_chr10_88913101_f	0	+
chr10	88921282	88921395	ENST00000371924.5_cds_7_0_chr10_88921283_f	0	+
chr10	89402280	89403712	ENST00000371804.4_cds_1_0_chr10_89402281_f	0	+
chr10	89417204	89418648	ENST00000371795.5_cds_1_0_chr10_89417205_f	0	+
chr10	89593196	89593320	ENST00000307534.10_cds_4_0_chr10_89593197_r	0	-
chr10	89611695	89612048	ENST00000307534.10_cds_1_0_chr10_89611696_r	0	-
chr10	89737386	89738617	ENST00000260753.8_cds_19_0_chr10_89737387_f	0	+
chr10	89738957	89739096	ENST00000260753.8_cds_20_0_chr10_89738958_f	0	+
chr10	89751345	89751471	ENST00000260753.8_cds_23_0_chr10_89751346_f	0	+
chr10	89758705	89758882	ENST00000260753.8_cds_26_0_chr10_89758706_f	0	+
chr10	91848382	91848635	ENST00000371627.5_cds_18_0_chr10_91848383_f	0	+
chr10	91980453	91980558	ENST00000265990.12_cds_14_0_chr10_91980454_f	0	+
chr10	91984200	91984404	ENST00000265990.12_cds_18_0_chr10_91984201_f	0	+
chr10	92009040	92009208	ENST00000265990.12_cds_27_0_chr10_92009041_f	0	+
chr10	92024755	92024967	ENST00000265990.12_cds_34_0_chr10_92024756_f	0	+
chr10	92052211	92052439	ENST00000265997.5_cds_9_0_chr10_92052212_r	0	-
chr10	92613376	92613619	ENST00000260731.5_cds_7_0_chr10_92613377_f	0	+
chr10	92637386	92637545	ENST00000260731.5_cds_15_0_chr10_92637387_f	0	+
chr10	92997473	92997615	ENST00000260762.10_cds_18_0_chr10_92997474_f	0	+
chr10	93404156	93404219	ENST00000358334.9_cds_7_0_chr10_93404157_r	0	-
chr10	93408786	93408915	ENST00000358334.9_cds_6_0_chr10_93408787_r	0	-
chr10	93503112	93503388	ENST00000371485.8_cds_2_0_chr10_93503113_f	0	+
chr10	93515404	93515555	ENST00000371485.8_cds_4_0_chr10_93515405_f	0	+
chr10	93634757	93634907	ENST00000371447.4_cds_8_0_chr10_93634758_f	0	+
chr10	94171179	94171496	ENST00000371375.2_cds_2_0_chr10_94171180_f	0	+
chr10	94245945	94246621	ENST00000371375.2_cds_6_0_chr10_94245946_f	0	+
chr10	94298378	94298669	ENST00000371375.2_cds_22_0_chr10_94298379_f	0	+
chr10	94306426	94306688	ENST00000371375.2_cds_24_0_chr10_94306427_f	0	+
chr10	94324891	94325080	ENST00000371375.2_cds_30_0_chr10_94324892_f	0	+
chr10	94500220	94500327	ENST00000225235.5_cds_5_0_chr10_94500221_f	0	+
chr10	94583987	94584125	ENST00000394036.6_cds_12_0_chr10_94583988_f	0	+
chr10	95336520	95337294	ENST00000361941.7_cds_27_0_chr10_95336521_r	0	-
chr10	95621030	95621251	ENST00000371221.3_cds_11_0_chr10_95621031_r	0	-
chr10	95642991	95643206	ENST00000371221.3_cds_2_0_chr10_95642992_r	0	-
chr10	96156322	96160774	ENST00000316045.10_cds_5_0_chr10_96156323_f	0	+
chr10	96384586	96384767	ENST00000357947.4_cds_15_0_chr10_96384587_r	0	-
chr10	96709566	96709983	ENST00000339364.10_cds_1_0_chr10_96709567_r	0	-
chr10	96949057	96949295	ENST00000371097.8_cds_5_0_chr10_96949058_f	0	+
chr10	96954952	96955834	ENST00000540664.6_cds_7_0_chr10_96954953_f	0	+
chr10	96954952	96955922	ENST00000371097.8_cds_7_0_chr10_96954953_f	0	+
chr10	97002157	97002369	ENST00000266058.9_cds_35_0_chr10_97002158_r	0	-
chr10	97002703	97002992	ENST00000266058.9_cds_34_0_chr10_97002704_r	0	-
chr10	97006482	97006720	ENST00000266058.9_cds_31_0_chr10_97006483_r	0	-
chr10	97018982	97019107	ENST00000266058.9_cds_26_0_chr10_97018983_r	0	-
chr10	97039987	97040120	ENST00000266058.9_cds_20_0_chr10_97039988_r	0	-
chr10	97243967	97244159	ENST00000358308.7_cds_6_0_chr10_97243968_r	0	-
chr10	97373574	97373737	ENST00000315563.10_cds_13_0_chr10_97373575_r	0	-
chr10	97385894	97385993	ENST00000315563.10_cds_5_0_chr10_97385895_r	0	-
chr10	97443236	97443311	ENST00000370902.8_cds_2_0_chr10_97443237_r	0	-
chr10	97451675	97451918	ENST00000345745.9_cds_1_0_chr10_97451676_f	0	+
chr10	97459361	97459526	ENST00000355839.10_cds_26_0_chr10_97459362_r	0	-
chr10	97460045	97460232	ENST00000355839.10_cds_24_0_chr10_97460046_r	0	-
chr10	97468251	97468406	ENST00000355839.10_cds_11_0_chr10_97468252_r	0	-
chr10	97567913	97568141	ENST00000370664.4_cds_1_0_chr10_97567914_f	0	+
chr10	97598774	97598903	ENST00000370646.9_cds_1_0_chr10_97598775_f	0	+
chr10	97601856	97601990	ENST00000370646.9_cds_5_0_chr10_97601857_f	0	+
chr10	97650940	97651141	ENST00000370631.4_cds_1_0_chr10_97650941_f	0	+
chr10	97656820	97656974	ENST00000370631.4_cds_3_0_chr10_97656821_f	0	+
chr10	97679618	97679905	ENST00000370626.4_cds_1_0_chr10_97679619_r	0	-
chr10	97743093	97743164	ENST00000393677.8_cds_2_0_chr10_97743094_f	0	+
chr10	97748268	97748364	ENST00000393677.8_cds_4_0_chr10_97748269_f	0	+
chr10	97753037	97753182	ENST00000393677.8_cds_9_0_chr10_97753038_f	0	+
chr10	97936169	97936366	ENST00000309155.3_cds_1_0_chr10_97936170_r	0	-
chr10	98251565	98251702	ENST00000260702.4_cds_12_0_chr10_98251566_r	0	-
chr10	98257980	98258164	ENST00000260702.4_cds_6_0_chr10_98257981_r	0	-
chr10	98259008	98259228	ENST00000260702.4_cds_5_0_chr10_98259009_r	0	-
chr10	98388353	98388508	ENST00000370575.5_cds_12_0_chr10_98388354_r	0	-
chr10	98423752	98423887	ENST00000361490.9_cds_14_0_chr10_98423753_r	0	-
chr10	98425817	98425985	ENST00000361490.9_cds_11_0_chr10_98425818_r	0	-
chr10	98431130	98431291	ENST00000338546.9_cds_6_0_chr10_98431131_r	0	-
chr10	99613695	99613924	ENST00000370495.6_cds_1_0_chr10_99613696_r	0	-
chr10	99661445	99661628	ENST00000370489.5_cds_2_0_chr10_99661446_f	0	+
chr10	99698533	99698858	ENST00000370489.5_cds_9_0_chr10_99698534_f	0	+
chr10	99744036	99744072	ENST00000370476.10_cds_4_0_chr10_99744037_f	0	+
chr10	99879810	99880361	ENST00000324109.9_cds_15_0_chr10_99879811_r	0	-
chr10	99886299	99886632	ENST00000324109.9_cds_12_0_chr10_99886300_r	0	-
chr10	99955213	99957205	ENST00000324109.9_cds_3_0_chr10_99955214_r	0	-
chr10	100075910	100076107	ENST00000370418.8_cds_1_0_chr10_100075911_r	0	-
chr10	100175944	100176070	ENST00000407654.7_cds_5_0_chr10_100175945_r	0	-
chr10	100490705	100490883	ENST00000370345.8_cds_19_0_chr10_100490706_r	0	-
chr10	100498704	100498804	ENST00000370345.8_cds_13_0_chr10_100498705_r	0	-
chr10	100916569	100917300	ENST00000238961.9_cds_2_0_chr10_100916570_f	0	+
chr10	100978848	100979018	ENST00000210633.4_cds_7_0_chr10_100978849_f	0	+
chr10	100983304	100984131	ENST00000210633.4_cds_14_0_chr10_100983305_f	0	+
chr10	100989643	100989884	ENST00000311916.8_cds_1_0_chr10_100989644_f	0	+
chr10	101002538	101002946	ENST00000370220.1_cds_0_0_chr10_101002539_f	0	+
chr10	101003506	101004166	ENST00000370220.1_cds_1_0_chr10_101003507_f	0	+
chr10	101005457	101005715	ENST00000370220.1_cds_2_0_chr10_101005458_f	0	+
chr10	101064260	101064421	ENST00000370200.6_cds_2_0_chr10_101064261_f	0	+
chr10	101774731	101774912	ENST00000344255.8_cds_3_0_chr10_101774732_r	0	-
chr10	101803734	101804019	ENST00000357797.9_cds_6_0_chr10_101803735_r	0	-
chr10	102146671	102147392	ENST00000278070.7_cds_8_0_chr10_102146672_f	0	+
chr10	102160451	102161093	ENST00000370007.5_cds_9_0_chr10_102160452_f	0	+
chr10	102361717	102361912	ENST00000369983.5_cds_13_0_chr10_102361718_f	0	+
chr10	102362474	102362664	ENST00000369983.5_cds_14_0_chr10_102362475_f	0	+
chr10	102368217	102368454	ENST00000369983.5_cds_21_0_chr10_102368218_f	0	+
chr10	102375358	102375584	ENST00000369983.5_cds_29_0_chr10_102375359_f	0	+
chr10	102376934	102377140	ENST00000369983.5_cds_32_0_chr10_102376935_f	0	+
chr10	102379283	102379434	ENST00000369983.5_cds_33_0_chr10_102379284_f	0	+
chr10	102381126	102381255	ENST00000369983.5_cds_38_0_chr10_102381127_f	0	+
chr10	102399576	102399718	ENST00000189444.11_cds_13_0_chr10_102399577_f	0	+
chr10	102403841	102403985	ENST00000020673.6_cds_15_0_chr10_102403842_r	0	-
chr10	102412380	102412575	ENST00000020673.6_cds_5_0_chr10_102412381_r	0	-
chr10	102414862	102415229	ENST00000020673.6_cds_3_0_chr10_102414863_r	0	-
chr10	102656269	102656519	ENST00000302424.12_cds_4_0_chr10_102656270_f	0	+
chr10	103387174	103387352	ENST00000369839.4_cds_8_0_chr10_103387175_f	0	+
chr10	103387520	103387698	ENST00000369839.4_cds_9_0_chr10_103387521_f	0	+
chr10	103413115	103413322	ENST00000369797.8_cds_8_0_chr10_103413116_f	0	+
chr10	103423542	103423658	ENST00000369797.8_cds_18_0_chr10_103423543_f	0	+
chr10	103424983	103425525	ENST00000369797.8_cds_19_0_chr10_103424984_f	0	+
chr10	103433947	103434037	ENST00000369797.8_cds_22_0_chr10_103433948_f	0	+
chr10	103443914	103444068	ENST00000369797.8_cds_33_0_chr10_103443915_f	0	+
chr10	103455261	103455747	ENST00000329905.6_cds_1_0_chr10_103455262_r	0	-
chr10	103571500	103571822	ENST00000369780.9_cds_2_0_chr10_103571501_f	0	+
chr10	103589513	103589660	ENST00000369780.9_cds_4_0_chr10_103589514_f	0	+
chr10	103590133	103590372	ENST00000369780.9_cds_5_0_chr10_103590134_f	0	+
chr10	103605797	103605917	ENST00000355946.7_cds_12_0_chr10_103605798_r	0	-
chr10	104193861	104194014	ENST00000369720.6_cds_10_0_chr10_104193862_r	0	-
chr10	104230589	104230843	ENST00000278064.7_cds_1_0_chr10_104230590_r	0	-
chr10	104277893	104278116	ENST00000338595.7_cds_3_0_chr10_104277894_f	0	+
chr10	104365813	104366008	ENST00000369704.8_cds_4_0_chr10_104365814_f	0	+
chr10	104380028	104380220	ENST00000369704.8_cds_8_0_chr10_104380029_f	0	+
chr10	106577419	106577555	ENST00000263054.11_cds_25_0_chr10_106577420_r	0	-
chr10	106652381	106652553	ENST00000263054.11_cds_17_0_chr10_106652382_r	0	-
chr10	106699213	106699393	ENST00000263054.11_cds_8_0_chr10_106699214_r	0	-
chr10	109886245	109886341	ENST00000322238.12_cds_7_0_chr10_109886246_r	0	-
chr10	110228188	110228321	ENST00000239007.11_cds_1_0_chr10_110228189_f	0	+
chr10	110584182	110584396	ENST00000361804.5_cds_12_0_chr10_110584183_f	0	+
chr10	110599653	110599812	ENST00000361804.5_cds_20_0_chr10_110599654_f	0	+
chr10	110784340	110784432	ENST00000369519.4_cds_3_0_chr10_110784341_f	0	+
chr10	110797507	110797648	ENST00000369519.4_cds_5_0_chr10_110797508_f	0	+
chr10	110883002	110883097	ENST00000280154.12_cds_3_0_chr10_110883003_f	0	+
chr10	112421946	112422035	ENST00000354273.5_cds_13_0_chr10_112421947_f	0	+
chr10	112426257	112426359	ENST00000354273.5_cds_16_0_chr10_112426258_f	0	+
chr10	112440533	112440695	ENST00000369404.3_cds_4_0_chr10_112440534_r	0	-
chr10	112442191	112442351	ENST00000369404.3_cds_3_0_chr10_112442192_r	0	-
chr10	113152332	113152440	ENST00000352065.10_cds_9_0_chr10_113152333_f	0	+
chr10	113590577	113590889	ENST00000359988.4_cds_39_0_chr10_113590578_r	0	-
chr10	113612233	113612431	ENST00000359988.4_cds_29_0_chr10_113612234_r	0	-
chr10	113621868	113622180	ENST00000359988.4_cds_23_0_chr10_113621869_r	0	-
chr10	113766410	113766499	ENST00000369310.7_cds_1_0_chr10_113766411_f	0	+
chr10	113767344	113767479	ENST00000369310.7_cds_3_0_chr10_113767345_f	0	+
chr10	113848979	113850644	ENST00000361384.7_cds_1_0_chr10_113848980_r	0	-
chr10	114131146	114131336	ENST00000369287.8_cds_11_0_chr10_114131147_r	0	-
chr10	114162632	114163268	ENST00000369286.1_cds_1_0_chr10_114162633_r	0	-
chr10	114204721	114204893	ENST00000251864.7_cds_9_0_chr10_114204722_f	0	+
chr10	114277913	114278047	ENST00000392982.8_cds_6_0_chr10_114277914_f	0	+
chr10	114285938	114286511	ENST00000392982.8_cds_10_0_chr10_114285939_f	0	+
chr10	114288937	114289489	ENST00000392982.8_cds_11_0_chr10_114288938_f	0	+
chr10	114300444	114300690	ENST00000304129.9_cds_13_0_chr10_114300445_r	0	-
chr10	114301353	114301465	ENST00000304129.9_cds_12_0_chr10_114301354_r	0	-
chr10	114315559	114315765	ENST00000304129.9_cds_5_0_chr10_114315560_r	0	-
chr10	114975122	114975379	ENST00000298746.5_cds_7_0_chr10_114975123_f	0	+
chr10	115129326	115129535	ENST00000355044.8_cds_4_0_chr10_115129327_f	0	+
chr10	115300033	115300247	ENST00000355044.8_cds_15_0_chr10_115300034_f	0	+
chr10	115301854	115302043	ENST00000355044.8_cds_16_0_chr10_115301855_f	0	+
chr10	115727247	115727355	ENST00000355044.8_cds_26_0_chr10_115727248_f	0	+
chr10	116598046	116598166	ENST00000358834.9_cds_7_0_chr10_116598047_f	0	+
chr10	116674780	116675418	ENST00000369209.8_cds_11_0_chr10_116674781_r	0	-
chr10	117283267	117285471	ENST00000334464.7_cds_4_0_chr10_117283268_r	0	-
chr10	118729294	118729397	ENST00000369151.8_cds_2_0_chr10_118729295_r	0	-
chr10	119037118	119037309	ENST00000369144.8_cds_20_0_chr10_119037119_r	0	-
chr10	119072889	119073053	ENST00000369144.8_cds_3_0_chr10_119072890_r	0	-
chr10	119443543	119443752	ENST00000392870.3_cds_11_0_chr10_119443544_f	0	+
chr10	119781634	119781771	ENST00000369081.3_cds_2_0_chr10_119781635_f	0	+
chr10	119843253	119843426	ENST00000369077.4_cds_8_0_chr10_119843254_r	0	-
chr10	119898426	119898959	ENST00000369075.8_cds_1_0_chr10_119898427_f	0	+
chr10	119917835	119918044	ENST00000369075.8_cds_8_0_chr10_119917836_f	0	+
chr10	120503817	120503926	ENST00000398250.6_cds_1_0_chr10_120503818_f	0	+
chr10	120575130	120575301	ENST00000398250.6_cds_5_0_chr10_120575131_f	0	+
chr10	122050437	122050550	ENST00000369005.6_cds_2_0_chr10_122050438_f	0	+
chr10	122132608	122132734	ENST00000369005.6_cds_5_0_chr10_122132609_f	0	+
chr10	122424198	122424263	ENST00000368990.8_cds_8_0_chr10_122424199_f	0	+
chr10	122508655	122508770	ENST00000368984.8_cds_5_0_chr10_122508656_f	0	+
chr10	122993779	122994723	ENST00000368886.10_cds_4_0_chr10_122993780_r	0	-
chr10	123687928	123688160	ENST00000284674.2_cds_2_0_chr10_123687929_f	0	+
chr10	123746763	123747017	ENST00000241305.4_cds_13_0_chr10_123746764_r	0	-
chr10	123761871	123762169	ENST00000241305.4_cds_10_0_chr10_123761872_r	0	-
chr10	123766972	123767152	ENST00000241305.4_cds_9_0_chr10_123766973_r	0	-
chr10	123768525	123768722	ENST00000241305.4_cds_8_0_chr10_123768526_r	0	-
chr10	123797975	123798126	ENST00000241305.4_cds_5_0_chr10_123797976_r	0	-
chr10	124484138	124484326	ENST00000368839.1_cds_1_0_chr10_124484139_f	0	+
chr10	124623241	124623604	ENST00000337318.8_cds_4_0_chr10_124623242_r	0	-
chr10	124681606	124682379	ENST00000280780.6_cds_3_0_chr10_124681607_r	0	-
chr10	124826594	124826785	ENST00000298492.6_cds_4_0_chr10_124826595_f	0	+
chr10	124974199	124974398	ENST00000359653.4_cds_4_0_chr10_124974200_f	0	+
chr10	124983458	124983688	ENST00000359653.4_cds_7_0_chr10_124983459_f	0	+
chr10	125721203	125721412	ENST00000356792.9_cds_1_0_chr10_125721204_f	0	+
chr10	125725681	125725838	ENST00000356792.9_cds_5_0_chr10_125725682_f	0	+
chr10	125741000	125741201	ENST00000356792.9_cds_16_0_chr10_125741001_f	0	+
chr10	125772217	125772359	ENST00000368808.3_cds_3_0_chr10_125772218_r	0	-
chr10	125866989	125867183	ENST00000284690.4_cds_1_0_chr10_125866990_r	0	-
chr10	125980160	125980338	ENST00000368693.6_cds_1_0_chr10_125980161_f	0	+
chr10	127000171	127000307	ENST00000280333.9_cds_9_0_chr10_127000172_f	0	+
chr10	127012231	127012374	ENST00000623213.2_cds_11_0_chr10_127012232_f	0	+
chr10	127125473	127125601	ENST00000280333.9_cds_25_0_chr10_127125474_f	0	+
chr10	127738519	127738965	ENST00000388920.5_cds_1_0_chr10_127738520_f	0	+
chr10	128077616	128077783	ENST00000254667.8_cds_18_0_chr10_128077617_f	0	+
chr10	129842115	129842293	ENST00000368648.8_cds_13_0_chr10_129842116_r	0	-
chr10	130160795	130160997	ENST00000331244.10_cds_3_0_chr10_130160796_f	0	+
chr10	131945294	131945459	ENST00000455566.6_cds_6_0_chr10_131945295_f	0	+
chr10	132202645	132202825	ENST00000338492.9_cds_11_0_chr10_132202646_f	0	+
chr10	132203761	132203927	ENST00000338492.9_cds_12_0_chr10_132203762_f	0	+
chr10	133128328	133129511	ENST00000392606.2_cds_3_0_chr10_133128329_f	0	+
chr10	133167380	133167579	ENST00000304613.8_cds_1_0_chr10_133167381_f	0	+
chr10	133185973	133186674	ENST00000304613.8_cds_5_0_chr10_133185974_f	0	+
chr10	133195662	133195821	ENST00000304613.8_cds_9_0_chr10_133195663_f	0	+
chr10	133198577	133199266	ENST00000304613.8_cds_13_0_chr10_133198578_f	0	+
chr10	133201500	133201898	ENST00000304613.8_cds_16_0_chr10_133201501_f	0	+
chr10	133201500	133202705	ENST00000368571.3_cds_16_0_chr10_133201501_f	0	+
chr10	133207136	133207351	ENST00000304613.8_cds_19_0_chr10_133207137_f	0	+
chr10	133213971	133214122	ENST00000304613.8_cds_25_0_chr10_133213972_f	0	+
chr10	133267928	133268118	ENST00000445355.8_cds_19_0_chr10_133267929_r	0	-
chr10	133370559	133370757	ENST00000368547.4_cds_1_0_chr10_133370560_r	0	-
chr11	290677	291113	ENST00000409548.7_cds_3_0_chr11_290678_f	0	+
chr11	290738	291113	ENST00000409655.5_cds_3_0_chr11_290739_f	0	+
chr11	396607	396687	ENST00000331563.7_cds_1_0_chr11_396608_f	0	+
chr11	398991	399196	ENST00000331563.7_cds_4_0_chr11_398992_f	0	+
chr11	403077	403263	ENST00000331563.7_cds_8_0_chr11_403078_f	0	+
chr11	428474	428639	ENST00000332826.7_cds_12_0_chr11_428475_r	0	-
chr11	551130	551302	ENST00000270115.8_cds_8_0_chr11_551131_f	0	+
chr11	551650	551827	ENST00000270115.8_cds_9_0_chr11_551651_f	0	+
chr11	607065	609720	ENST00000264555.10_cds_13_0_chr11_607066_f	0	+
chr11	674535	674783	ENST00000382409.4_cds_9_0_chr11_674536_r	0	-
chr11	985431	985582	ENST00000332231.9_cds_7_0_chr11_985432_f	0	+
chr11	986784	986953	ENST00000332231.9_cds_8_0_chr11_986785_f	0	+
chr11	993753	993985	ENST00000332231.9_cds_12_0_chr11_993754_f	0	+
chr11	1295644	1295794	ENST00000317204.11_cds_1_0_chr11_1295645_r	0	-
chr11	1556517	1557574	ENST00000331588.4_cds_5_0_chr11_1556518_r	0	-
chr11	1836125	1836284	ENST00000381978.7_cds_4_0_chr11_1836126_f	0	+
chr11	2583434	2583545	ENST00000155840.12_cds_6_0_chr11_2583435_f	0	+
chr11	2916621	2916740	ENST00000347936.6_cds_5_0_chr11_2916622_f	0	+
chr11	2917987	2918095	ENST00000347936.6_cds_6_0_chr11_2917988_f	0	+
chr11	3042164	3042256	ENST00000278224.13_cds_1_0_chr11_3042165_r	0	-
chr11	3047752	3048001	ENST00000380525.9_cds_1_0_chr11_3047753_r	0	-
chr11	3107770	3107945	ENST00000263650.12_cds_7_0_chr11_3107771_r	0	-
chr11	3659582	3660363	ENST00000250693.2_cds_2_0_chr11_3659583_f	0	+
chr11	3667231	3667764	ENST00000250699.2_cds_3_0_chr11_3667232_r	0	-
chr11	3685972	3686194	ENST00000324932.12_cds_28_0_chr11_3685973_r	0	-
chr11	3695448	3695606	ENST00000324932.12_cds_25_0_chr11_3695449_r	0	-
[truncated: 11,481 more rows]
