# Supplementary material for: Exonic enhancers are a widespread class of dual-function regulatory elements
Source: Nat Commun. 2026 Apr 2;17:4755. doi: 10.1038/s41467-026-71220-6 (PMC13216554; doi:10.1038/s41467-026-71220-6)
Supplement: Supplementary file 7 — Supplementary Data 5 [file 41467_2026_71220_MOESM7_ESM.zip › ExonsEnhancers_all_species/mm39_EE.bed]

chr1	4212834	4212989	ENSMUST00000208660.2_cds_21_0_chr1_4212835_r	0	-
chr1	4422132	4422304	ENSMUST00000027032.6_cds_2_0_chr1_4422133_r	0	-
chr1	4422424	4423060	ENSMUST00000027032.6_cds_1_0_chr1_4422425_r	0	-
chr1	4994069	4994212	ENSMUST00000119256.8_cds_1_0_chr1_4994070_r	0	-
chr1	6315018	6315152	ENSMUST00000162795.8_cds_7_0_chr1_6315019_f	0	+
chr1	6315018	6315203	ENSMUST00000027040.13_cds_8_0_chr1_6315019_f	0	+
chr1	6315821	6315883	ENSMUST00000027040.13_cds_11_0_chr1_6315822_f	0	+
chr1	6890157	6890369	ENSMUST00000043578.13_cds_12_0_chr1_6890158_f	0	+
chr1	9683536	9683699	ENSMUST00000088666.4_cds_2_0_chr1_9683537_f	0	+
chr1	9794706	9795575	ENSMUST00000057438.7_cds_2_0_chr1_9794707_r	0	-
chr1	10155971	10156177	ENSMUST00000071087.12_cds_11_0_chr1_10155972_f	0	+
chr1	11336192	11336383	ENSMUST00000027056.12_cds_36_0_chr1_11336193_f	0	+
chr1	11658597	11658770	ENSMUST00000048613.14_cds_5_0_chr1_11658598_f	0	+
chr1	12866989	12867229	ENSMUST00000088585.10_cds_4_0_chr1_12866990_f	0	+
chr1	12906336	12906553	ENSMUST00000088585.10_cds_12_0_chr1_12906337_f	0	+
chr1	13194586	13194744	ENSMUST00000047577.7_cds_3_0_chr1_13194587_r	0	-
chr1	13195389	13196059	ENSMUST00000047577.7_cds_1_0_chr1_13195390_r	0	-
chr1	13223020	13223299	ENSMUST00000006037.13_cds_16_0_chr1_13223021_r	0	-
chr1	13226593	13226759	ENSMUST00000006037.13_cds_15_0_chr1_13226594_r	0	-
chr1	13244302	13245572	ENSMUST00000006037.13_cds_10_0_chr1_13244303_r	0	-
chr1	13754279	13754500	ENSMUST00000088542.4_cds_2_0_chr1_13754280_f	0	+
chr1	14254572	14254733	ENSMUST00000080664.14_cds_12_0_chr1_14254573_r	0	-
chr1	14344288	14344367	ENSMUST00000187790.2_cds_5_0_chr1_14344289_r	0	-
chr1	14344288	14344434	ENSMUST00000080664.14_cds_4_0_chr1_14344289_r	0	-
chr1	15953869	15954064	ENSMUST00000040695.5_cds_1_0_chr1_15953870_r	0	-
chr1	17161521	17162281	ENSMUST00000038382.5_cds_1_0_chr1_17161522_r	0	-
chr1	17217159	17217352	ENSMUST00000026879.8_cds_1_0_chr1_17217160_f	0	+
chr1	19284174	19284633	ENSMUST00000027059.11_cds_1_0_chr1_19284175_f	0	+
chr1	20187153	20188171	ENSMUST00000088448.12_cds_60_0_chr1_20187154_r	0	-
chr1	20520444	20520601	ENSMUST00000088448.12_cds_35_0_chr1_20520445_r	0	-
chr1	20592887	20594489	ENSMUST00000088448.12_cds_31_0_chr1_20592888_r	0	-
chr1	20618314	20618420	ENSMUST00000088448.12_cds_25_0_chr1_20618315_r	0	-
chr1	20628811	20628987	ENSMUST00000088448.12_cds_20_0_chr1_20628812_r	0	-
chr1	21073193	21073357	ENSMUST00000037998.6_cds_9_0_chr1_21073194_r	0	-
chr1	21330271	21330413	ENSMUST00000027067.15_cds_4_0_chr1_21330272_f	0	+
chr1	21527627	21527848	ENSMUST00000029667.13_cds_9_0_chr1_21527628_r	0	-
chr1	21539693	21539788	ENSMUST00000029667.13_cds_7_0_chr1_21539694_r	0	-
chr1	22360283	22360423	ENSMUST00000081544.14_cds_26_0_chr1_22360284_r	0	-
chr1	22416516	22416752	ENSMUST00000081544.14_cds_22_0_chr1_22416517_r	0	-
chr1	22467674	22467787	ENSMUST00000081544.14_cds_19_0_chr1_22467675_r	0	-
chr1	22577366	22577704	ENSMUST00000081544.14_cds_5_0_chr1_22577367_r	0	-
chr1	24224118	24224515	ENSMUST00000054588.15_cds_4_0_chr1_24224119_f	0	+
chr1	24263584	24263638	ENSMUST00000054588.15_cds_26_0_chr1_24263585_f	0	+
chr1	24276205	24276352	ENSMUST00000054588.15_cds_33_0_chr1_24276206_f	0	+
chr1	24767626	24767752	ENSMUST00000095062.10_cds_7_0_chr1_24767627_f	0	+
chr1	25543513	25543620	ENSMUST00000135518.8_cds_9_0_chr1_25543514_r	0	-
chr1	30850852	30851048	ENSMUST00000186733.7_cds_11_0_chr1_30850853_r	0	-
chr1	32453951	32454098	ENSMUST00000027226.12_cds_3_0_chr1_32453952_f	0	+
chr1	32511647	32511846	ENSMUST00000027226.12_cds_5_0_chr1_32511648_f	0	+
chr1	33841200	33842694	ENSMUST00000044455.8_cds_3_0_chr1_33841201_r	0	-
chr1	33917340	33917452	ENSMUST00000115161.8_cds_1_0_chr1_33917341_r	0	-
chr1	33917340	33917518	ENSMUST00000062289.11_cds_2_0_chr1_33917341_r	0	-
chr1	34195861	34195989	ENSMUST00000097785.10_cds_10_0_chr1_34195862_f	0	+
chr1	34206691	34206818	ENSMUST00000097785.10_cds_22_0_chr1_34206692_f	0	+
chr1	34216876	34219579	ENSMUST00000183302.6_cds_22_0_chr1_34216877_f	0	+
chr1	34257415	34257657	ENSMUST00000097785.10_cds_52_0_chr1_34257416_f	0	+
chr1	34264589	34265085	ENSMUST00000097785.10_cds_55_0_chr1_34264590_f	0	+
chr1	34291891	34292098	ENSMUST00000097785.10_cds_63_0_chr1_34291892_f	0	+
chr1	34301100	34301332	ENSMUST00000097785.10_cds_68_0_chr1_34301101_f	0	+
chr1	34309908	34310106	ENSMUST00000097785.10_cds_75_0_chr1_34309909_f	0	+
chr1	34314285	34314441	ENSMUST00000097785.10_cds_78_0_chr1_34314286_f	0	+
chr1	34326267	34326462	ENSMUST00000097785.10_cds_83_0_chr1_34326268_f	0	+
chr1	34326971	34327100	ENSMUST00000097785.10_cds_84_0_chr1_34326972_f	0	+
chr1	34329439	34329628	ENSMUST00000097785.10_cds_86_0_chr1_34329440_f	0	+
chr1	34511183	34511272	ENSMUST00000027302.14_cds_11_0_chr1_34511184_f	0	+
chr1	34539096	34539371	ENSMUST00000027299.10_cds_2_0_chr1_34539097_f	0	+
chr1	34625762	34628105	ENSMUST00000052670.11_cds_1_0_chr1_34625763_f	0	+
chr1	34760784	34764240	ENSMUST00000159747.9_cds_1_0_chr1_34760785_f	0	+
chr1	34832306	34832443	ENSMUST00000159021.9_cds_1_0_chr1_34832307_f	0	+
chr1	34849391	34849635	ENSMUST00000047664.16_cds_7_0_chr1_34849392_f	0	+
chr1	36142593	36143302	ENSMUST00000088174.4_cds_1_0_chr1_36142594_f	0	+
chr1	36201285	36201444	ENSMUST00000046875.14_cds_29_0_chr1_36201286_r	0	-
chr1	36305440	36305634	ENSMUST00000056946.8_cds_3_0_chr1_36305441_r	0	-
chr1	36357164	36357262	ENSMUST00000097778.9_cds_5_0_chr1_36357165_f	0	+
chr1	36397120	36397306	ENSMUST00000010597.10_cds_4_0_chr1_36397121_r	0	-
chr1	36447575	36447751	ENSMUST00000179162.7_cds_27_0_chr1_36447576_f	0	+
chr1	36451859	36452022	ENSMUST00000179162.7_cds_35_0_chr1_36451860_f	0	+
chr1	36544681	36544860	ENSMUST00000153128.2_cds_5_0_chr1_36544682_f	0	+
chr1	36573067	36573196	ENSMUST00000054665.10_cds_2_0_chr1_36573068_r	0	-
chr1	36580904	36581143	ENSMUST00000194894.4_cds_2_0_chr1_36580905_r	0	-
chr1	36589748	36589909	ENSMUST00000114991.8_cds_12_0_chr1_36589749_r	0	-
chr1	36591007	36591230	ENSMUST00000114991.8_cds_10_0_chr1_36591008_r	0	-
chr1	36591799	36591975	ENSMUST00000114991.8_cds_8_0_chr1_36591800_r	0	-
chr1	36818197	36818393	ENSMUST00000027291.7_cds_7_0_chr1_36818198_f	0	+
chr1	36840905	36841033	ENSMUST00000194563.6_cds_33_0_chr1_36840906_r	0	-
chr1	36846964	36847557	ENSMUST00000194563.6_cds_31_0_chr1_36846965_r	0	-
chr1	37214576	37214701	ENSMUST00000238500.2_cds_23_0_chr1_37214577_f	0	+
chr1	37407357	37407505	ENSMUST00000027287.11_cds_9_0_chr1_37407358_f	0	+
chr1	37417921	37418140	ENSMUST00000027287.11_cds_15_0_chr1_37417922_f	0	+
chr1	37428730	37428857	ENSMUST00000027287.11_cds_20_0_chr1_37428731_f	0	+
chr1	37491311	37491505	ENSMUST00000143636.8_cds_8_0_chr1_37491312_r	0	-
chr1	38072148	38072238	ENSMUST00000027252.8_cds_7_0_chr1_38072149_f	0	+
chr1	38085692	38085824	ENSMUST00000027252.8_cds_17_0_chr1_38085693_f	0	+
chr1	38110423	38110578	ENSMUST00000027251.12_cds_10_0_chr1_38110424_r	0	-
chr1	38127051	38127755	ENSMUST00000027251.12_cds_5_0_chr1_38127052_r	0	-
chr1	38220340	38220564	ENSMUST00000095027.9_cds_20_0_chr1_38220341_r	0	-
chr1	38248633	38249728	ENSMUST00000095027.9_cds_11_0_chr1_38248634_r	0	-
chr1	38257343	38257536	ENSMUST00000095027.9_cds_10_0_chr1_38257344_r	0	-
chr1	38573986	38574372	ENSMUST00000095027.9_cds_3_0_chr1_38573987_r	0	-
chr1	38574491	38574804	ENSMUST00000095027.9_cds_2_0_chr1_38574492_r	0	-
chr1	38985136	38985220	ENSMUST00000088029.8_cds_5_0_chr1_38985137_f	0	+
chr1	39398729	39398904	ENSMUST00000056815.9_cds_19_0_chr1_39398730_f	0	+
chr1	39424201	39424319	ENSMUST00000054462.11_cds_10_0_chr1_39424202_r	0	-
chr1	39444371	39444600	ENSMUST00000054462.11_cds_3_0_chr1_39444372_r	0	-
chr1	39662263	39662411	ENSMUST00000053355.6_cds_3_0_chr1_39662264_r	0	-
chr1	39709429	39709743	ENSMUST00000151913.3_cds_13_0_chr1_39709430_r	0	-
chr1	39749317	39749404	ENSMUST00000151913.3_cds_3_0_chr1_39749318_r	0	-
chr1	40050809	40051001	ENSMUST00000193682.6_cds_21_0_chr1_40050810_f	0	+
chr1	40062519	40062679	ENSMUST00000168431.7_cds_27_0_chr1_40062520_f	0	+
chr1	40490852	40491020	ENSMUST00000097772.10_cds_9_0_chr1_40490853_f	0	+
chr1	40668396	40668752	ENSMUST00000027233.9_cds_11_0_chr1_40668397_f	0	+
chr1	40765367	40765622	ENSMUST00000027231.13_cds_2_0_chr1_40765368_f	0	+
chr1	40806785	40807159	ENSMUST00000027231.13_cds_11_0_chr1_40806786_f	0	+
chr1	40812912	40813706	ENSMUST00000039672.6_cds_5_0_chr1_40812913_r	0	-
chr1	42736305	42737799	ENSMUST00000054883.4_cds_0_0_chr1_42736306_f	0	+
chr1	42934509	42934577	ENSMUST00000057208.13_cds_5_0_chr1_42934510_f	0	+
chr1	42942454	42942624	ENSMUST00000057208.13_cds_9_0_chr1_42942455_f	0	+
chr1	43071358	43072480	ENSMUST00000179766.3_cds_1_0_chr1_43071359_f	0	+
chr1	43088818	43088995	ENSMUST00000095014.8_cds_12_0_chr1_43088819_r	0	-
chr1	43979269	43979398	ENSMUST00000087933.10_cds_1_0_chr1_43979270_f	0	+
chr1	44038787	44038995	ENSMUST00000087933.10_cds_27_0_chr1_44038788_f	0	+
chr1	44182008	44182302	ENSMUST00000035991.8_cds_10_0_chr1_44182009_f	0	+
chr1	44205968	44207042	ENSMUST00000027214.4_cds_7_0_chr1_44205969_f	0	+
chr1	44217333	44217534	ENSMUST00000027214.4_cds_12_0_chr1_44217334_f	0	+
chr1	44245509	44245913	ENSMUST00000054801.4_cds_4_0_chr1_44245510_r	0	-
chr1	45361565	45361679	ENSMUST00000087883.13_cds_3_0_chr1_45361566_f	0	+
chr1	45381282	45381390	ENSMUST00000087883.13_cds_40_0_chr1_45381283_f	0	+
chr1	45429191	45429353	ENSMUST00000086430.5_cds_41_0_chr1_45429192_r	0	-
chr1	45443892	45443991	ENSMUST00000086430.5_cds_24_0_chr1_45443893_r	0	-
chr1	45950051	45950690	ENSMUST00000027137.11_cds_6_0_chr1_45950052_r	0	-
chr1	46858224	46858593	ENSMUST00000027131.6_cds_6_0_chr1_46858225_r	0	-
chr1	51220895	51221054	ENSMUST00000081851.4_cds_8_0_chr1_51220896_f	0	+
chr1	51339807	51340581	ENSMUST00000051572.8_cds_1_0_chr1_51339808_f	0	+
chr1	51790331	51790455	ENSMUST00000018561.14_cds_30_0_chr1_51790332_r	0	-
chr1	51817479	51817706	ENSMUST00000018561.14_cds_16_0_chr1_51817480_r	0	-
chr1	52115691	52115843	ENSMUST00000027277.7_cds_7_0_chr1_52115692_f	0	+
chr1	52187041	52187158	ENSMUST00000186057.7_cds_16_0_chr1_52187042_f	0	+
chr1	52503943	52504106	ENSMUST00000186764.7_cds_6_0_chr1_52503944_r	0	-
chr1	52679987	52680219	ENSMUST00000165859.8_cds_2_0_chr1_52679988_f	0	+
chr1	52828826	52829376	ENSMUST00000027271.9_cds_5_0_chr1_52828827_r	0	-
chr1	52940346	52940492	ENSMUST00000044478.7_cds_7_0_chr1_52940347_f	0	+
chr1	53103041	53103415	ENSMUST00000027269.7_cds_1_0_chr1_53103042_f	0	+
chr1	53338137	53338311	ENSMUST00000027266.4_cds_1_0_chr1_53338138_f	0	+
chr1	53892327	53892448	ENSMUST00000120904.8_cds_19_0_chr1_53892328_r	0	-
chr1	53930284	53930419	ENSMUST00000120904.8_cds_14_0_chr1_53930285_r	0	-
chr1	53964468	53965842	ENSMUST00000120904.8_cds_8_0_chr1_53964469_r	0	-
chr1	54079359	54079651	ENSMUST00000120904.8_cds_1_0_chr1_54079360_r	0	-
chr1	54582196	54582368	ENSMUST00000097739.5_cds_3_0_chr1_54582197_r	0	-
chr1	55029461	55029734	ENSMUST00000027127.14_cds_22_0_chr1_55029462_r	0	-
chr1	55035975	55036087	ENSMUST00000027127.14_cds_19_0_chr1_55035976_r	0	-
chr1	55045329	55045542	ENSMUST00000027127.14_cds_7_0_chr1_55045330_r	0	-
chr1	55046638	55046876	ENSMUST00000027127.14_cds_6_0_chr1_55046639_r	0	-
chr1	55210968	55211241	ENSMUST00000027121.15_cds_8_0_chr1_55210969_r	0	-
chr1	55343656	55343785	ENSMUST00000087585.10_cds_8_0_chr1_55343657_r	0	-
chr1	55734903	55737378	ENSMUST00000042986.10_cds_1_0_chr1_55734904_f	0	+
chr1	55790439	55790622	ENSMUST00000042986.10_cds_5_0_chr1_55790440_f	0	+
chr1	56835941	56836403	ENSMUST00000042857.14_cds_9_0_chr1_56835942_r	0	-
chr1	58054517	58057142	ENSMUST00000027202.9_cds_6_0_chr1_58054518_f	0	+
chr1	58343587	58343772	ENSMUST00000114366.3_cds_13_0_chr1_58343588_f	0	+
chr1	58346508	58346601	ENSMUST00000114366.3_cds_15_0_chr1_58346509_f	0	+
chr1	58373838	58373926	ENSMUST00000114366.3_cds_22_0_chr1_58373839_f	0	+
chr1	58385383	58385512	ENSMUST00000114366.3_cds_27_0_chr1_58385384_f	0	+
chr1	58460241	58460467	ENSMUST00000034868.14_cds_2_0_chr1_58460242_r	0	-
chr1	58460932	58461093	ENSMUST00000034868.14_cds_1_0_chr1_58460933_r	0	-
chr1	58573643	58573811	ENSMUST00000097724.10_cds_11_0_chr1_58573644_r	0	-
chr1	58868031	58868170	ENSMUST00000027189.15_cds_3_0_chr1_58868032_f	0	+
chr1	58950794	58950995	ENSMUST00000027186.12_cds_11_0_chr1_58950795_r	0	-
chr1	58974904	58975099	ENSMUST00000027186.12_cds_2_0_chr1_58974905_r	0	-
chr1	59169083	59169254	ENSMUST00000078874.14_cds_16_0_chr1_59169084_r	0	-
chr1	59183812	59184009	ENSMUST00000186477.2_cds_8_0_chr1_59183813_r	0	-
chr1	59209595	59209718	ENSMUST00000027178.13_cds_27_0_chr1_59209596_r	0	-
chr1	59212314	59212472	ENSMUST00000027178.13_cds_26_0_chr1_59212315_r	0	-
chr1	59217690	59217858	ENSMUST00000027178.13_cds_24_0_chr1_59217691_r	0	-
chr1	59222322	59222487	ENSMUST00000027178.13_cds_20_0_chr1_59222323_r	0	-
chr1	59235349	59235530	ENSMUST00000027178.13_cds_10_0_chr1_59235350_r	0	-
chr1	59248107	59248276	ENSMUST00000027178.13_cds_5_0_chr1_59248108_r	0	-
chr1	59250289	59250647	ENSMUST00000027178.13_cds_4_0_chr1_59250290_r	0	-
chr1	59304762	59304842	ENSMUST00000160662.8_cds_3_0_chr1_59304763_f	0	+
chr1	59580472	59580632	ENSMUST00000114243.8_cds_2_0_chr1_59580473_f	0	+
chr1	59597244	59597385	ENSMUST00000114243.8_cds_8_0_chr1_59597245_f	0	+
chr1	60036609	60036870	ENSMUST00000027172.13_cds_9_0_chr1_60036610_r	0	-
chr1	60186991	60187361	ENSMUST00000027171.12_cds_12_0_chr1_60186992_f	0	+
chr1	60275529	60275662	ENSMUST00000160834.8_cds_13_0_chr1_60275530_f	0	+
chr1	60286774	60286943	ENSMUST00000160834.8_cds_18_0_chr1_60286775_f	0	+
chr1	60287521	60287655	ENSMUST00000160834.8_cds_19_0_chr1_60287522_f	0	+
chr1	60329073	60329183	ENSMUST00000035569.12_cds_16_0_chr1_60329074_f	0	+
chr1	60392067	60392234	ENSMUST00000060608.13_cds_2_0_chr1_60392068_f	0	+
chr1	60473401	60473569	ENSMUST00000052332.15_cds_1_0_chr1_60473402_f	0	+
chr1	60487236	60487361	ENSMUST00000052332.15_cds_5_0_chr1_60487237_f	0	+
chr1	60489229	60489412	ENSMUST00000185788.7_cds_4_0_chr1_60489230_f	0	+
chr1	60509824	60509998	ENSMUST00000052332.15_cds_7_0_chr1_60509825_f	0	+
chr1	60802137	60802494	ENSMUST00000027165.3_cds_1_0_chr1_60802138_f	0	+
chr1	60804435	60804551	ENSMUST00000027165.3_cds_2_0_chr1_60804436_f	0	+
chr1	62383092	62383299	ENSMUST00000046673.11_cds_15_0_chr1_62383093_f	0	+
chr1	62783333	62783564	ENSMUST00000027112.13_cds_3_0_chr1_62783334_f	0	+
chr1	63097141	63098304	ENSMUST00000097718.10_cds_10_0_chr1_63097142_r	0	-
chr1	63100198	63100356	ENSMUST00000097718.10_cds_9_0_chr1_63100199_r	0	-
chr1	63101194	63101412	ENSMUST00000097718.10_cds_8_0_chr1_63101195_r	0	-
chr1	63104862	63104996	ENSMUST00000097718.10_cds_7_0_chr1_63104863_r	0	-
chr1	63113480	63113705	ENSMUST00000097718.10_cds_5_0_chr1_63113481_r	0	-
chr1	63341798	63349104	ENSMUST00000114132.8_cds_6_0_chr1_63341799_f	0	+
chr1	63584589	63584753	ENSMUST00000087374.10_cds_10_0_chr1_63584590_f	0	+
chr1	63594313	63594385	ENSMUST00000087374.10_cds_15_0_chr1_63594314_f	0	+
chr1	63672576	63673057	ENSMUST00000090313.5_cds_13_0_chr1_63672577_r	0	-
chr1	63698028	63698174	ENSMUST00000090313.5_cds_9_0_chr1_63698029_r	0	-
chr1	63703558	63703722	ENSMUST00000090313.5_cds_7_0_chr1_63703559_r	0	-
chr1	63758680	63759177	ENSMUST00000114094.3_cds_4_0_chr1_63758681_r	0	-
chr1	64615337	64615488	ENSMUST00000049932.12_cds_7_0_chr1_64615338_f	0	+
chr1	64741504	64741539	ENSMUST00000114077.8_cds_3_0_chr1_64741505_f	0	+
chr1	64922287	64922481	ENSMUST00000097713.2_cds_4_0_chr1_64922288_r	0	-
chr1	64960708	64961641	ENSMUST00000097713.2_cds_2_0_chr1_64960709_r	0	-
chr1	65234814	65234933	ENSMUST00000081154.14_cds_4_0_chr1_65234815_f	0	+
chr1	65273412	65273593	ENSMUST00000081154.14_cds_14_0_chr1_65273413_f	0	+
chr1	65297941	65298079	ENSMUST00000081154.14_cds_29_0_chr1_65297942_f	0	+
chr1	65311605	65311867	ENSMUST00000081154.14_cds_39_0_chr1_65311606_f	0	+
chr1	65423021	65423160	ENSMUST00000027083.7_cds_10_0_chr1_65423022_f	0	+
chr1	66446744	66446981	ENSMUST00000239213.2_cds_4_0_chr1_66446745_f	0	+
chr1	66542688	66542950	ENSMUST00000061620.17_cds_7_0_chr1_66542689_f	0	+
chr1	66590104	66590211	ENSMUST00000061620.17_cds_19_0_chr1_66590105_f	0	+
chr1	66608948	66609161	ENSMUST00000061620.17_cds_22_0_chr1_66608949_f	0	+
chr1	66629353	66629489	ENSMUST00000061620.17_cds_23_0_chr1_66629354_f	0	+
chr1	66645610	66645814	ENSMUST00000061620.17_cds_26_0_chr1_66645611_f	0	+
chr1	66665586	66665773	ENSMUST00000061620.17_cds_33_0_chr1_66665587_f	0	+
chr1	66670546	66670690	ENSMUST00000061620.17_cds_35_0_chr1_66670547_f	0	+
chr1	66685529	66685798	ENSMUST00000061620.17_cds_43_0_chr1_66685530_f	0	+
chr1	66687539	66687674	ENSMUST00000061620.17_cds_44_0_chr1_66687540_f	0	+
chr1	66714045	66714252	ENSMUST00000061620.17_cds_55_0_chr1_66714046_f	0	+
chr1	66716474	66716659	ENSMUST00000061620.17_cds_56_0_chr1_66716475_f	0	+
chr1	66717223	66717389	ENSMUST00000061620.17_cds_57_0_chr1_66717224_f	0	+
chr1	66733523	66733723	ENSMUST00000061620.17_cds_63_0_chr1_66733524_f	0	+
chr1	66817125	66817267	ENSMUST00000068168.10_cds_2_0_chr1_66817126_r	0	-
chr1	67060016	67060224	ENSMUST00000027149.12_cds_3_0_chr1_67060017_r	0	-
chr1	67243666	67243861	ENSMUST00000027144.8_cds_25_0_chr1_67243667_f	0	+
chr1	67266282	67266342	ENSMUST00000027144.8_cds_34_0_chr1_67266283_f	0	+
chr1	71113701	71114639	ENSMUST00000027393.8_cds_3_0_chr1_71113702_r	0	-
chr1	71283890	71284028	ENSMUST00000087268.7_cds_51_0_chr1_71283891_r	0	-
chr1	71306587	71306765	ENSMUST00000087268.7_cds_40_0_chr1_71306588_r	0	-
chr1	71608121	71608229	ENSMUST00000027384.6_cds_8_0_chr1_71608122_f	0	+
chr1	71616944	71617100	ENSMUST00000027384.6_cds_14_0_chr1_71616945_f	0	+
chr1	71638373	71638553	ENSMUST00000055226.13_cds_37_0_chr1_71638374_r	0	-
chr1	71652921	71653194	ENSMUST00000055226.13_cds_24_0_chr1_71652922_r	0	-
chr1	72337066	72337337	ENSMUST00000027380.12_cds_1_0_chr1_72337067_f	0	+
chr1	72365374	72365513	ENSMUST00000027379.10_cds_7_0_chr1_72365375_f	0	+
chr1	72467800	72468168	ENSMUST00000047786.6_cds_3_0_chr1_72467801_r	0	-
chr1	72486314	72486507	ENSMUST00000047786.6_cds_2_0_chr1_72486315_r	0	-
chr1	72573783	72574296	ENSMUST00000047786.6_cds_0_0_chr1_72573784_r	0	-
chr1	72651967	72652183	ENSMUST00000047615.15_cds_10_0_chr1_72651968_f	0	+
chr1	72665621	72665804	ENSMUST00000047615.15_cds_13_0_chr1_72665622_f	0	+
chr1	72697569	72697731	ENSMUST00000053499.6_cds_15_0_chr1_72697570_r	0	-
chr1	72698136	72698378	ENSMUST00000053499.6_cds_13_0_chr1_72698137_r	0	-
chr1	74168497	74168604	ENSMUST00000080167.11_cds_4_0_chr1_74168498_f	0	+
chr1	74197507	74198587	ENSMUST00000106899.4_cds_1_0_chr1_74197508_f	0	+
chr1	74321569	74321709	ENSMUST00000006462.14_cds_3_0_chr1_74321570_r	0	-
chr1	74480690	74480760	ENSMUST00000044260.11_cds_21_0_chr1_74480691_r	0	-
chr1	74500724	74500889	ENSMUST00000044260.11_cds_15_0_chr1_74500725_r	0	-
chr1	74588333	74588562	ENSMUST00000027362.14_cds_3_0_chr1_74588334_f	0	+
chr1	74593648	74593850	ENSMUST00000027362.14_cds_6_0_chr1_74593649_f	0	+
chr1	74596878	74597031	ENSMUST00000027362.14_cds_8_0_chr1_74596879_f	0	+
chr1	74608837	74611742	ENSMUST00000027315.14_cds_6_0_chr1_74608838_r	0	-
chr1	74614938	74615763	ENSMUST00000027315.14_cds_4_0_chr1_74614939_r	0	-
chr1	74618483	74618777	ENSMUST00000113737.8_cds_2_0_chr1_74618484_r	0	-
chr1	74618483	74619086	ENSMUST00000027315.14_cds_2_0_chr1_74618484_r	0	-
chr1	74628717	74629037	ENSMUST00000027358.11_cds_1_0_chr1_74628718_f	0	+
chr1	74648170	74648420	ENSMUST00000087183.11_cds_5_0_chr1_74648171_f	0	+
chr1	74655734	74655878	ENSMUST00000087183.11_cds_10_0_chr1_74655735_f	0	+
chr1	74667300	74667411	ENSMUST00000087183.11_cds_20_0_chr1_74667301_f	0	+
chr1	74726362	74726554	ENSMUST00000042125.15_cds_8_0_chr1_74726363_f	0	+
chr1	74774435	74774635	ENSMUST00000027356.7_cds_2_0_chr1_74774436_f	0	+
chr1	74821260	74821481	ENSMUST00000006716.8_cds_1_0_chr1_74821261_f	0	+
chr1	74821718	74822053	ENSMUST00000006716.8_cds_2_0_chr1_74821719_f	0	+
chr1	74839691	74840071	ENSMUST00000006718.15_cds_2_0_chr1_74839692_f	0	+
chr1	74956308	74956534	ENSMUST00000094844.4_cds_17_0_chr1_74956309_r	0	-
chr1	74959544	74959769	ENSMUST00000094844.4_cds_13_0_chr1_74959545_r	0	-
chr1	74966755	74966901	ENSMUST00000094844.4_cds_6_0_chr1_74966756_r	0	-
chr1	75162833	75163582	ENSMUST00000188347.7_cds_7_0_chr1_75162834_r	0	-
chr1	75164588	75164750	ENSMUST00000188347.7_cds_5_0_chr1_75164589_r	0	-
chr1	75220101	75220305	ENSMUST00000187058.7_cds_7_0_chr1_75220102_f	0	+
chr1	75220101	75220457	ENSMUST00000188931.7_cds_8_0_chr1_75220102_f	0	+
chr1	75228394	75228561	ENSMUST00000027404.12_cds_18_0_chr1_75228395_r	0	-
chr1	75340114	75340335	ENSMUST00000027409.10_cds_5_0_chr1_75340115_f	0	+
chr1	75368405	75368588	ENSMUST00000087122.12_cds_5_0_chr1_75368406_f	0	+
chr1	75378941	75379117	ENSMUST00000087122.12_cds_8_0_chr1_75378942_f	0	+
chr1	75381530	75381791	ENSMUST00000087122.12_cds_9_0_chr1_75381531_f	0	+
chr1	75387200	75387407	ENSMUST00000087122.12_cds_15_0_chr1_75387201_f	0	+
chr1	75387929	75388105	ENSMUST00000087122.12_cds_17_0_chr1_75387930_f	0	+
chr1	75391643	75391812	ENSMUST00000087122.12_cds_19_0_chr1_75391644_f	0	+
chr1	75392185	75392386	ENSMUST00000087122.12_cds_21_0_chr1_75392186_f	0	+
chr1	75398203	75400172	ENSMUST00000087122.12_cds_29_0_chr1_75398204_f	0	+
chr1	75404254	75404422	ENSMUST00000087122.12_cds_34_0_chr1_75404255_f	0	+
chr1	75405703	75405943	ENSMUST00000087122.12_cds_36_0_chr1_75405704_f	0	+
chr1	75453203	75453383	ENSMUST00000079205.14_cds_2_0_chr1_75453204_r	0	-
chr1	75453888	75454290	ENSMUST00000094818.4_cds_2_0_chr1_75453889_r	0	-
chr1	75453888	75454462	ENSMUST00000079205.14_cds_1_0_chr1_75453889_r	0	-
chr1	75461018	75461221	ENSMUST00000050899.7_cds_2_0_chr1_75461019_f	0	+
chr1	75464272	75464434	ENSMUST00000113567.10_cds_16_0_chr1_75464273_r	0	-
chr1	75466126	75466393	ENSMUST00000113567.10_cds_13_0_chr1_75466127_r	0	-
chr1	75474718	75474991	ENSMUST00000113565.3_cds_6_0_chr1_75474719_r	0	-
chr1	75478602	75478899	ENSMUST00000113565.3_cds_4_0_chr1_75478603_r	0	-
chr1	75479556	75479859	ENSMUST00000113565.3_cds_3_0_chr1_75479557_r	0	-
chr1	75480340	75480610	ENSMUST00000113565.3_cds_1_0_chr1_75480341_r	0	-
chr1	75508946	75509159	ENSMUST00000027414.16_cds_17_0_chr1_75508947_f	0	+
chr1	75525512	75525709	ENSMUST00000124341.8_cds_5_0_chr1_75525513_f	0	+
chr1	75529899	75530125	ENSMUST00000124341.8_cds_12_0_chr1_75529900_f	0	+
chr1	75531566	75531785	ENSMUST00000124341.8_cds_16_0_chr1_75531567_f	0	+
chr1	75533387	75533641	ENSMUST00000124341.8_cds_19_0_chr1_75533388_f	0	+
chr1	75534270	75534444	ENSMUST00000124341.8_cds_21_0_chr1_75534271_f	0	+
chr1	77359505	77359715	ENSMUST00000188797.7_cds_12_0_chr1_77359506_r	0	-
chr1	78079944	78080211	ENSMUST00000087086.7_cds_7_0_chr1_78079945_r	0	-
chr1	78098214	78098429	ENSMUST00000004994.16_cds_6_0_chr1_78098215_r	0	-
chr1	78108864	78109070	ENSMUST00000004994.16_cds_4_0_chr1_78108865_r	0	-
chr1	78171887	78172123	ENSMUST00000004994.16_cds_1_0_chr1_78171888_r	0	-
chr1	78431390	78431508	ENSMUST00000068333.14_cds_14_0_chr1_78431391_r	0	-
chr1	78666031	78666131	ENSMUST00000134566.8_cds_1_0_chr1_78666032_f	0	+
chr1	79755574	79756043	ENSMUST00000027464.9_cds_1_0_chr1_79755575_f	0	+
chr1	80177626	80178265	ENSMUST00000058748.2_cds_1_0_chr1_80177627_r	0	-
chr1	80264615	80264844	ENSMUST00000163119.8_cds_5_0_chr1_80264616_r	0	-
chr1	80300575	80300773	ENSMUST00000163119.8_cds_1_0_chr1_80300576_r	0	-
chr1	81169465	81169767	ENSMUST00000113494.9_cds_2_0_chr1_81169466_f	0	+
chr1	81169465	81169863	ENSMUST00000068275.12_cds_2_0_chr1_81169466_f	0	+
chr1	81218598	81219684	ENSMUST00000068275.12_cds_3_0_chr1_81218599_f	0	+
chr1	82430851	82431115	ENSMUST00000087050.7_cds_47_0_chr1_82430852_r	0	-
chr1	82474874	82475058	ENSMUST00000087050.7_cds_24_0_chr1_82474875_r	0	-
chr1	82651699	82651868	ENSMUST00000113457.9_cds_25_0_chr1_82651700_f	0	+
chr1	82860901	82861082	ENSMUST00000113444.8_cds_7_0_chr1_82860902_f	0	+
chr1	82871144	82871303	ENSMUST00000063380.11_cds_10_0_chr1_82871145_f	0	+
chr1	83160976	83161099	ENSMUST00000065403.7_cds_4_0_chr1_83160977_f	0	+
chr1	84396369	84396492	ENSMUST00000049126.13_cds_8_0_chr1_84396370_r	0	-
chr1	84423115	84423340	ENSMUST00000049126.13_cds_7_0_chr1_84423116_r	0	-
chr1	84472451	84472605	ENSMUST00000049126.13_cds_5_0_chr1_84472452_r	0	-
chr1	84563033	84563342	ENSMUST00000049126.13_cds_1_0_chr1_84563034_r	0	-
chr1	84724898	84725050	ENSMUST00000186465.7_cds_24_0_chr1_84724899_r	0	-
chr1	84736694	84736767	ENSMUST00000186648.7_cds_16_0_chr1_84736695_r	0	-
chr1	84736694	84736848	ENSMUST00000186465.7_cds_16_0_chr1_84736695_r	0	-
chr1	84738483	84738640	ENSMUST00000186465.7_cds_15_0_chr1_84738484_r	0	-
chr1	84889916	84890894	ENSMUST00000027422.7_cds_3_0_chr1_84889917_r	0	-
chr1	85512623	85512773	ENSMUST00000093508.7_cds_7_0_chr1_85512624_r	0	-
chr1	85868595	85869579	ENSMUST00000086975.7_cds_1_0_chr1_85868596_r	0	-
chr1	86014296	86014470	ENSMUST00000027432.9_cds_11_0_chr1_86014297_f	0	+
chr1	86064684	86064831	ENSMUST00000027432.9_cds_23_0_chr1_86064685_f	0	+
chr1	86673062	86673220	ENSMUST00000065694.8_cds_2_0_chr1_86673063_f	0	+
chr1	86917813	86918047	ENSMUST00000065694.8_cds_12_0_chr1_86917814_f	0	+
chr1	86974758	86974906	ENSMUST00000065694.8_cds_16_0_chr1_86974759_f	0	+
chr1	87079704	87079927	ENSMUST00000160810.2_cds_6_0_chr1_87079705_r	0	-
chr1	87126301	87126484	ENSMUST00000073252.9_cds_11_0_chr1_87126302_f	0	+
chr1	87136736	87136937	ENSMUST00000027470.14_cds_6_0_chr1_87136737_f	0	+
chr1	87138245	87138462	ENSMUST00000027470.14_cds_9_0_chr1_87138246_f	0	+
chr1	87237382	87237517	ENSMUST00000027472.7_cds_3_0_chr1_87237383_f	0	+
chr1	87356291	87356450	ENSMUST00000027475.15_cds_20_0_chr1_87356292_f	0	+
chr1	87430987	87431295	ENSMUST00000027477.15_cds_2_0_chr1_87430988_r	0	-
chr1	87473518	87473780	ENSMUST00000068681.12_cds_1_0_chr1_87473519_r	0	-
chr1	87645411	87646006	ENSMUST00000042275.15_cds_25_0_chr1_87645412_f	0	+
chr1	87713597	87713718	ENSMUST00000027512.13_cds_12_0_chr1_87713598_f	0	+
chr1	87717052	87717202	ENSMUST00000027512.13_cds_14_0_chr1_87717053_f	0	+
chr1	87759560	87759698	ENSMUST00000077772.12_cds_10_0_chr1_87759561_f	0	+
chr1	87844528	87844654	ENSMUST00000027517.14_cds_6_0_chr1_87844529_f	0	+
chr1	87906032	87906355	ENSMUST00000040783.11_cds_15_0_chr1_87906033_r	0	-
chr1	87913623	87913921	ENSMUST00000040783.11_cds_10_0_chr1_87913624_r	0	-
chr1	88155948	88156130	ENSMUST00000113130.8_cds_2_0_chr1_88155949_f	0	+
chr1	88161038	88161190	ENSMUST00000113130.8_cds_6_0_chr1_88161039_f	0	+
chr1	88166615	88166763	ENSMUST00000113130.8_cds_14_0_chr1_88166616_f	0	+
chr1	88171652	88171805	ENSMUST00000113130.8_cds_21_0_chr1_88171653_f	0	+
chr1	88180057	88180212	ENSMUST00000113130.8_cds_30_0_chr1_88180058_f	0	+
chr1	88182579	88182739	ENSMUST00000113130.8_cds_31_0_chr1_88182580_f	0	+
chr1	88255872	88256045	ENSMUST00000040210.14_cds_5_0_chr1_88255873_f	0	+
chr1	89071271	89073628	ENSMUST00000066279.11_cds_3_0_chr1_89071272_f	0	+
chr1	89555482	89555568	ENSMUST00000027521.15_cds_3_0_chr1_89555483_f	0	+
chr1	89561881	89562016	ENSMUST00000027521.15_cds_5_0_chr1_89561882_f	0	+
chr1	89694027	89694186	ENSMUST00000027521.15_cds_11_0_chr1_89694028_f	0	+
chr1	89815227	89815483	ENSMUST00000027521.15_cds_16_0_chr1_89815228_f	0	+
chr1	89816412	89816616	ENSMUST00000027521.15_cds_17_0_chr1_89816413_f	0	+
chr1	89920679	89920947	ENSMUST00000086882.8_cds_2_0_chr1_89920680_r	0	-
chr1	90701158	90701422	ENSMUST00000097653.11_cds_37_0_chr1_90701159_r	0	-
chr1	90706477	90707176	ENSMUST00000097653.11_cds_34_0_chr1_90706478_r	0	-
chr1	90709356	90709850	ENSMUST00000097653.11_cds_32_0_chr1_90709357_r	0	-
chr1	90728931	90729269	ENSMUST00000097653.11_cds_8_0_chr1_90728932_r	0	-
chr1	90731360	90731975	ENSMUST00000097653.11_cds_6_0_chr1_90731361_r	0	-
chr1	90735192	90735798	ENSMUST00000097653.11_cds_5_0_chr1_90735193_r	0	-
chr1	90737847	90738450	ENSMUST00000097653.11_cds_4_0_chr1_90737848_r	0	-
chr1	90738980	90739553	ENSMUST00000097653.11_cds_3_0_chr1_90738981_r	0	-
chr1	90740936	90741536	ENSMUST00000130846.9_cds_5_0_chr1_90740937_r	0	-
chr1	90743672	90744257	ENSMUST00000097653.11_cds_2_0_chr1_90743673_r	0	-
chr1	90757864	90757952	ENSMUST00000097653.11_cds_1_0_chr1_90757865_r	0	-
chr1	90849590	90849700	ENSMUST00000027528.7_cds_1_0_chr1_90849591_f	0	+
chr1	90891865	90892022	ENSMUST00000027529.12_cds_1_0_chr1_90891866_r	0	-
chr1	91094520	91094806	ENSMUST00000094698.2_cds_12_0_chr1_91094521_f	0	+
chr1	91150827	91151083	ENSMUST00000097648.6_cds_2_0_chr1_91150828_f	0	+
chr1	91251200	91251391	ENSMUST00000088904.10_cds_1_0_chr1_91251201_f	0	+
chr1	91252757	91252944	ENSMUST00000088904.10_cds_2_0_chr1_91252758_f	0	+
chr1	91270262	91270457	ENSMUST00000088904.10_cds_7_0_chr1_91270263_f	0	+
chr1	91281400	91282174	ENSMUST00000027533.9_cds_1_0_chr1_91281401_f	0	+
chr1	91286509	91286698	ENSMUST00000027533.9_cds_5_0_chr1_91286510_f	0	+
chr1	91297807	91298064	ENSMUST00000086861.12_cds_3_0_chr1_91297808_f	0	+
chr1	91351411	91352208	ENSMUST00000069620.10_cds_18_0_chr1_91351412_r	0	-
chr1	91355460	91355700	ENSMUST00000069620.10_cds_17_0_chr1_91355461_r	0	-
chr1	91372306	91372508	ENSMUST00000069620.10_cds_5_0_chr1_91372307_r	0	-
chr1	91376429	91376584	ENSMUST00000069620.10_cds_3_0_chr1_91376430_r	0	-
chr1	91378326	91378547	ENSMUST00000069620.10_cds_1_0_chr1_91378327_r	0	-
chr1	91453600	91453824	ENSMUST00000047242.9_cds_13_0_chr1_91453601_f	0	+
chr1	91471872	91472019	ENSMUST00000188081.7_cds_1_0_chr1_91471873_f	0	+
chr1	91474649	91474952	ENSMUST00000086843.11_cds_2_0_chr1_91474650_f	0	+
chr1	91909750	91909974	ENSMUST00000097644.9_cds_11_0_chr1_91909751_r	0	-
chr1	91940390	91940541	ENSMUST00000097644.9_cds_4_0_chr1_91940391_r	0	-
chr1	92535560	92536529	ENSMUST00000216553.2_cds_2_0_chr1_92535561_f	0	+
chr1	92781068	92781227	ENSMUST00000045970.8_cds_1_0_chr1_92781069_f	0	+
chr1	92782579	92782968	ENSMUST00000045970.8_cds_2_0_chr1_92782580_f	0	+
chr1	92809472	92809613	ENSMUST00000112998.2_cds_9_0_chr1_92809473_r	0	-
chr1	92865666	92865798	ENSMUST00000027488.11_cds_1_0_chr1_92865667_f	0	+
chr1	92871400	92871663	ENSMUST00000027488.11_cds_6_0_chr1_92871401_f	0	+
chr1	92872738	92873000	ENSMUST00000027488.11_cds_8_0_chr1_92872739_f	0	+
chr1	92950042	92950243	ENSMUST00000086819.12_cds_40_0_chr1_92950043_r	0	-
chr1	92966756	92966841	ENSMUST00000086819.12_cds_34_0_chr1_92966757_r	0	-
chr1	92979124	92979403	ENSMUST00000190723.7_cds_26_0_chr1_92979125_r	0	-
chr1	92983821	92984002	ENSMUST00000086819.12_cds_19_0_chr1_92983822_r	0	-
chr1	93080638	93080995	ENSMUST00000043718.12_cds_4_0_chr1_93080639_r	0	-
chr1	93117246	93117444	ENSMUST00000138595.3_cds_6_0_chr1_93117247_f	0	+
chr1	93120757	93120940	ENSMUST00000138595.3_cds_11_0_chr1_93120758_f	0	+
chr1	93129501	93129671	ENSMUST00000138595.3_cds_17_0_chr1_93129502_f	0	+
chr1	93143101	93143456	ENSMUST00000138595.3_cds_24_0_chr1_93143102_f	0	+
chr1	93151806	93151932	ENSMUST00000138595.3_cds_29_0_chr1_93151807_f	0	+
chr1	93187366	93187529	ENSMUST00000062202.14_cds_3_0_chr1_93187367_f	0	+
chr1	93210413	93210710	ENSMUST00000062202.14_cds_20_0_chr1_93210414_f	0	+
chr1	93217719	93217807	ENSMUST00000062202.14_cds_28_0_chr1_93217720_f	0	+
chr1	93262264	93262435	ENSMUST00000027493.4_cds_3_0_chr1_93262265_r	0	-
chr1	93329152	93329358	ENSMUST00000058682.11_cds_19_0_chr1_93329153_f	0	+
chr1	93365947	93366105	ENSMUST00000042498.14_cds_3_0_chr1_93365948_r	0	-
chr1	93456318	93456501	ENSMUST00000120301.8_cds_1_0_chr1_93456319_f	0	+
chr1	93507461	93507720	ENSMUST00000120301.8_cds_12_0_chr1_93507462_f	0	+
chr1	93546224	93546343	ENSMUST00000120301.8_cds_22_0_chr1_93546225_f	0	+
chr1	93950079	93950312	ENSMUST00000190212.7_cds_2_0_chr1_93950080_f	0	+
chr1	95555227	95555525	ENSMUST00000189556.2_cds_3_0_chr1_95555228_r	0	-
chr1	95581237	95581495	ENSMUST00000043336.11_cds_2_0_chr1_95581238_r	0	-
chr1	97674142	97674229	ENSMUST00000042509.13_cds_10_0_chr1_97674143_r	0	-
chr1	97712779	97712947	ENSMUST00000027571.13_cds_5_0_chr1_97712780_f	0	+
chr1	97872344	97872402	ENSMUST00000058762.15_cds_3_0_chr1_97872345_r	0	-
chr1	104912395	104912647	ENSMUST00000062528.9_cds_10_0_chr1_104912396_f	0	+
chr1	104921604	104922110	ENSMUST00000062528.9_cds_11_0_chr1_104921605_f	0	+
chr1	105211943	105212555	ENSMUST00000058688.7_cds_2_0_chr1_105211944_r	0	-
chr1	105620608	105620902	ENSMUST00000039173.13_cds_7_0_chr1_105620609_f	0	+
chr1	105754715	105755460	ENSMUST00000027559.9_cds_8_0_chr1_105754716_f	0	+
chr1	105957481	105958998	ENSMUST00000118196.8_cds_12_0_chr1_105957482_f	0	+
chr1	106303890	106304021	ENSMUST00000061047.7_cds_12_0_chr1_106303891_f	0	+
chr1	110036433	110036685	ENSMUST00000112701.8_cds_11_0_chr1_110036434_f	0	+
chr1	118459707	118459815	ENSMUST00000186349.7_cds_21_0_chr1_118459708_f	0	+
chr1	118528107	118528314	ENSMUST00000165223.8_cds_34_0_chr1_118528108_f	0	+
chr1	118580598	118580704	ENSMUST00000027629.10_cds_3_0_chr1_118580599_f	0	+
chr1	118763514	118765907	ENSMUST00000062483.15_cds_13_0_chr1_118763515_r	0	-
chr1	118767983	118768320	ENSMUST00000062483.15_cds_12_0_chr1_118767984_r	0	-
chr1	118769645	118769927	ENSMUST00000062483.15_cds_11_0_chr1_118769646_r	0	-
chr1	118773646	118773796	ENSMUST00000062483.15_cds_9_0_chr1_118773647_r	0	-
chr1	118783165	118783367	ENSMUST00000062483.15_cds_5_0_chr1_118783166_r	0	-
chr1	119345051	119345827	ENSMUST00000038765.6_cds_1_0_chr1_119345052_r	0	-
chr1	119403624	119403802	ENSMUST00000004565.15_cds_3_0_chr1_119403625_r	0	-
chr1	119526734	119526850	ENSMUST00000027632.14_cds_15_0_chr1_119526735_r	0	-
chr1	119570206	119570386	ENSMUST00000027632.14_cds_1_0_chr1_119570207_r	0	-
chr1	119853290	119853386	ENSMUST00000174370.8_cds_22_0_chr1_119853291_r	0	-
chr1	119855343	119855436	ENSMUST00000174370.8_cds_21_0_chr1_119855344_r	0	-
chr1	119971180	119971278	ENSMUST00000072886.11_cds_5_0_chr1_119971181_f	0	+
chr1	119984123	119984250	ENSMUST00000072886.11_cds_11_0_chr1_119984124_f	0	+
chr1	120169161	120169689	ENSMUST00000112639.8_cds_2_0_chr1_120169162_r	0	-
chr1	120171497	120171997	ENSMUST00000112639.8_cds_1_0_chr1_120171498_r	0	-
chr1	123360659	123360814	ENSMUST00000112603.4_cds_8_0_chr1_123360660_r	0	-
chr1	125343992	125344064	ENSMUST00000191004.7_cds_1_0_chr1_125343993_r	0	-
chr1	125343992	125344117	ENSMUST00000178474.8_cds_2_0_chr1_125343993_r	0	-
chr1	125952012	125955752	ENSMUST00000057846.15_cds_7_0_chr1_125952013_r	0	-
chr1	126309788	126309922	ENSMUST00000057846.15_cds_1_0_chr1_126309789_r	0	-
chr1	127325243	127325377	ENSMUST00000038361.11_cds_10_0_chr1_127325244_f	0	+
chr1	127407201	127407359	ENSMUST00000038361.11_cds_16_0_chr1_127407202_f	0	+
chr1	127719341	127719470	ENSMUST00000027587.15_cds_2_0_chr1_127719342_f	0	+
chr1	127727126	127727290	ENSMUST00000027587.15_cds_6_0_chr1_127727127_f	0	+
chr1	127729898	127731030	ENSMUST00000112570.2_cds_8_0_chr1_127729899_f	0	+
chr1	127729898	127731296	ENSMUST00000027587.15_cds_8_0_chr1_127729899_f	0	+
chr1	127744971	127745557	ENSMUST00000189398.8_cds_7_0_chr1_127744972_r	0	-
chr1	127744971	127745669	ENSMUST00000187653.8_cds_6_0_chr1_127744972_r	0	-
chr1	127749713	127752134	ENSMUST00000187653.8_cds_4_0_chr1_127749714_r	0	-
chr1	127758007	127758267	ENSMUST00000189398.8_cds_4_0_chr1_127758008_r	0	-
chr1	127778049	127778223	ENSMUST00000208183.3_cds_1_0_chr1_127778050_r	0	-
chr1	127865074	127865302	ENSMUST00000037649.6_cds_18_0_chr1_127865075_f	0	+
chr1	127887446	127887837	ENSMUST00000086614.12_cds_18_0_chr1_127887447_r	0	-
chr1	127964134	127964366	ENSMUST00000086614.12_cds_4_0_chr1_127964135_r	0	-
chr1	128112136	128112391	ENSMUST00000036288.11_cds_14_0_chr1_128112137_f	0	+
chr1	128151205	128151378	ENSMUST00000036288.11_cds_22_0_chr1_128151206_f	0	+
chr1	128194026	128194151	ENSMUST00000027592.6_cds_8_0_chr1_128194027_f	0	+
chr1	128221363	128221566	ENSMUST00000073490.7_cds_11_0_chr1_128221364_r	0	-
chr1	128221862	128222061	ENSMUST00000073490.7_cds_10_0_chr1_128221863_r	0	-
chr1	128222809	128223100	ENSMUST00000073490.7_cds_9_0_chr1_128222810_r	0	-
chr1	128231488	128232134	ENSMUST00000073490.7_cds_6_0_chr1_128231489_r	0	-
chr1	128235292	128236013	ENSMUST00000073490.7_cds_5_0_chr1_128235293_r	0	-
chr1	129523106	129523917	ENSMUST00000040311.14_cds_2_0_chr1_129523107_f	0	+
chr1	129523198	129523917	ENSMUST00000152305.3_cds_1_0_chr1_129523199_f	0	+
chr1	129843289	129843484	ENSMUST00000040311.14_cds_12_0_chr1_129843290_f	0	+
chr1	130583617	130583800	ENSMUST00000027657.14_cds_2_0_chr1_130583618_r	0	-
chr1	130646452	130647156	ENSMUST00000049813.6_cds_1_0_chr1_130646453_f	0	+
chr1	130739107	130739446	ENSMUST00000027670.4_cds_3_0_chr1_130739108_f	0	+
chr1	130740327	130741084	ENSMUST00000027670.4_cds_4_0_chr1_130740328_f	0	+
chr1	130863629	130863782	ENSMUST00000187916.7_cds_1_0_chr1_130863630_r	0	-
chr1	131083369	131083460	ENSMUST00000068791.11_cds_3_0_chr1_131083370_f	0	+
chr1	131088146	131088361	ENSMUST00000068791.11_cds_5_0_chr1_131088147_f	0	+
chr1	131098673	131098848	ENSMUST00000068805.14_cds_13_0_chr1_131098674_f	0	+
chr1	131186918	131187020	ENSMUST00000062108.10_cds_17_0_chr1_131186919_r	0	-
chr1	131220258	131220583	ENSMUST00000097588.9_cds_21_0_chr1_131220259_r	0	-
chr1	131238211	131238436	ENSMUST00000097588.9_cds_17_0_chr1_131238212_r	0	-
chr1	131683926	131684079	ENSMUST00000049027.10_cds_6_0_chr1_131683927_f	0	+
chr1	131691531	131691813	ENSMUST00000049027.10_cds_16_0_chr1_131691532_f	0	+
chr1	131858771	131858944	ENSMUST00000062264.8_cds_6_0_chr1_131858772_f	0	+
chr1	131906485	131906751	ENSMUST00000027695.8_cds_3_0_chr1_131906486_f	0	+
chr1	131968277	131968398	ENSMUST00000046658.10_cds_5_0_chr1_131968278_r	0	-
chr1	132049774	132049854	ENSMUST00000027697.12_cds_2_0_chr1_132049775_r	0	-
chr1	132255434	132255586	ENSMUST00000072177.14_cds_3_0_chr1_132255435_f	0	+
chr1	132308394	132308919	ENSMUST00000132435.2_cds_1_0_chr1_132308395_r	0	-
chr1	132361836	132362225	ENSMUST00000045110.14_cds_1_0_chr1_132361837_f	0	+
chr1	132425667	132425859	ENSMUST00000187505.7_cds_12_0_chr1_132425668_f	0	+
chr1	132443271	132443375	ENSMUST00000086521.11_cds_22_0_chr1_132443272_r	0	-
chr1	132446399	132446634	ENSMUST00000086521.11_cds_17_0_chr1_132446400_r	0	-
chr1	132515811	132516048	ENSMUST00000094569.11_cds_24_0_chr1_132515812_r	0	-
chr1	132533221	132533323	ENSMUST00000043189.14_cds_15_0_chr1_132533222_r	0	-
chr1	132559422	132559593	ENSMUST00000043189.14_cds_6_0_chr1_132559423_r	0	-
chr1	133007381	133007577	ENSMUST00000077730.7_cds_10_0_chr1_133007382_f	0	+
chr1	133013238	133013350	ENSMUST00000077730.7_cds_13_0_chr1_133013239_f	0	+
chr1	133018418	133018599	ENSMUST00000077730.7_cds_18_0_chr1_133018419_f	0	+
chr1	133030017	133030135	ENSMUST00000077730.7_cds_28_0_chr1_133030018_f	0	+
chr1	133064400	133064625	ENSMUST00000052529.4_cds_1_0_chr1_133064401_f	0	+
chr1	133222300	133222446	ENSMUST00000038295.15_cds_24_0_chr1_133222301_f	0	+
chr1	133254947	133255078	ENSMUST00000184603.8_cds_4_0_chr1_133254948_f	0	+
chr1	133284122	133284319	ENSMUST00000094556.3_cds_4_0_chr1_133284123_f	0	+
chr1	133311388	133311662	ENSMUST00000153799.8_cds_13_0_chr1_133311389_r	0	-
chr1	133312190	133312411	ENSMUST00000144386.8_cds_11_0_chr1_133312191_r	0	-
chr1	133584392	133587335	ENSMUST00000179598.4_cds_0_0_chr1_133584393_r	0	-
chr1	133659400	133659643	ENSMUST00000112264.2_cds_8_0_chr1_133659401_r	0	-
chr1	133659963	133660178	ENSMUST00000112264.2_cds_7_0_chr1_133659964_r	0	-
chr1	134072989	134073155	ENSMUST00000159963.8_cds_5_0_chr1_134072990_f	0	+
chr1	134125088	134125284	ENSMUST00000191577.2_cds_4_0_chr1_134125089_f	0	+
chr1	134125467	134125607	ENSMUST00000191577.2_cds_5_0_chr1_134125468_f	0	+
chr1	134218830	134218912	ENSMUST00000027730.6_cds_1_0_chr1_134218831_f	0	+
chr1	134240273	134240474	ENSMUST00000168515.8_cds_19_0_chr1_134240274_r	0	-
chr1	134245545	134245786	ENSMUST00000168515.8_cds_13_0_chr1_134245546_r	0	-
chr1	134246952	134247161	ENSMUST00000168515.8_cds_12_0_chr1_134246953_r	0	-
chr1	134282398	134282579	ENSMUST00000049470.11_cds_4_0_chr1_134282399_r	0	-
chr1	134315612	134315743	ENSMUST00000162187.2_cds_1_0_chr1_134315613_f	0	+
chr1	134350752	134350893	ENSMUST00000027727.15_cds_1_0_chr1_134350753_f	0	+
chr1	134395388	134395606	ENSMUST00000027725.11_cds_3_0_chr1_134395389_f	0	+
chr1	134521066	134521201	ENSMUST00000047714.14_cds_4_0_chr1_134521067_f	0	+
chr1	134526797	134526956	ENSMUST00000047714.14_cds_7_0_chr1_134526798_f	0	+
chr1	134533450	134533613	ENSMUST00000047714.14_cds_11_0_chr1_134533451_f	0	+
chr1	134545429	134545785	ENSMUST00000047714.14_cds_18_0_chr1_134545430_f	0	+
chr1	134705052	134705197	ENSMUST00000045665.13_cds_19_0_chr1_134705053_r	0	-
chr1	134800544	134800670	ENSMUST00000045665.13_cds_11_0_chr1_134800545_r	0	-
chr1	134830115	134830246	ENSMUST00000045665.13_cds_1_0_chr1_134830116_r	0	-
chr1	135069680	135069794	ENSMUST00000049449.11_cds_8_0_chr1_135069681_f	0	+
chr1	135184208	135184328	ENSMUST00000003135.14_cds_4_0_chr1_135184209_r	0	-
chr1	135317050	135317326	ENSMUST00000041023.14_cds_17_0_chr1_135317051_r	0	-
chr1	135371371	135371569	ENSMUST00000067414.13_cds_28_0_chr1_135371372_r	0	-
chr1	135377632	135377829	ENSMUST00000067414.13_cds_26_0_chr1_135377633_r	0	-
chr1	135382171	135382340	ENSMUST00000067414.13_cds_19_0_chr1_135382172_r	0	-
chr1	135460086	135460452	ENSMUST00000067414.13_cds_2_0_chr1_135460087_r	0	-
chr1	135817429	135817824	ENSMUST00000027667.13_cds_2_0_chr1_135817430_r	0	-
chr1	135884435	135884631	ENSMUST00000124134.3_cds_18_0_chr1_135884436_r	0	-
chr1	135887438	135887741	ENSMUST00000124134.3_cds_16_0_chr1_135887439_r	0	-
chr1	135890806	135890980	ENSMUST00000124134.3_cds_14_0_chr1_135890807_r	0	-
chr1	135891495	135891795	ENSMUST00000124134.3_cds_13_0_chr1_135891496_r	0	-
chr1	135892400	135892700	ENSMUST00000124134.3_cds_12_0_chr1_135892401_r	0	-
chr1	135894413	135898898	ENSMUST00000166193.9_cds_14_0_chr1_135894414_r	0	-
chr1	136011952	136012178	ENSMUST00000112068.10_cds_10_0_chr1_136011953_f	0	+
chr1	136023507	136023615	ENSMUST00000112068.10_cds_21_0_chr1_136023508_f	0	+
chr1	136075944	136076115	ENSMUST00000075164.11_cds_5_0_chr1_136075945_f	0	+
chr1	136081841	136082033	ENSMUST00000075164.11_cds_13_0_chr1_136081842_f	0	+
chr1	136086981	136087214	ENSMUST00000075164.11_cds_17_0_chr1_136086982_f	0	+
chr1	136092755	136092869	ENSMUST00000075164.11_cds_26_0_chr1_136092756_f	0	+
chr1	136143493	136144178	ENSMUST00000120339.8_cds_8_0_chr1_136143494_r	0	-
chr1	136153073	136153296	ENSMUST00000120339.8_cds_4_0_chr1_136153074_r	0	-
chr1	136221017	136221159	ENSMUST00000192001.6_cds_4_0_chr1_136221018_r	0	-
chr1	136344330	136345134	ENSMUST00000027655.8_cds_1_0_chr1_136344331_f	0	+
chr1	136410125	136410242	ENSMUST00000189413.7_cds_7_0_chr1_136410126_f	0	+
chr1	136454983	136455354	ENSMUST00000189413.7_cds_28_0_chr1_136454984_f	0	+
chr1	138215524	138215698	ENSMUST00000027643.6_cds_2_0_chr1_138215525_f	0	+
chr1	138766080	138766436	ENSMUST00000019374.14_cds_2_0_chr1_138766081_r	0	-
chr1	139097493	139098036	ENSMUST00000094505.6_cds_20_0_chr1_139097494_f	0	+
chr1	139264767	139265346	ENSMUST00000059825.12_cds_1_0_chr1_139264768_r	0	-
chr1	139374612	139375268	ENSMUST00000039867.10_cds_10_0_chr1_139374613_f	0	+
chr1	139390793	139391039	ENSMUST00000053364.12_cds_5_0_chr1_139390794_f	0	+
chr1	139405083	139408878	ENSMUST00000053364.12_cds_17_0_chr1_139405084_f	0	+
chr1	139431498	139431699	ENSMUST00000027615.7_cds_1_0_chr1_139431499_f	0	+
chr1	140411862	140411971	ENSMUST00000119786.8_cds_13_0_chr1_140411863_f	0	+
chr1	140511756	140512057	ENSMUST00000119786.8_cds_24_0_chr1_140511757_f	0	+
chr1	143521865	143523134	ENSMUST00000038252.4_cds_1_0_chr1_143521866_f	0	+
chr1	143553376	143553593	ENSMUST00000018337.9_cds_6_0_chr1_143553377_r	0	-
chr1	143635680	143635827	ENSMUST00000159879.2_cds_7_0_chr1_143635681_r	0	-
chr1	143642327	143642548	ENSMUST00000159879.2_cds_2_0_chr1_143642328_r	0	-
chr1	143646163	143646743	ENSMUST00000159879.2_cds_1_0_chr1_143646164_r	0	-
chr1	146390455	146390691	ENSMUST00000074622.11_cds_1_0_chr1_146390456_f	0	+
chr1	146577393	146577584	ENSMUST00000074622.11_cds_3_0_chr1_146577394_f	0	+
chr1	150247779	150247950	ENSMUST00000006167.13_cds_10_0_chr1_150247780_r	0	-
chr1	150291819	150291982	ENSMUST00000119161.9_cds_17_0_chr1_150291820_f	0	+
chr1	150312468	150312617	ENSMUST00000119161.9_cds_37_0_chr1_150312469_f	0	+
chr1	150326999	150327200	ENSMUST00000161611.8_cds_10_0_chr1_150327000_r	0	-
chr1	150449226	150449346	ENSMUST00000074783.12_cds_104_0_chr1_150449227_r	0	-
chr1	150479541	150479712	ENSMUST00000074783.12_cds_88_0_chr1_150479542_r	0	-
chr1	150490860	150491051	ENSMUST00000074783.12_cds_81_0_chr1_150490861_r	0	-
chr1	150545123	150545318	ENSMUST00000074783.12_cds_53_0_chr1_150545124_r	0	-
chr1	150619337	150619607	ENSMUST00000074783.12_cds_23_0_chr1_150619338_r	0	-
chr1	150674472	150674748	ENSMUST00000074783.12_cds_10_0_chr1_150674473_r	0	-
chr1	151286521	151287209	ENSMUST00000064771.12_cds_5_0_chr1_151286522_r	0	-
chr1	151316556	151316686	ENSMUST00000065625.12_cds_4_0_chr1_151316557_f	0	+
chr1	151348822	151349095	ENSMUST00000076110.11_cds_4_0_chr1_151348823_r	0	-
chr1	151646582	151646683	ENSMUST00000059498.12_cds_2_0_chr1_151646583_f	0	+
chr1	151687269	151687455	ENSMUST00000059498.12_cds_18_0_chr1_151687270_f	0	+
chr1	152375655	152375762	ENSMUST00000044311.9_cds_7_0_chr1_152375656_f	0	+
chr1	152384262	152384539	ENSMUST00000044311.9_cds_11_0_chr1_152384263_f	0	+
chr1	152404023	152404210	ENSMUST00000027760.14_cds_14_0_chr1_152404024_r	0	-
chr1	152430046	152430171	ENSMUST00000027760.14_cds_5_0_chr1_152430047_r	0	-
chr1	152720963	152721346	ENSMUST00000043560.15_cds_15_0_chr1_152720964_r	0	-
chr1	152724346	152724767	ENSMUST00000073441.13_cds_13_0_chr1_152724347_r	0	-
chr1	153004702	153004902	ENSMUST00000185356.7_cds_19_0_chr1_153004703_r	0	-
chr1	153009344	153009494	ENSMUST00000185356.7_cds_15_0_chr1_153009345_r	0	-
chr1	153012936	153013099	ENSMUST00000185356.7_cds_12_0_chr1_153012937_r	0	-
chr1	153015471	153015617	ENSMUST00000185356.7_cds_11_0_chr1_153015472_r	0	-
chr1	153041864	153042053	ENSMUST00000185356.7_cds_1_0_chr1_153041865_r	0	-
chr1	153110193	153110399	ENSMUST00000027752.15_cds_18_0_chr1_153110194_r	0	-
chr1	153117622	153117765	ENSMUST00000027752.15_cds_15_0_chr1_153117623_r	0	-
chr1	153118374	153118528	ENSMUST00000027752.15_cds_14_0_chr1_153118375_r	0	-
chr1	153118976	153119222	ENSMUST00000027752.15_cds_13_0_chr1_153118977_r	0	-
chr1	153133821	153133952	ENSMUST00000027752.15_cds_2_0_chr1_153133822_r	0	-
chr1	153311663	153311882	ENSMUST00000042373.12_cds_4_0_chr1_153311664_f	0	+
chr1	153333276	153333477	ENSMUST00000186380.7_cds_26_0_chr1_153333277_r	0	-
chr1	153335303	153335465	ENSMUST00000186380.7_cds_22_0_chr1_153335304_r	0	-
chr1	153342777	153342934	ENSMUST00000186380.7_cds_14_0_chr1_153342778_r	0	-
chr1	153356877	153356995	ENSMUST00000186380.7_cds_3_0_chr1_153356878_r	0	-
chr1	153619379	153619601	ENSMUST00000027748.8_cds_4_0_chr1_153619380_f	0	+
chr1	154347805	154348459	ENSMUST00000187541.7_cds_19_0_chr1_154347806_r	0	-
chr1	154674993	154675430	ENSMUST00000238369.2_cds_1_0_chr1_154674994_r	0	-
chr1	155089265	155089459	ENSMUST00000035914.5_cds_6_0_chr1_155089266_r	0	-
chr1	155094005	155094133	ENSMUST00000035914.5_cds_4_0_chr1_155094006_r	0	-
chr1	155117170	155118072	ENSMUST00000186156.7_cds_1_0_chr1_155117171_r	0	-
chr1	155562694	155562849	ENSMUST00000035560.9_cds_7_0_chr1_155562695_f	0	+
chr1	155585858	155586061	ENSMUST00000027740.14_cds_2_0_chr1_155585859_r	0	-
chr1	155658270	155658418	ENSMUST00000035325.15_cds_9_0_chr1_155658271_r	0	-
chr1	155733768	155733891	ENSMUST00000138762.8_cds_36_0_chr1_155733769_r	0	-
chr1	155736181	155736586	ENSMUST00000138762.8_cds_34_0_chr1_155736182_r	0	-
chr1	155747654	155747815	ENSMUST00000129865.9_cds_5_0_chr1_155747655_r	0	-
chr1	155751067	155751212	ENSMUST00000129865.9_cds_4_0_chr1_155751068_r	0	-
chr1	155777185	155777370	ENSMUST00000138762.8_cds_23_0_chr1_155777186_r	0	-
chr1	155798059	155798246	ENSMUST00000138762.8_cds_14_0_chr1_155798060_r	0	-
chr1	155803858	155804919	ENSMUST00000138762.8_cds_11_0_chr1_155803859_r	0	-
chr1	155808534	155809196	ENSMUST00000138762.8_cds_9_0_chr1_155808535_r	0	-
chr1	155954642	155955056	ENSMUST00000015628.4_cds_4_0_chr1_155954643_r	0	-
chr1	156090975	156091158	ENSMUST00000121146.10_cds_14_0_chr1_156090976_r	0	-
chr1	156111834	156112055	ENSMUST00000121146.10_cds_8_0_chr1_156111835_r	0	-
chr1	156144381	156144454	ENSMUST00000027896.10_cds_2_0_chr1_156144382_f	0	+
chr1	156220218	156220449	ENSMUST00000180173.2_cds_3_0_chr1_156220219_r	0	-
chr1	156656541	156656698	ENSMUST00000027886.14_cds_11_0_chr1_156656542_r	0	-
chr1	156712102	156712195	ENSMUST00000027886.14_cds_6_0_chr1_156712103_r	0	-
chr1	156729355	156729460	ENSMUST00000027886.14_cds_2_0_chr1_156729356_r	0	-
chr1	156975199	156975402	ENSMUST00000078308.13_cds_15_0_chr1_156975200_r	0	-
chr1	156984475	156985337	ENSMUST00000078308.13_cds_13_0_chr1_156984476_r	0	-
chr1	157114300	157114424	ENSMUST00000078308.13_cds_2_0_chr1_157114301_r	0	-
chr1	157126706	157126834	ENSMUST00000078308.13_cds_1_0_chr1_157126707_r	0	-
chr1	157299757	157299986	ENSMUST00000046743.11_cds_8_0_chr1_157299758_f	0	+
chr1	157388252	157388546	ENSMUST00000027881.15_cds_19_0_chr1_157388253_f	0	+
chr1	158076858	158077081	ENSMUST00000004133.11_cds_6_0_chr1_158076859_r	0	-
chr1	158122995	158123264	ENSMUST00000004133.11_cds_1_0_chr1_158122996_r	0	-
chr1	158329617	158330011	ENSMUST00000046110.16_cds_2_0_chr1_158329618_f	0	+
chr1	158338524	158338716	ENSMUST00000046110.16_cds_6_0_chr1_158338525_f	0	+
chr1	158698971	158699117	ENSMUST00000159861.9_cds_2_0_chr1_158698972_r	0	-
chr1	158763515	158764587	ENSMUST00000159861.9_cds_1_0_chr1_158763516_r	0	-
chr1	159679526	159680003	ENSMUST00000192069.6_cds_3_0_chr1_159679527_f	0	+
chr1	159685746	159686010	ENSMUST00000192069.6_cds_4_0_chr1_159685747_f	0	+
chr1	159958253	159958517	ENSMUST00000039178.12_cds_6_0_chr1_159958254_r	0	-
chr1	159973581	159973956	ENSMUST00000039178.12_cds_2_0_chr1_159973582_r	0	-
chr1	160051785	160051938	ENSMUST00000028052.12_cds_8_0_chr1_160051786_r	0	-
chr1	160568321	160568459	ENSMUST00000028049.13_cds_1_0_chr1_160568322_r	0	-
chr1	160778410	160778692	ENSMUST00000035911.5_cds_8_0_chr1_160778411_f	0	+
chr1	160869285	160869500	ENSMUST00000035430.4_cds_16_0_chr1_160869286_r	0	-
chr1	160910477	160911044	ENSMUST00000111618.8_cds_4_0_chr1_160910478_f	0	+
chr1	160936791	160937365	ENSMUST00000111611.8_cds_2_0_chr1_160936792_r	0	-
chr1	161071765	161071912	ENSMUST00000051925.5_cds_3_0_chr1_161071766_r	0	-
chr1	161686918	161687073	ENSMUST00000048377.11_cds_3_0_chr1_161686919_r	0	-
chr1	161838436	161838673	ENSMUST00000070330.14_cds_18_0_chr1_161838437_r	0	-
chr1	161839269	161839496	ENSMUST00000070330.14_cds_17_0_chr1_161839270_r	0	-
chr1	161911601	161911713	ENSMUST00000070330.14_cds_15_0_chr1_161911602_r	0	-
chr1	162373336	162374096	ENSMUST00000028017.16_cds_1_0_chr1_162373337_r	0	-
chr1	162511623	162511825	ENSMUST00000028016.16_cds_24_0_chr1_162511624_r	0	-
chr1	162525001	162525842	ENSMUST00000028016.16_cds_18_0_chr1_162525002_r	0	-
chr1	162632722	162632865	ENSMUST00000111525.8_cds_5_0_chr1_162632723_r	0	-
chr1	162677630	162677793	ENSMUST00000046049.14_cds_3_0_chr1_162677631_r	0	-
chr1	163213821	163214266	ENSMUST00000045138.6_cds_4_0_chr1_163213822_r	0	-
chr1	163531571	163531821	ENSMUST00000159679.8_cds_2_0_chr1_163531572_r	0	-
chr1	163690279	163690405	ENSMUST00000027877.7_cds_14_0_chr1_163690280_f	0	+
chr1	163763986	163764100	ENSMUST00000027876.11_cds_3_0_chr1_163763987_f	0	+
chr1	163778136	163778295	ENSMUST00000027876.11_cds_11_0_chr1_163778137_f	0	+
chr1	163779505	163780185	ENSMUST00000027876.11_cds_12_0_chr1_163779506_f	0	+
chr1	163793976	163794028	ENSMUST00000045876.8_cds_14_0_chr1_163793977_r	0	-
chr1	163953795	163954182	ENSMUST00000162746.2_cds_2_0_chr1_163953796_f	0	+
chr1	163970242	163970452	ENSMUST00000162746.2_cds_10_0_chr1_163970243_f	0	+
chr1	164039316	164039461	ENSMUST00000086040.6_cds_21_0_chr1_164039317_f	0	+
chr1	164041943	164042095	ENSMUST00000086040.6_cds_22_0_chr1_164041944_f	0	+
chr1	164084315	164084804	ENSMUST00000159230.8_cds_1_0_chr1_164084316_f	0	+
chr1	164084315	164084918	ENSMUST00000044021.12_cds_1_0_chr1_164084316_f	0	+
chr1	164088360	164088586	ENSMUST00000044021.12_cds_2_0_chr1_164088361_f	0	+
chr1	164160180	164160347	ENSMUST00000191947.6_cds_3_0_chr1_164160181_f	0	+
chr1	164172787	164172995	ENSMUST00000191947.6_cds_6_0_chr1_164172788_f	0	+
chr1	165133746	165134161	ENSMUST00000178700.8_cds_1_0_chr1_165133747_f	0	+
chr1	165137837	165138562	ENSMUST00000111450.3_cds_2_0_chr1_165137838_f	0	+
chr1	165201630	165201804	ENSMUST00000194869.6_cds_1_0_chr1_165201631_r	0	-
chr1	165337823	165338029	ENSMUST00000027852.15_cds_5_0_chr1_165337824_f	0	+
chr1	165345780	165345972	ENSMUST00000027852.15_cds_8_0_chr1_165345781_f	0	+
chr1	165379455	165379746	ENSMUST00000027852.15_cds_20_0_chr1_165379456_f	0	+
chr1	165384317	165384549	ENSMUST00000027852.15_cds_22_0_chr1_165384318_f	0	+
chr1	165386695	165386871	ENSMUST00000027852.15_cds_24_0_chr1_165386696_f	0	+
chr1	165389246	165389400	ENSMUST00000027852.15_cds_25_0_chr1_165389247_f	0	+
chr1	165719378	165719484	ENSMUST00000027850.15_cds_11_0_chr1_165719379_r	0	-
chr1	165937620	165937852	ENSMUST00000085992.4_cds_3_0_chr1_165937621_r	0	-
chr1	166123320	166123497	ENSMUST00000111416.7_cds_5_0_chr1_166123321_f	0	+
chr1	166226268	166227734	ENSMUST00000128861.3_cds_5_0_chr1_166226269_r	0	-
chr1	166906105	166906628	ENSMUST00000126198.3_cds_1_0_chr1_166906106_f	0	+
chr1	167180088	167180234	ENSMUST00000028004.11_cds_1_0_chr1_167180089_f	0	+
chr1	167618905	167619138	ENSMUST00000028003.9_cds_2_0_chr1_167618906_f	0	+
chr1	168030915	168031106	ENSMUST00000064438.11_cds_3_0_chr1_168030916_r	0	-
chr1	168036919	168037164	ENSMUST00000064438.11_cds_2_0_chr1_168036920_r	0	-
chr1	169791959	169792074	ENSMUST00000027989.13_cds_3_0_chr1_169791960_r	0	-
chr1	169811940	169812175	ENSMUST00000194690.6_cds_15_0_chr1_169811941_r	0	-
chr1	169815977	169816201	ENSMUST00000194690.6_cds_12_0_chr1_169815978_r	0	-
chr1	169825499	169825743	ENSMUST00000194690.6_cds_8_0_chr1_169825500_r	0	-
chr1	169834330	169834433	ENSMUST00000192312.6_cds_3_0_chr1_169834331_r	0	-
chr1	169976839	169977028	ENSMUST00000111350.10_cds_7_0_chr1_169976840_r	0	-
chr1	169978511	169978705	ENSMUST00000111350.10_cds_5_0_chr1_169978512_r	0	-
chr1	169994194	169994474	ENSMUST00000111350.10_cds_1_0_chr1_169994195_r	0	-
chr1	170146040	170146459	ENSMUST00000160456.8_cds_9_0_chr1_170146041_r	0	-
chr1	170147990	170148156	ENSMUST00000160456.8_cds_8_0_chr1_170147991_r	0	-
chr1	170496319	170496832	ENSMUST00000046792.9_cds_5_0_chr1_170496320_f	0	+
chr1	170642991	170643083	ENSMUST00000027974.7_cds_8_0_chr1_170642992_r	0	-
chr1	170662388	170662609	ENSMUST00000027974.7_cds_6_0_chr1_170662389_r	0	-
chr1	170682681	170682758	ENSMUST00000027974.7_cds_1_0_chr1_170682682_r	0	-
chr1	170707228	170707415	ENSMUST00000027970.14_cds_4_0_chr1_170707229_r	0	-
chr1	170736200	170736467	ENSMUST00000094337.2_cds_3_0_chr1_170736201_r	0	-
chr1	171083716	171084003	ENSMUST00000111314.2_cds_3_0_chr1_171083717_f	0	+
chr1	171086320	171086747	ENSMUST00000111314.2_cds_7_0_chr1_171086321_f	0	+
chr1	171110927	171111014	ENSMUST00000065941.12_cds_8_0_chr1_171110928_r	0	-
chr1	171212665	171212819	ENSMUST00000006578.10_cds_5_0_chr1_171212666_f	0	+
chr1	171214148	171214373	ENSMUST00000006578.10_cds_8_0_chr1_171214149_f	0	+
chr1	171232377	171232746	ENSMUST00000056449.9_cds_9_0_chr1_171232378_f	0	+
chr1	171420990	171421062	ENSMUST00000004827.14_cds_7_0_chr1_171420991_r	0	-
chr1	171427214	171427484	ENSMUST00000004827.14_cds_3_0_chr1_171427215_r	0	-
chr1	171428549	171428888	ENSMUST00000004827.14_cds_2_0_chr1_171428550_r	0	-
chr1	171764035	171764299	ENSMUST00000171330.7_cds_2_0_chr1_171764036_f	0	+
chr1	171835477	171835613	ENSMUST00000027837.13_cds_5_0_chr1_171835478_r	0	-
chr1	171881462	171881864	ENSMUST00000059794.4_cds_1_0_chr1_171881463_r	0	-
chr1	171947443	171947605	ENSMUST00000027833.12_cds_30_0_chr1_171947444_f	0	+
chr1	171956721	171956887	ENSMUST00000075895.9_cds_2_0_chr1_171956722_f	0	+
chr1	171999895	172000548	ENSMUST00000074144.11_cds_2_0_chr1_171999896_f	0	+
chr1	172074198	172074467	ENSMUST00000111243.2_cds_7_0_chr1_172074199_r	0	-
chr1	172324452	172325313	ENSMUST00000052629.13_cds_18_0_chr1_172324453_f	0	+
chr1	172362777	172362907	ENSMUST00000085894.12_cds_6_0_chr1_172362778_f	0	+
chr1	172368751	172368945	ENSMUST00000085894.12_cds_9_0_chr1_172368752_f	0	+
chr1	173097743	173098676	ENSMUST00000213420.2_cds_2_0_chr1_173097744_f	0	+
chr1	173289472	173289886	ENSMUST00000147604.8_cds_9_0_chr1_173289473_f	0	+
chr1	173877940	173878879	ENSMUST00000213211.2_cds_1_0_chr1_173877941_f	0	+
chr1	173896865	173897819	ENSMUST00000213425.2_cds_1_0_chr1_173896866_f	0	+
chr1	173916607	173917546	ENSMUST00000216346.3_cds_1_0_chr1_173916608_f	0	+
chr1	173927025	173927973	ENSMUST00000213832.2_cds_1_0_chr1_173927026_f	0	+
chr1	173944656	173945580	ENSMUST00000214446.2_cds_1_0_chr1_173944657_r	0	-
chr1	173986340	173987306	ENSMUST00000213748.2_cds_1_0_chr1_173986341_f	0	+
chr1	174050144	174050265	ENSMUST00000027817.8_cds_36_0_chr1_174050145_f	0	+
chr1	174065350	174065560	ENSMUST00000027817.8_cds_42_0_chr1_174065351_f	0	+
chr1	174077549	174078491	ENSMUST00000214725.2_cds_1_0_chr1_174077550_r	0	-
chr1	174257995	174258949	ENSMUST00000192358.3_cds_1_0_chr1_174257996_f	0	+
chr1	174276190	174277168	ENSMUST00000194229.3_cds_1_0_chr1_174276191_f	0	+
chr1	174664340	174664847	ENSMUST00000055294.4_cds_1_0_chr1_174664341_r	0	-
chr1	175474678	175474766	ENSMUST00000040250.15_cds_5_0_chr1_175474679_f	0	+
chr1	175620526	175620663	ENSMUST00000194087.6_cds_18_0_chr1_175620527_f	0	+
chr1	177599637	177599792	ENSMUST00000016105.9_cds_8_0_chr1_177599638_r	0	-
chr1	177699397	177699878	ENSMUST00000194528.3_cds_9_0_chr1_177699398_f	0	+
chr1	178357953	178358355	ENSMUST00000161017.8_cds_1_0_chr1_178357954_f	0	+
chr1	178506390	178506924	ENSMUST00000161017.8_cds_2_0_chr1_178506391_f	0	+
chr1	178701536	178701720	ENSMUST00000160789.2_cds_5_0_chr1_178701537_f	0	+
chr1	178742326	178745741	ENSMUST00000160789.2_cds_8_0_chr1_178742327_f	0	+
chr1	178871301	178871476	ENSMUST00000128302.8_cds_9_0_chr1_178871302_r	0	-
chr1	179437350	179438231	ENSMUST00000040706.9_cds_8_0_chr1_179437351_f	0	+
chr1	179450331	179450467	ENSMUST00000040706.9_cds_9_0_chr1_179450332_f	0	+
chr1	179452563	179452769	ENSMUST00000040706.9_cds_10_0_chr1_179452564_f	0	+
chr1	179535961	179536106	ENSMUST00000131716.4_cds_13_0_chr1_179535962_r	0	-
chr1	180062553	180062774	ENSMUST00000010753.14_cds_5_0_chr1_180062554_r	0	-
chr1	180068295	180068510	ENSMUST00000010753.14_cds_2_0_chr1_180068296_r	0	-
chr1	180241351	180241565	ENSMUST00000070181.7_cds_3_0_chr1_180241352_f	0	+
chr1	180270108	180270288	ENSMUST00000136521.2_cds_1_0_chr1_180270109_r	0	-
chr1	180401216	180401382	ENSMUST00000027777.12_cds_1_0_chr1_180401217_f	0	+
chr1	180564256	180564415	ENSMUST00000027780.6_cds_3_0_chr1_180564257_f	0	+
chr1	180687465	180687635	ENSMUST00000038091.8_cds_3_0_chr1_180687466_f	0	+
chr1	180689922	180690406	ENSMUST00000038091.8_cds_5_0_chr1_180689923_f	0	+
chr1	180796309	180796472	ENSMUST00000027800.15_cds_17_0_chr1_180796310_f	0	+
chr1	181015170	181015311	ENSMUST00000162963.8_cds_7_0_chr1_181015171_r	0	-
chr1	181277534	181277647	ENSMUST00000027795.14_cds_3_0_chr1_181277535_f	0	+
chr1	181455432	181455802	ENSMUST00000208001.2_cds_17_0_chr1_181455433_f	0	+
chr1	181596979	181597401	ENSMUST00000208001.2_cds_67_0_chr1_181596980_f	0	+
chr1	181649000	181649192	ENSMUST00000194415.2_cds_2_0_chr1_181649001_r	0	-
chr1	181749222	181749525	ENSMUST00000192967.2_cds_1_0_chr1_181749223_r	0	-
chr1	181749222	181750065	ENSMUST00000078719.13_cds_6_0_chr1_181749223_r	0	-
chr1	181984742	181985663	ENSMUST00000227586.2_cds_2_0_chr1_181984743_r	0	-
chr1	182144455	182144850	ENSMUST00000051431.10_cds_4_0_chr1_182144456_r	0	-
chr1	182269186	182269368	ENSMUST00000117245.2_cds_6_0_chr1_182269187_f	0	+
chr1	182271889	182271997	ENSMUST00000117245.2_cds_9_0_chr1_182271890_f	0	+
chr1	182273838	182274301	ENSMUST00000117245.2_cds_11_0_chr1_182273839_f	0	+
chr1	182320316	182320435	ENSMUST00000068505.10_cds_2_0_chr1_182320317_r	0	-
chr1	182719447	182719830	ENSMUST00000085724.5_cds_6_0_chr1_182719448_f	0	+
chr1	182881480	182881604	ENSMUST00000003035.12_cds_5_0_chr1_182881481_r	0	-
chr1	183113679	183113781	ENSMUST00000194543.4_cds_18_0_chr1_183113680_r	0	-
chr1	183137604	183140359	ENSMUST00000194543.4_cds_3_0_chr1_183137605_r	0	-
chr1	183207397	183207729	ENSMUST00000065900.10_cds_3_0_chr1_183207398_f	0	+
chr1	183806454	183806720	ENSMUST00000048655.8_cds_3_0_chr1_183806455_f	0	+
chr1	184536124	184536287	ENSMUST00000048462.13_cds_2_0_chr1_184536125_r	0	-
chr1	184630720	184631075	ENSMUST00000027929.10_cds_17_0_chr1_184630721_r	0	-
chr1	184637599	184637851	ENSMUST00000027929.10_cds_15_0_chr1_184637600_r	0	-
chr1	184644192	184644386	ENSMUST00000027929.10_cds_12_0_chr1_184644193_r	0	-
chr1	184644678	184644832	ENSMUST00000027929.10_cds_11_0_chr1_184644679_r	0	-
chr1	184676993	184677197	ENSMUST00000027929.10_cds_1_0_chr1_184676994_r	0	-
chr1	184994875	184995036	ENSMUST00000069652.8_cds_22_0_chr1_184994876_f	0	+
chr1	185019245	185019388	ENSMUST00000027921.11_cds_22_0_chr1_185019246_r	0	-
chr1	185021549	185021740	ENSMUST00000027921.11_cds_20_0_chr1_185021550_r	0	-
chr1	185084378	185084576	ENSMUST00000027916.13_cds_6_0_chr1_185084379_f	0	+
chr1	185103085	185103242	ENSMUST00000046514.13_cds_3_0_chr1_185103086_f	0	+
chr1	186468312	186468511	ENSMUST00000001339.6_cds_3_0_chr1_186468313_r	0	-
chr1	187943091	187943336	ENSMUST00000027906.13_cds_6_0_chr1_187943092_f	0	+
chr1	188147874	188148058	ENSMUST00000060479.14_cds_12_0_chr1_188147875_f	0	+
chr1	188255524	188255655	ENSMUST00000060479.14_cds_20_0_chr1_188255525_f	0	+
chr1	188265335	188265437	ENSMUST00000060479.14_cds_22_0_chr1_188265336_f	0	+
chr1	188282031	188282235	ENSMUST00000060479.14_cds_26_0_chr1_188282032_f	0	+
chr1	188410446	188410626	ENSMUST00000060479.14_cds_36_0_chr1_188410447_f	0	+
chr1	188529924	188530146	ENSMUST00000060479.14_cds_48_0_chr1_188529925_f	0	+
chr1	188546383	188546588	ENSMUST00000060479.14_cds_50_0_chr1_188546384_f	0	+
chr1	188642909	188644426	ENSMUST00000060479.14_cds_61_0_chr1_188642910_f	0	+
chr1	188676798	188677005	ENSMUST00000060479.14_cds_63_0_chr1_188676799_f	0	+
chr1	188679109	188679348	ENSMUST00000060479.14_cds_64_0_chr1_188679110_f	0	+
chr1	188715206	188715323	ENSMUST00000085678.8_cds_11_0_chr1_188715207_r	0	-
chr1	188719712	188719828	ENSMUST00000085678.8_cds_9_0_chr1_188719713_r	0	-
chr1	188724759	188724950	ENSMUST00000085678.8_cds_8_0_chr1_188724760_r	0	-
chr1	188727938	188728029	ENSMUST00000085678.8_cds_7_0_chr1_188727939_r	0	-
chr1	189384457	189387289	ENSMUST00000171929.8_cds_12_0_chr1_189384458_r	0	-
chr1	189394193	189394329	ENSMUST00000165962.2_cds_10_0_chr1_189394194_r	0	-
chr1	189582220	189582684	ENSMUST00000027898.7_cds_11_0_chr1_189582221_f	0	+
chr1	189582220	189583704	ENSMUST00000097442.9_cds_12_0_chr1_189582221_f	0	+
chr1	189588830	189589049	ENSMUST00000027898.7_cds_13_0_chr1_189588831_f	0	+
chr1	189595400	189595635	ENSMUST00000027898.7_cds_15_0_chr1_189595401_f	0	+
chr1	189892718	189894443	ENSMUST00000010319.14_cds_1_0_chr1_189892719_r	0	-
chr1	190576683	190576799	ENSMUST00000061611.15_cds_6_0_chr1_190576684_r	0	-
chr1	190620845	190620961	ENSMUST00000061611.15_cds_3_0_chr1_190620846_r	0	-
chr1	190692294	190692676	ENSMUST00000047409.9_cds_5_0_chr1_190692295_r	0	-
chr1	190747554	190747695	ENSMUST00000085635.6_cds_2_0_chr1_190747555_r	0	-
chr1	191081885	191082047	ENSMUST00000027940.6_cds_7_0_chr1_191081886_f	0	+
chr1	191085173	191085306	ENSMUST00000067976.9_cds_12_0_chr1_191085174_r	0	-
chr1	191302690	191302816	ENSMUST00000027933.11_cds_1_0_chr1_191302691_r	0	-
chr1	191328284	191328484	ENSMUST00000045450.7_cds_5_0_chr1_191328285_f	0	+
chr1	191339931	191340171	ENSMUST00000045450.7_cds_10_0_chr1_191339932_f	0	+
chr1	191353276	191353576	ENSMUST00000045450.7_cds_19_0_chr1_191353277_f	0	+
chr1	191715226	191715452	ENSMUST00000175680.3_cds_1_0_chr1_191715227_f	0	+
chr1	191715226	191715522	ENSMUST00000180463.3_cds_1_0_chr1_191715227_f	0	+
chr1	191731758	191731927	ENSMUST00000195815.3_cds_9_0_chr1_191731759_r	0	-
chr1	191738764	191738857	ENSMUST00000195815.3_cds_7_0_chr1_191738765_r	0	-
chr1	191743409	191743574	ENSMUST00000195815.3_cds_4_0_chr1_191743410_r	0	-
chr1	191804214	191804433	ENSMUST00000073279.13_cds_7_0_chr1_191804215_r	0	-
chr1	191810165	191810327	ENSMUST00000073279.13_cds_4_0_chr1_191810166_r	0	-
chr1	191814682	191814760	ENSMUST00000073279.13_cds_2_0_chr1_191814683_r	0	-
chr1	192019707	192020137	ENSMUST00000078470.12_cds_6_0_chr1_192019708_f	0	+
chr1	192100990	192101243	ENSMUST00000078470.12_cds_8_0_chr1_192100991_f	0	+
chr1	192187571	192188429	ENSMUST00000078470.12_cds_10_0_chr1_192187572_f	0	+
chr1	192399264	192399436	ENSMUST00000044190.12_cds_6_0_chr1_192399265_r	0	-
chr1	192532058	192532174	ENSMUST00000155503.3_cds_2_0_chr1_192532059_r	0	-
chr1	192615421	192615693	ENSMUST00000016344.9_cds_4_0_chr1_192615422_r	0	-
chr1	192665827	192666902	ENSMUST00000215093.2_cds_3_0_chr1_192665828_r	0	-
chr1	192789850	192790094	ENSMUST00000085555.7_cds_11_0_chr1_192789851_r	0	-
chr1	192810574	192810854	ENSMUST00000085555.7_cds_2_0_chr1_192810575_r	0	-
chr1	192851589	192851814	ENSMUST00000076521.7_cds_7_0_chr1_192851590_f	0	+
chr1	193006044	193006236	ENSMUST00000016315.16_cds_5_0_chr1_193006045_f	0	+
chr1	193010201	193010322	ENSMUST00000016315.16_cds_8_0_chr1_193010202_f	0	+
chr1	193030364	193030792	ENSMUST00000016323.11_cds_10_0_chr1_193030365_r	0	-
chr1	194326067	194327255	ENSMUST00000027952.12_cds_1_0_chr1_194326068_f	0	+
chr1	194449678	194449869	ENSMUST00000027952.12_cds_11_0_chr1_194449679_f	0	+
chr1	194631612	194631872	ENSMUST00000016638.8_cds_2_0_chr1_194631613_f	0	+
chr1	194851566	194851652	ENSMUST00000210219.2_cds_3_0_chr1_194851567_r	0	-
chr10	3501873	3502030	ENSMUST00000019896.5_cds_3_0_chr10_3501874_f	0	+
chr10	3906545	3908205	ENSMUST00000120274.8_cds_15_0_chr10_3906546_f	0	+
chr10	4318479	4319851	ENSMUST00000100077.5_cds_2_0_chr10_4318480_r	0	-
chr10	4470754	4470940	ENSMUST00000138112.8_cds_4_0_chr10_4470755_f	0	+
chr10	4483958	4484276	ENSMUST00000138112.8_cds_5_0_chr10_4483959_f	0	+
chr10	4510898	4511111	ENSMUST00000138112.8_cds_10_0_chr10_4510899_f	0	+
chr10	4662383	4662847	ENSMUST00000067086.14_cds_1_0_chr10_4662384_f	0	+
chr10	4806857	4807193	ENSMUST00000067086.14_cds_4_0_chr10_4806858_f	0	+
chr10	4919158	4919292	ENSMUST00000067086.14_cds_6_0_chr10_4919159_f	0	+
chr10	4947829	4948013	ENSMUST00000067086.14_cds_7_0_chr10_4947830_f	0	+
chr10	4997530	4997858	ENSMUST00000095899.5_cds_7_0_chr10_4997531_r	0	-
chr10	5022036	5022203	ENSMUST00000215295.2_cds_128_0_chr10_5022037_r	0	-
chr10	5047484	5047679	ENSMUST00000215295.2_cds_124_0_chr10_5047485_r	0	-
chr10	5053635	5053783	ENSMUST00000215295.2_cds_121_0_chr10_5053636_r	0	-
chr10	5060830	5061035	ENSMUST00000215295.2_cds_117_0_chr10_5060831_r	0	-
chr10	5118686	5118878	ENSMUST00000215295.2_cds_96_0_chr10_5118687_r	0	-
chr10	5125721	5125916	ENSMUST00000215295.2_cds_94_0_chr10_5125722_r	0	-
chr10	5154051	5154234	ENSMUST00000215295.2_cds_88_0_chr10_5154052_r	0	-
chr10	5177553	5179714	ENSMUST00000215295.2_cds_76_0_chr10_5177554_r	0	-
chr10	5193004	5193181	ENSMUST00000215295.2_cds_71_0_chr10_5193005_r	0	-
chr10	5200676	5200994	ENSMUST00000215295.2_cds_65_0_chr10_5200677_r	0	-
chr10	5206779	5206923	ENSMUST00000215295.2_cds_63_0_chr10_5206780_r	0	-
chr10	5220806	5220989	ENSMUST00000215295.2_cds_57_0_chr10_5220807_r	0	-
chr10	5255677	5255885	ENSMUST00000215295.2_cds_46_0_chr10_5255678_r	0	-
chr10	5293357	5293522	ENSMUST00000041639.7_cds_29_0_chr10_5293358_r	0	-
chr10	5554186	5554701	ENSMUST00000051809.10_cds_1_0_chr10_5554187_f	0	+
chr10	6904669	6904741	ENSMUST00000078070.10_cds_2_0_chr10_6904670_r	0	-
chr10	7070287	7070586	ENSMUST00000015346.12_cds_12_0_chr10_7070288_r	0	-
chr10	7577373	7578884	ENSMUST00000165952.9_cds_3_0_chr10_7577374_f	0	+
chr10	7743027	7743833	ENSMUST00000039484.6_cds_5_0_chr10_7743028_f	0	+
chr10	8083150	8083434	ENSMUST00000061601.9_cds_7_0_chr10_8083151_r	0	-
chr10	8605091	8606200	ENSMUST00000015449.6_cds_17_0_chr10_8605092_r	0	-
chr10	9638488	9638709	ENSMUST00000038213.14_cds_26_0_chr10_9638489_r	0	-
chr10	9646193	9646433	ENSMUST00000038213.14_cds_22_0_chr10_9646194_r	0	-
chr10	9774900	9774998	ENSMUST00000038213.14_cds_1_0_chr10_9774901_r	0	-
chr10	10318228	10318438	ENSMUST00000132573.2_cds_4_0_chr10_10318229_r	0	-
chr10	10594966	10595897	ENSMUST00000044306.13_cds_7_0_chr10_10594967_r	0	-
chr10	10608902	10609029	ENSMUST00000044306.13_cds_6_0_chr10_10608903_r	0	-
chr10	11027394	11028012	ENSMUST00000044053.13_cds_1_0_chr10_11027395_f	0	+
chr10	11032763	11032982	ENSMUST00000044053.13_cds_3_0_chr10_11032764_f	0	+
chr10	11040088	11040739	ENSMUST00000044053.13_cds_8_0_chr10_11040089_f	0	+
chr10	11165279	11167316	ENSMUST00000070300.5_cds_1_0_chr10_11165280_f	0	+
chr10	12331106	12331308	ENSMUST00000217994.2_cds_10_0_chr10_12331107_r	0	-
chr10	12496934	12497124	ENSMUST00000218635.2_cds_50_0_chr10_12496935_r	0	-
chr10	12516670	12516788	ENSMUST00000218635.2_cds_47_0_chr10_12516671_r	0	-
chr10	12519146	12519355	ENSMUST00000218635.2_cds_46_0_chr10_12519147_r	0	-
chr10	12534239	12534415	ENSMUST00000218635.2_cds_42_0_chr10_12534240_r	0	-
chr10	12536522	12536673	ENSMUST00000218635.2_cds_41_0_chr10_12536523_r	0	-
chr10	12539109	12539282	ENSMUST00000218635.2_cds_40_0_chr10_12539110_r	0	-
chr10	12558988	12559117	ENSMUST00000218635.2_cds_30_0_chr10_12558989_r	0	-
chr10	12562075	12562225	ENSMUST00000218635.2_cds_28_0_chr10_12562076_r	0	-
chr10	12566473	12566653	ENSMUST00000218635.2_cds_26_0_chr10_12566474_r	0	-
chr10	12573732	12573888	ENSMUST00000218635.2_cds_24_0_chr10_12573733_r	0	-
chr10	12588997	12589178	ENSMUST00000218635.2_cds_20_0_chr10_12588998_r	0	-
chr10	12612695	12612846	ENSMUST00000217899.2_cds_10_0_chr10_12612696_r	0	-
chr10	12613828	12614010	ENSMUST00000217899.2_cds_9_0_chr10_12613829_r	0	-
chr10	13129085	13129623	ENSMUST00000079698.7_cds_5_0_chr10_13129086_r	0	-
chr10	14018802	14019698	ENSMUST00000015645.11_cds_7_0_chr10_14018803_f	0	+
chr10	14344506	14344848	ENSMUST00000041168.6_cds_2_0_chr10_14344507_r	0	-
chr10	14536809	14536896	ENSMUST00000154132.8_cds_6_0_chr10_14536810_r	0	-
chr10	17714655	17714748	ENSMUST00000037964.7_cds_7_0_chr10_17714656_f	0	+
chr10	17718445	17719228	ENSMUST00000037964.7_cds_9_0_chr10_17718446_f	0	+
chr10	18044040	18044209	ENSMUST00000207827.2_cds_6_0_chr10_18044041_r	0	-
chr10	18050948	18051111	ENSMUST00000207827.2_cds_2_0_chr10_18050949_r	0	-
chr10	18373780	18373905	ENSMUST00000037341.14_cds_2_0_chr10_18373781_f	0	+
chr10	18466877	18468090	ENSMUST00000215836.2_cds_32_0_chr10_18466878_r	0	-
chr10	18473075	18473207	ENSMUST00000019999.7_cds_30_0_chr10_18473076_r	0	-
chr10	18495395	18495541	ENSMUST00000019999.7_cds_20_0_chr10_18495396_r	0	-
chr10	18511427	18511594	ENSMUST00000019999.7_cds_12_0_chr10_18511428_r	0	-
chr10	18521908	18522807	ENSMUST00000019999.7_cds_11_0_chr10_18521909_r	0	-
chr10	18528281	18528615	ENSMUST00000019999.7_cds_9_0_chr10_18528282_r	0	-
chr10	18540638	18540761	ENSMUST00000019999.7_cds_5_0_chr10_18540639_r	0	-
chr10	18572300	18572432	ENSMUST00000019999.7_cds_3_0_chr10_18572301_r	0	-
chr10	18659226	18660720	ENSMUST00000216654.2_cds_2_0_chr10_18659227_r	0	-
chr10	18878478	18878763	ENSMUST00000019997.11_cds_8_0_chr10_18878479_r	0	-
chr10	18879323	18879505	ENSMUST00000019997.11_cds_7_0_chr10_18879324_r	0	-
chr10	19479501	19479680	ENSMUST00000020188.13_cds_3_0_chr10_19479502_f	0	+
chr10	19502376	19502555	ENSMUST00000036564.8_cds_2_0_chr10_19502377_f	0	+
chr10	19618650	19618786	ENSMUST00000020185.5_cds_1_0_chr10_19618651_f	0	+
chr10	19900630	19900799	ENSMUST00000095806.10_cds_4_0_chr10_19900631_f	0	+
chr10	19932220	19932380	ENSMUST00000095806.10_cds_8_0_chr10_19932221_f	0	+
chr10	19934682	19934836	ENSMUST00000095806.10_cds_9_0_chr10_19934683_f	0	+
chr10	20198708	20199614	ENSMUST00000043881.12_cds_3_0_chr10_20198709_f	0	+
chr10	23027829	23027995	ENSMUST00000092665.12_cds_9_0_chr10_23027830_r	0	-
chr10	23692190	23692327	ENSMUST00000119597.8_cds_6_0_chr10_23692191_f	0	+
chr10	23741525	23741896	ENSMUST00000020190.8_cds_4_0_chr10_23741526_f	0	+
chr10	23776482	23776841	ENSMUST00000041416.8_cds_4_0_chr10_23776483_f	0	+
chr10	24527142	24527297	ENSMUST00000105520.8_cds_19_0_chr10_24527143_r	0	-
chr10	24553810	24553927	ENSMUST00000105520.8_cds_2_0_chr10_24553811_r	0	-
chr10	24700700	24700826	ENSMUST00000020169.9_cds_3_0_chr10_24700701_r	0	-
chr10	24773082	24773257	ENSMUST00000020159.15_cds_15_0_chr10_24773083_f	0	+
chr10	25165496	25165628	ENSMUST00000177124.2_cds_1_0_chr10_25165497_r	0	-
chr10	25319639	25319852	ENSMUST00000053748.16_cds_2_0_chr10_25319640_f	0	+
chr10	25347316	25347535	ENSMUST00000053748.16_cds_6_0_chr10_25347317_f	0	+
chr10	25375673	25375841	ENSMUST00000217943.2_cds_1_0_chr10_25375674_f	0	+
chr10	26120378	26120564	ENSMUST00000218301.2_cds_4_0_chr10_26120379_f	0	+
chr10	26155835	26156311	ENSMUST00000105519.10_cds_18_0_chr10_26155836_r	0	-
chr10	26930498	26930681	ENSMUST00000092639.12_cds_42_0_chr10_26930499_r	0	-
chr10	27031351	27031545	ENSMUST00000092639.12_cds_31_0_chr10_27031352_r	0	-
chr10	27066480	27066717	ENSMUST00000092639.12_cds_22_0_chr10_27066481_r	0	-
chr10	27083394	27083661	ENSMUST00000239098.2_cds_2_0_chr10_27083395_r	0	-
chr10	27140913	27141125	ENSMUST00000092639.12_cds_13_0_chr10_27140914_r	0	-
chr10	28368909	28369183	ENSMUST00000166468.2_cds_11_0_chr10_28368910_f	0	+
chr10	28442490	28442675	ENSMUST00000166468.2_cds_16_0_chr10_28442491_f	0	+
chr10	28461555	28461691	ENSMUST00000166468.2_cds_24_0_chr10_28461556_f	0	+
chr10	29072260	29073436	ENSMUST00000092629.4_cds_5_0_chr10_29072261_f	0	+
chr10	29094115	29094292	ENSMUST00000092627.6_cds_1_0_chr10_29094116_f	0	+
chr10	30709731	30710423	ENSMUST00000019924.9_cds_4_0_chr10_30709732_r	0	-
chr10	31393379	31393544	ENSMUST00000081989.8_cds_2_0_chr10_31393380_r	0	-
chr10	34031904	34032112	ENSMUST00000048010.9_cds_4_0_chr10_34031905_r	0	-
chr10	34059687	34060103	ENSMUST00000048010.9_cds_1_0_chr10_34059688_r	0	-
chr10	34270183	34272072	ENSMUST00000105511.2_cds_2_0_chr10_34270184_f	0	+
chr10	38902530	38902745	ENSMUST00000019992.6_cds_4_0_chr10_38902531_f	0	+
chr10	38923929	38924123	ENSMUST00000019992.6_cds_10_0_chr10_38923930_f	0	+
chr10	38973078	38973234	ENSMUST00000019992.6_cds_32_0_chr10_38973079_f	0	+
chr10	38974322	38974482	ENSMUST00000019992.6_cds_33_0_chr10_38974323_f	0	+
chr10	38996221	38996378	ENSMUST00000125042.8_cds_3_0_chr10_38996222_r	0	-
chr10	39020370	39020558	ENSMUST00000019991.8_cds_6_0_chr10_39020371_f	0	+
chr10	39034254	39034552	ENSMUST00000076713.6_cds_1_0_chr10_39034255_r	0	-
chr10	39405432	39405597	ENSMUST00000099967.10_cds_8_0_chr10_39405433_f	0	+
chr10	39501853	39502655	ENSMUST00000019987.7_cds_1_0_chr10_39501854_f	0	+
chr10	39510530	39510720	ENSMUST00000019987.7_cds_2_0_chr10_39510531_f	0	+
chr10	39696443	39696586	ENSMUST00000019986.13_cds_11_0_chr10_39696444_f	0	+
chr10	39767717	39768925	ENSMUST00000178045.9_cds_4_0_chr10_39767718_r	0	-
chr10	39956658	39956803	ENSMUST00000092566.8_cds_1_0_chr10_39956659_r	0	-
chr10	40120580	40120713	ENSMUST00000181995.8_cds_1_0_chr10_40120581_r	0	-
chr10	40507604	40507776	ENSMUST00000019977.8_cds_1_0_chr10_40507605_f	0	+
chr10	40523469	40524037	ENSMUST00000019977.8_cds_4_0_chr10_40523470_f	0	+
chr10	40622327	40622556	ENSMUST00000058747.4_cds_3_0_chr10_40622328_f	0	+
chr10	41104102	41104298	ENSMUST00000043814.5_cds_19_0_chr10_41104103_r	0	-
chr10	41203557	41203743	ENSMUST00000173494.4_cds_6_0_chr10_41203558_f	0	+
chr10	41216876	41216975	ENSMUST00000173494.4_cds_9_0_chr10_41216877_f	0	+
chr10	41221328	41221509	ENSMUST00000173494.4_cds_11_0_chr10_41221329_f	0	+
chr10	41243113	41243238	ENSMUST00000173494.4_cds_18_0_chr10_41243114_f	0	+
chr10	41275667	41275887	ENSMUST00000173494.4_cds_26_0_chr10_41275668_f	0	+
chr10	41296483	41296685	ENSMUST00000173494.4_cds_31_0_chr10_41296484_f	0	+
chr10	41357129	41357387	ENSMUST00000099934.11_cds_6_0_chr10_41357130_f	0	+
chr10	41360980	41361251	ENSMUST00000099934.11_cds_16_0_chr10_41360981_f	0	+
chr10	41422878	41422999	ENSMUST00000095227.10_cds_8_0_chr10_41422879_r	0	-
chr10	41426717	41426927	ENSMUST00000189488.3_cds_43_0_chr10_41426718_r	0	-
chr10	41465555	41465706	ENSMUST00000189488.3_cds_30_0_chr10_41465556_r	0	-
chr10	41520566	41520694	ENSMUST00000189488.3_cds_15_0_chr10_41520567_r	0	-
chr10	41566020	41566131	ENSMUST00000189488.3_cds_3_0_chr10_41566021_r	0	-
chr10	41802795	41803096	ENSMUST00000160262.9_cds_12_0_chr10_41802796_r	0	-
chr10	42448741	42448977	ENSMUST00000019938.11_cds_3_0_chr10_42448742_r	0	-
chr10	42568906	42569004	ENSMUST00000040718.6_cds_2_0_chr10_42568907_f	0	+
chr10	42704886	42705030	ENSMUST00000019937.5_cds_20_0_chr10_42704887_f	0	+
chr10	42788071	42788227	ENSMUST00000063063.14_cds_2_0_chr10_42788072_f	0	+
chr10	42822864	42823137	ENSMUST00000063063.14_cds_6_0_chr10_42822865_f	0	+
chr10	42896988	42898914	ENSMUST00000040275.9_cds_5_0_chr10_42896989_r	0	-
chr10	43764964	43765132	ENSMUST00000020012.7_cds_4_0_chr10_43764965_r	0	-
chr10	43786788	43786913	ENSMUST00000054418.12_cds_3_0_chr10_43786789_f	0	+
chr10	44222952	44223070	ENSMUST00000039286.5_cds_6_0_chr10_44222953_f	0	+
chr10	44322787	44323040	ENSMUST00000039174.11_cds_4_0_chr10_44322788_r	0	-
chr10	45034327	45034622	ENSMUST00000099858.4_cds_14_0_chr10_45034328_f	0	+
chr10	45257160	45257527	ENSMUST00000079390.7_cds_4_0_chr10_45257161_r	0	-
chr10	45546441	45546776	ENSMUST00000037044.13_cds_11_0_chr10_45546442_f	0	+
chr10	49116674	49116892	ENSMUST00000218441.2_cds_12_0_chr10_49116675_r	0	-
chr10	49449659	49449917	ENSMUST00000218441.2_cds_2_0_chr10_49449660_r	0	-
chr10	50604185	50604406	ENSMUST00000035606.10_cds_24_0_chr10_50604186_f	0	+
chr10	50786619	50786767	ENSMUST00000020071.4_cds_7_0_chr10_50786620_f	0	+
chr10	50857418	50857818	ENSMUST00000020071.4_cds_9_0_chr10_50857419_f	0	+
chr10	50859706	50860437	ENSMUST00000020071.4_cds_10_0_chr10_50859707_f	0	+
chr10	51492678	51492802	ENSMUST00000020062.4_cds_4_0_chr10_51492679_r	0	-
chr10	51601462	51601975	ENSMUST00000050455.5_cds_13_0_chr10_51601463_f	0	+
chr10	51901152	51901459	ENSMUST00000163017.10_cds_1_0_chr10_51901153_f	0	+
chr10	52046060	52046209	ENSMUST00000020045.10_cds_5_0_chr10_52046061_r	0	-
chr10	52215818	52215949	ENSMUST00000020008.10_cds_7_0_chr10_52215819_r	0	-
chr10	52229422	52229588	ENSMUST00000020008.10_cds_3_0_chr10_52229423_r	0	-
chr10	52809187	52809363	ENSMUST00000105473.3_cds_1_0_chr10_52809188_f	0	+
chr10	53491947	53492211	ENSMUST00000218549.3_cds_4_0_chr10_53491948_r	0	-
chr10	53531062	53531275	ENSMUST00000020003.15_cds_9_0_chr10_53531063_r	0	-
chr10	57381241	57381478	ENSMUST00000079833.6_cds_8_0_chr10_57381242_f	0	+
chr10	58245381	58245502	ENSMUST00000020077.11_cds_3_0_chr10_58245382_f	0	+
chr10	58248224	58248375	ENSMUST00000020077.11_cds_5_0_chr10_58248225_f	0	+
chr10	58293413	58293606	ENSMUST00000003310.7_cds_6_0_chr10_58293414_f	0	+
chr10	58299904	58300080	ENSMUST00000003310.7_cds_10_0_chr10_58299905_f	0	+
chr10	58376619	58376736	ENSMUST00000036576.10_cds_11_0_chr10_58376620_f	0	+
chr10	58409410	58409549	ENSMUST00000036576.10_cds_14_0_chr10_58409411_f	0	+
chr10	58438683	58439006	ENSMUST00000003312.5_cds_11_0_chr10_58438684_r	0	-
chr10	58939993	58940313	ENSMUST00000153031.2_cds_7_0_chr10_58939994_f	0	+
chr10	58966792	58967127	ENSMUST00000153031.2_cds_8_0_chr10_58966793_f	0	+
chr10	59028519	59028637	ENSMUST00000165971.3_cds_1_0_chr10_59028520_r	0	-
chr10	59184002	59184242	ENSMUST00000009789.15_cds_5_0_chr10_59184003_f	0	+
chr10	59252169	59252335	ENSMUST00000009790.14_cds_2_0_chr10_59252170_f	0	+
chr10	59263765	59264181	ENSMUST00000009798.5_cds_6_0_chr10_59263766_r	0	-
chr10	59271688	59271811	ENSMUST00000009798.5_cds_3_0_chr10_59271689_r	0	-
chr10	59326908	59326978	ENSMUST00000020312.13_cds_1_0_chr10_59326909_r	0	-
chr10	59725849	59726030	ENSMUST00000020309.7_cds_1_0_chr10_59725850_f	0	+
chr10	59849417	59849596	ENSMUST00000050516.14_cds_4_0_chr10_59849418_f	0	+
chr10	59962655	59962874	ENSMUST00000121820.9_cds_7_0_chr10_59962656_f	0	+
chr10	60021426	60022705	ENSMUST00000068690.7_cds_1_0_chr10_60021427_r	0	-
chr10	60143624	60143881	ENSMUST00000073242.11_cds_57_0_chr10_60143625_r	0	-
chr10	60152797	60152967	ENSMUST00000073242.11_cds_47_0_chr10_60152798_r	0	-
chr10	60153534	60153759	ENSMUST00000073242.11_cds_46_0_chr10_60153535_r	0	-
chr10	60159067	60159526	ENSMUST00000073242.11_cds_44_0_chr10_60159068_r	0	-
chr10	60171812	60171993	ENSMUST00000073242.11_cds_37_0_chr10_60171813_r	0	-
chr10	60212567	60212795	ENSMUST00000073242.11_cds_34_0_chr10_60212568_r	0	-
chr10	60220638	60221027	ENSMUST00000073242.11_cds_29_0_chr10_60220639_r	0	-
chr10	60227500	60227649	ENSMUST00000073242.11_cds_27_0_chr10_60227501_r	0	-
chr10	60246483	60246703	ENSMUST00000073242.11_cds_22_0_chr10_60246484_r	0	-
chr10	60272421	60272659	ENSMUST00000073242.11_cds_13_0_chr10_60272422_r	0	-
chr10	60370169	60370364	ENSMUST00000073242.11_cds_5_0_chr10_60370170_r	0	-
chr10	60432493	60432586	ENSMUST00000073242.11_cds_4_0_chr10_60432494_r	0	-
chr10	60566348	60566431	ENSMUST00000117513.8_cds_2_0_chr10_60566349_r	0	-
chr10	60607956	60608190	ENSMUST00000077925.7_cds_12_0_chr10_60607957_r	0	-
chr10	60613168	60613333	ENSMUST00000077925.7_cds_6_0_chr10_60613169_r	0	-
chr10	60618836	60619061	ENSMUST00000077925.7_cds_1_0_chr10_60618837_r	0	-
chr10	60938899	60939138	ENSMUST00000092498.12_cds_11_0_chr10_60938900_r	0	-
chr10	61036954	61037084	ENSMUST00000092486.11_cds_19_0_chr10_61036955_r	0	-
chr10	61040625	61040758	ENSMUST00000092486.11_cds_17_0_chr10_61040626_r	0	-
chr10	61054136	61054312	ENSMUST00000092486.11_cds_11_0_chr10_61054137_r	0	-
chr10	61057636	61057785	ENSMUST00000092486.11_cds_10_0_chr10_61057637_r	0	-
chr10	61065425	61065582	ENSMUST00000120336.2_cds_5_0_chr10_61065426_r	0	-
chr10	61081704	61081895	ENSMUST00000092486.11_cds_3_0_chr10_61081705_r	0	-
chr10	61106635	61107036	ENSMUST00000092486.11_cds_1_0_chr10_61106636_r	0	-
chr10	61179882	61179978	ENSMUST00000020289.10_cds_10_0_chr10_61179883_r	0	-
chr10	61258760	61259476	ENSMUST00000049339.7_cds_1_0_chr10_61258761_f	0	+
chr10	61383826	61383994	ENSMUST00000049242.9_cds_3_0_chr10_61383827_f	0	+
chr10	61415908	61416063	ENSMUST00000049242.9_cds_4_0_chr10_61415909_f	0	+
chr10	61449734	61450049	ENSMUST00000020287.8_cds_1_0_chr10_61449735_f	0	+
chr10	61461287	61462164	ENSMUST00000020287.8_cds_3_0_chr10_61461288_f	0	+
chr10	61501118	61501245	ENSMUST00000020286.7_cds_5_0_chr10_61501119_f	0	+
chr10	61535221	61535407	ENSMUST00000020284.5_cds_2_0_chr10_61535222_f	0	+
chr10	62024421	62024538	ENSMUST00000047883.11_cds_6_0_chr10_62024422_r	0	-
chr10	62093936	62094131	ENSMUST00000020278.6_cds_1_0_chr10_62093937_f	0	+
chr10	62096950	62097104	ENSMUST00000020278.6_cds_2_0_chr10_62096951_f	0	+
chr10	62107367	62107601	ENSMUST00000099691.11_cds_16_0_chr10_62107368_r	0	-
chr10	62122126	62122431	ENSMUST00000099691.11_cds_9_0_chr10_62122127_r	0	-
chr10	62125938	62126172	ENSMUST00000099691.11_cds_8_0_chr10_62125939_r	0	-
chr10	62221456	62221690	ENSMUST00000020277.9_cds_16_0_chr10_62221457_r	0	-
chr10	62229465	62229649	ENSMUST00000020277.9_cds_14_0_chr10_62229466_r	0	-
chr10	62237502	62237736	ENSMUST00000020277.9_cds_8_0_chr10_62237503_r	0	-
chr10	62305679	62305836	ENSMUST00000092473.5_cds_3_0_chr10_62305680_r	0	-
chr10	62429740	62429919	ENSMUST00000045866.9_cds_3_0_chr10_62429741_r	0	-
chr10	62586715	62586795	ENSMUST00000020268.7_cds_19_0_chr10_62586716_r	0	-
chr10	62606633	62606795	ENSMUST00000020268.7_cds_9_0_chr10_62606634_r	0	-
chr10	62658327	62658539	ENSMUST00000174189.2_cds_6_0_chr10_62658328_r	0	-
chr10	62668672	62668766	ENSMUST00000174189.2_cds_5_0_chr10_62668673_r	0	-
chr10	62883720	62883819	ENSMUST00000020262.5_cds_3_0_chr10_62883721_f	0	+
chr10	62955807	62955973	ENSMUST00000095580.3_cds_17_0_chr10_62955808_r	0	-
chr10	62963406	62963556	ENSMUST00000095580.3_cds_13_0_chr10_62963407_r	0	-
chr10	62971486	62972074	ENSMUST00000095580.3_cds_10_0_chr10_62971487_r	0	-
chr10	62981614	62981987	ENSMUST00000095580.3_cds_9_0_chr10_62981615_r	0	-
chr10	62983655	62983772	ENSMUST00000095580.3_cds_8_0_chr10_62983656_r	0	-
chr10	63028165	63029061	ENSMUST00000095580.3_cds_1_0_chr10_63028166_r	0	-
chr10	63081678	63081904	ENSMUST00000020258.10_cds_2_0_chr10_63081679_f	0	+
chr10	63124830	63125020	ENSMUST00000020258.10_cds_13_0_chr10_63124831_f	0	+
chr10	63126282	63126455	ENSMUST00000020258.10_cds_14_0_chr10_63126283_f	0	+
chr10	63157527	63158079	ENSMUST00000105442.3_cds_6_0_chr10_63157528_r	0	-
chr10	63172758	63172875	ENSMUST00000120239.8_cds_6_0_chr10_63172759_r	0	-
chr10	63402582	63402749	ENSMUST00000105440.8_cds_3_0_chr10_63402583_f	0	+
chr10	63688400	63688604	ENSMUST00000105440.8_cds_6_0_chr10_63688401_f	0	+
chr10	66850680	66850826	ENSMUST00000020023.9_cds_6_0_chr10_66850681_r	0	-
chr10	67052761	67052886	ENSMUST00000173689.8_cds_3_0_chr10_67052762_f	0	+
chr10	67069149	67069302	ENSMUST00000173689.8_cds_11_0_chr10_67069150_f	0	+
chr10	67075027	67075238	ENSMUST00000173689.8_cds_14_0_chr10_67075028_f	0	+
chr10	67075640	67075855	ENSMUST00000173689.8_cds_15_0_chr10_67075641_f	0	+
chr10	67841329	67841524	ENSMUST00000117086.2_cds_5_0_chr10_67841330_f	0	+
chr10	67871618	67871781	ENSMUST00000117086.2_cds_9_0_chr10_67871619_f	0	+
chr10	68614268	68614687	ENSMUST00000080995.8_cds_5_0_chr10_68614269_f	0	+
chr10	69105732	69106703	ENSMUST00000020101.12_cds_5_0_chr10_69105733_f	0	+
chr10	69108568	69108687	ENSMUST00000020101.12_cds_6_0_chr10_69108569_f	0	+
chr10	69658037	69658223	ENSMUST00000182155.8_cds_5_0_chr10_69658038_f	0	+
chr10	69706831	69707029	ENSMUST00000182155.8_cds_9_0_chr10_69706832_f	0	+
chr10	69728151	69728349	ENSMUST00000182155.8_cds_16_0_chr10_69728152_f	0	+
chr10	69786781	69786888	ENSMUST00000092433.12_cds_3_0_chr10_69786782_f	0	+
chr10	69791755	69791980	ENSMUST00000092433.12_cds_4_0_chr10_69791756_f	0	+
chr10	69811877	69812085	ENSMUST00000092433.12_cds_7_0_chr10_69811878_f	0	+
chr10	69837752	69838431	ENSMUST00000092433.12_cds_16_0_chr10_69837753_f	0	+
chr10	70118118	70119027	ENSMUST00000046807.7_cds_4_0_chr10_70118119_f	0	+
chr10	70779199	70779365	ENSMUST00000014473.6_cds_14_0_chr10_70779200_r	0	-
chr10	74462518	74462674	ENSMUST00000092420.13_cds_30_0_chr10_74462519_f	0	+
chr10	74478113	74478222	ENSMUST00000124046.8_cds_27_0_chr10_74478114_f	0	+
chr10	74960855	74961028	ENSMUST00000164107.3_cds_1_0_chr10_74960856_f	0	+
chr10	75066515	75066705	ENSMUST00000105421.10_cds_3_0_chr10_75066516_f	0	+
chr10	75143070	75143187	ENSMUST00000105421.10_cds_15_0_chr10_75143071_f	0	+
chr10	75347905	75347990	ENSMUST00000039796.14_cds_1_0_chr10_75347906_r	0	-
chr10	75416337	75416487	ENSMUST00000006508.10_cds_6_0_chr10_75416338_f	0	+
chr10	75439800	75439996	ENSMUST00000072217.9_cds_3_0_chr10_75439801_f	0	+
chr10	75445032	75445226	ENSMUST00000072217.9_cds_7_0_chr10_75445033_f	0	+
chr10	75450563	75450716	ENSMUST00000072217.9_cds_11_0_chr10_75450564_f	0	+
chr10	75474180	75474429	ENSMUST00000077610.6_cds_8_0_chr10_75474181_r	0	-
chr10	75476289	75476491	ENSMUST00000077610.6_cds_3_0_chr10_75476290_r	0	-
chr10	75492608	75493286	ENSMUST00000001712.8_cds_31_0_chr10_75492609_r	0	-
chr10	75494467	75494631	ENSMUST00000001712.8_cds_29_0_chr10_75494468_r	0	-
chr10	75573154	75573349	ENSMUST00000001712.8_cds_15_0_chr10_75573155_r	0	-
chr10	75578078	75578296	ENSMUST00000001712.8_cds_11_0_chr10_75578079_r	0	-
chr10	75582321	75582608	ENSMUST00000001712.8_cds_8_0_chr10_75582322_r	0	-
chr10	75775022	75775165	ENSMUST00000219979.2_cds_5_0_chr10_75775023_r	0	-
chr10	75894521	75894733	ENSMUST00000120757.2_cds_14_0_chr10_75894522_r	0	-
chr10	76044245	76044507	ENSMUST00000099572.10_cds_9_0_chr10_76044246_r	0	-
chr10	76053147	76053323	ENSMUST00000020452.12_cds_6_0_chr10_76053148_r	0	-
chr10	76058282	76058444	ENSMUST00000020452.12_cds_4_0_chr10_76058283_r	0	-
chr10	76100454	76100707	ENSMUST00000036033.14_cds_37_0_chr10_76100455_r	0	-
chr10	76108868	76109037	ENSMUST00000036033.14_cds_30_0_chr10_76108869_r	0	-
chr10	76130327	76130447	ENSMUST00000036033.14_cds_15_0_chr10_76130328_r	0	-
chr10	76153700	76153928	ENSMUST00000036033.14_cds_4_0_chr10_76153701_r	0	-
chr10	76205668	76205913	ENSMUST00000001179.7_cds_33_0_chr10_76205669_r	0	-
chr10	76210684	76211134	ENSMUST00000001179.7_cds_32_0_chr10_76210685_r	0	-
chr10	76215996	76216273	ENSMUST00000001179.7_cds_30_0_chr10_76215997_r	0	-
chr10	76217066	76217259	ENSMUST00000001179.7_cds_29_0_chr10_76217067_r	0	-
chr10	76239591	76239708	ENSMUST00000001179.7_cds_19_0_chr10_76239592_r	0	-
chr10	76244531	76244744	ENSMUST00000001179.7_cds_17_0_chr10_76244532_r	0	-
chr10	76247359	76247592	ENSMUST00000001179.7_cds_15_0_chr10_76247360_r	0	-
chr10	76248331	76248483	ENSMUST00000001179.7_cds_13_0_chr10_76248332_r	0	-
chr10	76254193	76254400	ENSMUST00000001179.7_cds_12_0_chr10_76254194_r	0	-
chr10	76255811	76256376	ENSMUST00000001179.7_cds_11_0_chr10_76255812_r	0	-
chr10	76258601	76259059	ENSMUST00000001179.7_cds_10_0_chr10_76258602_r	0	-
chr10	76272259	76272515	ENSMUST00000001179.7_cds_3_0_chr10_76272260_r	0	-
chr10	76293713	76293956	ENSMUST00000092406.12_cds_6_0_chr10_76293714_f	0	+
chr10	76305888	76307086	ENSMUST00000170795.3_cds_1_0_chr10_76305889_f	0	+
chr10	76324175	76324336	ENSMUST00000170795.3_cds_10_0_chr10_76324176_f	0	+
chr10	76325168	76325410	ENSMUST00000170795.3_cds_11_0_chr10_76325169_f	0	+
chr10	76325701	76325901	ENSMUST00000170795.3_cds_12_0_chr10_76325702_f	0	+
chr10	76328694	76328826	ENSMUST00000170795.3_cds_14_0_chr10_76328695_f	0	+
chr10	76335289	76335487	ENSMUST00000170795.3_cds_17_0_chr10_76335290_f	0	+
chr10	76339996	76340255	ENSMUST00000170795.3_cds_21_0_chr10_76339997_f	0	+
chr10	76342131	76342522	ENSMUST00000170795.3_cds_23_0_chr10_76342132_f	0	+
chr10	76343123	76343381	ENSMUST00000170795.3_cds_24_0_chr10_76343124_f	0	+
chr10	76376145	76376254	ENSMUST00000048678.7_cds_7_0_chr10_76376146_f	0	+
chr10	76386418	76386589	ENSMUST00000048678.7_cds_19_0_chr10_76386419_f	0	+
chr10	76413835	76413964	ENSMUST00000001183.8_cds_2_0_chr10_76413836_f	0	+
chr10	76423134	76423273	ENSMUST00000001183.8_cds_11_0_chr10_76423135_f	0	+
chr10	76439295	76439748	ENSMUST00000001181.13_cds_25_0_chr10_76439296_r	0	-
chr10	76548101	76548235	ENSMUST00000001147.5_cds_29_0_chr10_76548102_r	0	-
chr10	76890617	76890815	ENSMUST00000072755.12_cds_38_0_chr10_76890618_r	0	-
chr10	76931824	76932369	ENSMUST00000072755.12_cds_1_0_chr10_76931825_r	0	-
chr10	77130615	77130795	ENSMUST00000020496.14_cds_10_0_chr10_77130616_r	0	-
chr10	77131531	77131710	ENSMUST00000020496.14_cds_9_0_chr10_77131532_r	0	-
chr10	77139006	77139188	ENSMUST00000020496.14_cds_8_0_chr10_77139007_r	0	-
chr10	77157482	77158417	ENSMUST00000020496.14_cds_3_0_chr10_77157483_r	0	-
chr10	77703505	77703662	ENSMUST00000092366.4_cds_4_0_chr10_77703506_f	0	+
chr10	77773625	77773976	ENSMUST00000105401.9_cds_12_0_chr10_77773626_r	0	-
chr10	77785017	77785198	ENSMUST00000105401.9_cds_5_0_chr10_77785018_r	0	-
chr10	77817417	77817647	ENSMUST00000105397.10_cds_3_0_chr10_77817418_f	0	+
chr10	77827187	77827275	ENSMUST00000020522.9_cds_14_0_chr10_77827188_r	0	-
chr10	77835659	77835768	ENSMUST00000020522.9_cds_6_0_chr10_77835660_r	0	-
chr10	77837843	77837921	ENSMUST00000020522.9_cds_2_0_chr10_77837844_r	0	-
chr10	77870419	77870541	ENSMUST00000019257.15_cds_10_0_chr10_77870420_r	0	-
chr10	78009666	78009885	ENSMUST00000042556.11_cds_17_0_chr10_78009667_r	0	-
chr10	78033571	78033698	ENSMUST00000000384.8_cds_18_0_chr10_78033572_r	0	-
chr10	78043725	78043866	ENSMUST00000000384.8_cds_11_0_chr10_78043726_r	0	-
chr10	78047309	78047456	ENSMUST00000000384.8_cds_7_0_chr10_78047310_r	0	-
chr10	78050401	78050649	ENSMUST00000000384.8_cds_6_0_chr10_78050402_r	0	-
chr10	78113843	78113919	ENSMUST00000001240.12_cds_7_0_chr10_78113844_r	0	-
chr10	78421923	78422149	ENSMUST00000040580.7_cds_6_0_chr10_78421924_r	0	-
chr10	78424934	78425579	ENSMUST00000040580.7_cds_2_0_chr10_78424935_r	0	-
chr10	78425735	78426077	ENSMUST00000040580.7_cds_1_0_chr10_78425736_r	0	-
chr10	78550081	78550231	ENSMUST00000005488.9_cds_4_0_chr10_78550082_r	0	-
chr10	78623602	78623798	ENSMUST00000005490.10_cds_1_0_chr10_78623603_f	0	+
chr10	78648635	78648770	ENSMUST00000005490.10_cds_8_0_chr10_78648636_f	0	+
chr10	79327059	79327988	ENSMUST00000167976.4_cds_5_0_chr10_79327060_f	0	+
chr10	79377347	79377768	ENSMUST00000062855.15_cds_12_0_chr10_79377348_r	0	-
chr10	79415772	79415932	ENSMUST00000020566.7_cds_6_0_chr10_79415773_r	0	-
chr10	79458088	79458399	ENSMUST00000020564.7_cds_10_0_chr10_79458089_r	0	-
chr10	79462088	79462254	ENSMUST00000020564.7_cds_7_0_chr10_79462089_r	0	-
chr10	79544530	79544878	ENSMUST00000067036.12_cds_1_0_chr10_79544531_f	0	+
chr10	79560221	79560645	ENSMUST00000099513.8_cds_1_0_chr10_79560222_f	0	+
chr10	79569896	79570061	ENSMUST00000099513.8_cds_6_0_chr10_79569897_f	0	+
chr10	79575977	79576199	ENSMUST00000020580.13_cds_8_0_chr10_79575978_r	0	-
chr10	79579011	79579562	ENSMUST00000020580.13_cds_2_0_chr10_79579012_r	0	-
chr10	79615798	79616014	ENSMUST00000020575.5_cds_2_0_chr10_79615799_f	0	+
chr10	79621588	79621733	ENSMUST00000169684.2_cds_3_0_chr10_79621589_r	0	-
chr10	79623191	79623345	ENSMUST00000169684.2_cds_2_0_chr10_79623192_r	0	-
chr10	79732181	79732398	ENSMUST00000105378.9_cds_12_0_chr10_79732182_r	0	-
chr10	79734069	79734280	ENSMUST00000105378.9_cds_9_0_chr10_79734070_r	0	-
chr10	79735034	79735243	ENSMUST00000105378.9_cds_7_0_chr10_79735035_r	0	-
chr10	79767599	79767912	ENSMUST00000019708.12_cds_2_0_chr10_79767600_f	0	+
chr10	79786461	79786758	ENSMUST00000019708.12_cds_6_0_chr10_79786462_f	0	+
chr10	79802393	79802560	ENSMUST00000045247.9_cds_7_0_chr10_79802394_f	0	+
chr10	79808677	79809270	ENSMUST00000045085.8_cds_1_0_chr10_79808678_f	0	+
chr10	79814225	79814439	ENSMUST00000124536.2_cds_6_0_chr10_79814226_r	0	-
chr10	79835214	79835425	ENSMUST00000132517.8_cds_7_0_chr10_79835215_f	0	+
chr10	79837868	79838045	ENSMUST00000132517.8_cds_12_0_chr10_79837869_f	0	+
chr10	79838664	79838886	ENSMUST00000132517.8_cds_14_0_chr10_79838665_f	0	+
chr10	79842266	79842544	ENSMUST00000132517.8_cds_23_0_chr10_79842267_f	0	+
chr10	79843978	79844266	ENSMUST00000132517.8_cds_29_0_chr10_79843979_f	0	+
chr10	79858108	79858189	ENSMUST00000043311.7_cds_8_0_chr10_79858109_f	0	+
chr10	79862866	79863039	ENSMUST00000043311.7_cds_15_0_chr10_79862867_f	0	+
chr10	79874272	79874447	ENSMUST00000004786.10_cds_1_0_chr10_79874273_r	0	-
chr10	79899482	79899562	ENSMUST00000217972.2_cds_12_0_chr10_79899483_r	0	-
chr10	79902383	79902537	ENSMUST00000217972.2_cds_9_0_chr10_79902384_r	0	-
chr10	79905115	79905541	ENSMUST00000217972.2_cds_3_0_chr10_79905116_r	0	-
chr10	79970394	79970602	ENSMUST00000105369.8_cds_7_0_chr10_79970395_r	0	-
chr10	79979665	79979819	ENSMUST00000105366.2_cds_1_0_chr10_79979666_f	0	+
chr10	79990967	79991240	ENSMUST00000042057.12_cds_7_0_chr10_79990968_f	0	+
chr10	80022585	80022899	ENSMUST00000003154.7_cds_1_0_chr10_80022586_f	0	+
chr10	80075753	80075829	ENSMUST00000020365.15_cds_9_0_chr10_80075754_f	0	+
chr10	80076597	80077034	ENSMUST00000020365.15_cds_11_0_chr10_80076598_f	0	+
chr10	80141967	80142355	ENSMUST00000105359.8_cds_8_0_chr10_80141968_f	0	+
chr10	80146866	80151859	ENSMUST00000105359.8_cds_14_0_chr10_80146867_f	0	+
chr10	80194075	80194192	ENSMUST00000039836.15_cds_2_0_chr10_80194076_f	0	+
chr10	80198842	80198999	ENSMUST00000039836.15_cds_11_0_chr10_80198843_f	0	+
chr10	80199849	80199979	ENSMUST00000039836.15_cds_12_0_chr10_80199850_f	0	+
chr10	80251198	80251357	ENSMUST00000020377.13_cds_14_0_chr10_80251199_r	0	-
chr10	80349690	80349980	ENSMUST00000051773.9_cds_1_0_chr10_80349691_f	0	+
chr10	80361321	80361688	ENSMUST00000020383.6_cds_21_0_chr10_80361322_r	0	-
chr10	80368331	80368414	ENSMUST00000020383.6_cds_8_0_chr10_80368332_r	0	-
chr10	80379836	80379950	ENSMUST00000057910.16_cds_9_0_chr10_80379837_r	0	-
chr10	80404754	80405056	ENSMUST00000038558.9_cds_1_0_chr10_80404755_r	0	-
chr10	80525685	80525888	ENSMUST00000003438.11_cds_2_0_chr10_80525686_r	0	-
chr10	80553532	80553764	ENSMUST00000020420.9_cds_13_0_chr10_80553533_r	0	-
chr10	80554842	80555222	ENSMUST00000020420.9_cds_12_0_chr10_80554843_r	0	-
chr10	80568684	80568780	ENSMUST00000020420.9_cds_1_0_chr10_80568685_r	0	-
chr10	80619017	80619125	ENSMUST00000105336.9_cds_12_0_chr10_80619018_f	0	+
chr10	80620883	80621021	ENSMUST00000105336.9_cds_17_0_chr10_80620884_f	0	+
chr10	80621615	80622100	ENSMUST00000105336.9_cds_19_0_chr10_80621616_f	0	+
chr10	80624348	80624926	ENSMUST00000105336.9_cds_23_0_chr10_80624349_f	0	+
chr10	80718468	80718596	ENSMUST00000219817.2_cds_2_0_chr10_80718469_f	0	+
chr10	80724119	80724394	ENSMUST00000219817.2_cds_8_0_chr10_80724120_f	0	+
chr10	80726011	80726330	ENSMUST00000219817.2_cds_10_0_chr10_80726012_f	0	+
chr10	80727990	80728162	ENSMUST00000219817.2_cds_11_0_chr10_80727991_f	0	+
chr10	80730635	80731041	ENSMUST00000219817.2_cds_14_0_chr10_80730636_f	0	+
chr10	80733031	80733203	ENSMUST00000219817.2_cds_15_0_chr10_80733032_f	0	+
chr10	80733677	80733940	ENSMUST00000219817.2_cds_16_0_chr10_80733678_f	0	+
chr10	80739948	80740222	ENSMUST00000057623.14_cds_7_0_chr10_80739949_r	0	-
chr10	80866790	80867534	ENSMUST00000059551.7_cds_3_0_chr10_80866791_r	0	-
chr10	80869445	80869655	ENSMUST00000059551.7_cds_2_0_chr10_80869446_r	0	-
chr10	80915704	80916071	ENSMUST00000005057.7_cds_7_0_chr10_80915705_f	0	+
chr10	80916246	80916448	ENSMUST00000005057.7_cds_8_0_chr10_80916247_f	0	+
chr10	80924343	80924450	ENSMUST00000117422.2_cds_7_0_chr10_80924344_r	0	-
chr10	80927631	80927763	ENSMUST00000117422.2_cds_3_0_chr10_80927632_r	0	-
chr10	80944581	80944792	ENSMUST00000105331.8_cds_1_0_chr10_80944582_f	0	+
chr10	80999618	81000024	ENSMUST00000005064.14_cds_1_0_chr10_80999619_r	0	-
chr10	81049056	81049242	ENSMUST00000047408.6_cds_4_0_chr10_81049057_r	0	-
chr10	81075767	81076048	ENSMUST00000117798.8_cds_3_0_chr10_81075768_f	0	+
chr10	81083052	81083227	ENSMUST00000117798.8_cds_11_0_chr10_81083053_f	0	+
chr10	81110413	81110624	ENSMUST00000045744.7_cds_16_0_chr10_81110414_r	0	-
chr10	81113029	81113244	ENSMUST00000045744.7_cds_13_0_chr10_81113030_r	0	-
chr10	81115028	81115185	ENSMUST00000045744.7_cds_10_0_chr10_81115029_r	0	-
chr10	81142141	81142259	ENSMUST00000045469.15_cds_4_0_chr10_81142142_f	0	+
chr10	81144781	81145081	ENSMUST00000045469.15_cds_6_0_chr10_81144782_f	0	+
chr10	81158271	81158839	ENSMUST00000050867.8_cds_1_0_chr10_81158272_f	0	+
chr10	81168312	81169089	ENSMUST00000105325.4_cds_1_0_chr10_81168313_f	0	+
chr10	81198521	81198692	ENSMUST00000044844.9_cds_6_0_chr10_81198522_f	0	+
chr10	81204907	81205092	ENSMUST00000118812.2_cds_6_0_chr10_81204908_r	0	-
chr10	81303818	81303965	ENSMUST00000118763.8_cds_5_0_chr10_81303819_r	0	-
chr10	81325635	81325954	ENSMUST00000020463.14_cds_7_0_chr10_81325636_r	0	-
chr10	81420436	81420575	ENSMUST00000135211.8_cds_11_0_chr10_81420437_f	0	+
chr10	81422925	81423175	ENSMUST00000135211.8_cds_14_0_chr10_81422926_f	0	+
chr10	81423386	81423634	ENSMUST00000135211.8_cds_15_0_chr10_81423387_f	0	+
chr10	81480809	81480977	ENSMUST00000132458.2_cds_1_0_chr10_81480810_f	0	+
chr10	81986539	81987845	ENSMUST00000201286.4_cds_3_0_chr10_81986540_f	0	+
chr10	82490515	82490682	ENSMUST00000020485.11_cds_7_0_chr10_82490516_r	0	-
chr10	82574813	82575128	ENSMUST00000020478.14_cds_13_0_chr10_82574814_f	0	+
chr10	82708803	82709109	ENSMUST00000219368.3_cds_1_0_chr10_82708804_f	0	+
chr10	82720775	82720932	ENSMUST00000020484.9_cds_9_0_chr10_82720776_f	0	+
chr10	82726217	82726352	ENSMUST00000020484.9_cds_12_0_chr10_82726218_f	0	+
chr10	83026778	83027633	ENSMUST00000040110.8_cds_2_0_chr10_83026779_f	0	+
chr10	83133017	83133164	ENSMUST00000039956.6_cds_5_0_chr10_83133018_r	0	-
chr10	83137025	83137170	ENSMUST00000039956.6_cds_4_0_chr10_83137026_r	0	-
chr10	83441623	83441798	ENSMUST00000020500.14_cds_16_0_chr10_83441624_r	0	-
chr10	83448575	83448764	ENSMUST00000020500.14_cds_10_0_chr10_83448576_r	0	-
chr10	84213955	84214088	ENSMUST00000020220.15_cds_5_0_chr10_84213956_r	0	-
chr10	84561514	84561644	ENSMUST00000077175.7_cds_27_0_chr10_84561515_f	0	+
chr10	84650499	84650623	ENSMUST00000060397.13_cds_3_0_chr10_84650500_f	0	+
chr10	84783275	84783884	ENSMUST00000038523.15_cds_2_0_chr10_84783276_f	0	+
chr10	84950271	84950558	ENSMUST00000095383.6_cds_2_0_chr10_84950272_f	0	+
chr10	84968918	84969022	ENSMUST00000020227.11_cds_11_0_chr10_84968919_r	0	-
chr10	84982207	84982519	ENSMUST00000020227.11_cds_6_0_chr10_84982208_r	0	-
chr10	85382305	85382455	ENSMUST00000020231.10_cds_1_0_chr10_85382306_f	0	+
chr10	85397368	85397573	ENSMUST00000020231.10_cds_2_0_chr10_85397369_f	0	+
chr10	85467952	85468173	ENSMUST00000105306.3_cds_7_0_chr10_85467953_f	0	+
chr10	85866791	85866933	ENSMUST00000117597.2_cds_3_0_chr10_85866792_f	0	+
chr10	85970849	85970912	ENSMUST00000120638.8_cds_6_0_chr10_85970850_r	0	-
chr10	86302842	86303153	ENSMUST00000120638.8_cds_1_0_chr10_86302843_r	0	-
chr10	86569418	86569658	ENSMUST00000075632.14_cds_6_0_chr10_86569419_f	0	+
chr10	86586110	86586250	ENSMUST00000075632.14_cds_9_0_chr10_86586111_f	0	+
chr10	86690963	86691105	ENSMUST00000035288.17_cds_59_0_chr10_86690964_r	0	-
chr10	86714693	86714813	ENSMUST00000035288.17_cds_44_0_chr10_86714694_r	0	-
chr10	86726592	86726669	ENSMUST00000035288.17_cds_40_0_chr10_86726593_r	0	-
chr10	86732361	86732557	ENSMUST00000035288.17_cds_37_0_chr10_86732362_r	0	-
chr10	86769123	86769282	ENSMUST00000035288.17_cds_24_0_chr10_86769124_r	0	-
chr10	88247777	88247897	ENSMUST00000020251.10_cds_2_0_chr10_88247778_f	0	+
chr10	88265701	88265872	ENSMUST00000020251.10_cds_9_0_chr10_88265702_f	0	+
chr10	88275312	88275411	ENSMUST00000020251.10_cds_17_0_chr10_88275313_f	0	+
chr10	88384629	88384763	ENSMUST00000119185.8_cds_14_0_chr10_88384630_r	0	-
chr10	88396085	88396252	ENSMUST00000119185.8_cds_7_0_chr10_88396086_r	0	-
chr10	88606546	88606686	ENSMUST00000004470.9_cds_38_0_chr10_88606547_r	0	-
chr10	88631238	88631427	ENSMUST00000004470.9_cds_21_0_chr10_88631239_r	0	-
chr10	88985111	88985306	ENSMUST00000182624.3_cds_3_0_chr10_88985112_r	0	-
chr10	89333910	89334279	ENSMUST00000058126.15_cds_1_0_chr10_89333911_r	0	-
chr10	89433306	89433394	ENSMUST00000020102.14_cds_4_0_chr10_89433307_r	0	-
chr10	89442438	89442730	ENSMUST00000020102.14_cds_1_0_chr10_89442439_r	0	-
chr10	89618431	89618602	ENSMUST00000020112.7_cds_6_0_chr10_89618432_f	0	+
chr10	89622966	89623147	ENSMUST00000020112.7_cds_7_0_chr10_89622967_f	0	+
chr10	89869075	89869156	ENSMUST00000182936.8_cds_1_0_chr10_89869076_f	0	+
chr10	89885677	89885974	ENSMUST00000182936.8_cds_3_0_chr10_89885678_f	0	+
chr10	90997703	90999223	ENSMUST00000020123.7_cds_3_0_chr10_90997704_r	0	-
chr10	92879090	92879289	ENSMUST00000168110.8_cds_8_0_chr10_92879091_r	0	-
chr10	93064506	93064630	ENSMUST00000069965.9_cds_9_0_chr10_93064507_f	0	+
chr10	93349895	93350004	ENSMUST00000129421.8_cds_17_0_chr10_93349896_f	0	+
chr10	93367339	93367565	ENSMUST00000016034.3_cds_4_0_chr10_93367340_r	0	-
chr10	93370249	93370527	ENSMUST00000016034.3_cds_3_0_chr10_93370250_r	0	-
chr10	93546339	93546528	ENSMUST00000020204.5_cds_4_0_chr10_93546340_f	0	+
chr10	93569468	93569682	ENSMUST00000020204.5_cds_5_0_chr10_93569469_f	0	+
chr10	93681551	93682976	ENSMUST00000216224.2_cds_1_0_chr10_93681552_f	0	+
chr10	93707349	93707511	ENSMUST00000047910.15_cds_4_0_chr10_93707350_r	0	-
chr10	93806054	93806566	ENSMUST00000047711.13_cds_11_0_chr10_93806055_r	0	-
chr10	93820023	93820355	ENSMUST00000047711.13_cds_7_0_chr10_93820024_r	0	-
chr10	93836212	93836385	ENSMUST00000047711.13_cds_3_0_chr10_93836213_r	0	-
chr10	93879163	93881495	ENSMUST00000020208.5_cds_1_0_chr10_93879164_f	0	+
chr10	93970878	93970981	ENSMUST00000020208.5_cds_16_0_chr10_93970879_f	0	+
chr10	94006910	94007095	ENSMUST00000092213.11_cds_8_0_chr10_94006911_f	0	+
chr10	94422589	94422892	ENSMUST00000065060.12_cds_3_0_chr10_94422590_f	0	+
chr10	94630447	94630588	ENSMUST00000099337.5_cds_28_0_chr10_94630448_r	0	-
chr10	95388347	95388458	ENSMUST00000020217.7_cds_1_0_chr10_95388348_r	0	-
chr10	95846636	95846975	ENSMUST00000053484.8_cds_10_0_chr10_95846637_f	0	+
chr10	95877301	95877400	ENSMUST00000053484.8_cds_27_0_chr10_95877302_f	0	+
chr10	97444642	97445531	ENSMUST00000105286.4_cds_1_0_chr10_97444643_f	0	+
chr10	98839002	98839240	ENSMUST00000020107.8_cds_11_0_chr10_98839003_f	0	+
chr10	99028643	99028859	ENSMUST00000020113.15_cds_10_0_chr10_99028644_f	0	+
chr10	99100405	99100843	ENSMUST00000020118.5_cds_1_0_chr10_99100406_f	0	+
chr10	102860995	102861300	ENSMUST00000167156.9_cds_2_0_chr10_102860996_r	0	-
chr10	105025955	105026135	ENSMUST00000061506.9_cds_11_0_chr10_105025956_r	0	-
chr10	105205810	105206639	ENSMUST00000061506.9_cds_2_0_chr10_105205811_r	0	-
chr10	105249077	105249648	ENSMUST00000061506.9_cds_1_0_chr10_105249078_r	0	-
chr10	106694021	106694259	ENSMUST00000029404.17_cds_16_0_chr10_106694022_f	0	+
chr10	106773004	106773180	ENSMUST00000165067.9_cds_14_0_chr10_106773005_r	0	-
chr10	106885224	106885359	ENSMUST00000044668.5_cds_3_0_chr10_106885225_r	0	-
chr10	107426799	107426921	ENSMUST00000050702.9_cds_26_0_chr10_107426800_r	0	-
chr10	107474685	107474827	ENSMUST00000050702.9_cds_23_0_chr10_107474686_r	0	-
chr10	107598170	107598371	ENSMUST00000165341.5_cds_57_0_chr10_107598171_r	0	-
chr10	107615575	107615788	ENSMUST00000165341.5_cds_45_0_chr10_107615576_r	0	-
chr10	107617788	107617930	ENSMUST00000165341.5_cds_43_0_chr10_107617789_r	0	-
chr10	107642374	107642653	ENSMUST00000165341.5_cds_32_0_chr10_107642375_r	0	-
chr10	107692828	107692991	ENSMUST00000165341.5_cds_22_0_chr10_107692829_r	0	-
chr10	107698005	107698171	ENSMUST00000165341.5_cds_19_0_chr10_107698006_r	0	-
chr10	107702454	107702664	ENSMUST00000165341.5_cds_18_0_chr10_107702455_r	0	-
chr10	107722327	107722434	ENSMUST00000165341.5_cds_9_0_chr10_107722328_r	0	-
chr10	108088617	108088785	ENSMUST00000070663.6_cds_12_0_chr10_108088618_f	0	+
chr10	108089185	108089356	ENSMUST00000070663.6_cds_13_0_chr10_108089186_f	0	+
chr10	109600378	109600867	ENSMUST00000032719.15_cds_15_0_chr10_109600379_r	0	-
chr10	109602789	109603498	ENSMUST00000032719.15_cds_14_0_chr10_109602790_r	0	-
chr10	109659096	109659480	ENSMUST00000032719.15_cds_10_0_chr10_109659097_r	0	-
chr10	109688365	109689395	ENSMUST00000032719.15_cds_7_0_chr10_109688366_r	0	-
chr10	110614679	110615163	ENSMUST00000073781.12_cds_9_0_chr10_110614680_f	0	+
chr10	110782027	110782185	ENSMUST00000041723.15_cds_14_0_chr10_110782028_r	0	-
chr10	110796872	110796998	ENSMUST00000041723.15_cds_7_0_chr10_110796873_r	0	-
chr10	111822493	111822579	ENSMUST00000161870.3_cds_2_0_chr10_111822494_r	0	-
chr10	112294394	112294559	ENSMUST00000218827.2_cds_2_0_chr10_112294395_f	0	+
chr10	114986989	114987186	ENSMUST00000006949.9_cds_5_0_chr10_114986990_r	0	-
chr10	115065029	115065240	ENSMUST00000020339.10_cds_4_0_chr10_115065030_r	0	-
chr10	115130775	115130864	ENSMUST00000020343.9_cds_5_0_chr10_115130776_r	0	-
chr10	115134732	115134796	ENSMUST00000020343.9_cds_3_0_chr10_115134733_r	0	-
chr10	115178410	115178574	ENSMUST00000092170.7_cds_6_0_chr10_115178411_r	0	-
chr10	115182936	115183191	ENSMUST00000092170.7_cds_4_0_chr10_115182937_r	0	-
chr10	115226554	115226971	ENSMUST00000036044.9_cds_1_0_chr10_115226555_f	0	+
chr10	115256546	115256784	ENSMUST00000036044.9_cds_23_0_chr10_115256547_f	0	+
chr10	115311078	115311150	ENSMUST00000020350.15_cds_5_0_chr10_115311079_r	0	-
chr10	115314291	115314507	ENSMUST00000020350.15_cds_4_0_chr10_115314292_r	0	-
chr10	115998359	115998515	ENSMUST00000063470.11_cds_3_0_chr10_115998360_f	0	+
chr10	116155237	116155507	ENSMUST00000092167.7_cds_5_0_chr10_116155238_f	0	+
chr10	116167113	116167377	ENSMUST00000092167.7_cds_8_0_chr10_116167114_f	0	+
chr10	116176795	116177059	ENSMUST00000092167.7_cds_11_0_chr10_116176796_f	0	+
chr10	116186670	116186820	ENSMUST00000092167.7_cds_17_0_chr10_116186671_f	0	+
chr10	116198248	116198332	ENSMUST00000092167.7_cds_21_0_chr10_116198249_f	0	+
chr10	116342133	116342316	ENSMUST00000105265.8_cds_3_0_chr10_116342134_r	0	-
chr10	116658587	116658788	ENSMUST00000048229.9_cds_10_0_chr10_116658588_r	0	-
chr10	116828968	116829202	ENSMUST00000020378.5_cds_3_0_chr10_116828969_f	0	+
chr10	116909833	116910784	ENSMUST00000020381.5_cds_9_0_chr10_116909834_r	0	-
chr10	117197678	117197789	ENSMUST00000176670.8_cds_5_0_chr10_117197679_r	0	-
chr10	117203683	117203893	ENSMUST00000069168.13_cds_1_0_chr10_117203684_r	0	-
chr10	117519182	117519425	ENSMUST00000020399.6_cds_8_0_chr10_117519183_f	0	+
chr10	118695456	118697058	ENSMUST00000004281.10_cds_2_0_chr10_118695457_r	0	-
chr10	119038885	119039110	ENSMUST00000020315.13_cds_14_0_chr10_119038886_r	0	-
chr10	119046559	119048053	ENSMUST00000020315.13_cds_9_0_chr10_119046560_r	0	-
chr10	119049451	119049744	ENSMUST00000020315.13_cds_7_0_chr10_119049452_r	0	-
chr10	119767148	119767294	ENSMUST00000041962.16_cds_3_0_chr10_119767149_f	0	+
chr10	119925312	119925780	ENSMUST00000020449.12_cds_11_0_chr10_119925313_r	0	-
chr10	119941063	119941942	ENSMUST00000020449.12_cds_3_0_chr10_119941064_r	0	-
chr10	121130493	121130662	ENSMUST00000064107.7_cds_6_0_chr10_121130494_r	0	-
chr10	121248840	121248990	ENSMUST00000026902.9_cds_4_0_chr10_121248841_r	0	-
chr10	121251970	121252193	ENSMUST00000026902.9_cds_2_0_chr10_121251971_r	0	-
chr10	121387391	121387498	ENSMUST00000020316.4_cds_18_0_chr10_121387392_r	0	-
chr10	121438135	121438325	ENSMUST00000218004.2_cds_18_0_chr10_121438136_r	0	-
chr10	121442903	121443048	ENSMUST00000218004.2_cds_12_0_chr10_121442904_r	0	-
chr10	121581235	121581521	ENSMUST00000065600.8_cds_1_0_chr10_121581236_f	0	+
chr10	121621302	121621680	ENSMUST00000020322.12_cds_21_0_chr10_121621303_r	0	-
chr10	121628090	121628430	ENSMUST00000020322.12_cds_20_0_chr10_121628091_r	0	-
chr10	121630511	121630692	ENSMUST00000020322.12_cds_18_0_chr10_121630512_r	0	-
chr10	121917176	121917594	ENSMUST00000140299.3_cds_5_0_chr10_121917177_r	0	-
chr10	121926364	121926679	ENSMUST00000140299.3_cds_3_0_chr10_121926365_r	0	-
chr10	122714413	122714532	ENSMUST00000067918.12_cds_5_0_chr10_122714414_f	0	+
chr10	122849272	122849895	ENSMUST00000037557.9_cds_25_0_chr10_122849273_r	0	-
chr10	122852167	122852461	ENSMUST00000037557.9_cds_23_0_chr10_122852168_r	0	-
chr10	122862813	122862918	ENSMUST00000037557.9_cds_15_0_chr10_122862814_r	0	-
chr10	122961317	122961590	ENSMUST00000020334.9_cds_14_0_chr10_122961318_r	0	-
chr10	125830286	125830418	ENSMUST00000074807.8_cds_3_0_chr10_125830287_f	0	+
chr10	125844338	125844620	ENSMUST00000074807.8_cds_13_0_chr10_125844339_f	0	+
chr10	125845655	125846108	ENSMUST00000074807.8_cds_14_0_chr10_125845656_f	0	+
chr10	126846769	126846928	ENSMUST00000026500.12_cds_12_0_chr10_126846770_f	0	+
chr10	126868773	126869183	ENSMUST00000116231.4_cds_2_0_chr10_126868774_r	0	-
chr10	126886110	126886283	ENSMUST00000165764.8_cds_4_0_chr10_126886111_f	0	+
chr10	126892439	126892780	ENSMUST00000040307.6_cds_3_0_chr10_126892440_r	0	-
chr10	126893300	126893493	ENSMUST00000040307.6_cds_2_0_chr10_126893301_r	0	-
chr10	126926743	126926966	ENSMUST00000039259.7_cds_16_0_chr10_126926744_f	0	+
chr10	126927438	126927681	ENSMUST00000039259.7_cds_18_0_chr10_126927439_f	0	+
chr10	126934209	126934506	ENSMUST00000080975.6_cds_10_0_chr10_126934210_r	0	-
chr10	126935953	126936164	ENSMUST00000080975.6_cds_5_0_chr10_126935954_r	0	-
chr10	127021951	127022028	ENSMUST00000019611.15_cds_4_0_chr10_127021952_r	0	-
chr10	127072589	127072699	ENSMUST00000099172.5_cds_18_0_chr10_127072590_r	0	-
chr10	127112252	127112413	ENSMUST00000026479.11_cds_5_0_chr10_127112253_f	0	+
chr10	127112570	127112718	ENSMUST00000026479.11_cds_6_0_chr10_127112571_f	0	+
chr10	127120566	127121225	ENSMUST00000026476.13_cds_6_0_chr10_127120567_r	0	-
chr10	127135116	127135330	ENSMUST00000037290.12_cds_14_0_chr10_127135117_r	0	-
chr10	127141290	127141494	ENSMUST00000037290.12_cds_8_0_chr10_127141291_r	0	-
chr10	127144369	127144548	ENSMUST00000037290.12_cds_5_0_chr10_127144370_r	0	-
chr10	127145872	127146007	ENSMUST00000037290.12_cds_3_0_chr10_127145873_r	0	-
chr10	127163506	127163605	ENSMUST00000069548.7_cds_9_0_chr10_127163507_f	0	+
chr10	127186125	127186880	ENSMUST00000059718.6_cds_1_0_chr10_127186126_r	0	-
chr10	127340726	127340824	ENSMUST00000035839.3_cds_5_0_chr10_127340727_f	0	+
chr10	127376487	127376649	ENSMUST00000049149.15_cds_82_0_chr10_127376488_r	0	-
chr10	127380287	127380556	ENSMUST00000049149.15_cds_75_0_chr10_127380288_r	0	-
chr10	127386475	127386595	ENSMUST00000049149.15_cds_64_0_chr10_127386476_r	0	-
chr10	127390816	127391000	ENSMUST00000049149.15_cds_55_0_chr10_127390817_r	0	-
chr10	127392476	127392605	ENSMUST00000049149.15_cds_51_0_chr10_127392477_r	0	-
chr10	127395836	127396029	ENSMUST00000049149.15_cds_43_0_chr10_127395837_r	0	-
chr10	127402325	127402703	ENSMUST00000049149.15_cds_40_0_chr10_127402326_r	0	-
chr10	127407274	127407409	ENSMUST00000049149.15_cds_33_0_chr10_127407275_r	0	-
chr10	127408285	127408435	ENSMUST00000049149.15_cds_31_0_chr10_127408286_r	0	-
chr10	127408796	127408971	ENSMUST00000049149.15_cds_29_0_chr10_127408797_r	0	-
chr10	127410135	127410380	ENSMUST00000049149.15_cds_26_0_chr10_127410136_r	0	-
chr10	127412308	127412506	ENSMUST00000049149.15_cds_23_0_chr10_127412309_r	0	-
chr10	127414400	127414583	ENSMUST00000049149.15_cds_20_0_chr10_127414401_r	0	-
chr10	127419690	127419807	ENSMUST00000049149.15_cds_17_0_chr10_127419691_r	0	-
chr10	127420481	127420622	ENSMUST00000049149.15_cds_15_0_chr10_127420482_r	0	-
chr10	127424277	127424479	ENSMUST00000049149.15_cds_13_0_chr10_127424278_r	0	-
chr10	127491165	127491372	ENSMUST00000092074.12_cds_12_0_chr10_127491166_f	0	+
chr10	127492976	127493113	ENSMUST00000092074.12_cds_14_0_chr10_127492977_f	0	+
chr10	127498599	127498791	ENSMUST00000026469.9_cds_5_0_chr10_127498600_r	0	-
chr10	127906002	127906101	ENSMUST00000052798.14_cds_3_0_chr10_127906003_f	0	+
chr10	127958892	127959524	ENSMUST00000217851.2_cds_19_0_chr10_127958893_f	0	+
chr10	127960761	127961051	ENSMUST00000217851.2_cds_23_0_chr10_127960762_f	0	+
chr10	127961367	127961514	ENSMUST00000217851.2_cds_25_0_chr10_127961368_f	0	+
chr10	127961886	127962110	ENSMUST00000217851.2_cds_26_0_chr10_127961887_f	0	+
chr10	128040956	128041133	ENSMUST00000044776.13_cds_11_0_chr10_128040957_f	0	+
chr10	128079938	128080156	ENSMUST00000055539.11_cds_10_0_chr10_128079939_f	0	+
chr10	128116950	128117109	ENSMUST00000085708.3_cds_8_0_chr10_128116951_f	0	+
chr10	128126372	128126899	ENSMUST00000085708.3_cds_22_0_chr10_128126373_f	0	+
chr10	128146039	128146382	ENSMUST00000005825.8_cds_6_0_chr10_128146040_f	0	+
chr10	128215249	128215450	ENSMUST00000014642.10_cds_4_0_chr10_128215250_f	0	+
chr10	128218500	128218615	ENSMUST00000014642.10_cds_9_0_chr10_128218501_f	0	+
chr10	128226339	128226590	ENSMUST00000014642.10_cds_27_0_chr10_128226340_f	0	+
chr10	128233936	128234106	ENSMUST00000042666.13_cds_5_0_chr10_128233937_r	0	-
chr10	128273951	128274303	ENSMUST00000096386.13_cds_6_0_chr10_128273952_f	0	+
chr10	128317550	128317643	ENSMUST00000099131.11_cds_17_0_chr10_128317551_f	0	+
chr10	128318552	128318811	ENSMUST00000026433.9_cds_19_0_chr10_128318553_f	0	+
chr10	128319043	128319205	ENSMUST00000026433.9_cds_20_0_chr10_128319044_f	0	+
chr10	128320165	128320332	ENSMUST00000026433.9_cds_23_0_chr10_128320166_f	0	+
chr10	128405236	128405763	ENSMUST00000082059.7_cds_27_0_chr10_128405237_r	0	-
chr10	128405922	128406223	ENSMUST00000082059.7_cds_26_0_chr10_128405923_r	0	-
chr10	128415364	128415438	ENSMUST00000082059.7_cds_9_0_chr10_128415365_r	0	-
chr10	128471658	128471790	ENSMUST00000133342.10_cds_6_0_chr10_128471659_r	0	-
chr10	128476009	128476177	ENSMUST00000133342.10_cds_4_0_chr10_128476010_r	0	-
chr10	128476921	128477182	ENSMUST00000133342.10_cds_3_0_chr10_128476922_r	0	-
chr10	128551795	128552419	ENSMUST00000054125.9_cds_5_0_chr10_128551796_f	0	+
chr10	128554466	128554672	ENSMUST00000054125.9_cds_8_0_chr10_128554467_f	0	+
chr10	128566936	128567056	ENSMUST00000026414.9_cds_10_0_chr10_128566937_r	0	-
chr10	128630394	128630525	ENSMUST00000026411.8_cds_2_0_chr10_128630395_f	0	+
chr10	128637804	128638386	ENSMUST00000051011.14_cds_2_0_chr10_128637805_r	0	-
chr10	128720974	128721355	ENSMUST00000026408.7_cds_2_0_chr10_128720975_r	0	-
chr10	128722016	128722414	ENSMUST00000026408.7_cds_1_0_chr10_128722017_r	0	-
chr10	128947353	128948292	ENSMUST00000215453.2_cds_2_0_chr10_128947354_r	0	-
chr10	129223503	129224463	ENSMUST00000214064.2_cds_2_0_chr10_129223504_f	0	+
chr10	129443415	129444348	ENSMUST00000214584.3_cds_1_0_chr10_129443416_r	0	-
chr10	129603366	129604305	ENSMUST00000203236.3_cds_1_0_chr10_129603367_f	0	+
chr10	129853231	129854170	ENSMUST00000214917.2_cds_1_0_chr10_129853232_f	0	+
chr11	3084317	3084501	ENSMUST00000066391.14_cds_27_0_chr11_3084318_r	0	-
chr11	3085653	3085830	ENSMUST00000066391.14_cds_24_0_chr11_3085654_r	0	-
chr11	3086945	3087106	ENSMUST00000066391.14_cds_21_0_chr11_3086946_r	0	-
chr11	3094791	3094970	ENSMUST00000066391.14_cds_16_0_chr11_3094792_r	0	-
chr11	3114556	3114713	ENSMUST00000066391.14_cds_8_0_chr11_3114557_r	0	-
chr11	3171092	3171294	ENSMUST00000020734.11_cds_5_0_chr11_3171093_f	0	+
chr11	3192376	3192718	ENSMUST00000020734.11_cds_15_0_chr11_3192377_f	0	+
chr11	3212488	3212664	ENSMUST00000020741.12_cds_2_0_chr11_3212489_r	0	-
chr11	3295739	3295884	ENSMUST00000101638.4_cds_15_0_chr11_3295740_r	0	-
chr11	3367989	3368087	ENSMUST00000064364.3_cds_7_0_chr11_3367990_r	0	-
chr11	3440142	3440277	ENSMUST00000064265.13_cds_2_0_chr11_3440143_f	0	+
chr11	3450573	3450749	ENSMUST00000044507.12_cds_5_0_chr11_3450574_r	0	-
chr11	3475041	3475206	ENSMUST00000020721.15_cds_13_0_chr11_3475042_r	0	-
chr11	3655388	3655615	ENSMUST00000070552.14_cds_12_0_chr11_3655389_r	0	-
chr11	3664470	3664716	ENSMUST00000070552.14_cds_7_0_chr11_3664471_r	0	-
chr11	3847011	3847578	ENSMUST00000109996.8_cds_1_0_chr11_3847012_f	0	+
chr11	3862565	3863187	ENSMUST00000109995.2_cds_0_0_chr11_3862566_r	0	-
chr11	4048304	4048435	ENSMUST00000003681.8_cds_11_0_chr11_4048305_r	0	-
chr11	4093688	4093935	ENSMUST00000093381.11_cds_11_0_chr11_4093689_r	0	-
chr11	4096541	4096718	ENSMUST00000093381.11_cds_7_0_chr11_4096542_r	0	-
chr11	4097168	4097359	ENSMUST00000093381.11_cds_6_0_chr11_4097169_r	0	-
chr11	4098438	4099084	ENSMUST00000093381.11_cds_4_0_chr11_4098439_r	0	-
chr11	4101671	4101919	ENSMUST00000093381.11_cds_2_0_chr11_4101672_r	0	-
chr11	4116495	4116703	ENSMUST00000002198.4_cds_2_0_chr11_4116496_f	0	+
chr11	4123079	4123230	ENSMUST00000002198.4_cds_5_0_chr11_4123080_f	0	+
chr11	4435878	4435989	ENSMUST00000123506.8_cds_14_0_chr11_4435879_r	0	-
chr11	4437233	4438632	ENSMUST00000040448.13_cds_15_0_chr11_4437234_r	0	-
chr11	4688820	4688948	ENSMUST00000009219.3_cds_4_0_chr11_4688821_r	0	-
chr11	4987631	4987777	ENSMUST00000101613.3_cds_15_0_chr11_4987632_f	0	+
chr11	5041858	5041982	ENSMUST00000063232.7_cds_3_0_chr11_5041859_r	0	-
chr11	5085353	5085431	ENSMUST00000062821.13_cds_3_0_chr11_5085354_r	0	-
chr11	5230793	5232505	ENSMUST00000172492.8_cds_8_0_chr11_5230794_r	0	-
chr11	5481295	5481533	ENSMUST00000020776.5_cds_4_0_chr11_5481296_r	0	-
chr11	5564524	5564631	ENSMUST00000118112.9_cds_13_0_chr11_5564525_f	0	+
chr11	5585027	5585387	ENSMUST00000118112.9_cds_20_0_chr11_5585028_f	0	+
chr11	5779476	5779725	ENSMUST00000109837.8_cds_8_0_chr11_5779477_r	0	-
chr11	5786193	5786374	ENSMUST00000109837.8_cds_1_0_chr11_5786194_r	0	-
chr11	5819413	5819610	ENSMUST00000102923.10_cds_15_0_chr11_5819414_f	0	+
chr11	5853099	5853255	ENSMUST00000102920.4_cds_7_0_chr11_5853100_r	0	-
chr11	5854360	5854544	ENSMUST00000102920.4_cds_6_0_chr11_5854361_r	0	-
chr11	6100494	6100627	ENSMUST00000066496.10_cds_2_0_chr11_6100495_r	0	-
chr11	6168551	6168742	ENSMUST00000004505.3_cds_10_0_chr11_6168552_r	0	-
chr11	6214675	6214795	ENSMUST00000004507.11_cds_6_0_chr11_6214676_r	0	-
chr11	6266764	6266855	ENSMUST00000081894.5_cds_3_0_chr11_6266765_f	0	+
chr11	6297097	6297250	ENSMUST00000003461.15_cds_11_0_chr11_6297098_f	0	+
chr11	6302125	6302198	ENSMUST00000003461.15_cds_19_0_chr11_6302126_f	0	+
chr11	6346664	6346848	ENSMUST00000012612.11_cds_5_0_chr11_6346665_f	0	+
chr11	6460147	6460371	ENSMUST00000003459.4_cds_16_0_chr11_6460148_r	0	-
chr11	6460867	6461075	ENSMUST00000003459.4_cds_15_0_chr11_6460868_r	0	-
chr11	6467851	6468017	ENSMUST00000003459.4_cds_3_0_chr11_6467852_r	0	-
chr11	6543601	6543740	ENSMUST00000000388.15_cds_7_0_chr11_6543602_f	0	+
chr11	6568459	6568604	ENSMUST00000000394.14_cds_7_0_chr11_6568460_r	0	-
chr11	6569971	6570143	ENSMUST00000000394.14_cds_4_0_chr11_6569972_r	0	-
chr11	7099961	7100215	ENSMUST00000020706.5_cds_12_0_chr11_7099962_f	0	+
chr11	7136092	7136518	ENSMUST00000122910.3_cds_1_0_chr11_7136093_r	0	-
chr11	8806259	8806343	ENSMUST00000154153.8_cds_40_0_chr11_8806260_r	0	-
chr11	8866246	8866358	ENSMUST00000154153.8_cds_16_0_chr11_8866247_r	0	-
chr11	8903861	8904068	ENSMUST00000154153.8_cds_6_0_chr11_8903862_r	0	-
chr11	9219129	9219329	ENSMUST00000042740.13_cds_9_0_chr11_9219130_f	0	+
chr11	9240267	9244965	ENSMUST00000042740.13_cds_16_0_chr11_9240268_f	0	+
chr11	9323272	9323449	ENSMUST00000042740.13_cds_29_0_chr11_9323273_f	0	+
chr11	9414908	9415066	ENSMUST00000042740.13_cds_39_0_chr11_9414909_f	0	+
chr11	9535350	9535546	ENSMUST00000042740.13_cds_53_0_chr11_9535351_f	0	+
chr11	11698310	11698571	ENSMUST00000065433.12_cds_4_0_chr11_11698311_f	0	+
chr11	12203088	12204971	ENSMUST00000046755.14_cds_11_0_chr11_12203089_r	0	-
chr11	17890225	17890350	ENSMUST00000076661.7_cds_5_0_chr11_17890226_r	0	-
chr11	19948119	19948297	ENSMUST00000093299.13_cds_1_0_chr11_19948120_f	0	+
chr11	19958412	19958477	ENSMUST00000093299.13_cds_4_0_chr11_19958413_f	0	+
chr11	20191885	20192197	ENSMUST00000050611.14_cds_1_0_chr11_20191886_r	0	-
chr11	22039524	22039668	ENSMUST00000045167.11_cds_13_0_chr11_22039525_r	0	-
chr11	23313790	23314512	ENSMUST00000137823.8_cds_14_0_chr11_23313791_f	0	+
chr11	23414216	23414851	ENSMUST00000137823.8_cds_67_0_chr11_23414217_f	0	+
chr11	23440397	23440570	ENSMUST00000020529.13_cds_8_0_chr11_23440398_r	0	-
chr11	23656884	23656946	ENSMUST00000020520.11_cds_6_0_chr11_23656885_f	0	+
chr11	24113145	24114888	ENSMUST00000000881.13_cds_3_0_chr11_24113146_f	0	+
chr11	24113145	24115166	ENSMUST00000109514.8_cds_3_0_chr11_24113146_f	0	+
chr11	26426553	26426700	ENSMUST00000109504.8_cds_10_0_chr11_26426554_r	0	-
chr11	28817652	28818039	ENSMUST00000020759.12_cds_3_0_chr11_28817653_f	0	+
chr11	29161606	29161791	ENSMUST00000020755.12_cds_13_0_chr11_29161607_f	0	+
chr11	29397895	29398068	ENSMUST00000040182.13_cds_7_0_chr11_29397896_f	0	+
chr11	29521649	29521852	ENSMUST00000020753.4_cds_9_0_chr11_29521650_f	0	+
chr11	29683632	29683840	ENSMUST00000060992.6_cds_1_0_chr11_29683633_f	0	+
chr11	29699258	29699421	ENSMUST00000058902.6_cds_37_0_chr11_29699259_r	0	-
chr11	29703063	29703221	ENSMUST00000058902.6_cds_33_0_chr11_29703064_r	0	-
chr11	29711592	29711722	ENSMUST00000058902.6_cds_29_0_chr11_29711593_r	0	-
chr11	29745220	29745362	ENSMUST00000058902.6_cds_21_0_chr11_29745221_r	0	-
chr11	30054435	30054674	ENSMUST00000006629.14_cds_32_0_chr11_30054436_r	0	-
chr11	30073798	30074062	ENSMUST00000006629.14_cds_19_0_chr11_30073799_r	0	-
chr11	30169578	30169726	ENSMUST00000006629.14_cds_1_0_chr11_30169579_r	0	-
chr11	30765557	30765708	ENSMUST00000041231.14_cds_13_0_chr11_30765558_f	0	+
chr11	30841096	30842719	ENSMUST00000109430.2_cds_1_0_chr11_30841097_f	0	+
chr11	30948312	30948521	ENSMUST00000203878.3_cds_1_0_chr11_30948313_f	0	+
chr11	31008821	31008999	ENSMUST00000020551.13_cds_5_0_chr11_31008822_f	0	+
chr11	31310143	31310528	ENSMUST00000020546.3_cds_3_0_chr11_31310144_r	0	-
chr11	31315331	31315543	ENSMUST00000020546.3_cds_2_0_chr11_31315332_r	0	-
chr11	32163259	32163517	ENSMUST00000020524.15_cds_7_0_chr11_32163260_r	0	-
chr11	32364200	32364427	ENSMUST00000038753.6_cds_9_0_chr11_32364201_f	0	+
chr11	32548438	32548984	ENSMUST00000102821.4_cds_8_0_chr11_32548439_f	0	+
chr11	32554120	32554300	ENSMUST00000102821.4_cds_11_0_chr11_32554121_f	0	+
chr11	32563461	32563586	ENSMUST00000102821.4_cds_14_0_chr11_32563462_f	0	+
chr11	33504293	33504481	ENSMUST00000020366.8_cds_8_0_chr11_33504294_r	0	-
chr11	34037207	34037302	ENSMUST00000052413.12_cds_17_0_chr11_34037208_f	0	+
chr11	34155509	34156072	ENSMUST00000060271.3_cds_1_0_chr11_34155510_r	0	-
chr11	34578334	34578469	ENSMUST00000093193.12_cds_21_0_chr11_34578335_r	0	-
chr11	34709949	34710137	ENSMUST00000093191.3_cds_9_0_chr11_34709950_r	0	-
chr11	35552012	35552176	ENSMUST00000069837.4_cds_24_0_chr11_35552013_f	0	+
chr11	35554888	35555013	ENSMUST00000069837.4_cds_25_0_chr11_35554889_f	0	+
chr11	35591030	35591316	ENSMUST00000069837.4_cds_33_0_chr11_35591031_f	0	+
chr11	35766440	35766979	ENSMUST00000018993.7_cds_10_0_chr11_35766441_r	0	-
chr11	35782275	35782405	ENSMUST00000018993.7_cds_5_0_chr11_35782276_r	0	-
chr11	35914130	35915745	ENSMUST00000057207.6_cds_26_0_chr11_35914131_r	0	-
chr11	35917971	35918268	ENSMUST00000057207.6_cds_25_0_chr11_35917972_r	0	-
chr11	35930533	35930769	ENSMUST00000057207.6_cds_24_0_chr11_35930534_r	0	-
chr11	35937593	35938468	ENSMUST00000057207.6_cds_22_0_chr11_35937594_r	0	-
chr11	35969186	35969397	ENSMUST00000057207.6_cds_13_0_chr11_35969187_r	0	-
chr11	35997545	35997692	ENSMUST00000057207.6_cds_12_0_chr11_35997546_r	0	-
chr11	36030402	36030588	ENSMUST00000102801.8_cds_13_0_chr11_36030403_r	0	-
chr11	36032309	36032510	ENSMUST00000057207.6_cds_10_0_chr11_36032310_r	0	-
chr11	36037841	36038036	ENSMUST00000057207.6_cds_9_0_chr11_36037842_r	0	-
chr11	36112234	36112357	ENSMUST00000057207.6_cds_5_0_chr11_36112235_r	0	-
chr11	36191022	36191257	ENSMUST00000057207.6_cds_3_0_chr11_36191023_r	0	-
chr11	36275945	36276155	ENSMUST00000057207.6_cds_2_0_chr11_36275946_r	0	-
chr11	40578427	40578622	ENSMUST00000040167.11_cds_1_0_chr11_40578428_r	0	-
chr11	40600734	40601103	ENSMUST00000020579.9_cds_11_0_chr11_40600735_r	0	-
chr11	40604804	40605019	ENSMUST00000020579.9_cds_10_0_chr11_40604805_r	0	-
chr11	41859622	41859705	ENSMUST00000070725.11_cds_4_0_chr11_41859623_r	0	-
chr11	42205768	42206028	ENSMUST00000020703.13_cds_7_0_chr11_42205769_r	0	-
chr11	43106776	43107377	ENSMUST00000077659.6_cds_10_0_chr11_43106777_f	0	+
chr11	43447381	43447595	ENSMUST00000050574.7_cds_2_0_chr11_43447382_f	0	+
chr11	43595360	43596304	ENSMUST00000094294.5_cds_1_0_chr11_43595361_f	0	+
chr11	44452291	44452648	ENSMUST00000019333.10_cds_9_0_chr11_44452292_f	0	+
chr11	44883135	44883315	ENSMUST00000081265.12_cds_13_0_chr11_44883136_f	0	+
chr11	45774536	45774641	ENSMUST00000109260.3_cds_1_0_chr11_45774537_f	0	+
chr11	45797007	45797294	ENSMUST00000109260.3_cds_9_0_chr11_45797008_f	0	+
chr11	45799767	45800114	ENSMUST00000109260.3_cds_11_0_chr11_45799768_f	0	+
chr11	46022449	46022645	ENSMUST00000011400.8_cds_13_0_chr11_46022450_f	0	+
chr11	46027074	46027288	ENSMUST00000011400.8_cds_15_0_chr11_46027075_f	0	+
chr11	46033745	46033898	ENSMUST00000011400.8_cds_21_0_chr11_46033746_f	0	+
chr11	46040972	46041601	ENSMUST00000020679.3_cds_5_0_chr11_46040973_r	0	-
chr11	46091472	46091711	ENSMUST00000093166.11_cds_28_0_chr11_46091473_r	0	-
chr11	46227175	46227392	ENSMUST00000020664.13_cds_12_0_chr11_46227176_r	0	-
chr11	46246551	46246703	ENSMUST00000020664.13_cds_5_0_chr11_46246552_r	0	-
chr11	46347082	46347421	ENSMUST00000020668.15_cds_1_0_chr11_46347083_f	0	+
chr11	46467976	46468315	ENSMUST00000050937.7_cds_2_0_chr11_46467977_f	0	+
chr11	47023424	47023512	ENSMUST00000077221.6_cds_3_0_chr11_47023425_r	0	-
chr11	48694982	48695123	ENSMUST00000020640.8_cds_5_0_chr11_48694983_f	0	+
chr11	49039085	49040039	ENSMUST00000203377.4_cds_1_0_chr11_49039086_f	0	+
chr11	49050842	49051781	ENSMUST00000216273.2_cds_1_0_chr11_49050843_f	0	+
chr11	49071367	49071715	ENSMUST00000046522.13_cds_2_0_chr11_49071368_r	0	-
chr11	49524812	49525175	ENSMUST00000020617.3_cds_12_0_chr11_49524813_f	0	+
chr11	49527485	49527599	ENSMUST00000020617.3_cds_18_0_chr11_49527486_f	0	+
chr11	49699860	49699986	ENSMUST00000020629.5_cds_3_0_chr11_49699861_f	0	+
chr11	49847860	49848043	ENSMUST00000063444.3_cds_1_0_chr11_49847861_f	0	+
chr11	49851224	49851425	ENSMUST00000063444.3_cds_4_0_chr11_49851225_f	0	+
chr11	50026651	50026762	ENSMUST00000093138.13_cds_1_0_chr11_50026652_f	0	+
chr11	50035853	50036082	ENSMUST00000093138.13_cds_3_0_chr11_50035854_f	0	+
chr11	50040528	50040741	ENSMUST00000093138.13_cds_6_0_chr11_50040529_f	0	+
chr11	50043450	50043665	ENSMUST00000093138.13_cds_9_0_chr11_50043451_f	0	+
chr11	50047571	50047857	ENSMUST00000093138.13_cds_11_0_chr11_50047572_f	0	+
chr11	50085034	50085110	ENSMUST00000020647.10_cds_3_0_chr11_50085035_f	0	+
chr11	50148675	50149655	ENSMUST00000059458.5_cds_4_0_chr11_50148676_r	0	-
chr11	50154076	50154310	ENSMUST00000059458.5_cds_2_0_chr11_50154077_r	0	-
chr11	50156421	50157837	ENSMUST00000059458.5_cds_1_0_chr11_50156422_r	0	-
chr11	50289197	50289317	ENSMUST00000020643.4_cds_12_0_chr11_50289198_r	0	-
chr11	50627992	50628195	ENSMUST00000040523.9_cds_3_0_chr11_50627993_f	0	+
chr11	50666945	50667089	ENSMUST00000040523.9_cds_7_0_chr11_50666946_f	0	+
chr11	50683472	50683680	ENSMUST00000040523.9_cds_18_0_chr11_50683473_f	0	+
chr11	50694395	50694856	ENSMUST00000040523.9_cds_21_0_chr11_50694396_f	0	+
chr11	50748026	50748227	ENSMUST00000000631.8_cds_5_0_chr11_50748027_f	0	+
chr11	50750320	50750944	ENSMUST00000000631.8_cds_7_0_chr11_50750321_f	0	+
chr11	50755287	50755485	ENSMUST00000000631.8_cds_9_0_chr11_50755288_f	0	+
chr11	50833198	50833579	ENSMUST00000109123.2_cds_1_0_chr11_50833199_r	0	-
chr11	51448297	51448414	ENSMUST00000102765.9_cds_8_0_chr11_51448298_f	0	+
chr11	51477387	51477547	ENSMUST00000020625.7_cds_2_0_chr11_51477388_f	0	+
chr11	51484742	51484968	ENSMUST00000020625.7_cds_7_0_chr11_51484743_f	0	+
chr11	51517562	51517729	ENSMUST00000001081.10_cds_5_0_chr11_51517563_r	0	-
chr11	51520302	51520441	ENSMUST00000001081.10_cds_1_0_chr11_51520303_r	0	-
chr11	51627177	51627348	ENSMUST00000038210.12_cds_2_0_chr11_51627178_r	0	-
chr11	51634362	51634827	ENSMUST00000038210.12_cds_1_0_chr11_51634363_r	0	-
chr11	51715769	51716234	ENSMUST00000020655.14_cds_8_0_chr11_51715770_r	0	-
chr11	51923188	51923351	ENSMUST00000063303.11_cds_10_0_chr11_51923189_f	0	+
chr11	53077067	53077770	ENSMUST00000036796.8_cds_15_0_chr11_53077068_f	0	+
chr11	53290415	53291333	ENSMUST00000060945.12_cds_10_0_chr11_53290416_f	0	+
chr11	53295182	53295429	ENSMUST00000060945.12_cds_12_0_chr11_53295183_f	0	+
chr11	53302662	53302883	ENSMUST00000060945.12_cds_19_0_chr11_53302663_f	0	+
chr11	53356322	53356871	ENSMUST00000018531.12_cds_3_0_chr11_53356323_f	0	+
chr11	53428551	53428742	ENSMUST00000108987.8_cds_8_0_chr11_53428552_f	0	+
chr11	53474053	53474193	ENSMUST00000057330.15_cds_5_0_chr11_53474054_f	0	+
chr11	53570859	53571049	ENSMUST00000020649.14_cds_13_0_chr11_53570860_r	0	-
chr11	53578921	53579104	ENSMUST00000020649.14_cds_9_0_chr11_53578922_r	0	-
chr11	53582939	53583146	ENSMUST00000020649.14_cds_8_0_chr11_53582940_r	0	-
chr11	53666743	53666879	ENSMUST00000019043.13_cds_8_0_chr11_53666744_f	0	+
chr11	54281292	54281424	ENSMUST00000094193.3_cds_4_0_chr11_54281293_f	0	+
chr11	54452150	54452220	ENSMUST00000101206.10_cds_4_0_chr11_54452151_f	0	+
chr11	54570064	54570253	ENSMUST00000094536.10_cds_14_0_chr11_54570065_f	0	+
chr11	54611084	54611183	ENSMUST00000064104.13_cds_4_0_chr11_54611085_r	0	-
chr11	55065493	55065578	ENSMUST00000039305.6_cds_4_0_chr11_55065494_r	0	-
chr11	55142791	55143324	ENSMUST00000068853.13_cds_23_0_chr11_55142792_r	0	-
chr11	55144349	55144807	ENSMUST00000068853.13_cds_22_0_chr11_55144350_r	0	-
chr11	55152887	55153698	ENSMUST00000068853.13_cds_18_0_chr11_55152888_r	0	-
chr11	55156687	55156885	ENSMUST00000068853.13_cds_17_0_chr11_55156688_r	0	-
chr11	55171863	55175922	ENSMUST00000068853.13_cds_9_0_chr11_55171864_r	0	-
chr11	55341326	55341451	ENSMUST00000108857.2_cds_2_0_chr11_55341327_r	0	-
chr11	55418080	55418295	ENSMUST00000075603.5_cds_6_0_chr11_55418081_r	0	-
chr11	55917799	55918074	ENSMUST00000037682.3_cds_3_0_chr11_55917800_r	0	-
chr11	57673031	57673148	ENSMUST00000066987.14_cds_9_0_chr11_57673032_f	0	+
chr11	58000475	58000592	ENSMUST00000020822.12_cds_1_0_chr11_58000476_f	0	+
chr11	58015757	58016244	ENSMUST00000035604.13_cds_25_0_chr11_58015758_r	0	-
chr11	58020843	58021054	ENSMUST00000035604.13_cds_22_0_chr11_58020844_r	0	-
chr11	58037218	58037358	ENSMUST00000035604.13_cds_13_0_chr11_58037219_r	0	-
chr11	58200779	58200998	ENSMUST00000049353.9_cds_6_0_chr11_58200780_f	0	+
chr11	58232111	58232273	ENSMUST00000073128.7_cds_4_0_chr11_58232112_f	0	+
chr11	58236137	58236311	ENSMUST00000073128.7_cds_5_0_chr11_58236138_f	0	+
chr11	58236755	58237223	ENSMUST00000073128.7_cds_6_0_chr11_58236756_f	0	+
chr11	58536721	58536952	ENSMUST00000075084.5_cds_2_0_chr11_58536722_f	0	+
chr11	58556386	58557370	ENSMUST00000213232.2_cds_6_0_chr11_58556387_f	0	+
chr11	58749061	58750710	ENSMUST00000139337.3_cds_4_0_chr11_58749062_f	0	+
chr11	58770754	58772139	ENSMUST00000073924.10_cds_4_0_chr11_58770755_f	0	+
chr11	58809945	58810299	ENSMUST00000020792.12_cds_2_0_chr11_58809946_f	0	+
chr11	58811117	58811396	ENSMUST00000020792.12_cds_3_0_chr11_58811118_f	0	+
chr11	58855944	58856373	ENSMUST00000047697.12_cds_1_0_chr11_58855945_f	0	+
chr11	58861852	58862403	ENSMUST00000075141.7_cds_6_0_chr11_58861853_f	0	+
chr11	58898866	58899035	ENSMUST00000047441.14_cds_82_0_chr11_58898867_r	0	-
chr11	58912690	58912793	ENSMUST00000020732.13_cds_86_0_chr11_58912691_r	0	-
chr11	58920026	58920191	ENSMUST00000020732.13_cds_81_0_chr11_58920027_r	0	-
chr11	58925520	58925739	ENSMUST00000020732.13_cds_71_0_chr11_58925521_r	0	-
chr11	58928360	58928639	ENSMUST00000020732.13_cds_65_0_chr11_58928361_r	0	-
chr11	58929147	58930024	ENSMUST00000020732.13_cds_64_0_chr11_58929148_r	0	-
chr11	58931036	58931410	ENSMUST00000020732.13_cds_63_0_chr11_58931037_r	0	-
chr11	58941126	58941402	ENSMUST00000020732.13_cds_56_0_chr11_58941127_r	0	-
chr11	58941956	58942229	ENSMUST00000020732.13_cds_55_0_chr11_58941957_r	0	-
chr11	58942353	58942620	ENSMUST00000020732.13_cds_54_0_chr11_58942354_r	0	-
chr11	58943270	58943537	ENSMUST00000020732.13_cds_53_0_chr11_58943271_r	0	-
chr11	58958769	58959036	ENSMUST00000020732.13_cds_39_0_chr11_58958770_r	0	-
chr11	58959853	58960120	ENSMUST00000020732.13_cds_38_0_chr11_58959854_r	0	-
chr11	58960564	58960837	ENSMUST00000020732.13_cds_37_0_chr11_58960565_r	0	-
chr11	58966959	58967226	ENSMUST00000020732.13_cds_33_0_chr11_58966960_r	0	-
chr11	58967671	58967938	ENSMUST00000020732.13_cds_31_0_chr11_58967672_r	0	-
chr11	58968506	58968776	ENSMUST00000020732.13_cds_30_0_chr11_58968507_r	0	-
chr11	58970926	58971193	ENSMUST00000020732.13_cds_25_0_chr11_58970927_r	0	-
chr11	58971522	58971789	ENSMUST00000020732.13_cds_24_0_chr11_58971523_r	0	-
chr11	58973017	58973284	ENSMUST00000020732.13_cds_22_0_chr11_58973018_r	0	-
chr11	58973442	58973721	ENSMUST00000020732.13_cds_21_0_chr11_58973443_r	0	-
chr11	59022372	59022654	ENSMUST00000020732.13_cds_5_0_chr11_59022373_r	0	-
chr11	59024525	59024786	ENSMUST00000020732.13_cds_2_0_chr11_59024526_r	0	-
chr11	59025376	59025646	ENSMUST00000020732.13_cds_1_0_chr11_59025377_r	0	-
chr11	59049090	59049485	ENSMUST00000054523.6_cds_2_0_chr11_59049091_r	0	-
chr11	59049663	59050004	ENSMUST00000054523.6_cds_1_0_chr11_59049664_r	0	-
chr11	59140455	59140935	ENSMUST00000010044.8_cds_3_0_chr11_59140456_r	0	-
chr11	59147105	59147371	ENSMUST00000010044.8_cds_2_0_chr11_59147106_r	0	-
chr11	59165965	59166207	ENSMUST00000010044.8_cds_1_0_chr11_59165966_r	0	-
chr11	59218389	59218646	ENSMUST00000000128.10_cds_1_0_chr11_59218390_f	0	+
chr11	59219327	59219599	ENSMUST00000000128.10_cds_2_0_chr11_59219328_f	0	+
chr11	59345758	59345905	ENSMUST00000045279.13_cds_4_0_chr11_59345759_f	0	+
chr11	59353905	59355112	ENSMUST00000057799.8_cds_3_0_chr11_59353906_r	0	-
chr11	59377891	59378643	ENSMUST00000013262.15_cds_9_0_chr11_59377892_r	0	-
chr11	59382940	59383054	ENSMUST00000013262.15_cds_8_0_chr11_59382941_r	0	-
chr11	59394209	59394599	ENSMUST00000013262.15_cds_3_0_chr11_59394210_r	0	-
chr11	59627897	59628408	ENSMUST00000133861.8_cds_3_0_chr11_59627898_f	0	+
chr11	59643315	59643886	ENSMUST00000066330.15_cds_12_0_chr11_59643316_f	0	+
chr11	59657553	59657713	ENSMUST00000066330.15_cds_17_0_chr11_59657554_f	0	+
chr11	59743616	59743717	ENSMUST00000102695.4_cds_1_0_chr11_59743617_f	0	+
chr11	60093587	60093756	ENSMUST00000020846.8_cds_11_0_chr11_60093588_r	0	-
chr11	60094171	60094433	ENSMUST00000020846.8_cds_9_0_chr11_60094172_r	0	-
chr11	60094896	60095092	ENSMUST00000020846.8_cds_7_0_chr11_60094897_r	0	-
chr11	60095947	60096059	ENSMUST00000020846.8_cds_5_0_chr11_60095948_r	0	-
chr11	60249482	60249642	ENSMUST00000070805.13_cds_2_0_chr11_60249483_f	0	+
chr11	60261294	60261441	ENSMUST00000070805.13_cds_5_0_chr11_60261295_f	0	+
chr11	60332804	60332868	ENSMUST00000070681.7_cds_5_0_chr11_60332805_f	0	+
chr11	60387218	60387394	ENSMUST00000071880.9_cds_23_0_chr11_60387219_f	0	+
chr11	60390150	60390386	ENSMUST00000071880.9_cds_29_0_chr11_60390151_f	0	+
chr11	60392519	60392683	ENSMUST00000071880.9_cds_30_0_chr11_60392520_f	0	+
chr11	60415198	60415332	ENSMUST00000071880.9_cds_63_0_chr11_60415199_f	0	+
chr11	60600260	60600553	ENSMUST00000052346.10_cds_13_0_chr11_60600261_f	0	+
chr11	60602161	60602457	ENSMUST00000052346.10_cds_16_0_chr11_60602162_f	0	+
chr11	60607962	60608154	ENSMUST00000002889.5_cds_19_0_chr11_60607963_r	0	-
chr11	60611463	60611611	ENSMUST00000002889.5_cds_10_0_chr11_60611464_r	0	-
chr11	60621114	60621261	ENSMUST00000018743.5_cds_1_0_chr11_60621115_f	0	+
chr11	61032086	61032317	ENSMUST00000010286.8_cds_2_0_chr11_61032087_f	0	+
chr11	61038241	61038468	ENSMUST00000010286.8_cds_4_0_chr11_61038242_f	0	+
chr11	61052139	61052287	ENSMUST00000041683.9_cds_5_0_chr11_61052140_r	0	-
chr11	61105375	61105584	ENSMUST00000019246.4_cds_4_0_chr11_61105376_f	0	+
chr11	61139687	61139923	ENSMUST00000066277.10_cds_8_0_chr11_61139688_r	0	-
chr11	61153044	61153253	ENSMUST00000066277.10_cds_3_0_chr11_61153045_r	0	-
chr11	61240270	61240365	ENSMUST00000010267.10_cds_14_0_chr11_61240271_r	0	-
chr11	61343453	61343739	ENSMUST00000054927.14_cds_3_0_chr11_61343454_r	0	-
chr11	61412484	61412700	ENSMUST00000001063.15_cds_8_0_chr11_61412485_r	0	-
chr11	61560661	61560830	ENSMUST00000004959.3_cds_3_0_chr11_61560662_f	0	+
chr11	61564654	61564823	ENSMUST00000051552.11_cds_12_0_chr11_61564655_r	0	-
chr11	61566952	61567103	ENSMUST00000051552.11_cds_11_0_chr11_61566953_r	0	-
chr11	61593282	61594543	ENSMUST00000093019.6_cds_3_0_chr11_61593283_f	0	+
chr11	61598619	61598825	ENSMUST00000051552.11_cds_8_0_chr11_61598620_r	0	-
chr11	61672831	61672950	ENSMUST00000004920.4_cds_23_0_chr11_61672832_r	0	-
chr11	61678254	61678463	ENSMUST00000004920.4_cds_21_0_chr11_61678255_r	0	-
chr11	62008525	62010108	ENSMUST00000049836.14_cds_3_0_chr11_62008526_f	0	+
chr11	62221621	62221750	ENSMUST00000018645.13_cds_37_0_chr11_62221622_r	0	-
chr11	62224488	62224982	ENSMUST00000018645.13_cds_36_0_chr11_62224489_r	0	-
chr11	62228370	62228520	ENSMUST00000018645.13_cds_34_0_chr11_62228371_r	0	-
chr11	62228924	62229074	ENSMUST00000018645.13_cds_33_0_chr11_62228925_r	0	-
chr11	62229684	62229894	ENSMUST00000018645.13_cds_32_0_chr11_62229685_r	0	-
chr11	62231233	62231455	ENSMUST00000018645.13_cds_31_0_chr11_62231234_r	0	-
chr11	62250586	62250760	ENSMUST00000151498.9_cds_11_0_chr11_62250587_r	0	-
chr11	62257789	62257985	ENSMUST00000018645.13_cds_21_0_chr11_62257790_r	0	-
chr11	62473668	62473959	ENSMUST00000018651.14_cds_4_0_chr11_62473669_f	0	+
chr11	62483576	62483742	ENSMUST00000018651.14_cds_10_0_chr11_62483577_f	0	+
chr11	62485748	62486077	ENSMUST00000018651.14_cds_12_0_chr11_62485749_f	0	+
chr11	62500028	62500141	ENSMUST00000057194.9_cds_2_0_chr11_62500029_r	0	-
chr11	62724804	62725038	ENSMUST00000055006.12_cds_2_0_chr11_62724805_f	0	+
chr11	62731217	62731570	ENSMUST00000072639.10_cds_5_0_chr11_62731218_f	0	+
chr11	62731217	62731801	ENSMUST00000055006.12_cds_5_0_chr11_62731218_f	0	+
chr11	62753455	62753577	ENSMUST00000036085.11_cds_8_0_chr11_62753456_f	0	+
chr11	62972079	62972223	ENSMUST00000035732.5_cds_4_0_chr11_62972080_f	0	+
chr11	63964362	63964496	ENSMUST00000049091.9_cds_1_0_chr11_63964363_r	0	-
chr11	64902696	64902924	ENSMUST00000047463.15_cds_16_0_chr11_64902697_r	0	-
chr11	65077744	65078641	ENSMUST00000101042.9_cds_5_0_chr11_65077745_r	0	-
chr11	65705290	65705677	ENSMUST00000018491.8_cds_2_0_chr11_65705291_f	0	+
chr11	65975439	65976310	ENSMUST00000080665.10_cds_19_0_chr11_65975440_r	0	-
chr11	66108297	66108848	ENSMUST00000123454.8_cds_5_0_chr11_66108298_r	0	-
chr11	66985299	66985689	ENSMUST00000108689.8_cds_26_0_chr11_66985300_f	0	+
chr11	66990003	66990312	ENSMUST00000108689.8_cds_33_0_chr11_66990004_f	0	+
chr11	67067362	67067455	ENSMUST00000018641.8_cds_6_0_chr11_67067363_f	0	+
chr11	67082424	67082621	ENSMUST00000018641.8_cds_28_0_chr11_67082425_f	0	+
chr11	67223326	67223419	ENSMUST00000108684.8_cds_6_0_chr11_67223327_f	0	+
chr11	67555238	67555448	ENSMUST00000021289.10_cds_8_0_chr11_67555239_r	0	-
chr11	67600308	67600635	ENSMUST00000051765.9_cds_12_0_chr11_67600309_r	0	-
chr11	67840393	67840522	ENSMUST00000021287.12_cds_3_0_chr11_67840394_r	0	-
chr11	67864058	67864322	ENSMUST00000108675.2_cds_2_0_chr11_67864059_f	0	+
chr11	68151322	68151472	ENSMUST00000108674.9_cds_4_0_chr11_68151323_r	0	-
chr11	68168248	68168437	ENSMUST00000108674.9_cds_3_0_chr11_68168249_r	0	-
chr11	68381297	68381472	ENSMUST00000021283.8_cds_6_0_chr11_68381298_f	0	+
chr11	68435545	68435636	ENSMUST00000102613.8_cds_16_0_chr11_68435546_f	0	+
chr11	68481701	68481899	ENSMUST00000063006.12_cds_3_0_chr11_68481702_f	0	+
chr11	68682688	68682860	ENSMUST00000018887.15_cds_26_0_chr11_68682689_f	0	+
chr11	68689075	68689282	ENSMUST00000018887.15_cds_29_0_chr11_68689076_f	0	+
chr11	68705207	68705380	ENSMUST00000018887.15_cds_41_0_chr11_68705208_f	0	+
chr11	68726975	68727149	ENSMUST00000018880.14_cds_5_0_chr11_68726976_r	0	-
chr11	68734646	68734800	ENSMUST00000018880.14_cds_2_0_chr11_68734647_r	0	-
chr11	68783434	68784070	ENSMUST00000065213.5_cds_2_0_chr11_68783435_f	0	+
chr11	68840796	68840926	ENSMUST00000108671.2_cds_9_0_chr11_68840797_r	0	-
chr11	68842157	68842318	ENSMUST00000108671.2_cds_7_0_chr11_68842158_r	0	-
chr11	68862009	68862162	ENSMUST00000102606.10_cds_2_0_chr11_68862010_f	0	+
chr11	68882681	68882862	ENSMUST00000021282.12_cds_18_0_chr11_68882682_r	0	-
chr11	68888738	68888870	ENSMUST00000021282.12_cds_9_0_chr11_68888739_r	0	-
chr11	68891932	68892122	ENSMUST00000021282.12_cds_4_0_chr11_68891933_r	0	-
chr11	68894521	68894663	ENSMUST00000021282.12_cds_1_0_chr11_68894522_r	0	-
chr11	68913202	68913440	ENSMUST00000021278.14_cds_2_0_chr11_68913203_f	0	+
chr11	68998358	68998545	ENSMUST00000021271.14_cds_19_0_chr11_68998359_f	0	+
chr11	69019440	69019522	ENSMUST00000021268.9_cds_2_0_chr11_69019441_f	0	+
chr11	69058181	69058303	ENSMUST00000036424.3_cds_11_0_chr11_69058182_f	0	+
chr11	69114952	69115127	ENSMUST00000108664.2_cds_14_0_chr11_69114953_r	0	-
chr11	69116998	69117147	ENSMUST00000108664.2_cds_11_0_chr11_69116999_r	0	-
chr11	69123510	69123862	ENSMUST00000108664.2_cds_3_0_chr11_69123511_r	0	-
chr11	69126343	69126648	ENSMUST00000108664.2_cds_2_0_chr11_69126344_r	0	-
chr11	69196312	69196455	ENSMUST00000092973.6_cds_13_0_chr11_69196313_r	0	-
chr11	69198768	69199027	ENSMUST00000092973.6_cds_12_0_chr11_69198769_r	0	-
chr11	69205536	69205683	ENSMUST00000092973.6_cds_8_0_chr11_69205537_r	0	-
chr11	69210683	69210800	ENSMUST00000092973.6_cds_4_0_chr11_69210684_r	0	-
chr11	69237397	69237639	ENSMUST00000238797.2_cds_4_0_chr11_69237398_r	0	-
chr11	69252861	69253148	ENSMUST00000108661.8_cds_4_0_chr11_69252862_r	0	-
chr11	69292901	69293107	ENSMUST00000094077.5_cds_13_0_chr11_69292902_r	0	-
chr11	69321299	69321483	ENSMUST00000035539.12_cds_74_0_chr11_69321300_r	0	-
chr11	69321575	69321724	ENSMUST00000035539.12_cds_73_0_chr11_69321576_r	0	-
chr11	69326029	69326229	ENSMUST00000035539.12_cds_70_0_chr11_69326030_r	0	-
chr11	69348811	69349036	ENSMUST00000035539.12_cds_46_0_chr11_69348812_r	0	-
chr11	69364545	69364698	ENSMUST00000035539.12_cds_36_0_chr11_69364546_r	0	-
chr11	69375018	69375175	ENSMUST00000035539.12_cds_23_0_chr11_69375019_r	0	-
chr11	69382328	69382492	ENSMUST00000035539.12_cds_20_0_chr11_69382329_r	0	-
chr11	69387334	69387482	ENSMUST00000035539.12_cds_15_0_chr11_69387335_r	0	-
chr11	69389337	69389577	ENSMUST00000035539.12_cds_13_0_chr11_69389338_r	0	-
chr11	69391537	69391684	ENSMUST00000035539.12_cds_11_0_chr11_69391538_r	0	-
chr11	69411537	69411776	ENSMUST00000035539.12_cds_5_0_chr11_69411538_r	0	-
chr11	69420208	69420379	ENSMUST00000035539.12_cds_2_0_chr11_69420209_r	0	-
chr11	69539630	69539801	ENSMUST00000018909.4_cds_7_0_chr11_69539631_f	0	+
chr11	69541669	69541898	ENSMUST00000018909.4_cds_11_0_chr11_69541670_f	0	+
chr11	69542348	69542549	ENSMUST00000018909.4_cds_13_0_chr11_69542349_f	0	+
chr11	69631082	69631307	ENSMUST00000058470.16_cds_19_0_chr11_69631083_r	0	-
chr11	69632666	69632838	ENSMUST00000058470.16_cds_16_0_chr11_69632667_r	0	-
chr11	69635422	69635633	ENSMUST00000058470.16_cds_9_0_chr11_69635423_r	0	-
chr11	69636747	69636968	ENSMUST00000058470.16_cds_6_0_chr11_69636748_r	0	-
chr11	69716028	69716905	ENSMUST00000056484.10_cds_6_0_chr11_69716029_r	0	-
chr11	69717569	69718166	ENSMUST00000056484.10_cds_5_0_chr11_69717570_r	0	-
chr11	69770337	69771153	ENSMUST00000050555.6_cds_0_0_chr11_69770338_r	0	-
chr11	69776218	69776430	ENSMUST00000001631.7_cds_13_0_chr11_69776219_r	0	-
chr11	69789672	69789918	ENSMUST00000018714.13_cds_4_0_chr11_69789673_r	0	-
chr11	69793833	69794278	ENSMUST00000061837.11_cds_1_0_chr11_69793834_f	0	+
chr11	69797551	69797714	ENSMUST00000061837.11_cds_10_0_chr11_69797552_f	0	+
chr11	69836094	69836282	ENSMUST00000018710.13_cds_6_0_chr11_69836095_r	0	-
chr11	69896487	69896623	ENSMUST00000019362.15_cds_4_0_chr11_69896488_f	0	+
chr11	70133510	70133681	ENSMUST00000000329.9_cds_12_0_chr11_70133511_r	0	-
chr11	70137720	70137890	ENSMUST00000000329.9_cds_9_0_chr11_70137721_r	0	-
chr11	70433768	70433921	ENSMUST00000018429.12_cds_8_0_chr11_70433769_f	0	+
chr11	70443279	70443390	ENSMUST00000018429.12_cds_12_0_chr11_70443280_f	0	+
chr11	70498582	70498846	ENSMUST00000072873.14_cds_15_0_chr11_70498583_f	0	+
chr11	70507972	70508173	ENSMUST00000014753.9_cds_6_0_chr11_70507973_r	0	-
chr11	70564779	70565081	ENSMUST00000036299.14_cds_15_0_chr11_70564780_r	0	-
chr11	70565437	70565660	ENSMUST00000036299.14_cds_14_0_chr11_70565438_r	0	-
chr11	70580571	70580765	ENSMUST00000073625.8_cds_4_0_chr11_70580572_r	0	-
chr11	70615647	70615834	ENSMUST00000072187.12_cds_18_0_chr11_70615648_f	0	+
chr11	70616713	70617328	ENSMUST00000072187.12_cds_20_0_chr11_70616714_f	0	+
chr11	70619027	70619705	ENSMUST00000072187.12_cds_21_0_chr11_70619028_f	0	+
chr11	70828349	70828448	ENSMUST00000076270.13_cds_15_0_chr11_70828350_f	0	+
chr11	71004817	71004958	ENSMUST00000048514.11_cds_3_0_chr11_71004818_r	0	-
chr11	71060557	71060647	ENSMUST00000108515.9_cds_4_0_chr11_71060558_r	0	-
chr11	71659454	71659639	ENSMUST00000021168.14_cds_3_0_chr11_71659455_f	0	+
chr11	71662678	71662800	ENSMUST00000021168.14_cds_4_0_chr11_71662679_f	0	+
chr11	71675094	71675259	ENSMUST00000021168.14_cds_6_0_chr11_71675095_f	0	+
chr11	71920079	71920282	ENSMUST00000048207.10_cds_5_0_chr11_71920080_r	0	-
chr11	71922242	71922431	ENSMUST00000048207.10_cds_2_0_chr11_71922243_r	0	-
chr11	71941880	71942186	ENSMUST00000075258.13_cds_19_0_chr11_71941881_r	0	-
chr11	71946955	71947139	ENSMUST00000075258.13_cds_17_0_chr11_71946956_r	0	-
chr11	71954888	71955083	ENSMUST00000075258.13_cds_11_0_chr11_71954889_r	0	-
chr11	71957931	71958104	ENSMUST00000075258.13_cds_9_0_chr11_71957932_r	0	-
chr11	71962224	71962414	ENSMUST00000075258.13_cds_6_0_chr11_71962225_r	0	-
chr11	72082244	72082460	ENSMUST00000238653.2_cds_5_0_chr11_72082245_r	0	-
chr11	72207649	72208675	ENSMUST00000108504.2_cds_1_0_chr11_72207650_f	0	+
chr11	72248310	72248476	ENSMUST00000021155.4_cds_2_0_chr11_72248311_r	0	-
chr11	72293836	72294076	ENSMUST00000108500.8_cds_2_0_chr11_72293837_r	0	-
chr11	72390180	72390352	ENSMUST00000021154.7_cds_9_0_chr11_72390181_r	0	-
chr11	72641226	72641380	ENSMUST00000155998.2_cds_13_0_chr11_72641227_f	0	+
chr11	72642890	72643059	ENSMUST00000155998.2_cds_14_0_chr11_72642891_f	0	+
chr11	72649278	72649426	ENSMUST00000155998.2_cds_19_0_chr11_72649279_f	0	+
chr11	72714900	72715100	ENSMUST00000207107.2_cds_4_0_chr11_72714901_f	0	+
chr11	72757429	72757631	ENSMUST00000207107.2_cds_23_0_chr11_72757430_f	0	+
chr11	72765723	72766186	ENSMUST00000207107.2_cds_28_0_chr11_72765724_f	0	+
chr11	72779822	72780085	ENSMUST00000207107.2_cds_35_0_chr11_72779823_f	0	+
chr11	72790329	72790607	ENSMUST00000207107.2_cds_39_0_chr11_72790330_f	0	+
chr11	72791457	72791632	ENSMUST00000207107.2_cds_40_0_chr11_72791458_f	0	+
chr11	72803876	72804236	ENSMUST00000207107.2_cds_47_0_chr11_72803877_f	0	+
chr11	72808529	72808695	ENSMUST00000207107.2_cds_51_0_chr11_72808530_f	0	+
chr11	72866011	72866476	ENSMUST00000108484.8_cds_7_0_chr11_72866012_f	0	+
chr11	72870952	72871171	ENSMUST00000108484.8_cds_12_0_chr11_72870953_f	0	+
chr11	72871318	72871600	ENSMUST00000108484.8_cds_13_0_chr11_72871319_f	0	+
chr11	72874285	72874371	ENSMUST00000108484.8_cds_16_0_chr11_72874286_f	0	+
chr11	72878799	72878933	ENSMUST00000108484.8_cds_17_0_chr11_72878800_f	0	+
chr11	72916403	72916763	ENSMUST00000092937.13_cds_1_0_chr11_72916404_f	0	+
chr11	72924584	72924784	ENSMUST00000092937.13_cds_9_0_chr11_72924585_f	0	+
chr11	72928674	72928803	ENSMUST00000092937.13_cds_13_0_chr11_72928675_f	0	+
chr11	72994686	72994810	ENSMUST00000006101.4_cds_1_0_chr11_72994687_f	0	+
chr11	73011100	73011231	ENSMUST00000006101.4_cds_15_0_chr11_73011101_f	0	+
chr11	73061908	73062076	ENSMUST00000006104.10_cds_11_0_chr11_73061909_f	0	+
chr11	73077114	73077285	ENSMUST00000006103.9_cds_8_0_chr11_73077115_r	0	-
chr11	73108624	73108825	ENSMUST00000006105.7_cds_5_0_chr11_73108625_f	0	+
chr11	73113606	73114019	ENSMUST00000006105.7_cds_6_0_chr11_73113607_f	0	+
chr11	73160487	73160606	ENSMUST00000049676.3_cds_1_0_chr11_73160488_f	0	+
chr11	73224123	73224252	ENSMUST00000092926.11_cds_2_0_chr11_73224124_f	0	+
chr11	73874487	73875432	ENSMUST00000117510.4_cds_3_0_chr11_73874488_r	0	-
chr11	74286604	74286723	ENSMUST00000102521.9_cds_18_0_chr11_74286605_r	0	-
chr11	74520784	74520937	ENSMUST00000100866.3_cds_1_0_chr11_74520785_f	0	+
chr11	74551177	74551325	ENSMUST00000092915.12_cds_7_0_chr11_74551178_f	0	+
chr11	74557925	74558051	ENSMUST00000092915.12_cds_20_0_chr11_74557926_f	0	+
chr11	74727188	74727774	ENSMUST00000000291.9_cds_1_0_chr11_74727189_f	0	+
chr11	74732986	74733179	ENSMUST00000132150.2_cds_2_0_chr11_74732987_f	0	+
chr11	74744954	74745335	ENSMUST00000057631.12_cds_16_0_chr11_74744955_r	0	-
chr11	74748443	74748626	ENSMUST00000057631.12_cds_15_0_chr11_74748444_r	0	-
chr11	74754385	74754520	ENSMUST00000081799.6_cds_11_0_chr11_74754386_r	0	-
[truncated: 10,244 more rows]
