# Supplementary material for: Exonic enhancers are a widespread class of dual-function regulatory elements
Source: Nat Commun. 2026 Apr 2;17:4755. doi: 10.1038/s41467-026-71220-6 (PMC13216554; doi:10.1038/s41467-026-71220-6)
Supplement: Supplementary file 7 — Supplementary Data 5 [file 41467_2026_71220_MOESM7_ESM.zip › ExonsEnhancers_all_species/tair10_EE.bed]

chr1	12423	12940	AT1G01030.2_cds_1_0_chr1_12424_r	0	-
chr1	29159	30065	AT1G01040.1_cds_16_0_chr1_29160_f	0	+
chr1	34400	35474	AT1G01060.4_cds_7_0_chr1_34401_r	0	-
chr1	39408	39814	AT1G01070.1_cds_3_0_chr1_39409_r	0	-
chr1	40212	40329	AT1G01070.1_cds_2_0_chr1_40213_r	0	-
chr1	52433	52730	AT1G01110.2_cds_1_0_chr1_52434_f	0	+
chr1	53702	54494	AT1G01110.1_cds_3_0_chr1_53703_f	0	+
chr1	57391	58978	AT1G01120.1_cds_0_0_chr1_57392_r	0	-
chr1	71040	71721	AT1G01150.1_cds_1_0_chr1_71041_r	0	-
chr1	86714	87162	AT1G01200.1_cds_1_0_chr1_86715_r	0	-
chr1	93270	94281	AT1G01220.1_cds_5_0_chr1_93271_f	0	+
chr1	109594	111367	AT1G01260.1_cds_0_0_chr1_109595_f	0	+
chr1	114618	115296	AT1G01290.1_cds_1_0_chr1_114619_f	0	+
chr1	126075	126589	AT1G01320.1_cds_11_0_chr1_126076_r	0	-
chr1	126934	127453	AT1G01320.1_cds_9_0_chr1_126935_r	0	-
chr1	132823	133218	AT1G01340.1_cds_5_0_chr1_132824_r	0	-
chr1	177024	178051	AT1G01480.1_cds_3_0_chr1_177025_f	0	+
chr1	203759	203943	AT1G01560.2_cds_4_0_chr1_203760_f	0	+
chr1	203759	204035	AT1G01560.3_cds_4_0_chr1_203760_f	0	+
chr1	206691	207243	AT1G01570.1_cds_1_0_chr1_206692_f	0	+
chr1	216413	217090	AT1G01590.1_cds_6_0_chr1_216414_f	0	+
chr1	219751	220994	AT1G01600.1_cds_1_0_chr1_219752_f	0	+
chr1	230558	230675	AT1G01630.1_cds_4_0_chr1_230559_f	0	+
chr1	231163	231655	AT1G01640.1_cds_2_0_chr1_231164_r	0	-
chr1	259991	260417	AT1G01700.2_cds_4_0_chr1_259992_r	0	-
chr1	260117	260417	AT1G01700.1_cds_4_0_chr1_260118_r	0	-
chr1	260117	260582	AT1G01700.4_cds_3_0_chr1_260118_r	0	-
chr1	283812	284082	AT1G01780.1_cds_4_0_chr1_283813_f	0	+
chr1	311336	313011	AT1G01900.1_cds_1_0_chr1_311337_f	0	+
chr1	332275	332633	AT1G01960.1_cds_8_0_chr1_332276_r	0	-
chr1	336416	337582	AT1G01960.1_cds_0_0_chr1_336417_r	0	-
chr1	346051	347356	AT1G02000.1_cds_0_0_chr1_346052_f	0	+
chr1	355384	356188	AT1G02030.1_cds_0_0_chr1_355385_r	0	-
chr1	366722	366859	AT1G02065.1_cds_1_0_chr1_366723_f	0	+
chr1	370444	370751	AT1G02070.1_cds_1_0_chr1_370445_r	0	-
chr1	374271	374500	AT1G02080.1_cds_3_0_chr1_374272_f	0	+
chr1	416044	416435	AT1G02190.1_cds_2_0_chr1_416045_f	0	+
chr1	441397	442459	AT1G02260.1_cds_1_0_chr1_441398_r	0	-
chr1	454621	454840	AT1G02300.1_cds_6_0_chr1_454622_f	0	+
chr1	477813	478303	AT1G02380.1_cds_1_0_chr1_477814_f	0	+
chr1	482269	483163	AT1G02390.1_cds_1_0_chr1_482270_f	0	+
chr1	504896	505407	AT1G02460.1_cds_5_0_chr1_504897_r	0	-
chr1	506643	507099	AT1G02460.1_cds_0_0_chr1_506644_r	0	-
chr1	519036	520218	AT1G02500.1_cds_1_0_chr1_519037_f	0	+
chr1	525545	527202	AT1G02520.1_cds_6_0_chr1_525546_f	0	+
chr1	531324	533005	AT1G02530.1_cds_5_0_chr1_531325_f	0	+
chr1	534188	534542	AT1G02530.1_cds_9_0_chr1_534189_f	0	+
chr1	545631	545963	AT1G02580.1_cds_2_0_chr1_545632_f	0	+
chr1	548814	548994	AT1G02580.1_cds_16_0_chr1_548815_f	0	+
chr1	561006	561320	AT1G02630.2_cds_2_0_chr1_561007_r	0	-
chr1	561006	561695	AT1G02630.1_cds_1_0_chr1_561007_r	0	-
chr1	561452	561695	AT1G02630.2_cds_1_0_chr1_561453_r	0	-
chr1	566225	567580	AT1G02640.1_cds_4_0_chr1_566226_f	0	+
chr1	573488	573953	AT1G02660.1_cds_1_0_chr1_573489_r	0	-
chr1	586648	587036	AT1G02690.1_cds_9_0_chr1_586649_f	0	+
chr1	588662	589232	AT1G02700.1_cds_1_0_chr1_588663_f	0	+
chr1	594696	596478	AT1G02730.1_cds_2_0_chr1_594697_r	0	-
chr1	596571	597382	AT1G02730.1_cds_1_0_chr1_596572_r	0	-
chr1	611025	611529	AT1G02790.1_cds_2_0_chr1_611026_r	0	-
chr1	613385	613706	AT1G02800.1_cds_7_0_chr1_613386_r	0	-
chr1	631602	631858	AT1G02850.1_cds_6_0_chr1_631603_f	0	+
chr1	631602	632043	AT1G02850.3_cds_6_0_chr1_631603_f	0	+
chr1	683401	684777	AT1G02990.1_cds_6_0_chr1_683402_r	0	-
chr1	694279	695476	AT1G03010.1_cds_2_0_chr1_694280_f	0	+
chr1	695546	695793	AT1G03010.1_cds_3_0_chr1_695547_f	0	+
chr1	695886	696188	AT1G03010.1_cds_4_0_chr1_695887_f	0	+
chr1	711262	711408	AT1G03055.1_cds_1_0_chr1_711263_r	0	-
chr1	712970	714206	AT1G03060.1_cds_18_0_chr1_712971_r	0	-
chr1	715659	718415	AT1G03060.3_cds_15_0_chr1_715660_r	0	-
chr1	715659	718662	AT1G03060.1_cds_14_0_chr1_715660_r	0	-
chr1	731793	732741	AT1G03080.1_cds_4_0_chr1_731794_r	0	-
chr1	732927	737081	AT1G03080.1_cds_3_0_chr1_732928_r	0	-
chr1	757553	757686	AT1G03150.1_cds_2_0_chr1_757554_f	0	+
chr1	769804	770527	AT1G03170.1_cds_0_0_chr1_769805_f	0	+
chr1	775821	776355	AT1G03190.1_cds_1_0_chr1_775822_f	0	+
chr1	777335	777739	AT1G03190.1_cds_4_0_chr1_777336_f	0	+
chr1	798000	798102	AT1G03260.1_cds_0_0_chr1_798001_r	0	-
chr1	831419	832640	AT1G03370.1_cds_1_0_chr1_831420_f	0	+
chr1	848807	848879	AT1G03430.1_cds_3_0_chr1_848808_f	0	+
chr1	855687	855786	AT1G03445.1_cds_16_0_chr1_855688_r	0	-
chr1	861108	861278	AT1G03457.1_cds_8_0_chr1_861109_r	0	-
chr1	880637	881876	AT1G03530.1_cds_2_0_chr1_880638_r	0	-
chr1	904520	904615	AT1G03620.10_cds_8_0_chr1_904521_r	0	-
chr1	969314	969711	AT1G03840.2_cds_1_0_chr1_969315_r	0	-
chr1	976348	976501	AT1G03850.3_cds_1_0_chr1_976349_r	0	-
chr1	986853	987282	AT1G03880.1_cds_2_0_chr1_986854_f	0	+
chr1	987523	987916	AT1G03880.1_cds_3_0_chr1_987524_f	0	+
chr1	1003809	1003894	AT1G03920.1_cds_9_0_chr1_1003810_f	0	+
chr1	1024846	1025095	AT1G03990.1_cds_0_0_chr1_1024847_f	0	+
chr1	1104622	1105288	AT1G04180.1_cds_0_0_chr1_1104623_f	0	+
chr1	1105388	1105988	AT1G04180.1_cds_1_0_chr1_1105389_f	0	+
chr1	1116225	1116961	AT1G04210.1_cds_3_0_chr1_1116226_f	0	+
chr1	1119852	1120671	AT1G04220.1_cds_1_0_chr1_1119853_r	0	-
chr1	1143642	1143888	AT1G04280.1_cds_8_0_chr1_1143643_r	0	-
chr1	1148817	1149996	AT1G04300.1_cds_12_0_chr1_1148818_r	0	-
chr1	1155349	1157125	AT1G04310.1_cds_1_0_chr1_1155350_r	0	-
chr1	1175176	1175578	AT1G04370.1_cds_0_0_chr1_1175177_f	0	+
chr1	1186451	1187164	AT1G04400.1_cds_3_0_chr1_1186452_r	0	-
chr1	1199709	1200304	AT1G04430.1_cds_4_0_chr1_1199710_f	0	+
chr1	1200961	1201301	AT1G04430.1_cds_7_0_chr1_1200962_f	0	+
chr1	1209346	1209853	AT1G04450.1_cds_4_0_chr1_1209347_f	0	+
chr1	1211176	1212144	AT1G04470.1_cds_4_0_chr1_1211177_r	0	-
chr1	1213229	1213897	AT1G04470.1_cds_1_0_chr1_1213230_r	0	-
chr1	1221955	1222365	AT1G04500.2_cds_3_0_chr1_1221956_r	0	-
chr1	1246858	1248003	AT1G04570.2_cds_1_0_chr1_1246859_r	0	-
chr1	1253181	1254147	AT1G04580.1_cds_5_0_chr1_1253182_r	0	-
chr1	1254540	1254750	AT1G04580.1_cds_3_0_chr1_1254541_r	0	-
chr1	1255276	1256884	AT1G04580.1_cds_1_0_chr1_1255277_r	0	-
chr1	1270840	1271131	AT1G04600.1_cds_34_0_chr1_1270841_f	0	+
chr1	1279523	1280237	AT1G04610.1_cds_0_0_chr1_1279524_f	0	+
chr1	1288231	1288788	AT1G04625.1_cds_1_0_chr1_1288232_r	0	-
chr1	1295940	1297535	AT1G04650.1_cds_5_0_chr1_1295941_r	0	-
chr1	1316918	1318787	AT1G04700.1_cds_1_0_chr1_1316919_f	0	+
chr1	1339946	1340117	AT1G04778.1_cds_0_0_chr1_1339947_f	0	+
chr1	1341339	1342965	AT1G04780.1_cds_0_0_chr1_1341340_r	0	-
chr1	1354913	1355261	AT1G04810.1_cds_12_0_chr1_1354914_f	0	+
chr1	1369645	1372290	AT1G04860.1_cds_1_0_chr1_1369646_r	0	-
chr1	1381275	1382249	AT1G04890.1_cds_1_0_chr1_1381276_r	0	-
chr1	1391673	1391950	AT1G04920.1_cds_10_0_chr1_1391674_r	0	-
chr1	1392256	1393192	AT1G04920.1_cds_8_0_chr1_1392257_r	0	-
chr1	1429412	1429870	AT1G05005.1_cds_1_0_chr1_1429413_f	0	+
chr1	1502514	1502851	AT1G05190.1_cds_2_0_chr1_1502515_r	0	-
chr1	1515037	1515451	AT1G05230.10_cds_5_0_chr1_1515038_r	0	-
chr1	1535974	1536211	AT1G05280.1_cds_2_0_chr1_1535975_r	0	-
chr1	1536296	1536708	AT1G05280.1_cds_1_0_chr1_1536297_r	0	-
chr1	1537010	1537414	AT1G05280.1_cds_0_0_chr1_1537011_r	0	-
chr1	1550860	1551120	AT1G05310.1_cds_3_0_chr1_1550861_r	0	-
chr1	1554990	1556586	AT1G05320.1_cds_2_0_chr1_1554991_f	0	+
chr1	1567098	1567278	AT1G05360.1_cds_7_0_chr1_1567099_f	0	+
chr1	1569417	1570086	AT1G05370.1_cds_6_0_chr1_1569418_r	0	-
chr1	1581377	1582190	AT1G05380.1_cds_7_0_chr1_1581378_f	0	+
chr1	1609601	1610397	AT1G05470.1_cds_5_0_chr1_1609602_r	0	-
chr1	1618794	1620729	AT1G05490.1_cds_3_0_chr1_1618795_r	0	-
chr1	1630015	1630419	AT1G05510.1_cds_1_0_chr1_1630016_f	0	+
chr1	1641874	1642373	AT1G05550.3_cds_3_0_chr1_1641875_r	0	-
chr1	1663235	1663734	AT1G05577.1_cds_3_0_chr1_1663236_r	0	-
chr1	1665593	1666943	AT1G05580.1_cds_3_0_chr1_1665594_r	0	-
chr1	1667236	1667778	AT1G05580.1_cds_2_0_chr1_1667237_r	0	-
chr1	1694995	1695285	AT1G05660.1_cds_1_0_chr1_1694996_r	0	-
chr1	1708311	1708926	AT1G05690.1_cds_3_0_chr1_1708312_f	0	+
chr1	1709982	1710520	AT1G05700.1_cds_1_0_chr1_1709983_f	0	+
chr1	1711738	1711977	AT1G05700.1_cds_6_0_chr1_1711739_f	0	+
chr1	1711738	1712285	AT1G05700.2_cds_6_0_chr1_1711739_f	0	+
chr1	1725546	1725882	AT1G05770.1_cds_1_0_chr1_1725547_r	0	-
chr1	1729357	1729575	AT1G05783.1_cds_0_0_chr1_1729358_r	0	-
chr1	1737286	1737365	AT1G05790.1_cds_13_0_chr1_1737287_f	0	+
chr1	1746760	1746889	AT1G05805.1_cds_2_0_chr1_1746761_f	0	+
chr1	1750361	1750520	AT1G05820.1_cds_1_0_chr1_1750362_f	0	+
chr1	1791517	1793341	AT1G05910.1_cds_3_0_chr1_1791518_f	0	+
chr1	1804572	1804724	AT1G05950.1_cds_10_0_chr1_1804573_r	0	-
chr1	1816544	1816991	AT1G05970.1_cds_1_0_chr1_1816545_r	0	-
chr1	1824547	1824949	AT1G06020.1_cds_0_0_chr1_1824548_f	0	+
chr1	1830725	1831667	AT1G06050.1_cds_1_0_chr1_1830726_r	0	-
chr1	1835200	1835607	AT1G06070.1_cds_4_0_chr1_1835201_r	0	-
chr1	1862306	1862516	AT1G06135.1_cds_0_0_chr1_1862307_f	0	+
chr1	1870366	1871575	AT1G06150.1_cds_6_0_chr1_1870367_r	0	-
chr1	1885832	1886564	AT1G06170.1_cds_1_0_chr1_1885833_r	0	-
chr1	1890611	1891089	AT1G06180.1_cds_2_0_chr1_1890612_f	0	+
chr1	1898602	1898986	AT1G06210.1_cds_3_0_chr1_1898603_f	0	+
chr1	1926801	1927271	AT1G06310.1_cds_0_0_chr1_1926802_f	0	+
chr1	1931670	1932041	AT1G06330.1_cds_2_0_chr1_1931671_r	0	-
chr1	1955412	1957382	AT1G06410.1_cds_1_0_chr1_1955413_f	0	+
chr1	1963732	1964905	AT1G06440.1_cds_0_0_chr1_1963733_r	0	-
chr1	1983045	1983132	AT1G06490.1_cds_18_0_chr1_1983046_f	0	+
chr1	1987435	1988233	AT1G06490.1_cds_37_0_chr1_1987436_f	0	+
chr1	1994169	1995039	AT1G06520.1_cds_1_0_chr1_1994170_r	0	-
chr1	2026433	2026764	AT1G06620.1_cds_1_0_chr1_2026434_f	0	+
chr1	2028043	2028985	AT1G06630.9_cds_0_0_chr1_2028044_f	0	+
chr1	2037808	2038544	AT1G06660.1_cds_4_0_chr1_2037809_r	0	-
chr1	2043589	2044576	AT1G06670.1_cds_11_0_chr1_2043590_f	0	+
chr1	2044706	2045786	AT1G06670.1_cds_12_0_chr1_2044707_f	0	+
chr1	2076686	2077310	AT1G06760.1_cds_1_0_chr1_2076687_r	0	-
chr1	2094680	2094833	AT1G06820.1_cds_5_0_chr1_2094681_r	0	-
chr1	2111727	2111859	AT1G06890.1_cds_8_0_chr1_2111728_r	0	-
chr1	2122436	2122621	AT1G06910.1_cds_2_0_chr1_2122437_f	0	+
chr1	2124853	2125801	AT1G06920.1_cds_0_0_chr1_2124854_r	0	-
chr1	2127084	2127398	AT1G06923.1_cds_1_0_chr1_2127085_f	0	+
chr1	2139576	2140818	AT1G06970.1_cds_2_0_chr1_2139577_f	0	+
chr1	2150397	2151705	AT1G07000.1_cds_1_0_chr1_2150398_r	0	-
chr1	2209032	2210301	AT1G07200.1_cds_1_0_chr1_2209033_r	0	-
chr1	2209032	2210523	AT1G07200.2_cds_2_0_chr1_2209033_r	0	-
chr1	2255087	2255407	AT1G07340.1_cds_1_0_chr1_2255088_f	0	+
chr1	2257987	2258447	AT1G07350.1_cds_5_0_chr1_2257988_r	0	-
chr1	2265473	2265768	AT1G07380.1_cds_8_0_chr1_2265474_r	0	-
chr1	2266472	2266743	AT1G07380.1_cds_4_0_chr1_2266473_r	0	-
chr1	2305825	2306057	AT1G07510.1_cds_1_0_chr1_2305826_f	0	+
chr1	2307280	2308048	AT1G07510.1_cds_5_0_chr1_2307281_f	0	+
chr1	2309717	2311313	AT1G07520.2_cds_1_0_chr1_2309718_r	0	-
chr1	2328171	2328653	AT1G07560.1_cds_2_0_chr1_2328172_f	0	+
chr1	2336648	2337899	AT1G07590.1_cds_2_0_chr1_2336649_r	0	-
chr1	2344555	2346162	AT1G07620.2_cds_2_0_chr1_2344556_r	0	-
chr1	2345145	2346162	AT1G07620.1_cds_2_0_chr1_2345146_r	0	-
chr1	2354706	2355534	AT1G07640.1_cds_0_0_chr1_2354707_r	0	-
chr1	2400947	2401103	AT1G07745.1_cds_7_0_chr1_2400948_r	0	-
chr1	2402080	2402278	AT1G07745.1_cds_2_0_chr1_2402081_r	0	-
chr1	2404541	2405262	AT1G07750.1_cds_1_0_chr1_2404542_r	0	-
chr1	2427892	2428438	AT1G07850.1_cds_2_0_chr1_2427893_f	0	+
chr1	2453987	2454386	AT1G07910.1_cds_26_0_chr1_2453988_f	0	+
chr1	2482210	2482898	AT1G07990.1_cds_18_0_chr1_2482211_f	0	+
chr1	2499087	2500815	AT1G08050.1_cds_1_0_chr1_2499088_r	0	-
chr1	2501980	2502504	AT1G08060.1_cds_15_0_chr1_2501981_r	0	-
chr1	2514373	2516287	AT1G08070.2_cds_1_0_chr1_2514374_r	0	-
chr1	2525253	2525920	AT1G08090.1_cds_2_0_chr1_2525254_f	0	+
chr1	2548818	2549250	AT1G08135.1_cds_3_0_chr1_2548819_r	0	-
chr1	2550084	2551101	AT1G08135.1_cds_1_0_chr1_2550085_r	0	-
chr1	2552205	2552700	AT1G08140.1_cds_3_0_chr1_2552206_r	0	-
chr1	2552923	2553586	AT1G08140.1_cds_2_0_chr1_2552924_r	0	-
chr1	2553680	2554700	AT1G08140.1_cds_1_0_chr1_2553681_r	0	-
chr1	2557670	2558690	AT1G08150.1_cds_1_0_chr1_2557671_r	0	-
chr1	2584799	2585084	AT1G08230.4_cds_0_0_chr1_2584800_r	0	-
chr1	2608407	2609604	AT1G08280.1_cds_0_0_chr1_2608408_f	0	+
chr1	2610679	2611105	AT1G08290.1_cds_1_0_chr1_2610680_r	0	-
chr1	2617756	2618368	AT1G08300.1_cds_5_0_chr1_2617757_f	0	+
chr1	2623227	2623449	AT1G08320.1_cds_10_0_chr1_2623228_r	0	-
chr1	2643347	2645288	AT1G08400.1_cds_3_0_chr1_2643348_r	0	-
chr1	2649958	2650427	AT1G08420.1_cds_0_0_chr1_2649959_f	0	+
chr1	2660438	2661029	AT1G08430.1_cds_5_0_chr1_2660439_f	0	+
chr1	2664719	2665343	AT1G08440.1_cds_5_0_chr1_2664720_f	0	+
chr1	2682261	2682664	AT1G08470.1_cds_3_0_chr1_2682262_r	0	-
chr1	2691545	2691866	AT1G08510.1_cds_5_0_chr1_2691546_r	0	-
chr1	2704494	2705091	AT1G08540.1_cds_2_0_chr1_2704495_f	0	+
chr1	2733787	2735467	AT1G08610.1_cds_1_0_chr1_2733788_r	0	-
chr1	2740827	2742094	AT1G08620.1_cds_9_0_chr1_2740828_f	0	+
chr1	2745242	2745628	AT1G08630.7_cds_2_0_chr1_2745243_r	0	-
chr1	2745242	2745685	AT1G08630.1_cds_2_0_chr1_2745243_r	0	-
chr1	2760418	2760872	AT1G08670.1_cds_2_0_chr1_2760419_r	0	-
chr1	2774850	2775273	AT1G08720.1_cds_1_0_chr1_2774851_f	0	+
chr1	2775707	2776801	AT1G08720.1_cds_3_0_chr1_2775708_f	0	+
chr1	2814917	2817078	AT1G08800.1_cds_1_0_chr1_2814918_r	0	-
chr1	2819278	2819872	AT1G08810.1_cds_2_0_chr1_2819279_r	0	-
chr1	2859952	2860816	AT1G08910.1_cds_16_0_chr1_2859953_f	0	+
chr1	2881112	2881877	AT1G08960.1_cds_1_0_chr1_2881113_f	0	+
chr1	2883143	2883839	AT1G08970.1_cds_1_0_chr1_2883144_f	0	+
chr1	2890267	2890753	AT1G08990.1_cds_2_0_chr1_2890268_f	0	+
chr1	2922154	2922526	AT1G09060.1_cds_8_0_chr1_2922155_r	0	-
chr1	2923071	2923717	AT1G09060.1_cds_6_0_chr1_2923072_r	0	-
chr1	2930176	2930899	AT1G09080.1_cds_3_0_chr1_2930177_r	0	-
chr1	2934548	2934935	AT1G09090.1_cds_5_0_chr1_2934549_f	0	+
chr1	2949830	2950332	AT1G09155.1_cds_2_0_chr1_2949831_r	0	-
chr1	2956805	2957269	AT1G09170.1_cds_17_0_chr1_2956806_r	0	-
chr1	2964151	2964604	AT1G09176.1_cds_0_0_chr1_2964152_f	0	+
chr1	3011017	3011494	AT1G09320.1_cds_1_0_chr1_3011018_r	0	-
chr1	3027158	3027411	AT1G09380.1_cds_3_0_chr1_3027159_r	0	-
chr1	3027690	3027753	AT1G09380.1_cds_1_0_chr1_3027691_r	0	-
chr1	3086851	3087689	AT1G09540.1_cds_2_0_chr1_3086852_f	0	+
chr1	3096142	3096959	AT1G09570.1_cds_2_0_chr1_3096143_r	0	-
chr1	3097157	3098892	AT1G09570.2_cds_2_0_chr1_3097158_r	0	-
chr1	3097157	3099223	AT1G09570.1_cds_1_0_chr1_3097158_r	0	-
chr1	3101850	3102348	AT1G09575.1_cds_1_0_chr1_3101851_r	0	-
chr1	3108616	3109120	AT1G09600.1_cds_0_0_chr1_3108617_f	0	+
chr1	3110624	3111035	AT1G09600.1_cds_5_0_chr1_3110625_f	0	+
chr1	3121170	3121398	AT1G09640.2_cds_6_0_chr1_3121171_f	0	+
chr1	3121170	3121660	AT1G09640.1_cds_6_0_chr1_3121171_f	0	+
chr1	3158663	3158960	AT1G09750.1_cds_1_0_chr1_3158664_f	0	+
chr1	3169588	3170045	AT1G09790.1_cds_2_0_chr1_3169589_r	0	-
chr1	3187816	3188077	AT1G09812.1_cds_0_0_chr1_3187817_f	0	+
chr1	3237223	3238336	AT1G09940.1_cds_2_0_chr1_3237224_r	0	-
chr1	3258864	3259104	AT1G09980.1_cds_6_0_chr1_3258865_r	0	-
chr1	3259641	3259895	AT1G09980.1_cds_4_0_chr1_3259642_r	0	-
chr1	3269938	3270698	AT1G10020.1_cds_1_0_chr1_3269939_r	0	-
chr1	3286533	3286646	AT1G10060.2_cds_8_0_chr1_3286534_f	0	+
chr1	3286533	3286728	AT1G10060.4_cds_8_0_chr1_3286534_f	0	+
chr1	3299837	3300176	AT1G10095.1_cds_1_0_chr1_3299838_r	0	-
chr1	3327636	3328036	AT1G10155.1_cds_2_0_chr1_3327637_r	0	-
chr1	3339911	3340929	AT1G10180.1_cds_2_0_chr1_3339912_r	0	-
chr1	3352158	3352815	AT1G10220.2_cds_0_0_chr1_3352159_f	0	+
chr1	3352455	3352815	AT1G10220.1_cds_1_0_chr1_3352456_f	0	+
chr1	3368142	3368739	AT1G10280.1_cds_0_0_chr1_3368143_r	0	-
chr1	3390474	3391335	AT1G10340.1_cds_2_0_chr1_3390475_r	0	-
chr1	3401480	3401845	AT1G10380.1_cds_1_0_chr1_3401481_f	0	+
chr1	3401480	3401901	AT1G10380.2_cds_1_0_chr1_3401481_f	0	+
chr1	3403677	3404713	AT1G10385.1_cds_2_0_chr1_3403678_f	0	+
chr1	3409690	3410325	AT1G10390.1_cds_5_0_chr1_3409691_r	0	-
chr1	3410767	3411415	AT1G10390.1_cds_3_0_chr1_3410768_r	0	-
chr1	3435367	3435867	AT1G10450.1_cds_11_0_chr1_3435368_f	0	+
chr1	3479256	3479665	AT1G10550.1_cds_3_0_chr1_3479257_r	0	-
chr1	3509340	3509502	AT1G10620.1_cds_6_0_chr1_3509341_r	0	-
chr1	3515477	3516061	AT1G10640.1_cds_5_0_chr1_3515478_r	0	-
chr1	3524121	3524661	AT1G10650.1_cds_4_0_chr1_3524122_r	0	-
chr1	3539771	3540019	AT1G10680.1_cds_9_0_chr1_3539772_r	0	-
chr1	3540924	3541292	AT1G10680.1_cds_6_0_chr1_3540925_r	0	-
chr1	3599368	3599590	AT1G10810.1_cds_0_0_chr1_3599369_f	0	+
chr1	3612227	3613557	AT1G10850.1_cds_0_0_chr1_3612228_f	0	+
chr1	3625741	3626380	AT1G10880.1_cds_1_0_chr1_3625742_r	0	-
chr1	3656049	3656400	AT1G10940.1_cds_8_0_chr1_3656050_r	0	-
chr1	3670512	3670901	AT1G10990.1_cds_1_0_chr1_3670513_r	0	-
chr1	3679749	3680477	AT1G11040.1_cds_1_0_chr1_3679750_r	0	-
chr1	3691461	3692434	AT1G11070.1_cds_4_0_chr1_3691462_r	0	-
chr1	3695918	3696215	AT1G11080.1_cds_5_0_chr1_3695919_r	0	-
chr1	3736247	3736724	AT1G11160.1_cds_9_0_chr1_3736248_f	0	+
chr1	3737475	3738215	AT1G11160.1_cds_12_0_chr1_3737476_f	0	+
chr1	3755875	3756261	AT1G11210.1_cds_1_0_chr1_3755876_r	0	-
chr1	3785714	3786653	AT1G11270.1_cds_1_0_chr1_3785715_r	0	-
chr1	3785997	3786653	AT1G11270.3_cds_1_0_chr1_3785998_r	0	-
chr1	3787455	3787755	AT1G11280.1_cds_7_0_chr1_3787456_r	0	-
chr1	3800898	3801306	AT1G11310.1_cds_13_0_chr1_3800899_r	0	-
chr1	3808032	3808728	AT1G11320.1_cds_2_0_chr1_3808033_f	0	+
chr1	3828097	3828585	AT1G11370.1_cds_2_0_chr1_3828098_r	0	-
chr1	3841630	3842570	AT1G11410.2_cds_1_0_chr1_3841631_f	0	+
chr1	3843957	3844284	AT1G11410.1_cds_5_0_chr1_3843958_f	0	+
chr1	3864367	3864827	AT1G11480.1_cds_5_0_chr1_3864368_r	0	-
chr1	3878688	3879097	AT1G11545.1_cds_3_0_chr1_3878689_r	0	-
chr1	3889957	3890649	AT1G11580.1_cds_2_0_chr1_3889958_f	0	+
chr1	3908259	3908751	AT1G11610.1_cds_1_0_chr1_3908260_r	0	-
chr1	3939592	3940585	AT1G11680.1_cds_2_0_chr1_3939593_f	0	+
chr1	3985519	3986104	AT1G11800.1_cds_3_0_chr1_3985520_r	0	-
chr1	3991987	3993026	AT1G11820.1_cds_1_0_chr1_3991988_r	0	-
chr1	4001797	4002361	AT1G11860.3_cds_1_0_chr1_4001798_f	0	+
chr1	4057382	4057670	AT1G12010.1_cds_3_0_chr1_4057383_f	0	+
chr1	4064750	4065262	AT1G12030.1_cds_1_0_chr1_4064751_r	0	-
chr1	4079923	4080106	AT1G12070.1_cds_0_0_chr1_4079924_r	0	-
chr1	4084486	4084888	AT1G12080.2_cds_1_0_chr1_4084487_f	0	+
chr1	4159564	4159750	AT1G12250.1_cds_1_0_chr1_4159565_f	0	+
chr1	4160063	4160170	AT1G12250.1_cds_3_0_chr1_4160064_f	0	+
chr1	4163057	4163813	AT1G12260.1_cds_3_0_chr1_4163058_r	0	-
chr1	4163528	4163813	AT1G12260.2_cds_3_0_chr1_4163529_r	0	-
chr1	4189630	4190209	AT1G12320.1_cds_1_0_chr1_4189631_f	0	+
chr1	4222369	4222603	AT1G12400.3_cds_1_0_chr1_4222370_f	0	+
chr1	4227322	4227895	AT1G12420.1_cds_4_0_chr1_4227323_r	0	-
chr1	4248949	4250444	AT1G12460.1_cds_1_0_chr1_4248950_f	0	+
chr1	4257426	4257778	AT1G12480.1_cds_2_0_chr1_4257427_r	0	-
chr1	4275306	4275831	AT1G12550.1_cds_1_0_chr1_4275307_f	0	+
chr1	4276983	4277296	AT1G12560.1_cds_1_0_chr1_4276984_f	0	+
chr1	4277380	4277693	AT1G12560.1_cds_2_0_chr1_4277381_f	0	+
chr1	4278311	4279260	AT1G12570.1_cds_3_0_chr1_4278312_r	0	-
chr1	4279556	4279858	AT1G12570.1_cds_2_0_chr1_4279557_r	0	-
chr1	4280254	4280594	AT1G12570.1_cds_1_0_chr1_4280255_r	0	-
chr1	4290204	4290834	AT1G12610.1_cds_0_0_chr1_4290205_r	0	-
chr1	4356635	4356945	AT1G12780.1_cds_4_0_chr1_4356636_r	0	-
chr1	4367493	4367791	AT1G12810.1_cds_1_0_chr1_4367494_f	0	+
chr1	4417441	4417917	AT1G12940.1_cds_1_0_chr1_4417442_f	0	+
chr1	4420524	4421066	AT1G12950.1_cds_1_0_chr1_4420525_f	0	+
chr1	4434454	4435552	AT1G12990.1_cds_1_0_chr1_4434455_f	0	+
chr1	4459642	4460108	AT1G13080.2_cds_1_0_chr1_4459643_f	0	+
chr1	4476751	4477272	AT1G13130.1_cds_2_0_chr1_4476752_f	0	+
chr1	4477356	4477820	AT1G13130.1_cds_3_0_chr1_4477357_f	0	+
chr1	4499632	4501354	AT1G13190.1_cds_1_0_chr1_4499633_f	0	+
chr1	4502708	4502871	AT1G13195.2_cds_0_0_chr1_4502709_r	0	-
chr1	4509251	4509902	AT1G13210.1_cds_10_0_chr1_4509252_r	0	-
chr1	4511870	4512769	AT1G13210.1_cds_2_0_chr1_4511871_r	0	-
chr1	4512846	4513296	AT1G13210.1_cds_1_0_chr1_4512847_r	0	-
chr1	4521380	4522439	AT1G13230.1_cds_1_0_chr1_4521381_f	0	+
chr1	4550365	4550923	AT1G13290.1_cds_1_0_chr1_4550366_r	0	-
chr1	4557292	4557576	AT1G13300.1_cds_1_0_chr1_4557293_f	0	+
chr1	4561216	4561567	AT1G13310.1_cds_5_0_chr1_4561217_r	0	-
chr1	4561992	4562159	AT1G13310.1_cds_3_0_chr1_4561993_r	0	-
chr1	4569621	4570269	AT1G13340.1_cds_2_0_chr1_4569622_r	0	-
chr1	4616503	4617667	AT1G13460.1_cds_1_0_chr1_4616504_f	0	+
chr1	4620321	4621153	AT1G13470.1_cds_1_0_chr1_4620322_r	0	-
chr1	4622782	4623626	AT1G13480.1_cds_1_0_chr1_4622783_r	0	-
chr1	4650786	4651377	AT1G13600.1_cds_0_0_chr1_4650787_r	0	-
chr1	4658747	4659010	AT1G13605.1_cds_1_0_chr1_4658748_f	0	+
chr1	4662933	4663048	AT1G13609.2_cds_1_0_chr1_4662934_f	0	+
chr1	4664202	4664573	AT1G13610.1_cds_4_0_chr1_4664203_r	0	-
chr1	4677275	4679144	AT1G13640.1_cds_1_0_chr1_4677276_r	0	-
chr1	4691927	4692231	AT1G13680.1_cds_4_0_chr1_4691928_f	0	+
chr1	4692318	4692542	AT1G13680.1_cds_5_0_chr1_4692319_f	0	+
chr1	4702931	4703546	AT1G13710.1_cds_1_0_chr1_4702932_r	0	-
chr1	4713968	4714599	AT1G13740.1_cds_0_0_chr1_4713969_f	0	+
chr1	4714742	4715158	AT1G13740.1_cds_1_0_chr1_4714743_f	0	+
chr1	4734284	4735164	AT1G13810.1_cds_1_0_chr1_4734285_f	0	+
chr1	4777742	4778416	AT1G13960.1_cds_1_0_chr1_4777743_f	0	+
chr1	4781593	4781882	AT1G13970.1_cds_2_0_chr1_4781594_r	0	-
chr1	4789586	4790324	AT1G13980.1_cds_1_0_chr1_4789587_f	0	+
chr1	4830482	4831378	AT1G14110.1_cds_1_0_chr1_4830483_f	0	+
chr1	4844653	4845150	AT1G14170.2_cds_2_0_chr1_4844654_r	0	-
chr1	4844653	4845253	AT1G14170.3_cds_1_0_chr1_4844654_r	0	-
chr1	4848188	4848970	AT1G14180.1_cds_2_0_chr1_4848189_f	0	+
chr1	4856901	4857182	AT1G14210.1_cds_3_0_chr1_4856902_r	0	-
chr1	4868674	4869251	AT1G14250.1_cds_1_0_chr1_4868675_f	0	+
chr1	4876669	4876767	AT1G14270.1_cds_1_0_chr1_4876670_r	0	-
chr1	4890374	4891700	AT1G14330.1_cds_0_0_chr1_4890375_r	0	-
chr1	4911361	4911767	AT1G14360.1_cds_6_0_chr1_4911362_r	0	-
chr1	4918406	4919775	AT1G14380.1_cds_5_0_chr1_4918407_r	0	-
chr1	4947984	4948278	AT1G14455.1_cds_0_0_chr1_4947985_r	0	-
chr1	4979932	4980324	AT1G14550.1_cds_3_0_chr1_4979933_f	0	+
chr1	4985427	4985656	AT1G14570.1_cds_4_0_chr1_4985428_f	0	+
chr1	4985490	4985656	AT1G14570.3_cds_4_0_chr1_4985491_f	0	+
chr1	5002286	5002413	AT1G14600.1_cds_3_0_chr1_5002287_r	0	-
chr1	5021173	5021445	AT1G14630.1_cds_4_0_chr1_5021174_f	0	+
chr1	5039410	5039895	AT1G14670.1_cds_5_0_chr1_5039411_f	0	+
chr1	5049653	5049834	AT1G14688.1_cds_4_0_chr1_5049654_r	0	-
chr1	5059725	5059833	AT1G14700.1_cds_2_0_chr1_5059726_f	0	+
chr1	5062167	5062717	AT1G14710.1_cds_8_0_chr1_5062168_r	0	-
chr1	5074307	5074568	AT1G14730.1_cds_3_0_chr1_5074308_f	0	+
chr1	5075449	5075925	AT1G14740.1_cds_1_0_chr1_5075450_r	0	-
chr1	5079647	5079842	AT1G14750.3_cds_5_0_chr1_5079648_r	0	-
chr1	5079673	5079700	AT1G14750.1_cds_6_0_chr1_5079674_r	0	-
chr1	5086866	5087706	AT1G14770.1_cds_4_0_chr1_5086867_r	0	-
chr1	5091386	5091631	AT1G14780.1_cds_1_0_chr1_5091387_f	0	+
chr1	5092887	5093057	AT1G14780.1_cds_5_0_chr1_5092888_f	0	+
chr1	5094316	5095129	AT1G14790.1_cds_3_0_chr1_5094317_r	0	-
chr1	5120428	5122058	AT1G14850.1_cds_4_0_chr1_5120429_r	0	-
chr1	5138664	5139195	AT1G14900.1_cds_1_0_chr1_5138665_r	0	-
chr1	5157587	5157868	AT1G14950.1_cds_1_0_chr1_5157588_r	0	-
chr1	5159333	5159608	AT1G14960.1_cds_1_0_chr1_5159334_r	0	-
chr1	5178511	5178761	AT1G15030.1_cds_2_0_chr1_5178512_f	0	+
chr1	5185608	5186283	AT1G15060.1_cds_2_0_chr1_5185609_r	0	-
chr1	5231551	5232479	AT1G15210.1_cds_8_0_chr1_5231552_r	0	-
chr1	5232567	5233409	AT1G15210.1_cds_7_0_chr1_5232568_r	0	-
chr1	5234079	5234949	AT1G15210.1_cds_3_0_chr1_5234080_r	0	-
chr1	5245026	5246050	AT1G15240.1_cds_4_0_chr1_5245027_f	0	+
chr1	5257326	5258784	AT1G15290.1_cds_20_0_chr1_5257327_r	0	-
chr1	5272806	5273335	AT1G15320.1_cds_1_0_chr1_5272807_r	0	-
chr1	5283986	5284506	AT1G15360.1_cds_1_0_chr1_5283987_f	0	+
chr1	5305010	5305790	AT1G15430.1_cds_1_0_chr1_5305011_f	0	+
chr1	5310513	5310889	AT1G15460.3_cds_10_0_chr1_5310514_r	0	-
chr1	5310609	5310889	AT1G15460.1_cds_9_0_chr1_5310610_r	0	-
chr1	5321845	5322562	AT1G15490.1_cds_2_0_chr1_5321846_r	0	-
chr1	5377712	5377938	AT1G15630.1_cds_2_0_chr1_5377713_f	0	+
chr1	5401345	5401756	AT1G15690.1_cds_5_0_chr1_5401346_f	0	+
chr1	5431813	5433097	AT1G15780.1_cds_7_0_chr1_5431814_r	0	-
chr1	5433792	5435178	AT1G15780.1_cds_4_0_chr1_5433793_r	0	-
chr1	5449347	5450177	AT1G15830.3_cds_1_0_chr1_5449348_f	0	+
chr1	5453722	5453809	AT1G15850.1_cds_1_0_chr1_5453723_r	0	-
chr1	5461885	5463961	AT1G15890.2_cds_1_0_chr1_5461886_f	0	+
chr1	5472097	5472398	AT1G15930.1_cds_1_0_chr1_5472098_f	0	+
chr1	5477089	5478050	AT1G15940.1_cds_13_0_chr1_5477090_f	0	+
chr1	5479791	5479977	AT1G15950.1_cds_3_0_chr1_5479792_f	0	+
chr1	5492938	5493151	AT1G15990.1_cds_3_0_chr1_5492939_r	0	-
chr1	5493238	5493812	AT1G15990.1_cds_2_0_chr1_5493239_r	0	-
chr1	5496491	5497082	AT1G16010.1_cds_3_0_chr1_5496492_r	0	-
chr1	5512903	5513080	AT1G16070.1_cds_2_0_chr1_5512904_r	0	-
chr1	5519622	5520470	AT1G16110.1_cds_2_0_chr1_5519623_f	0	+
chr1	5558123	5558697	AT1G16250.1_cds_2_0_chr1_5558124_f	0	+
chr1	5559707	5560915	AT1G16260.1_cds_2_0_chr1_5559708_r	0	-
chr1	5599902	5600880	AT1G16380.1_cds_1_0_chr1_5599903_r	0	-
chr1	5616099	5616713	AT1G16440.1_cds_1_0_chr1_5616100_f	0	+
chr1	5639443	5639995	AT1G16500.1_cds_1_0_chr1_5639444_f	0	+
chr1	5651469	5651784	AT1G16530.1_cds_1_0_chr1_5651470_r	0	-
chr1	5669492	5669689	AT1G16560.1_cds_3_0_chr1_5669493_f	0	+
chr1	5729220	5729532	AT1G16750.1_cds_10_0_chr1_5729221_r	0	-
chr1	5748603	5749006	AT1G16800.1_cds_15_0_chr1_5748604_r	0	-
chr1	5765061	5765275	AT1G16850.1_cds_1_0_chr1_5765062_r	0	-
chr1	5796082	5796364	AT1G16950.1_cds_0_0_chr1_5796083_f	0	+
chr1	5811161	5811488	AT1G16980.1_cds_16_0_chr1_5811162_f	0	+
chr1	5818148	5818396	AT1G17010.1_cds_1_0_chr1_5818149_f	0	+
chr1	5818931	5819183	AT1G17010.1_cds_3_0_chr1_5818932_f	0	+
chr1	5822957	5823544	AT1G17030.1_cds_1_0_chr1_5822958_f	0	+
chr1	5823679	5824195	AT1G17030.1_cds_2_0_chr1_5823680_f	0	+
chr1	5832988	5833184	AT1G17060.1_cds_3_0_chr1_5832989_r	0	-
chr1	5845109	5845539	AT1G17100.1_cds_1_0_chr1_5845110_f	0	+
chr1	5866189	5866498	AT1G17150.1_cds_1_0_chr1_5866190_f	0	+
chr1	5866657	5867176	AT1G17150.1_cds_2_0_chr1_5866658_f	0	+
chr1	5876030	5876375	AT1G17190.1_cds_1_0_chr1_5876031_f	0	+
chr1	5881006	5882780	AT1G17210.1_cds_4_0_chr1_5881007_r	0	-
chr1	5950008	5951176	AT1G17360.1_cds_8_0_chr1_5950009_f	0	+
chr1	5961019	5961200	AT1G17400.1_cds_3_0_chr1_5961020_r	0	-
chr1	5980249	5980516	AT1G17420.1_cds_6_0_chr1_5980250_f	0	+
chr1	6022514	6023201	AT1G17500.1_cds_10_0_chr1_6022515_f	0	+
chr1	6050480	6050852	AT1G17590.1_cds_5_0_chr1_6050481_r	0	-
chr1	6053288	6054380	AT1G17600.1_cds_3_0_chr1_6053289_r	0	-
chr1	6067393	6067822	AT1G17640.1_cds_6_0_chr1_6067394_r	0	-
chr1	6104211	6104979	AT1G17745.1_cds_2_0_chr1_6104212_f	0	+
chr1	6130650	6130916	AT1G17810.1_cds_1_0_chr1_6130651_f	0	+
chr1	6178001	6178427	AT1G17950.1_cds_1_0_chr1_6178002_f	0	+
chr1	6250892	6252028	AT1G18160.1_cds_3_0_chr1_6250893_f	0	+
chr1	6277451	6277779	AT1G18250.1_cds_1_0_chr1_6277452_r	0	-
chr1	6301782	6302669	AT1G18310.1_cds_2_0_chr1_6301783_r	0	-
chr1	6310153	6310462	AT1G18335.1_cds_3_0_chr1_6310154_r	0	-
chr1	6316995	6317397	AT1G18360.1_cds_6_0_chr1_6316996_r	0	-
chr1	6320550	6321522	AT1G18370.1_cds_12_0_chr1_6320551_r	0	-
chr1	6329419	6329935	AT1G18390.1_cds_3_0_chr1_6329420_f	0	+
chr1	6375869	6376178	AT1G18520.1_cds_1_0_chr1_6375870_f	0	+
chr1	6381803	6382862	AT1G18550.1_cds_4_0_chr1_6381804_r	0	-
chr1	6390233	6391026	AT1G18570.1_cds_2_0_chr1_6390234_f	0	+
chr1	6411259	6413109	AT1G18620.1_cds_2_0_chr1_6411260_f	0	+
chr1	6411537	6413109	AT1G18620.5_cds_1_0_chr1_6411538_f	0	+
chr1	6435152	6436694	AT1G18690.1_cds_2_0_chr1_6435153_f	0	+
chr1	6485708	6486872	AT1G18810.1_cds_0_0_chr1_6485709_r	0	-
chr1	6496105	6496372	AT1G18835.1_cds_0_0_chr1_6496106_r	0	-
chr1	6504927	6506127	AT1G18850.1_cds_1_0_chr1_6504928_r	0	-
chr1	6509472	6510060	AT1G18860.1_cds_1_0_chr1_6509473_f	0	+
chr1	6510447	6511209	AT1G18860.1_cds_3_0_chr1_6510448_f	0	+
chr1	6516503	6516739	AT1G18870.1_cds_2_0_chr1_6516504_f	0	+
chr1	6521709	6522263	AT1G18880.1_cds_2_0_chr1_6521710_f	0	+
chr1	6529777	6532360	AT1G18900.3_cds_2_0_chr1_6529778_f	0	+
chr1	6534211	6535854	AT1G18910.1_cds_5_0_chr1_6534212_r	0	-
chr1	6557552	6557747	AT1G18975.1_cds_1_0_chr1_6557553_f	0	+
chr1	6566412	6567120	AT1G19010.1_cds_2_0_chr1_6566413_f	0	+
chr1	6569681	6570800	AT1G19025.1_cds_3_0_chr1_6569682_f	0	+
chr1	6618349	6618875	AT1G19170.1_cds_4_0_chr1_6618350_f	0	+
chr1	6628944	6630689	AT1G19220.1_cds_9_0_chr1_6628945_r	0	-
chr1	6646391	6646817	AT1G19230.2_cds_4_0_chr1_6646392_f	0	+
chr1	6646554	6646817	AT1G19230.1_cds_5_0_chr1_6646555_f	0	+
chr1	6676423	6677104	AT1G19310.1_cds_1_0_chr1_6676424_r	0	-
chr1	6689421	6690165	AT1G19350.1_cds_1_0_chr1_6689422_f	0	+
chr1	6766444	6766688	AT1G19540.1_cds_2_0_chr1_6766445_f	0	+
chr1	6787359	6787681	AT1G19630.1_cds_1_0_chr1_6787360_r	0	-
chr1	6789165	6789546	AT1G19640.1_cds_3_0_chr1_6789166_r	0	-
chr1	6791067	6791493	AT1G19640.1_cds_1_0_chr1_6791068_r	0	-
chr1	6803795	6804500	AT1G19670.1_cds_1_0_chr1_6803796_r	0	-
chr1	6811110	6811854	AT1G19700.1_cds_1_0_chr1_6811111_r	0	-
chr1	6838399	6838788	AT1G19790.1_cds_2_0_chr1_6838400_r	0	-
chr1	6846948	6847954	AT1G19800.1_cds_2_0_chr1_6846949_f	0	+
chr1	6856211	6856568	AT1G19835.1_cds_5_0_chr1_6856212_r	0	-
chr1	6856802	6859041	AT1G19835.1_cds_3_0_chr1_6856803_r	0	-
chr1	6889522	6890676	AT1G19850.1_cds_10_0_chr1_6889523_f	0	+
chr1	6895512	6896950	AT1G19870.1_cds_4_0_chr1_6895513_r	0	-
chr1	6900647	6900979	AT1G19880.1_cds_15_0_chr1_6900648_r	0	-
chr1	6926038	6926527	AT1G19950.1_cds_6_0_chr1_6926039_f	0	+
chr1	6945844	6946547	AT1G20030.2_cds_1_0_chr1_6945845_f	0	+
chr1	6958243	6958825	AT1G20070.1_cds_0_0_chr1_6958244_r	0	-
chr1	6988006	6988217	AT1G20150.1_cds_7_0_chr1_6988007_r	0	-
chr1	7028358	7028569	AT1G20290.1_cds_1_0_chr1_7028359_r	0	-
chr1	7073197	7073655	AT1G20400.1_cds_5_0_chr1_7073198_r	0	-
chr1	7073954	7074886	AT1G20400.1_cds_3_0_chr1_7073955_r	0	-
chr1	7109396	7110377	AT1G20530.1_cds_0_0_chr1_7109397_r	0	-
chr1	7115484	7115908	AT1G20550.1_cds_8_0_chr1_7115485_r	0	-
chr1	7117786	7117936	AT1G20550.1_cds_0_0_chr1_7117787_r	0	-
chr1	7124282	7125266	AT1G20570.1_cds_5_0_chr1_7124283_r	0	-
chr1	7148238	7149015	AT1G20630.1_cds_3_0_chr1_7148239_f	0	+
chr1	7155200	7155980	AT1G20640.1_cds_1_0_chr1_7155201_f	0	+
chr1	7200806	7201031	AT1G20740.1_cds_2_0_chr1_7200807_f	0	+
chr1	7203713	7204530	AT1G20750.1_cds_22_0_chr1_7203714_r	0	-
chr1	7210006	7211048	AT1G20760.1_cds_1_0_chr1_7210007_f	0	+
chr1	7219050	7220609	AT1G20780.1_cds_3_0_chr1_7219051_f	0	+
chr1	7245106	7245557	AT1G20840.1_cds_6_0_chr1_7245107_r	0	-
chr1	7286355	7288842	AT1G20920.2_cds_1_0_chr1_7286356_f	0	+
chr1	7302590	7305776	AT1G20960.1_cds_3_0_chr1_7302591_r	0	-
chr1	7314337	7316579	AT1G20970.1_cds_1_0_chr1_7314338_f	0	+
chr1	7325041	7325538	AT1G20980.1_cds_0_0_chr1_7325042_f	0	+
chr1	7325928	7326731	AT1G20980.1_cds_2_0_chr1_7325929_f	0	+
chr1	7327831	7328431	AT1G20980.1_cds_8_0_chr1_7327832_f	0	+
chr1	7330523	7331068	AT1G20990.1_cds_1_0_chr1_7330524_r	0	-
chr1	7331531	7331946	AT1G20990.1_cds_0_0_chr1_7331532_r	0	-
chr1	7375165	7375220	AT1G21065.1_cds_4_0_chr1_7375166_f	0	+
chr1	7385637	7386045	AT1G21090.1_cds_2_0_chr1_7385638_f	0	+
chr1	7406405	7407403	AT1G21150.3_cds_1_0_chr1_7406406_r	0	-
chr1	7424652	7425487	AT1G21210.1_cds_1_0_chr1_7424653_f	0	+
chr1	7463466	7463752	AT1G21320.1_cds_2_0_chr1_7463467_r	0	-
chr1	7499012	7499386	AT1G21410.1_cds_4_0_chr1_7499013_f	0	+
chr1	7501548	7501905	AT1G21430.1_cds_1_0_chr1_7501549_f	0	+
chr1	7509720	7511502	AT1G21450.1_cds_1_0_chr1_7509721_f	0	+
chr1	7530046	7530302	AT1G21500.1_cds_1_0_chr1_7530047_r	0	-
chr1	7531533	7532505	AT1G21510.1_cds_0_0_chr1_7531534_r	0	-
chr1	7548757	7549501	AT1G21540.1_cds_1_0_chr1_7548758_r	0	-
chr1	7555207	7556032	AT1G21560.2_cds_1_0_chr1_7555208_f	0	+
chr1	7555429	7556032	AT1G21560.1_cds_1_0_chr1_7555430_f	0	+
chr1	7568196	7568931	AT1G21590.1_cds_3_0_chr1_7568197_r	0	-
chr1	7579379	7579691	AT1G21620.1_cds_1_0_chr1_7579380_f	0	+
chr1	7586875	7587796	AT1G21630.1_cds_12_0_chr1_7586876_f	0	+
chr1	7587236	7587796	AT1G21630.3_cds_13_0_chr1_7587237_f	0	+
chr1	7623293	7623824	AT1G21700.1_cds_1_0_chr1_7623294_r	0	-
chr1	7657050	7658456	AT1G21810.1_cds_1_0_chr1_7657051_r	0	-
chr1	7661428	7661784	AT1G21830.1_cds_1_0_chr1_7661429_r	0	-
chr1	7666858	7667581	AT1G21840.1_cds_0_0_chr1_7666859_f	0	+
chr1	7671623	7671989	AT1G21860.1_cds_5_0_chr1_7671624_r	0	-
chr1	7672953	7673224	AT1G21860.1_cds_2_0_chr1_7672954_r	0	-
chr1	7684802	7684919	AT1G21890.1_cds_2_0_chr1_7684803_r	0	-
chr1	7704453	7704612	AT1G21920.1_cds_2_0_chr1_7704454_r	0	-
chr1	7735052	7736149	AT1G21980.1_cds_0_0_chr1_7735053_f	0	+
chr1	7768369	7769797	AT1G22040.1_cds_1_0_chr1_7768370_f	0	+
chr1	7774703	7779458	AT1G22060.1_cds_5_0_chr1_7774704_r	0	-
chr1	7793810	7794089	AT1G22080.1_cds_2_0_chr1_7793811_r	0	-
chr1	7796676	7796763	AT1G22090.1_cds_4_0_chr1_7796677_f	0	+
chr1	7812386	7812524	AT1G22130.1_cds_9_0_chr1_7812387_r	0	-
chr1	7820064	7820478	AT1G22150.1_cds_8_0_chr1_7820065_f	0	+
chr1	7826922	7827265	AT1G22170.1_cds_2_0_chr1_7826923_f	0	+
chr1	7841918	7842059	AT1G22210.1_cds_1_0_chr1_7841919_f	0	+
chr1	7853083	7853943	AT1G22240.1_cds_0_0_chr1_7853084_f	0	+
chr1	7890463	7891410	AT1G22340.1_cds_1_0_chr1_7890464_r	0	-
chr1	7922972	7923301	AT1G22440.1_cds_2_0_chr1_7922973_f	0	+
chr1	7934909	7935054	AT1G22480.1_cds_0_0_chr1_7934910_r	0	-
chr1	7976619	7977415	AT1G22570.1_cds_3_0_chr1_7976620_r	0	-
chr1	7983510	7984002	AT1G22590.2_cds_0_0_chr1_7983511_f	0	+
chr1	7983719	7984002	AT1G22590.1_cds_2_0_chr1_7983720_f	0	+
chr1	7987307	7987580	AT1G22600.1_cds_1_0_chr1_7987308_r	0	-
chr1	8006661	8007219	AT1G22640.2_cds_1_0_chr1_8006662_f	0	+
chr1	8013528	8013821	AT1G22650.1_cds_4_0_chr1_8013529_r	0	-
chr1	8014024	8014678	AT1G22650.2_cds_3_0_chr1_8014025_r	0	-
chr1	8014119	8014678	AT1G22650.1_cds_3_0_chr1_8014120_r	0	-
chr1	8025502	8026060	AT1G22680.1_cds_0_0_chr1_8025503_r	0	-
chr1	8027779	8027961	AT1G22690.1_cds_3_0_chr1_8027780_f	0	+
chr1	8055598	8055902	AT1G22760.1_cds_0_0_chr1_8055599_f	0	+
chr1	8056416	8057198	AT1G22760.1_cds_1_0_chr1_8056417_f	0	+
chr1	8057635	8057932	AT1G22760.1_cds_4_0_chr1_8057636_f	0	+
chr1	8064596	8066129	AT1G22770.1_cds_9_0_chr1_8064597_f	0	+
chr1	8070270	8070851	AT1G22790.1_cds_1_0_chr1_8070271_f	0	+
chr1	8093269	8093838	AT1G22870.4_cds_13_0_chr1_8093270_f	0	+
chr1	8093269	8094173	AT1G22870.1_cds_13_0_chr1_8093270_f	0	+
chr1	8099391	8101220	AT1G22882.1_cds_2_0_chr1_8099392_f	0	+
chr1	8118751	8119505	AT1G22930.1_cds_4_0_chr1_8118752_f	0	+
chr1	8119583	8120012	AT1G22930.1_cds_5_0_chr1_8119584_f	0	+
chr1	8143903	8144865	AT1G23000.1_cds_2_0_chr1_8143904_f	0	+
chr1	8147905	8149030	AT1G23010.1_cds_1_0_chr1_8147906_f	0	+
chr1	8157795	8158842	AT1G23030.1_cds_2_0_chr1_8157796_f	0	+
chr1	8170945	8171272	AT1G23060.1_cds_4_0_chr1_8170946_r	0	-
chr1	8174010	8174400	AT1G23070.1_cds_6_0_chr1_8174011_r	0	-
chr1	8186021	8186626	AT1G23090.1_cds_7_0_chr1_8186022_r	0	-
chr1	8209875	8210657	AT1G23160.1_cds_2_0_chr1_8209876_f	0	+
chr1	8210765	8211325	AT1G23160.1_cds_3_0_chr1_8210766_f	0	+
chr1	8228735	8229400	AT1G23200.1_cds_1_0_chr1_8228736_f	0	+
chr1	8247854	8247949	AT1G23230.1_cds_9_0_chr1_8247855_f	0	+
chr1	8250060	8250847	AT1G23230.1_cds_16_0_chr1_8250061_f	0	+
chr1	8273690	8273980	AT1G23320.1_cds_3_0_chr1_8273691_r	0	-
chr1	8274243	8274527	AT1G23320.1_cds_2_0_chr1_8274244_r	0	-
chr1	8274794	8275098	AT1G23320.1_cds_1_0_chr1_8274795_r	0	-
chr1	8285400	8285565	AT1G23340.1_cds_3_0_chr1_8285401_r	0	-
chr1	8312198	8312593	AT1G23400.1_cds_5_0_chr1_8312199_r	0	-
chr1	8313446	8313672	AT1G23400.1_cds_2_0_chr1_8313447_r	0	-
chr1	8402329	8404147	AT1G23760.1_cds_1_0_chr1_8402330_f	0	+
chr1	8411352	8411917	AT1G23790.1_cds_3_0_chr1_8411353_f	0	+
chr1	8412867	8413101	AT1G23800.2_cds_7_0_chr1_8412868_r	0	-
chr1	8464953	8465895	AT1G23935.1_cds_14_0_chr1_8464954_f	0	+
chr1	8478626	8478896	AT1G23960.1_cds_6_0_chr1_8478627_r	0	-
chr1	8483408	8483564	AT1G23970.1_cds_1_0_chr1_8483409_r	0	-
chr1	8498959	8499282	AT1G24010.1_cds_1_0_chr1_8498960_r	0	-
chr1	8500652	8500933	AT1G24020.1_cds_1_0_chr1_8500653_r	0	-
chr1	8517472	8517688	AT1G24070.2_cds_6_0_chr1_8517473_r	0	-
chr1	8527837	8528818	AT1G24110.1_cds_0_0_chr1_8527838_f	0	+
chr1	8531380	8531504	AT1G24120.1_cds_1_0_chr1_8531381_r	0	-
chr1	8536130	8537285	AT1G24140.1_cds_0_0_chr1_8536131_r	0	-
chr1	8541338	8541616	AT1G24145.1_cds_1_0_chr1_8541339_f	0	+
chr1	8543025	8543306	AT1G24147.1_cds_1_0_chr1_8543026_f	0	+
chr1	8545019	8545309	AT1G24148.1_cds_1_0_chr1_8545020_f	0	+
chr1	8549517	8550536	AT1G24150.2_cds_0_0_chr1_8549518_f	0	+
chr1	8550638	8551212	AT1G24150.2_cds_1_0_chr1_8550639_f	0	+
chr1	8573972	8574074	AT1G24210.1_cds_3_0_chr1_8573973_r	0	-
chr1	8579071	8579495	AT1G24220.1_cds_9_0_chr1_8579072_r	0	-
chr1	8581573	8581866	AT1G24220.1_cds_3_0_chr1_8581574_r	0	-
chr1	8615283	8617452	AT1G24300.2_cds_6_0_chr1_8615284_r	0	-
chr1	8632721	8633884	AT1G24330.1_cds_4_0_chr1_8632722_f	0	+
chr1	8642856	8642950	AT1G24360.1_cds_8_0_chr1_8642857_f	0	+
chr1	8648401	8648530	AT1G24388.1_cds_1_0_chr1_8648402_r	0	-
chr1	8652310	8652704	AT1G24400.1_cds_2_0_chr1_8652311_r	0	-
chr1	8666498	8669759	AT1G24460.2_cds_2_0_chr1_8666499_f	0	+
chr1	8679033	8679559	AT1G24485.1_cds_1_0_chr1_8679034_f	0	+
chr1	8679856	8680464	AT1G24485.1_cds_2_0_chr1_8679857_f	0	+
chr1	8702643	8704023	AT1G24560.1_cds_0_0_chr1_8702644_f	0	+
chr1	8726008	8726638	AT1G24625.1_cds_1_0_chr1_8726009_r	0	-
chr1	8753666	8754475	AT1G24706.7_cds_30_0_chr1_8753667_f	0	+
chr1	8849837	8850250	AT1G25250.1_cds_1_0_chr1_8849838_f	0	+
chr1	8849951	8850250	AT1G25250.2_cds_0_0_chr1_8849952_f	0	+
chr1	8858937	8859184	AT1G25270.1_cds_3_0_chr1_8858938_f	0	+
chr1	8906639	8907607	AT1G25390.1_cds_3_0_chr1_8906640_r	0	-
chr1	8944900	8945764	AT1G25470.1_cds_2_0_chr1_8944901_r	0	-
chr1	8965385	8965885	AT1G25530.1_cds_3_0_chr1_8965386_r	0	-
chr1	8966535	8966919	AT1G25530.1_cds_2_0_chr1_8966536_r	0	-
chr1	8969391	8969895	AT1G25540.1_cds_14_0_chr1_8969392_r	0	-
chr1	8976880	8977435	AT1G25550.1_cds_1_0_chr1_8976881_f	0	+
chr1	9024615	9024807	AT1G26110.1_cds_7_0_chr1_9024616_r	0	-
chr1	9034273	9035619	AT1G26130.1_cds_3_0_chr1_9034274_f	0	+
chr1	9041735	9042873	AT1G26150.1_cds_0_0_chr1_9041736_r	0	-
chr1	9110400	9110832	AT1G26330.1_cds_6_0_chr1_9110401_f	0	+
chr1	9185876	9187213	AT1G26580.1_cds_1_0_chr1_9185877_f	0	+
chr1	9185929	9187213	AT1G26580.3_cds_1_0_chr1_9185930_f	0	+
chr1	9195837	9197756	AT1G26620.1_cds_3_0_chr1_9195838_r	0	-
chr1	9209273	9209504	AT1G26640.1_cds_1_0_chr1_9209274_r	0	-
chr1	9221504	9221925	AT1G26680.1_cds_6_0_chr1_9221505_f	0	+
chr1	9222656	9223193	AT1G26680.2_cds_6_0_chr1_9222657_f	0	+
chr1	9243812	9244238	AT1G26730.1_cds_9_0_chr1_9243813_f	0	+
chr1	9243812	9244325	AT1G26730.2_cds_9_0_chr1_9243813_f	0	+
chr1	9272215	9272463	AT1G26780.2_cds_2_0_chr1_9272216_f	0	+
chr1	9273856	9274810	AT1G26790.1_cds_1_0_chr1_9273857_r	0	-
chr1	9314218	9314983	AT1G26870.1_cds_2_0_chr1_9314219_f	0	+
chr1	9336210	9336850	AT1G26930.2_cds_1_0_chr1_9336211_r	0	-
chr1	9360005	9360352	AT1G26970.1_cds_1_0_chr1_9360006_f	0	+
chr1	9361102	9361666	AT1G26970.1_cds_4_0_chr1_9361103_f	0	+
chr1	9386892	9387825	AT1G27040.1_cds_4_0_chr1_9386893_r	0	-
chr1	9387916	9388354	AT1G27040.1_cds_3_0_chr1_9387917_r	0	-
chr1	9402265	9402828	AT1G27080.1_cds_2_0_chr1_9402266_f	0	+
chr1	9404040	9404397	AT1G27090.1_cds_3_0_chr1_9404041_r	0	-
chr1	9421388	9422244	AT1G27120.1_cds_0_0_chr1_9421389_f	0	+
chr1	9426240	9426597	AT1G27130.1_cds_1_0_chr1_9426241_f	0	+
chr1	9436985	9438584	AT1G27170.1_cds_3_0_chr1_9436986_f	0	+
chr1	9455770	9456147	AT1G27210.1_cds_3_0_chr1_9455771_r	0	-
chr1	9466492	9466739	AT1G27240.1_cds_1_0_chr1_9466493_f	0	+
chr1	9490567	9491673	AT1G27320.1_cds_8_0_chr1_9490568_f	0	+
chr1	9521826	9523983	AT1G27430.1_cds_6_0_chr1_9521827_r	0	-
chr1	9529264	9529778	AT1G27440.1_cds_3_0_chr1_9529265_r	0	-
chr1	9545270	9546168	AT1G27480.1_cds_1_0_chr1_9545271_f	0	+
chr1	9551903	9553680	AT1G27500.1_cds_1_0_chr1_9551904_r	0	-
chr1	9597056	9597704	AT1G27595.1_cds_8_0_chr1_9597057_f	0	+
chr1	9609523	9610432	AT1G27620.1_cds_1_0_chr1_9609524_f	0	+
chr1	9615151	9616042	AT1G27650.1_cds_1_0_chr1_9615152_f	0	+
chr1	9615301	9616042	AT1G27650.2_cds_1_0_chr1_9615302_f	0	+
chr1	9622201	9622919	AT1G27660.1_cds_1_0_chr1_9622202_f	0	+
chr1	9654752	9655106	AT1G27740.1_cds_0_0_chr1_9654753_f	0	+
chr1	9660480	9661129	AT1G27750.1_cds_4_0_chr1_9660481_f	0	+
chr1	9666128	9667318	AT1G27752.1_cds_8_0_chr1_9666129_f	0	+
chr1	9673280	9675275	AT1G27770.1_cds_2_0_chr1_9673281_r	0	-
chr1	9700192	9700924	AT1G27850.1_cds_4_0_chr1_9700193_f	0	+
chr1	9701278	9703133	AT1G27850.1_cds_5_0_chr1_9701279_f	0	+
chr1	9715870	9716046	AT1G27900.1_cds_14_0_chr1_9715871_r	0	-
chr1	9737148	9737349	AT1G27940.1_cds_3_0_chr1_9737149_r	0	-
chr1	9765523	9766310	AT1G28010.1_cds_6_0_chr1_9765524_f	0	+
chr1	9766711	9767917	AT1G28010.1_cds_8_0_chr1_9766712_f	0	+
chr1	9780129	9780507	AT1G28060.1_cds_3_0_chr1_9780130_f	0	+
chr1	9843794	9844241	AT1G28180.1_cds_0_0_chr1_9843795_r	0	-
chr1	9843891	9844241	AT1G28180.2_cds_0_0_chr1_9843892_r	0	-
chr1	9868520	9868751	AT1G28240.1_cds_8_0_chr1_9868521_r	0	-
chr1	9875775	9877561	AT1G28260.1_cds_4_0_chr1_9875776_r	0	-
chr1	9890074	9890264	AT1G28290.2_cds_1_0_chr1_9890075_r	0	-
chr1	9897053	9897353	AT1G28300.1_cds_5_0_chr1_9897054_r	0	-
chr1	9932119	9932635	AT1G28327.1_cds_0_0_chr1_9932120_f	0	+
chr1	9932710	9932818	AT1G28327.1_cds_1_0_chr1_9932711_f	0	+
chr1	9937352	9937537	AT1G28335.1_cds_1_0_chr1_9937353_f	0	+
chr1	9965367	9966060	AT1G28380.1_cds_6_0_chr1_9965368_f	0	+
chr1	10011316	10011867	AT1G28470.1_cds_2_0_chr1_10011317_f	0	+
chr1	10044602	10044862	AT1G28580.1_cds_4_0_chr1_10044603_r	0	-
chr1	10069879	10070153	AT1G28650.1_cds_3_0_chr1_10069880_r	0	-
chr1	10072180	10072457	AT1G28660.1_cds_3_0_chr1_10072181_r	0	-
chr1	10095998	10096244	AT1G28815.1_cds_1_0_chr1_10095999_f	0	+
chr1	10136375	10136664	AT1G29050.1_cds_4_0_chr1_10136376_r	0	-
chr1	10138073	10138245	AT1G29050.1_cds_1_0_chr1_10138074_r	0	-
chr1	10163102	10163689	AT1G29090.1_cds_1_0_chr1_10163103_r	0	-
chr1	10169260	10169619	AT1G29100.1_cds_1_0_chr1_10169261_f	0	+
chr1	10179464	10179811	AT1G29140.1_cds_1_0_chr1_10179465_f	0	+
chr1	10181239	10182499	AT1G29150.1_cds_1_0_chr1_10181240_f	0	+
chr1	10190963	10193142	AT1G29170.1_cds_5_0_chr1_10190964_r	0	-
chr1	10217149	10217887	AT1G29240.1_cds_2_0_chr1_10217150_r	0	-
chr1	10236821	10237467	AT1G29280.1_cds_1_0_chr1_10236822_f	0	+
chr1	10274393	10275090	AT1G29355.1_cds_1_0_chr1_10274394_f	0	+
chr1	10284385	10285005	AT1G29380.1_cds_1_0_chr1_10284386_f	0	+
chr1	10285439	10285671	AT1G29380.1_cds_3_0_chr1_10285440_f	0	+
chr1	10291193	10292097	AT1G29400.1_cds_7_0_chr1_10291194_r	0	-
chr1	10323999	10324219	AT1G29520.1_cds_1_0_chr1_10324000_f	0	+
chr1	10325724	10326266	AT1G29530.1_cds_1_0_chr1_10325725_r	0	-
chr1	10377145	10377398	AT1G29670.1_cds_3_0_chr1_10377146_f	0	+
chr1	10400709	10401051	AT1G29730.1_cds_23_0_chr1_10400710_r	0	-
chr1	10433085	10433991	AT1G29800.1_cds_1_0_chr1_10433086_f	0	+
chr1	10455270	10455652	AT1G29860.1_cds_2_0_chr1_10455271_f	0	+
chr1	10459661	10459894	AT1G29880.1_cds_8_0_chr1_10459662_r	0	-
chr1	10470452	10471976	AT1G29900.1_cds_2_0_chr1_10470453_f	0	+
chr1	10498457	10498799	AT1G29965.1_cds_3_0_chr1_10498458_r	0	-
chr1	10504085	10504617	AT1G29980.1_cds_1_0_chr1_10504086_r	0	-
chr1	10538387	10538730	AT1G30040.1_cds_1_0_chr1_10538388_f	0	+
chr1	10538387	10538781	AT1G30040.2_cds_1_0_chr1_10538388_f	0	+
chr1	10551721	10552463	AT1G30080.2_cds_2_0_chr1_10551722_r	0	-
chr1	10552635	10552978	AT1G30080.1_cds_1_0_chr1_10552636_r	0	-
chr1	10559745	10560942	AT1G30090.1_cds_1_0_chr1_10559746_r	0	-
chr1	10599191	10599527	AT1G30140.1_cds_2_0_chr1_10599192_f	0	+
chr1	10606479	10607216	AT1G30160.2_cds_1_0_chr1_10606480_f	0	+
chr1	10606611	10607216	AT1G30160.1_cds_1_0_chr1_10606612_f	0	+
chr1	10607304	10607635	AT1G30160.1_cds_2_0_chr1_10607305_f	0	+
chr1	10608479	10609219	AT1G30170.1_cds_1_0_chr1_10608480_r	0	-
chr1	10634381	10634717	AT1G30220.1_cds_2_0_chr1_10634382_r	0	-
chr1	10647252	10647501	AT1G30250.1_cds_0_0_chr1_10647253_r	0	-
chr1	10657201	10657321	AT1G30270.1_cds_8_0_chr1_10657202_f	0	+
chr1	10686698	10687936	AT1G30330.1_cds_11_0_chr1_10686699_r	0	-
chr1	10735695	10736452	AT1G30400.1_cds_23_0_chr1_10735696_f	0	+
chr1	10760239	10761481	AT1G30440.1_cds_2_0_chr1_10760240_f	0	+
chr1	10767982	10769061	AT1G30450.1_cds_12_0_chr1_10767983_f	0	+
chr1	10771468	10772221	AT1G30460.1_cds_6_0_chr1_10771469_r	0	-
chr1	10774485	10774833	AT1G30460.1_cds_1_0_chr1_10774486_r	0	-
chr1	10785712	10786415	AT1G30470.1_cds_18_0_chr1_10785713_f	0	+
chr1	10787493	10788107	AT1G30473.1_cds_2_0_chr1_10787494_f	0	+
chr1	10796327	10796474	AT1G30490.1_cds_17_0_chr1_10796328_r	0	-
chr1	10815502	10816374	AT1G30530.1_cds_1_0_chr1_10815503_f	0	+
chr1	10824760	10826293	AT1G30560.1_cds_0_0_chr1_10824761_f	0	+
chr1	10828932	10831482	AT1G30570.1_cds_0_0_chr1_10828933_f	0	+
chr1	10849380	10850054	AT1G30610.1_cds_6_0_chr1_10849381_f	0	+
chr1	10849622	10850054	AT1G30610.2_cds_7_0_chr1_10849623_f	0	+
chr1	10868611	10869180	AT1G30650.1_cds_0_0_chr1_10868612_f	0	+
chr1	10870390	10870973	AT1G30650.1_cds_2_0_chr1_10870391_f	0	+
chr1	10879310	10879511	AT1G30670.1_cds_1_0_chr1_10879311_r	0	-
chr1	10888283	10889384	AT1G30690.1_cds_1_0_chr1_10888284_f	0	+
chr1	10893481	10894437	AT1G30700.1_cds_1_0_chr1_10893482_f	0	+
chr1	10905990	10906477	AT1G30755.1_cds_11_0_chr1_10905991_r	0	-
chr1	10919197	10919684	AT1G30760.1_cds_1_0_chr1_10919198_f	0	+
chr1	10919820	10920441	AT1G30760.1_cds_2_0_chr1_10919821_f	0	+
chr1	10941018	10941105	AT1G30810.1_cds_2_0_chr1_10941019_r	0	-
chr1	10943138	10943561	AT1G30814.2_cds_4_0_chr1_10943139_r	0	-
chr1	10945250	10945432	AT1G30820.1_cds_21_0_chr1_10945251_r	0	-
chr1	10987504	10988188	AT1G30860.1_cds_2_0_chr1_10987505_r	0	-
chr1	10988493	10989246	AT1G30860.1_cds_0_0_chr1_10988494_r	0	-
chr1	10992123	10992885	AT1G30870.1_cds_1_0_chr1_10992124_f	0	+
chr1	11000198	11000302	AT1G30900.1_cds_10_0_chr1_11000199_f	0	+
chr1	11011195	11011838	AT1G30925.1_cds_1_0_chr1_11011196_r	0	-
chr1	11041606	11042016	AT1G30970.1_cds_3_0_chr1_11041607_r	0	-
chr1	11077477	11078000	AT1G31050.1_cds_1_0_chr1_11077478_r	0	-
chr1	11118964	11119138	AT1G31140.2_cds_2_0_chr1_11118965_f	0	+
chr1	11182403	11183559	AT1G31280.1_cds_1_0_chr1_11182404_f	0	+
chr1	11183644	11185112	AT1G31280.1_cds_2_0_chr1_11183645_f	0	+
chr1	11188506	11189241	AT1G31290.2_cds_1_0_chr1_11188507_f	0	+
chr1	11188563	11189241	AT1G31290.3_cds_1_0_chr1_11188564_f	0	+
chr1	11198564	11198954	AT1G31310.1_cds_1_0_chr1_11198565_r	0	-
chr1	11291050	11291506	AT1G31540.1_cds_3_0_chr1_11291051_r	0	-
chr1	11292040	11293157	AT1G31540.1_cds_1_0_chr1_11292041_r	0	-
chr1	11295990	11296267	AT1G31550.2_cds_3_0_chr1_11295991_r	0	-
chr1	11314623	11314944	AT1G31600.2_cds_2_0_chr1_11314624_r	0	-
chr1	11314623	11315199	AT1G31600.1_cds_1_0_chr1_11314624_r	0	-
chr1	11338815	11339564	AT1G31670.1_cds_1_0_chr1_11338816_f	0	+
chr1	11339726	11340116	AT1G31670.1_cds_2_0_chr1_11339727_f	0	+
chr1	11341042	11341298	AT1G31670.1_cds_5_0_chr1_11341043_f	0	+
chr1	11346463	11347008	AT1G31690.1_cds_3_0_chr1_11346464_f	0	+
chr1	11354462	11355010	AT1G31710.1_cds_3_0_chr1_11354463_f	0	+
chr1	11362941	11363916	AT1G31730.1_cds_9_0_chr1_11362942_f	0	+
chr1	11370808	11371098	AT1G31750.1_cds_1_0_chr1_11370809_r	0	-
chr1	11375251	11375902	AT1G31770.1_cds_4_0_chr1_11375252_r	0	-
chr1	11402849	11404390	AT1G31810.1_cds_4_0_chr1_11402850_r	0	-
chr1	11404887	11405591	AT1G31810.1_cds_2_0_chr1_11404888_r	0	-
chr1	11418874	11420362	AT1G31830.2_cds_1_0_chr1_11418875_r	0	-
chr1	11432252	11432931	AT1G31850.1_cds_4_0_chr1_11432253_f	0	+
chr1	11437583	11438496	AT1G31870.1_cds_2_0_chr1_11437584_f	0	+
chr1	11451291	11451572	AT1G31885.1_cds_2_0_chr1_11451292_f	0	+
chr1	11460064	11460442	AT1G31910.1_cds_7_0_chr1_11460065_f	0	+
chr1	11537571	11537722	AT1G32080.1_cds_7_0_chr1_11537572_r	0	-
chr1	11542954	11543107	AT1G32090.1_cds_1_0_chr1_11542955_r	0	-
chr1	11547075	11547316	AT1G32100.1_cds_1_0_chr1_11547076_r	0	-
chr1	11555040	11555942	AT1G32120.1_cds_1_0_chr1_11555041_f	0	+
chr1	11569418	11570241	AT1G32160.1_cds_2_0_chr1_11569419_f	0	+
chr1	11577241	11577776	AT1G32170.1_cds_3_0_chr1_11577242_f	0	+
chr1	11588338	11589167	AT1G32180.1_cds_1_0_chr1_11588339_r	0	-
chr1	11593058	11593676	AT1G32190.1_cds_4_0_chr1_11593059_r	0	-
chr1	11613426	11614550	AT1G32230.1_cds_2_0_chr1_11613427_f	0	+
chr1	11640759	11641237	AT1G32260.1_cds_1_0_chr1_11640760_r	0	-
chr1	11657365	11658526	AT1G32330.2_cds_1_0_chr1_11657366_r	0	-
chr1	11667868	11668062	AT1G32350.1_cds_1_0_chr1_11667869_r	0	-
chr1	11668161	11668569	AT1G32350.1_cds_0_0_chr1_11668162_r	0	-
chr1	11689584	11689794	AT1G32400.1_cds_5_0_chr1_11689585_r	0	-
chr1	11715336	11715747	AT1G32450.1_cds_5_0_chr1_11715337_r	0	-
chr1	11716419	11716991	AT1G32450.1_cds_3_0_chr1_11716420_r	0	-
chr1	11757636	11757840	AT1G32510.1_cds_2_0_chr1_11757637_f	0	+
chr1	11758421	11758942	AT1G32520.1_cds_1_0_chr1_11758422_r	0	-
chr1	11768252	11768553	AT1G32540.1_cds_0_0_chr1_11768253_f	0	+
chr1	11768430	11768553	AT1G32540.2_cds_1_0_chr1_11768431_f	0	+
chr1	11787765	11788103	AT1G32583.1_cds_3_0_chr1_11787766_f	0	+
chr1	11846878	11848066	AT1G32750.1_cds_20_0_chr1_11846879_r	0	-
chr1	11865342	11865966	AT1G32770.1_cds_2_0_chr1_11865343_r	0	-
chr1	11866402	11866668	AT1G32770.1_cds_1_0_chr1_11866403_r	0	-
chr1	11883433	11884429	AT1G32810.2_cds_2_0_chr1_11883434_f	0	+
chr1	11905882	11906651	AT1G32850.1_cds_10_0_chr1_11905883_f	0	+
chr1	11912155	11913163	AT1G32870.2_cds_1_0_chr1_11912156_f	0	+
chr1	11925927	11926908	AT1G32910.1_cds_1_0_chr1_11925928_f	0	+
chr1	11938464	11939141	AT1G32940.1_cds_4_0_chr1_11938465_f	0	+
chr1	11946970	11947059	AT1G32960.1_cds_5_0_chr1_11946971_f	0	+
chr1	11947576	11947769	AT1G32960.1_cds_7_0_chr1_11947577_f	0	+
chr1	11950502	11951012	AT1G32970.1_cds_5_0_chr1_11950503_r	0	-
chr1	11967345	11967696	AT1G33040.1_cds_3_0_chr1_11967346_f	0	+
chr1	11977038	11977359	AT1G33060.1_cds_2_0_chr1_11977039_r	0	-
chr1	11987129	11987671	AT1G33080.1_cds_1_0_chr1_11987130_f	0	+
chr1	12029225	12029693	AT1G33170.1_cds_3_0_chr1_12029226_f	0	+
chr1	12073347	12073833	AT1G33280.1_cds_2_0_chr1_12073348_f	0	+
chr1	12099737	12101114	AT1G33390.1_cds_8_0_chr1_12099738_r	0	-
chr1	12101211	12102489	AT1G33390.1_cds_7_0_chr1_12101212_r	0	-
chr1	12117655	12117825	AT1G33410.1_cds_3_0_chr1_12117656_r	0	-
chr1	12127711	12128600	AT1G33440.1_cds_4_0_chr1_12127712_r	0	-
chr1	12128956	12129388	AT1G33440.1_cds_2_0_chr1_12128957_r	0	-
chr1	12148757	12149247	AT1G33480.1_cds_2_0_chr1_12148758_r	0	-
chr1	12163775	12163878	AT1G33540.1_cds_4_0_chr1_12163776_r	0	-
chr1	12171051	12171878	AT1G33560.1_cds_4_0_chr1_12171052_f	0	+
chr1	12207163	12208282	AT1G33680.1_cds_6_0_chr1_12207164_f	0	+
chr1	12221649	12222172	AT1G33720.3_cds_1_0_chr1_12221650_r	0	-
chr1	12235805	12236348	AT1G33750.1_cds_5_0_chr1_12235806_f	0	+
chr1	12242125	12242563	AT1G33770.1_cds_0_0_chr1_12242126_f	0	+
chr1	12268151	12268255	AT1G33811.1_cds_1_0_chr1_12268152_f	0	+
chr1	12280734	12281012	AT1G33830.1_cds_1_0_chr1_12280735_r	0	-
chr1	12294822	12295019	AT1G33860.2_cds_2_0_chr1_12294823_f	0	+
chr1	12312325	12312603	AT1G33900.1_cds_1_0_chr1_12312326_r	0	-
chr1	12323887	12324167	AT1G33930.1_cds_1_0_chr1_12323888_f	0	+
chr1	12326422	12326587	AT1G33930.1_cds_3_0_chr1_12326423_f	0	+
chr1	12346533	12346855	AT1G33960.2_cds_1_0_chr1_12346534_f	0	+
chr1	12368635	12368965	AT1G34020.1_cds_5_0_chr1_12368636_f	0	+
chr1	12374806	12375104	AT1G34040.1_cds_1_0_chr1_12374807_f	0	+
chr1	12395190	12396006	AT1G34050.1_cds_2_0_chr1_12395191_f	0	+
chr1	12441680	12442828	AT1G34160.2_cds_1_0_chr1_12441681_f	0	+
chr1	12453546	12453914	AT1G34190.1_cds_3_0_chr1_12453547_f	0	+
chr1	12456344	12456935	AT1G34200.1_cds_1_0_chr1_12456345_f	0	+
chr1	12463101	12464361	AT1G34220.1_cds_5_0_chr1_12463102_r	0	-
chr1	12487707	12488466	AT1G34260.1_cds_6_0_chr1_12487708_f	0	+
chr1	12523508	12524046	AT1G34320.1_cds_12_0_chr1_12523509_f	0	+
chr1	12537896	12540557	AT1G34355.1_cds_3_0_chr1_12537897_f	0	+
chr1	12541478	12541730	AT1G34355.1_cds_6_0_chr1_12541479_f	0	+
chr1	12545140	12546025	AT1G34360.1_cds_7_0_chr1_12545141_f	0	+
chr1	12545658	12546025	AT1G34360.3_cds_8_0_chr1_12545659_f	0	+
chr1	12615927	12616659	AT1G34510.1_cds_1_0_chr1_12615928_r	0	-
chr1	12649912	12650479	AT1G34550.1_cds_2_0_chr1_12649913_r	0	-
chr1	12660848	12661168	AT1G34580.1_cds_1_0_chr1_12660849_f	0	+
chr1	12661629	12662268	AT1G34580.1_cds_2_0_chr1_12661630_f	0	+
chr1	12663127	12663553	AT1G34580.1_cds_3_0_chr1_12663128_f	0	+
chr1	12693549	12693738	AT1G34650.1_cds_2_0_chr1_12693550_f	0	+
chr1	12694579	12695092	AT1G34650.1_cds_3_0_chr1_12694580_f	0	+
chr1	12709588	12710423	AT1G34670.1_cds_2_0_chr1_12709589_f	0	+
chr1	12765060	12765489	AT1G34790.1_cds_1_0_chr1_12765061_f	0	+
chr1	12911472	12911849	AT1G35220.1_cds_8_0_chr1_12911473_f	0	+
chr1	12911982	12913588	AT1G35220.1_cds_9_0_chr1_12911983_f	0	+
chr1	12956427	12956705	AT1G35310.1_cds_1_0_chr1_12956428_r	0	-
chr1	12981654	12982080	AT1G35350.1_cds_9_0_chr1_12981655_r	0	-
chr1	13026943	13027463	AT1G35420.1_cds_2_0_chr1_13026944_f	0	+
chr1	13061855	13062385	AT1G35490.1_cds_1_0_chr1_13061856_f	0	+
chr1	13062996	13063166	AT1G35490.1_cds_4_0_chr1_13062997_f	0	+
chr1	13123182	13123576	AT1G35580.3_cds_4_0_chr1_13123183_r	0	-
chr1	13123938	13124370	AT1G35580.1_cds_2_0_chr1_13123939_r	0	-
chr1	13149243	13149362	AT1G35614.1_cds_1_0_chr1_13149244_f	0	+
chr1	13157127	13157498	AT1G35620.1_cds_2_0_chr1_13157128_f	0	+
chr1	13157950	13158280	AT1G35620.1_cds_4_0_chr1_13157951_f	0	+
chr1	13159259	13159490	AT1G35625.1_cds_1_0_chr1_13159260_r	0	-
chr1	13194932	13197272	AT1G35660.1_cds_7_0_chr1_13194933_f	0	+
chr1	13226207	13226939	AT1G35720.1_cds_2_0_chr1_13226208_f	0	+
chr1	13353129	13353475	AT1G35895.1_cds_3_0_chr1_13353130_r	0	-
chr1	13353601	13353913	AT1G35895.1_cds_2_0_chr1_13353602_r	0	-
chr1	13363551	13363770	AT1G35910.1_cds_5_0_chr1_13363552_r	0	-
chr1	13454717	13455662	AT1G36060.1_cds_0_0_chr1_13454718_r	0	-
chr1	13672439	13672774	AT1G36320.1_cds_1_0_chr1_13672440_f	0	+
chr1	13696239	13696472	AT1G36370.1_cds_3_0_chr1_13696240_r	0	-
chr1	13696744	13697150	AT1G36370.1_cds_1_0_chr1_13696745_r	0	-
chr1	13898705	13900025	AT1G36730.1_cds_1_0_chr1_13898706_r	0	-
chr1	14027763	14028489	AT1G36990.1_cds_3_0_chr1_14027764_r	0	-
chr1	14028740	14029489	AT1G36990.1_cds_1_0_chr1_14028741_r	0	-
chr1	14137847	14138245	AT1G37113.1_cds_2_0_chr1_14137848_f	0	+
chr1	15433209	15433928	AT1G40390.1_cds_1_0_chr1_15433210_r	0	-
chr1	15583599	15584123	AT1G41820.1_cds_1_0_chr1_15583600_r	0	-
chr1	15604813	15605159	AT1G41830.1_cds_4_0_chr1_15604814_r	0	-
chr1	15973835	15975184	AT1G42540.1_cds_2_0_chr1_15973836_f	0	+
chr1	16128946	16129353	AT1G42970.1_cds_7_0_chr1_16128947_f	0	+
chr1	16133435	16133492	AT1G42980.1_cds_1_0_chr1_16133436_f	0	+
chr1	16136061	16136512	AT1G42990.1_cds_1_0_chr1_16136062_r	0	-
chr1	16234313	16234768	AT1G43140.1_cds_6_0_chr1_16234314_f	0	+
chr1	16264217	16264663	AT1G43160.1_cds_1_0_chr1_16264218_f	0	+
chr1	16410672	16411068	AT1G43580.1_cds_3_0_chr1_16410673_r	0	-
chr1	16411421	16411819	AT1G43580.1_cds_1_0_chr1_16411422_r	0	-
chr1	16439618	16440333	AT1G43640.1_cds_4_0_chr1_16439619_r	0	-
chr1	16440899	16441055	AT1G43640.2_cds_1_0_chr1_16440900_r	0	-
chr1	16440899	16441253	AT1G43640.1_cds_1_0_chr1_16440900_r	0	-
chr1	16445444	16445676	AT1G43650.1_cds_3_0_chr1_16445445_r	0	-
chr1	16548816	16549593	AT1G43770.1_cds_2_0_chr1_16548817_f	0	+
chr1	16578155	16578449	AT1G43800.1_cds_1_0_chr1_16578156_f	0	+
chr1	16578979	16579549	AT1G43800.1_cds_2_0_chr1_16578980_f	0	+
chr1	16655681	16655810	AT1G43900.1_cds_7_0_chr1_16655682_f	0	+
chr1	16656049	16656472	AT1G43910.1_cds_2_0_chr1_16656050_r	0	-
chr1	16656545	16657116	AT1G43910.1_cds_1_0_chr1_16656546_r	0	-
chr1	16761238	16761563	AT1G44090.1_cds_1_0_chr1_16761239_r	0	-
chr1	16764650	16765304	AT1G44100.1_cds_4_0_chr1_16764651_r	0	-
chr1	16795314	16795739	AT1G44160.1_cds_1_0_chr1_16795315_f	0	+
chr1	16809567	16810413	AT1G44180.1_cds_0_0_chr1_16809568_r	0	-
chr1	16834748	16835117	AT1G44350.1_cds_4_0_chr1_16834749_r	0	-
chr1	16865144	16865270	AT1G44542.1_cds_5_0_chr1_16865145_r	0	-
chr1	16875248	16875496	AT1G44608.1_cds_1_0_chr1_16875249_r	0	-
chr1	16894071	16895168	AT1G44750.1_cds_1_0_chr1_16894072_f	0	+
chr1	17000966	17001447	AT1G44960.1_cds_1_0_chr1_17000967_f	0	+
chr1	17003150	17003563	AT1G44970.1_cds_3_0_chr1_17003151_f	0	+
chr1	17013854	17014037	AT1G45010.3_cds_3_0_chr1_17013855_r	0	-
chr1	17013941	17014037	AT1G45010.1_cds_3_0_chr1_17013942_r	0	-
chr1	17034067	17034886	AT1G45063.2_cds_0_0_chr1_17034068_r	0	-
chr1	17099334	17100831	AT1G45180.1_cds_1_0_chr1_17099335_f	0	+
chr1	17099478	17100831	AT1G45180.2_cds_1_0_chr1_17099479_f	0	+
chr1	17127016	17127497	AT1G45201.1_cds_4_0_chr1_17127017_f	0	+
chr1	17131881	17132523	AT1G45207.2_cds_3_0_chr1_17131882_r	0	-
chr1	17149046	17149278	AT1G45231.2_cds_7_0_chr1_17149047_r	0	-
chr1	17150211	17150628	AT1G45231.2_cds_4_0_chr1_17150212_r	0	-
chr1	17166188	17167415	AT1G45249.2_cds_1_0_chr1_17166189_r	0	-
chr1	17166341	17167460	AT1G45249.10_cds_1_0_chr1_17166342_r	0	-
chr1	17200173	17200680	AT1G45976.1_cds_3_0_chr1_17200174_f	0	+
chr1	17225415	17226183	AT1G46264.1_cds_1_0_chr1_17225416_f	0	+
chr1	17262855	17263269	AT1G46696.1_cds_3_0_chr1_17262856_r	0	-
chr1	17283321	17283771	AT1G47128.1_cds_3_0_chr1_17283322_r	0	-
chr1	17309488	17310141	AT1G47240.1_cds_2_0_chr1_17309489_r	0	-
chr1	17320417	17320900	AT1G47250.1_cds_1_0_chr1_17320418_f	0	+
chr1	17327939	17328564	AT1G47270.1_cds_5_0_chr1_17327940_f	0	+
chr1	17354122	17355429	AT1G47340.2_cds_1_0_chr1_17354123_r	0	-
chr1	17418692	17419296	AT1G47480.1_cds_1_0_chr1_17418693_f	0	+
chr1	17435990	17436287	AT1G47510.1_cds_6_0_chr1_17435991_r	0	-
chr1	17453436	17453794	AT1G47530.1_cds_5_0_chr1_17453437_f	0	+
chr1	17455701	17455940	AT1G47540.1_cds_1_0_chr1_17455702_r	0	-
chr1	17496838	17497980	AT1G47603.1_cds_1_0_chr1_17496839_r	0	-
chr1	17559275	17560061	AT1G47710.1_cds_1_0_chr1_17559276_f	0	+
chr1	17572883	17573159	AT1G47760.1_cds_1_0_chr1_17572884_f	0	+
chr1	17616242	17616569	AT1G47840.1_cds_8_0_chr1_17616243_r	0	-
chr1	17648157	17650420	AT1G47900.1_cds_3_0_chr1_17648158_r	0	-
chr1	17682424	17682727	AT1G47960.2_cds_1_0_chr1_17682425_r	0	-
chr1	17691984	17692371	AT1G47980.1_cds_2_0_chr1_17691985_r	0	-
chr1	17699899	17700266	AT1G47990.1_cds_1_0_chr1_17699900_f	0	+
chr1	17700582	17700834	AT1G47990.1_cds_2_0_chr1_17700583_f	0	+
chr1	17704268	17704677	AT1G48000.1_cds_2_0_chr1_17704269_r	0	-
chr1	17717431	17718682	AT1G48030.1_cds_1_0_chr1_17717432_r	0	-
chr1	17720063	17721044	AT1G48040.1_cds_1_0_chr1_17720064_r	0	-
chr1	17728258	17728996	AT1G48060.1_cds_0_0_chr1_17728259_f	0	+
chr1	17730567	17730965	AT1G48070.1_cds_1_0_chr1_17730568_r	0	-
chr1	17741987	17742689	AT1G48090.2_cds_41_0_chr1_17741988_r	0	-
chr1	17744799	17745471	AT1G48090.1_cds_36_0_chr1_17744800_r	0	-
chr1	17768342	17768424	AT1G48100.1_cds_4_0_chr1_17768343_f	0	+
chr1	17774237	17775365	AT1G48120.1_cds_10_0_chr1_17774238_r	0	-
chr1	17778668	17779426	AT1G48120.1_cds_2_0_chr1_17778669_r	0	-
chr1	17800393	17800667	AT1G48210.1_cds_4_0_chr1_17800394_f	0	+
chr1	17803675	17803952	AT1G48220.1_cds_3_0_chr1_17803676_f	0	+
chr1	17891256	17891892	AT1G48410.1_cds_1_0_chr1_17891257_r	0	-
chr1	17920144	17920743	AT1G48480.1_cds_1_0_chr1_17920145_f	0	+
chr1	17933818	17934086	AT1G48500.1_cds_4_0_chr1_17933819_f	0	+
chr1	17934327	17934433	AT1G48500.1_cds_6_0_chr1_17934328_f	0	+
chr1	17949569	17949676	AT1G48540.1_cds_8_0_chr1_17949570_f	0	+
chr1	17963986	17964274	AT1G48590.1_cds_3_0_chr1_17963987_f	0	+
chr1	17968978	17969077	AT1G48600.1_cds_10_0_chr1_17968979_f	0	+
chr1	17987587	17987981	AT1G48640.1_cds_4_0_chr1_17987588_f	0	+
chr1	17998945	18000064	AT1G48670.1_cds_3_0_chr1_17998946_r	0	-
chr1	17998945	18000190	AT1G48670.2_cds_2_0_chr1_17998946_r	0	-
chr1	18044524	18044599	AT1G48790.1_cds_10_0_chr1_18044525_r	0	-
chr1	18051764	18051983	AT1G48800.1_cds_3_0_chr1_18051765_f	0	+
chr1	18057272	18057491	AT1G48820.1_cds_3_0_chr1_18057273_f	0	+
chr1	18072875	18073086	AT1G48870.1_cds_4_0_chr1_18072876_r	0	-
chr1	18081032	18081928	AT1G48880.1_cds_0_0_chr1_18081033_f	0	+
chr1	18092664	18092898	AT1G48910.1_cds_1_0_chr1_18092665_f	0	+
chr1	18123558	18124029	AT1G49000.1_cds_0_0_chr1_18123559_r	0	-
chr1	18128685	18128985	AT1G49005.1_cds_1_0_chr1_18128686_r	0	-
chr1	18133258	18133778	AT1G49010.1_cds_1_0_chr1_18133259_f	0	+
chr1	18142349	18142608	AT1G49040.1_cds_21_0_chr1_18142350_r	0	-
chr1	18168714	18169196	AT1G49100.1_cds_2_0_chr1_18168715_r	0	-
chr1	18169345	18169886	AT1G49100.1_cds_1_0_chr1_18169346_r	0	-
chr1	18179472	18179993	AT1G49160.1_cds_6_0_chr1_18179473_r	0	-
chr1	18191867	18192869	AT1G49190.2_cds_2_0_chr1_18191868_f	0	+
chr1	18226327	18226777	AT1G49260.1_cds_0_0_chr1_18226328_f	0	+
chr1	18228680	18229283	AT1G49270.1_cds_1_0_chr1_18228681_r	0	-
chr1	18247031	18247817	AT1G49320.1_cds_1_0_chr1_18247032_f	0	+
chr1	18266331	18266878	AT1G49350.1_cds_6_0_chr1_18266332_f	0	+
chr1	18291682	18291772	AT1G49430.1_cds_2_0_chr1_18291683_f	0	+
chr1	18293450	18293517	AT1G49430.1_cds_11_0_chr1_18293451_f	0	+
chr1	18294036	18294285	AT1G49430.1_cds_14_0_chr1_18294037_f	0	+
chr1	18294036	18294350	AT1G49430.2_cds_14_0_chr1_18294037_f	0	+
chr1	18294918	18295104	AT1G49430.1_cds_16_0_chr1_18294919_f	0	+
chr1	18313226	18313650	AT1G49475.1_cds_1_0_chr1_18313227_f	0	+
chr1	18348296	18348712	AT1G49570.1_cds_3_0_chr1_18348297_f	0	+
chr1	18351610	18352174	AT1G49580.1_cds_0_0_chr1_18351611_f	0	+
chr1	18375696	18376644	AT1G49640.1_cds_0_0_chr1_18375697_r	0	-
chr1	18400825	18401824	AT1G49720.1_cds_1_0_chr1_18400826_f	0	+
chr1	18416739	18417034	AT1G49760.1_cds_0_0_chr1_18416740_f	0	+
chr1	18418934	18419129	AT1G49760.1_cds_6_0_chr1_18418935_f	0	+
chr1	18425821	18426337	AT1G49770.1_cds_1_0_chr1_18425822_f	0	+
chr1	18438549	18438876	AT1G49800.1_cds_0_0_chr1_18438550_r	0	-
chr1	18453527	18454157	AT1G49840.1_cds_2_0_chr1_18453528_f	0	+
chr1	18459170	18459730	AT1G49860.1_cds_2_0_chr1_18459171_f	0	+
chr1	18461417	18463425	AT1G49870.1_cds_3_0_chr1_18461418_f	0	+
chr1	18481797	18481943	AT1G49920.1_cds_2_0_chr1_18481798_r	0	-
chr1	18494561	18494921	AT1G49950.1_cds_5_0_chr1_18494562_r	0	-
chr1	18552297	18552446	AT1G50060.1_cds_1_0_chr1_18552298_f	0	+
chr1	18589012	18590078	AT1G50190.1_cds_1_0_chr1_18589013_r	0	-
chr1	18597512	18597751	AT1G50200.1_cds_1_0_chr1_18597513_r	0	-
chr1	18611518	18612658	AT1G50240.2_cds_17_0_chr1_18611519_f	0	+
chr1	18630804	18631002	AT1G50300.1_cds_3_0_chr1_18630805_r	0	-
chr1	18636233	18636556	AT1G50310.1_cds_1_0_chr1_18636234_f	0	+
chr1	18648755	18649073	AT1G50350.1_cds_0_0_chr1_18648756_f	0	+
chr1	18650687	18651002	AT1G50360.1_cds_1_0_chr1_18650688_f	0	+
chr1	18688056	18688136	AT1G50450.1_cds_11_0_chr1_18688057_r	0	-
chr1	18706187	18706303	AT1G50490.1_cds_0_0_chr1_18706188_r	0	-
chr1	18708216	18708519	AT1G50500.1_cds_23_0_chr1_18708217_r	0	-
chr1	18725286	18725916	AT1G50560.1_cds_1_0_chr1_18725287_f	0	+
chr1	18726399	18727566	AT1G50570.1_cds_1_0_chr1_18726400_r	0	-
chr1	18737397	18738989	AT1G50600.3_cds_1_0_chr1_18737398_r	0	-
chr1	18743065	18743740	AT1G50610.1_cds_1_0_chr1_18743066_f	0	+
chr1	18743824	18744501	AT1G50610.1_cds_2_0_chr1_18743825_f	0	+
chr1	18749743	18751005	AT1G50620.1_cds_3_0_chr1_18749744_f	0	+
chr1	18772777	18774385	AT1G50660.1_cds_2_0_chr1_18772778_f	0	+
chr1	18809183	18810265	AT1G50745.1_cds_1_0_chr1_18809184_r	0	-
chr1	18839792	18840528	AT1G50840.1_cds_1_0_chr1_18839793_f	0	+
chr1	18840964	18841644	AT1G50840.1_cds_3_0_chr1_18840965_f	0	+
chr1	18870554	18872570	AT1G50920.1_cds_1_0_chr1_18870555_f	0	+
chr1	18890513	18890835	AT1G50960.1_cds_1_0_chr1_18890514_f	0	+
chr1	18902929	18903289	AT1G50990.1_cds_0_0_chr1_18902930_f	0	+
chr1	18933325	18933747	AT1G51090.1_cds_2_0_chr1_18933326_f	0	+
chr1	18950056	18950280	AT1G51160.1_cds_1_0_chr1_18950057_f	0	+
chr1	18977907	18978355	AT1G51190.1_cds_2_0_chr1_18977908_f	0	+
chr1	18979568	18980305	AT1G51190.1_cds_8_0_chr1_18979569_f	0	+
chr1	18985689	18986211	AT1G51200.1_cds_2_0_chr1_18985690_f	0	+
chr1	18989924	18990356	AT1G51220.1_cds_1_0_chr1_18989925_r	0	-
chr1	18991452	18992034	AT1G51220.1_cds_0_0_chr1_18991453_r	0	-
chr1	19009685	19010206	AT1G51270.10_cds_8_0_chr1_19009686_f	0	+
chr1	19036530	19037253	AT1G51350.1_cds_1_0_chr1_19036531_f	0	+
chr1	19057779	19058283	AT1G51405.1_cds_0_0_chr1_19057780_f	0	+
chr1	19059258	19059582	AT1G51405.1_cds_4_0_chr1_19059259_f	0	+
chr1	19078940	19079402	AT1G51460.1_cds_2_0_chr1_19078941_r	0	-
chr1	19096509	19096723	AT1G51490.1_cds_8_0_chr1_19096510_f	0	+
chr1	19099880	19100345	AT1G51500.1_cds_2_0_chr1_19099881_r	0	-
chr1	19122357	19124688	AT1G51570.1_cds_0_0_chr1_19122358_r	0	-
chr1	19136624	19136907	AT1G51610.1_cds_0_0_chr1_19136625_f	0	+
chr1	19142497	19143077	AT1G51630.1_cds_4_0_chr1_19142498_r	0	-
chr1	19157799	19158188	AT1G51670.1_cds_2_0_chr1_19157800_f	0	+
chr1	19192357	19193316	AT1G51745.1_cds_2_0_chr1_19192358_f	0	+
chr1	19193721	19194479	AT1G51745.1_cds_3_0_chr1_19193722_f	0	+
chr1	19206063	19206453	AT1G51780.1_cds_4_0_chr1_19206064_f	0	+
chr1	19206857	19207266	AT1G51790.1_cds_13_0_chr1_19206858_r	0	-
chr1	19209363	19210389	AT1G51790.1_cds_3_0_chr1_19209364_r	0	-
chr1	19215038	19215517	AT1G51800.1_cds_3_0_chr1_19215039_f	0	+
chr1	19217418	19217833	AT1G51800.1_cds_11_0_chr1_19217419_f	0	+
chr1	19223705	19224184	AT1G51805.1_cds_2_0_chr1_19223706_r	0	-
chr1	19239896	19240151	AT1G51820.2_cds_3_0_chr1_19239897_r	0	-
chr1	19239896	19240372	AT1G51820.1_cds_2_0_chr1_19239897_r	0	-
chr1	19243024	19243433	AT1G51830.1_cds_10_0_chr1_19243025_r	0	-
chr1	19260752	19261293	AT1G51860.1_cds_1_0_chr1_19260753_r	0	-
chr1	19265400	19265879	AT1G51870.1_cds_2_0_chr1_19265401_r	0	-
chr1	19266267	19266808	AT1G51870.1_cds_1_0_chr1_19266268_r	0	-
chr1	19273351	19273889	AT1G51880.1_cds_1_0_chr1_19273352_r	0	-
chr1	19277260	19277739	AT1G51890.1_cds_2_0_chr1_19277261_r	0	-
chr1	19286808	19287290	AT1G51910.1_cds_2_0_chr1_19286809_r	0	-
chr1	19287690	19288228	AT1G51910.1_cds_1_0_chr1_19287691_r	0	-
chr1	19310354	19310696	AT1G51960.1_cds_0_0_chr1_19310355_f	0	+
chr1	19312077	19313280	AT1G51965.1_cds_1_0_chr1_19312078_r	0	-
chr1	19346391	19347453	AT1G52030.3_cds_3_0_chr1_19346392_r	0	-
chr1	19346445	19347453	AT1G52030.1_cds_3_0_chr1_19346446_r	0	-
chr1	19347543	19348005	AT1G52030.1_cds_2_0_chr1_19347544_r	0	-
chr1	19350948	19351857	AT1G52040.1_cds_2_0_chr1_19350949_r	0	-
chr1	19355526	19355952	AT1G52050.1_cds_2_0_chr1_19355527_r	0	-
chr1	19359507	19359936	AT1G52060.1_cds_2_0_chr1_19359508_r	0	-
chr1	19365640	19366072	AT1G52070.1_cds_2_0_chr1_19365641_r	0	-
chr1	19371100	19371862	AT1G52080.1_cds_4_0_chr1_19371101_f	0	+
chr1	19383664	19384144	AT1G52100.3_cds_3_0_chr1_19383665_r	0	-
chr1	19384391	19384820	AT1G52100.1_cds_2_0_chr1_19384392_r	0	-
chr1	19387723	19388121	AT1G52110.1_cds_4_0_chr1_19387724_r	0	-
chr1	19396199	19396490	AT1G52120.1_cds_4_0_chr1_19396200_r	0	-
chr1	19396602	19397037	AT1G52120.1_cds_3_0_chr1_19396603_r	0	-
chr1	19401617	19402058	AT1G52130.1_cds_2_0_chr1_19401618_r	0	-
chr1	19409912	19410059	AT1G52150.1_cds_17_0_chr1_19409913_r	0	-
chr1	19437724	19438673	AT1G52190.1_cds_3_0_chr1_19437725_f	0	+
chr1	19453977	19454094	AT1G52220.4_cds_2_0_chr1_19453978_r	0	-
chr1	19482197	19482674	AT1G52315.1_cds_5_0_chr1_19482198_f	0	+
chr1	19509978	19511301	AT1G52380.1_cds_1_0_chr1_19509979_f	0	+
chr1	19516224	19516577	AT1G52400.1_cds_5_0_chr1_19516225_f	0	+
chr1	19517725	19517930	AT1G52400.1_cds_11_0_chr1_19517726_f	0	+
chr1	19524656	19525361	AT1G52410.1_cds_25_0_chr1_19524657_f	0	+
chr1	19529708	19530469	AT1G52420.1_cds_3_0_chr1_19529709_f	0	+
chr1	19530735	19531035	AT1G52420.1_cds_4_0_chr1_19530736_f	0	+
chr1	19566166	19568248	AT1G52520.1_cds_1_0_chr1_19566167_f	0	+
chr1	19574782	19575201	AT1G52560.2_cds_1_0_chr1_19574783_r	0	-
chr1	19583939	19584373	AT1G52570.1_cds_3_0_chr1_19583940_r	0	-
chr1	19584450	19586353	AT1G52570.1_cds_2_0_chr1_19584451_r	0	-
chr1	19606469	19607202	AT1G52630.1_cds_5_0_chr1_19606470_r	0	-
chr1	19620136	19620589	AT1G52690.1_cds_1_0_chr1_19620137_f	0	+
chr1	19689284	19689752	AT1G52880.1_cds_2_0_chr1_19689285_r	0	-
chr1	19697291	19697795	AT1G52890.1_cds_2_0_chr1_19697292_r	0	-
chr1	19739769	19740201	AT1G52980.1_cds_10_0_chr1_19739770_f	0	+
chr1	19758271	19758997	AT1G53025.1_cds_1_0_chr1_19758272_r	0	-
chr1	19764566	19764752	AT1G53040.1_cds_10_0_chr1_19764567_r	0	-
chr1	19772573	19772990	AT1G53050.1_cds_0_0_chr1_19772574_f	0	+
chr1	19784709	19785607	AT1G53090.1_cds_3_0_chr1_19784710_f	0	+
chr1	19790792	19791023	AT1G53110.1_cds_1_0_chr1_19790793_f	0	+
chr1	19800380	19800809	AT1G53140.1_cds_3_0_chr1_19800381_f	0	+
chr1	19801510	19802171	AT1G53140.1_cds_6_0_chr1_19801511_f	0	+
chr1	19840485	19840970	AT1G53200.1_cds_7_0_chr1_19840486_r	0	-
chr1	19859392	19860060	AT1G53260.1_cds_3_0_chr1_19859393_r	0	-
chr1	19859405	19859671	AT1G53260.2_cds_4_0_chr1_19859406_r	0	-
chr1	19891236	19891837	AT1G53320.1_cds_3_0_chr1_19891237_r	0	-
chr1	19905209	19906912	AT1G53350.1_cds_2_0_chr1_19905210_f	0	+
chr1	19918746	19918998	AT1G53390.1_cds_1_0_chr1_19918747_f	0	+
chr1	19920744	19921916	AT1G53390.1_cds_8_0_chr1_19920745_f	0	+
chr1	19960603	19960897	AT1G53470.1_cds_2_0_chr1_19960604_f	0	+
chr1	19970960	19971391	AT1G53510.1_cds_9_0_chr1_19970961_r	0	-
chr1	19999080	20000127	AT1G53590.1_cds_11_0_chr1_19999081_f	0	+
chr1	20030943	20031243	AT1G53650.1_cds_0_0_chr1_20030944_r	0	-
chr1	20035480	20035740	AT1G53660.1_cds_5_0_chr1_20035481_f	0	+
chr1	20079693	20080883	AT1G53790.1_cds_2_0_chr1_20079694_r	0	-
chr1	20083716	20084320	AT1G53800.1_cds_6_0_chr1_20083717_f	0	+
chr1	20099370	20099836	AT1G53830.1_cds_1_0_chr1_20099371_f	0	+
chr1	20102781	20103458	AT1G53840.1_cds_1_0_chr1_20102782_f	0	+
chr1	20148728	20148805	AT1G53970.1_cds_1_0_chr1_20148729_f	0	+
chr1	20149333	20149609	AT1G53980.1_cds_0_0_chr1_20149334_r	0	-
chr1	20154547	20154876	AT1G54000.1_cds_3_0_chr1_20154548_r	0	-
chr1	20158853	20159167	AT1G54010.1_cds_3_0_chr1_20158854_r	0	-
chr1	20161804	20162100	AT1G54020.1_cds_4_0_chr1_20161805_r	0	-
chr1	20168497	20168698	AT1G54030.1_cds_2_0_chr1_20168498_f	0	+
chr1	20179557	20179821	AT1G54050.1_cds_2_0_chr1_20179558_r	0	-
chr1	20193270	20193723	AT1G54095.1_cds_1_0_chr1_20193271_f	0	+
chr1	20211176	20211863	AT1G54130.1_cds_0_0_chr1_20211177_f	0	+
chr1	20217026	20217303	AT1G54150.1_cds_5_0_chr1_20217027_f	0	+
chr1	20228138	20228515	AT1G54180.1_cds_2_0_chr1_20228139_f	0	+
chr1	20229259	20229573	AT1G54180.1_cds_5_0_chr1_20229260_f	0	+
chr1	20251072	20251178	AT1G54230.1_cds_3_0_chr1_20251073_f	0	+
chr1	20254065	20254387	AT1G54240.1_cds_6_0_chr1_20254066_f	0	+
chr1	20262765	20263461	AT1G54280.1_cds_10_0_chr1_20262766_r	0	-
chr1	20265458	20267293	AT1G54280.1_cds_1_0_chr1_20265459_r	0	-
chr1	20279714	20280194	AT1G54330.1_cds_2_0_chr1_20279715_r	0	-
chr1	20292087	20292220	AT1G54360.4_cds_7_0_chr1_20292088_f	0	+
chr1	20340906	20341206	AT1G54460.1_cds_6_0_chr1_20340907_r	0	-
chr1	20342543	20342900	AT1G54460.1_cds_1_0_chr1_20342544_r	0	-
chr1	20356019	20356650	AT1G54490.1_cds_21_0_chr1_20356020_f	0	+
chr1	20358602	20359283	AT1G54510.1_cds_14_0_chr1_20358603_r	0	-
chr1	20418071	20418815	AT1G54710.1_cds_4_0_chr1_20418072_r	0	-
chr1	20453136	20453932	AT1G54840.1_cds_1_0_chr1_20453137_r	0	-
chr1	20457521	20458036	AT1G54860.1_cds_1_0_chr1_20457522_r	0	-
chr1	20463604	20464407	AT1G54890.1_cds_1_0_chr1_20463605_f	0	+
chr1	20472713	20473391	AT1G54920.1_cds_3_0_chr1_20472714_f	0	+
chr1	20478266	20478841	AT1G54930.1_cds_2_0_chr1_20478267_r	0	-
chr1	20483270	20483731	AT1G54940.1_cds_1_0_chr1_20483271_f	0	+
chr1	20484061	20484541	AT1G54940.1_cds_2_0_chr1_20484062_f	0	+
chr1	20517224	20517403	AT1G55010.1_cds_1_0_chr1_20517225_f	0	+
chr1	20527628	20528202	AT1G55020.1_cds_2_0_chr1_20527629_f	0	+
chr1	20536493	20536846	AT1G55040.1_cds_2_0_chr1_20536494_f	0	+
chr1	20537586	20538901	AT1G55040.1_cds_4_0_chr1_20537587_f	0	+
chr1	20543539	20545612	AT1G55050.1_cds_2_0_chr1_20543540_f	0	+
chr1	20566982	20567903	AT1G55120.2_cds_1_0_chr1_20566983_f	0	+
chr1	20568039	20568198	AT1G55120.1_cds_3_0_chr1_20568040_f	0	+
chr1	20571108	20572266	AT1G55130.1_cds_6_0_chr1_20571109_f	0	+
chr1	20590405	20591376	AT1G55200.1_cds_4_0_chr1_20590406_r	0	-
chr1	20605760	20606185	AT1G55240.1_cds_1_0_chr1_20605761_f	0	+
chr1	20616045	20616158	AT1G55260.1_cds_2_0_chr1_20616046_f	0	+
chr1	20626207	20626781	AT1G55290.1_cds_1_0_chr1_20626208_r	0	-
chr1	20641503	20642859	AT1G55325.1_cds_14_0_chr1_20641504_f	0	+
chr1	20675168	20675800	AT1G55370.2_cds_1_0_chr1_20675169_f	0	+
chr1	20675168	20675857	AT1G55370.1_cds_1_0_chr1_20675169_f	0	+
chr1	20705607	20706234	AT1G55450.1_cds_1_0_chr1_20705608_r	0	-
chr1	20729471	20730527	AT1G55530.1_cds_1_0_chr1_20729472_r	0	-
chr1	20730100	20730527	AT1G55530.3_cds_1_0_chr1_20730101_r	0	-
chr1	20734995	20736504	AT1G55540.1_cds_16_0_chr1_20734996_r	0	-
chr1	20749857	20750016	AT1G55550.1_cds_2_0_chr1_20749858_f	0	+
chr1	20750303	20750482	AT1G55550.1_cds_4_0_chr1_20750304_f	0	+
chr1	20751455	20752662	AT1G55550.1_cds_9_0_chr1_20751456_f	0	+
chr1	20754858	20755965	AT1G55560.1_cds_1_0_chr1_20754859_r	0	-
chr1	20769475	20770852	AT1G55590.1_cds_3_0_chr1_20769476_r	0	-
chr1	20779873	20783374	AT1G55610.1_cds_2_0_chr1_20779874_r	0	-
chr1	20798250	20798481	AT1G55650.1_cds_5_0_chr1_20798251_f	0	+
chr1	20829656	20829853	AT1G55720.1_cds_4_0_chr1_20829657_r	0	-
chr1	20832681	20832894	AT1G55730.1_cds_6_0_chr1_20832682_r	0	-
chr1	20835506	20835886	AT1G55740.1_cds_11_0_chr1_20835507_r	0	-
chr1	20852684	20853025	AT1G55775.1_cds_2_0_chr1_20852685_r	0	-
chr1	20884054	20891815	AT1G55860.1_cds_3_0_chr1_20884055_r	0	-
chr1	20904929	20905086	AT1G55900.1_cds_7_0_chr1_20904930_f	0	+
chr1	20935875	20937188	AT1G55970.1_cds_3_0_chr1_20935876_r	0	-
chr1	20946851	20947346	AT1G56010.1_cds_1_0_chr1_20946852_r	0	-
chr1	20977988	20978432	AT1G56090.1_cds_2_0_chr1_20977989_r	0	-
chr1	21022822	21023444	AT1G56160.1_cds_2_0_chr1_21022823_f	0	+
chr1	21047112	21047639	AT1G56230.2_cds_3_0_chr1_21047113_r	0	-
chr1	21056350	21056834	AT1G56240.1_cds_2_0_chr1_21056351_r	0	-
chr1	21093408	21094055	AT1G56345.1_cds_1_0_chr1_21093409_r	0	-
chr1	21100065	21100284	AT1G56360.1_cds_1_0_chr1_21100066_r	0	-
chr1	21129815	21130446	AT1G56423.2_cds_1_0_chr1_21129816_f	0	+
chr1	21129815	21130558	AT1G56423.1_cds_1_0_chr1_21129816_f	0	+
chr1	21169502	21170595	AT1G56510.1_cds_1_0_chr1_21169503_f	0	+
chr1	21171099	21172260	AT1G56510.1_cds_3_0_chr1_21171100_f	0	+
chr1	21175613	21176441	AT1G56520.1_cds_3_0_chr1_21175614_r	0	-
chr1	21176920	21178025	AT1G56520.3_cds_1_0_chr1_21176921_r	0	-
chr1	21183884	21185306	AT1G56540.1_cds_3_0_chr1_21183885_f	0	+
chr1	21189922	21190089	AT1G56553.1_cds_1_0_chr1_21189923_f	0	+
chr1	21193827	21194321	AT1G56560.1_cds_3_0_chr1_21193828_f	0	+
chr1	21195803	21196421	AT1G56570.1_cds_0_0_chr1_21195804_f	0	+
chr1	21208152	21208476	AT1G56600.1_cds_1_0_chr1_21208153_f	0	+
chr1	21212188	21213316	AT1G56610.1_cds_0_0_chr1_21212189_f	0	+
chr1	21212377	21213316	AT1G56610.2_cds_1_0_chr1_21212378_f	0	+
chr1	21212494	21213316	AT1G56610.3_cds_1_0_chr1_21212495_f	0	+
chr1	21213624	21213960	AT1G56610.1_cds_2_0_chr1_21213625_f	0	+
chr1	21224164	21224675	AT1G56630.1_cds_4_0_chr1_21224165_r	0	-
chr1	21226639	21226943	AT1G56630.1_cds_0_0_chr1_21226640_r	0	-
chr1	21233713	21234209	AT1G56650.1_cds_2_0_chr1_21233714_r	0	-
chr1	21238808	21240377	AT1G56660.1_cds_1_0_chr1_21238809_f	0	+
chr1	21317277	21317959	AT1G57560.1_cds_2_0_chr1_21317278_f	0	+
chr1	21317524	21317959	AT1G57560.2_cds_3_0_chr1_21317525_f	0	+
chr1	21322441	21322879	AT1G57570.1_cds_3_0_chr1_21322442_f	0	+
chr1	21323487	21323937	AT1G57570.1_cds_5_0_chr1_21323488_f	0	+
chr1	21352601	21353280	AT1G57650.2_cds_2_0_chr1_21352602_f	0	+
chr1	21366894	21367053	AT1G57690.1_cds_3_0_chr1_21366895_r	0	-
chr1	21367570	21367922	AT1G57690.1_cds_1_0_chr1_21367571_r	0	-
chr1	21371050	21371503	AT1G57700.1_cds_0_0_chr1_21371051_f	0	+
chr1	21378942	21379429	AT1G57720.1_cds_6_0_chr1_21378943_f	0	+
chr1	21397820	21398135	AT1G57770.1_cds_9_0_chr1_21397821_f	0	+
chr1	21403911	21404228	AT1G57780.1_cds_4_0_chr1_21403912_f	0	+
chr1	21404577	21405636	AT1G57790.1_cds_1_0_chr1_21404578_r	0	-
chr1	21410349	21410879	AT1G57800.1_cds_1_0_chr1_21410350_r	0	-
chr1	21446834	21447059	AT1G58007.2_cds_1_0_chr1_21446835_r	0	-
chr1	21479929	21479996	AT1G58050.1_cds_28_0_chr1_21479930_r	0	-
chr1	21512679	21513539	AT1G58100.2_cds_1_0_chr1_21512680_r	0	-
chr1	21516655	21517374	AT1G58110.1_cds_1_0_chr1_21516656_r	0	-
chr1	21520961	21522224	AT1G58120.1_cds_0_0_chr1_21520962_f	0	+
chr1	21545855	21547996	AT1G58190.2_cds_7_0_chr1_21545856_f	0	+
chr1	21555306	21558056	AT1G58215.1_cds_1_0_chr1_21555307_f	0	+
chr1	21587574	21587935	AT1G58250.1_cds_21_0_chr1_21587575_r	0	-
chr1	21593209	21595010	AT1G58250.1_cds_9_0_chr1_21593210_r	0	-
chr1	21628372	21628596	AT1G58300.1_cds_1_0_chr1_21628373_r	0	-
chr1	21629569	21629996	AT1G58300.1_cds_0_0_chr1_21629570_r	0	-
chr1	21634308	21634518	AT1G58320.1_cds_2_0_chr1_21634309_r	0	-
chr1	21653680	21655117	AT1G58340.1_cds_1_0_chr1_21653681_f	0	+
chr1	21679884	21680313	AT1G58360.1_cds_5_0_chr1_21679885_f	0	+
chr1	21684911	21685291	AT1G58370.1_cds_2_0_chr1_21684912_f	0	+
chr1	21685677	21686021	AT1G58370.1_cds_4_0_chr1_21685678_f	0	+
chr1	21687081	21688209	AT1G58370.1_cds_7_0_chr1_21687082_f	0	+
chr1	21696164	21697870	AT1G58400.1_cds_2_0_chr1_21696165_r	0	-
chr1	21711683	21711877	AT1G58430.1_cds_2_0_chr1_21711684_r	0	-
chr1	21737510	21737744	AT1G58520.1_cds_9_0_chr1_21737511_f	0	+
chr1	21760166	21761055	AT1G58602.1_cds_3_0_chr1_21760167_f	0	+
chr1	21761384	21763765	AT1G58602.1_cds_5_0_chr1_21761385_f	0	+
chr1	21855940	21856042	AT1G59500.1_cds_1_0_chr1_21855941_r	0	-
chr1	21865662	21865889	AT1G59520.1_cds_10_0_chr1_21865663_f	0	+
chr1	21865662	21865940	AT1G59520.4_cds_10_0_chr1_21865663_f	0	+
chr1	21878971	21879382	AT1G59540.1_cds_17_0_chr1_21878972_f	0	+
chr1	21900541	21900780	AT1G59610.1_cds_21_0_chr1_21900542_f	0	+
chr1	21904861	21905527	AT1G59620.2_cds_4_0_chr1_21904862_f	0	+
chr1	21926540	21927160	AT1G59660.1_cds_4_0_chr1_21926541_f	0	+
chr1	21950737	21951291	AT1G59725.1_cds_0_0_chr1_21950738_f	0	+
chr1	21968597	21968815	AT1G59740.1_cds_1_0_chr1_21968598_f	0	+
chr1	21969152	21969590	AT1G59740.1_cds_2_0_chr1_21969153_f	0	+
chr1	21971477	21972312	AT1G59740.1_cds_4_0_chr1_21971478_f	0	+
chr1	22035987	22037250	AT1G59870.1_cds_2_0_chr1_22035988_f	0	+
chr1	22037986	22038828	AT1G59870.1_cds_6_0_chr1_22037987_f	0	+
chr1	22141003	22141585	AT1G60060.1_cds_6_0_chr1_22141004_f	0	+
chr1	22160246	22160693	AT1G60095.1_cds_2_0_chr1_22160247_f	0	+
chr1	22161286	22161730	AT1G60095.1_cds_4_0_chr1_22161287_f	0	+
chr1	22168790	22169228	AT1G60110.1_cds_1_0_chr1_22168791_f	0	+
chr1	22168889	22169228	AT1G60110.3_cds_1_0_chr1_22168890_f	0	+
chr1	22175008	22175437	AT1G60130.1_cds_2_0_chr1_22175009_f	0	+
chr1	22178085	22180073	AT1G60140.1_cds_1_0_chr1_22178086_r	0	-
chr1	22201244	22201831	AT1G60200.1_cds_5_0_chr1_22201245_r	0	-
chr1	22201924	22202563	AT1G60200.1_cds_4_0_chr1_22201925_r	0	-
chr1	22209366	22209680	AT1G60220.1_cds_3_0_chr1_22209367_f	0	+
chr1	22212222	22212511	AT1G60230.1_cds_8_0_chr1_22212223_r	0	-
chr1	22259128	22260028	AT1G60410.1_cds_1_0_chr1_22259129_f	0	+
chr1	22271791	22271926	AT1G60450.1_cds_2_0_chr1_22271792_r	0	-
chr1	22272896	22273214	AT1G60450.1_cds_0_0_chr1_22272897_r	0	-
chr1	22279715	22280039	AT1G60470.1_cds_1_0_chr1_22279716_r	0	-
chr1	22310274	22310926	AT1G60560.1_cds_1_0_chr1_22310275_r	0	-
chr1	22353046	22354039	AT1G60700.1_cds_1_0_chr1_22353047_r	0	-
chr1	22363288	22363492	AT1G60750.1_cds_1_0_chr1_22363289_r	0	-
chr1	22366958	22368206	AT1G60770.1_cds_1_0_chr1_22366959_r	0	-
chr1	22375172	22375493	AT1G60783.1_cds_0_0_chr1_22375173_f	0	+
chr1	22378727	22379171	AT1G60787.1_cds_2_0_chr1_22378728_r	0	-
chr1	22415168	22416227	AT1G60890.1_cds_2_0_chr1_22415169_r	0	-
chr1	22465767	22466238	AT1G60995.1_cds_14_0_chr1_22465768_r	0	-
chr1	22474953	22476597	AT1G61010.1_cds_4_0_chr1_22474954_r	0	-
chr1	22493992	22495677	AT1G61080.1_cds_4_0_chr1_22493993_r	0	-
chr1	22496137	22496503	AT1G61080.1_cds_1_0_chr1_22496138_r	0	-
chr1	22499530	22499887	AT1G61090.1_cds_1_0_chr1_22499531_r	0	-
chr1	22507074	22507479	AT1G61097.1_cds_1_0_chr1_22507075_r	0	-
chr1	22528022	22528598	AT1G61120.1_cds_11_0_chr1_22528023_f	0	+
chr1	22536292	22536562	AT1G61140.2_cds_8_0_chr1_22536293_r	0	-
chr1	22536370	22536562	AT1G61140.1_cds_8_0_chr1_22536371_r	0	-
chr1	22538538	22539665	AT1G61140.1_cds_3_0_chr1_22538539_r	0	-
chr1	22539776	22540040	AT1G61140.1_cds_2_0_chr1_22539777_r	0	-
chr1	22574149	22574738	AT1G61215.1_cds_3_0_chr1_22574150_f	0	+
chr1	22637866	22638190	AT1G61360.1_cds_6_0_chr1_22637867_r	0	-
chr1	22652312	22653135	AT1G61390.2_cds_1_0_chr1_22652313_r	0	-
chr1	22662341	22663146	AT1G61420.3_cds_1_0_chr1_22662342_r	0	-
chr1	22675939	22676448	AT1G61460.1_cds_1_0_chr1_22675940_r	0	-
chr1	22691623	22692820	AT1G61500.2_cds_1_0_chr1_22691624_r	0	-
chr1	22691623	22692889	AT1G61500.1_cds_0_0_chr1_22691624_r	0	-
chr1	22720832	22721094	AT1G61580.1_cds_5_0_chr1_22720833_r	0	-
chr1	22723690	22724124	AT1G61590.1_cds_4_0_chr1_22723691_r	0	-
chr1	22724968	22725104	AT1G61590.1_cds_1_0_chr1_22724969_r	0	-
chr1	22733471	22734777	AT1G61610.1_cds_0_0_chr1_22733472_f	0	+
chr1	22735629	22735867	AT1G61610.1_cds_4_0_chr1_22735630_f	0	+
chr1	22736200	22736509	AT1G61610.1_cds_6_0_chr1_22736201_f	0	+
chr1	22738515	22739209	AT1G61620.1_cds_1_0_chr1_22738516_f	0	+
chr1	22745220	22745557	AT1G61630.1_cds_5_0_chr1_22745221_f	0	+
chr1	22745646	22745905	AT1G61630.1_cds_6_0_chr1_22745647_f	0	+
chr1	22755319	22755728	AT1G61660.1_cds_1_0_chr1_22755320_r	0	-
chr1	22773688	22774073	AT1G61680.2_cds_2_0_chr1_22773689_r	0	-
chr1	22791567	22791781	AT1G61720.1_cds_4_0_chr1_22791568_r	0	-
chr1	22837430	22837689	AT1G61820.1_cds_8_0_chr1_22837431_f	0	+
chr1	22856187	22856754	AT1G61850.1_cds_0_0_chr1_22856188_f	0	+
chr1	22869903	22870535	AT1G61890.1_cds_1_0_chr1_22869904_r	0	-
chr1	22888597	22888768	AT1G61920.1_cds_0_0_chr1_22888598_f	0	+
chr1	22920780	22923728	AT1G62020.1_cds_3_0_chr1_22920781_f	0	+
chr1	23036038	23036179	AT1G62310.1_cds_9_0_chr1_23036039_r	0	-
chr1	23049744	23050053	AT1G62330.1_cds_9_0_chr1_23049745_f	0	+
chr1	23051122	23051526	AT1G62340.1_cds_9_0_chr1_23051123_r	0	-
chr1	23053295	23053578	AT1G62340.1_cds_5_0_chr1_23053296_r	0	-
chr1	23053844	23053940	AT1G62340.1_cds_3_0_chr1_23053845_r	0	-
chr1	23054351	23054764	AT1G62340.1_cds_2_0_chr1_23054352_r	0	-
chr1	23060577	23060833	AT1G62360.1_cds_1_0_chr1_23060578_r	0	-
chr1	23102936	23103418	AT1G62420.1_cds_1_0_chr1_23102937_r	0	-
chr1	23155217	23155427	AT1G62540.1_cds_6_0_chr1_23155218_f	0	+
chr1	23185911	23188593	AT1G62630.1_cds_0_0_chr1_23185912_f	0	+
chr1	23201914	23202532	AT1G62660.1_cds_3_0_chr1_23201915_f	0	+
chr1	23210580	23210904	AT1G62690.1_cds_2_0_chr1_23210581_r	0	-
chr1	23217384	23217656	AT1G62700.1_cds_2_0_chr1_23217385_r	0	-
chr1	23234461	23235879	AT1G62750.1_cds_1_0_chr1_23234462_r	0	-
chr1	23246084	23246427	AT1G62770.1_cds_1_0_chr1_23246085_r	0	-
chr1	23258769	23259222	AT1G62810.1_cds_4_0_chr1_23258770_r	0	-
chr1	23284219	23286508	AT1G62870.1_cds_0_0_chr1_23284220_r	0	-
chr1	23305020	23305293	AT1G62920.1_cds_2_0_chr1_23305021_f	0	+
chr1	23310751	23311081	AT1G62940.1_cds_1_0_chr1_23310752_f	0	+
chr1	23311289	23311868	AT1G62940.1_cds_2_0_chr1_23311290_f	0	+
chr1	23311956	23312301	AT1G62940.1_cds_3_0_chr1_23311957_f	0	+
chr1	23316557	23318061	AT1G62950.1_cds_1_0_chr1_23316558_f	0	+
chr1	23323829	23325751	AT1G62970.2_cds_1_0_chr1_23323830_f	0	+
chr1	23329750	23330176	AT1G62975.1_cds_1_0_chr1_23329751_f	0	+
chr1	23334282	23334824	AT1G62981.3_cds_1_0_chr1_23334283_f	0	+
chr1	23339322	23339522	AT1G62990.1_cds_2_0_chr1_23339323_f	0	+
chr1	23340207	23340348	AT1G62990.1_cds_4_0_chr1_23340208_f	0	+
chr1	23343403	23343859	AT1G63000.1_cds_1_0_chr1_23343404_f	0	+
chr1	23348822	23349004	AT1G63010.2_cds_8_0_chr1_23348823_r	0	-
chr1	23357808	23359611	AT1G63020.5_cds_0_0_chr1_23357809_r	0	-
chr1	23367602	23368148	AT1G63030.1_cds_1_0_chr1_23367603_r	0	-
chr1	23384381	23384666	AT1G63060.1_cds_2_0_chr1_23384382_f	0	+
chr1	23399390	23400868	AT1G63100.1_cds_1_0_chr1_23399391_r	0	-
chr1	23399390	23401367	AT1G63100.2_cds_0_0_chr1_23399391_r	0	-
chr1	23400943	23401367	AT1G63100.1_cds_0_0_chr1_23400944_r	0	-
chr1	23438418	23438576	AT1G63205.1_cds_1_0_chr1_23438419_r	0	-
chr1	23483337	23485527	AT1G63300.1_cds_5_0_chr1_23483338_f	0	+
chr1	23516367	23516948	AT1G63420.1_cds_2_0_chr1_23516368_f	0	+
chr1	23518408	23518777	AT1G63420.1_cds_6_0_chr1_23518409_f	0	+
chr1	23538367	23538863	AT1G63470.1_cds_0_0_chr1_23538368_r	0	-
chr1	23541240	23541685	AT1G63480.3_cds_1_0_chr1_23541241_r	0	-
chr1	23560204	23561515	AT1G63520.1_cds_1_0_chr1_23560205_f	0	+
chr1	23564658	23565236	AT1G63530.3_cds_1_0_chr1_23564659_f	0	+
chr1	23567494	23569073	AT1G63540.1_cds_1_0_chr1_23567495_f	0	+
chr1	23569785	23570692	AT1G63550.1_cds_0_0_chr1_23569786_f	0	+
chr1	23600115	23600388	AT1G63650.1_cds_1_0_chr1_23600116_f	0	+
chr1	23601292	23602030	AT1G63650.1_cds_4_0_chr1_23601293_f	0	+
chr1	23602151	23602571	AT1G63650.1_cds_5_0_chr1_23602152_f	0	+
chr1	23636121	23637093	AT1G63720.1_cds_1_0_chr1_23636122_r	0	-
chr1	23647580	23648807	AT1G63740.1_cds_3_0_chr1_23647581_f	0	+
chr1	23652246	23653342	AT1G63750.3_cds_1_0_chr1_23652247_f	0	+
chr1	23663413	23663554	AT1G63770.1_cds_3_0_chr1_23663414_r	0	-
chr1	23682776	23682908	AT1G63820.1_cds_2_0_chr1_23682777_r	0	-
chr1	23683603	23684050	AT1G63820.1_cds_0_0_chr1_23683604_r	0	-
chr1	23697760	23698708	AT1G63850.1_cds_1_0_chr1_23697761_f	0	+
chr1	23702308	23702660	AT1G63860.6_cds_5_0_chr1_23702309_r	0	-
chr1	23708870	23709954	AT1G63870.1_cds_1_0_chr1_23708871_r	0	-
chr1	23713332	23713689	AT1G63880.2_cds_3_0_chr1_23713333_r	0	-
chr1	23714210	23715315	AT1G63880.1_cds_1_0_chr1_23714211_r	0	-
chr1	23719967	23720817	AT1G63910.1_cds_2_0_chr1_23719968_r	0	-
chr1	23796886	23797000	AT1G64110.1_cds_16_0_chr1_23796887_r	0	-
chr1	23797467	23797606	AT1G64110.1_cds_13_0_chr1_23797468_r	0	-
chr1	23797737	23798306	AT1G64110.1_cds_12_0_chr1_23797738_r	0	-
chr1	23798782	23799282	AT1G64110.1_cds_9_0_chr1_23798783_r	0	-
chr1	23800236	23800325	AT1G64110.1_cds_3_0_chr1_23800237_r	0	-
chr1	23815238	23816450	AT1G64170.1_cds_2_0_chr1_23815239_r	0	-
chr1	23816541	23817546	AT1G64170.1_cds_1_0_chr1_23816542_r	0	-
chr1	23822798	23824193	AT1G64180.1_cds_1_0_chr1_23822799_f	0	+
chr1	23863542	23865499	AT1G64300.1_cds_2_0_chr1_23863543_f	0	+
chr1	23872396	23873970	AT1G64330.1_cds_2_0_chr1_23872397_f	0	+
chr1	23878489	23879038	AT1G64340.1_cds_1_0_chr1_23878490_f	0	+
chr1	23911328	23911526	AT1G64390.1_cds_0_0_chr1_23911329_f	0	+
chr1	23913472	23914106	AT1G64390.1_cds_5_0_chr1_23913473_f	0	+
chr1	23916488	23916992	AT1G64400.1_cds_13_0_chr1_23916489_r	0	-
chr1	23954992	23955235	AT1G64510.1_cds_1_0_chr1_23954993_r	0	-
chr1	23962426	23962896	AT1G64530.1_cds_5_0_chr1_23962427_f	0	+
chr1	23981923	23983357	AT1G64570.1_cds_6_0_chr1_23981924_f	0	+
chr1	23993809	23994041	AT1G64590.1_cds_1_0_chr1_23993810_f	0	+
chr1	24017812	24018589	AT1G64625.1_cds_5_0_chr1_24017813_f	0	+
chr1	24030989	24031335	AT1G64670.1_cds_3_0_chr1_24030990_r	0	-
chr1	24051980	24052296	AT1G64740.1_cds_4_0_chr1_24051981_f	0	+
chr1	24058037	24058472	AT1G64770.1_cds_1_0_chr1_24058038_f	0	+
chr1	24058037	24058565	AT1G64770.2_cds_1_0_chr1_24058038_f	0	+
chr1	24066228	24066423	AT1G64790.1_cds_55_0_chr1_24066229_r	0	-
chr1	24094009	24095164	AT1G64840.1_cds_1_0_chr1_24094010_f	0	+
chr1	24115323	24116667	AT1G64910.1_cds_0_0_chr1_24115324_r	0	-
chr1	24117439	24118798	AT1G64920.1_cds_0_0_chr1_24117440_r	0	-
chr1	24137839	24138619	AT1G64980.1_cds_1_0_chr1_24137840_r	0	-
chr1	24137839	24138679	AT1G64980.2_cds_1_0_chr1_24137840_r	0	-
chr1	24150199	24154024	AT1G65010.1_cds_2_0_chr1_24150200_f	0	+
chr1	24168716	24168915	AT1G65060.1_cds_2_0_chr1_24168717_r	0	-
chr1	24182091	24182668	AT1G65090.1_cds_1_0_chr1_24182092_r	0	-
chr1	24193087	24193239	AT1G65120.1_cds_4_0_chr1_24193088_r	0	-
chr1	24232184	24232409	AT1G65240.1_cds_3_0_chr1_24232185_r	0	-
chr1	24260167	24261095	AT1G65320.1_cds_1_0_chr1_24260168_r	0	-
chr1	24294193	24294566	AT1G65390.1_cds_4_0_chr1_24294194_f	0	+
chr1	24308646	24309960	AT1G65440.1_cds_13_0_chr1_24308647_r	0	-
chr1	24323420	24323879	AT1G65470.1_cds_0_0_chr1_24323421_r	0	-
chr1	24333465	24333689	AT1G65480.1_cds_3_0_chr1_24333466_f	0	+
chr1	24374525	24375044	AT1G65570.1_cds_1_0_chr1_24374526_r	0	-
chr1	24391822	24392224	AT1G65610.1_cds_4_0_chr1_24391823_r	0	-
chr1	24400145	24400745	AT1G65620.1_cds_2_0_chr1_24400146_f	0	+
chr1	24415171	24415936	AT1G65650.1_cds_5_0_chr1_24415172_r	0	-
chr1	24423340	24423656	AT1G65670.1_cds_1_0_chr1_24423341_r	0	-
chr1	24428071	24428399	AT1G65680.1_cds_3_0_chr1_24428072_f	0	+
chr1	24445021	24446122	AT1G65730.1_cds_3_0_chr1_24445022_f	0	+
chr1	24464898	24466080	AT1G65780.1_cds_2_0_chr1_24464899_r	0	-
chr1	24495579	24496705	AT1G65850.1_cds_2_0_chr1_24495580_f	0	+
chr1	24508632	24509323	AT1G65880.1_cds_2_0_chr1_24508633_r	0	-
chr1	24512597	24513282	AT1G65890.1_cds_2_0_chr1_24512598_r	0	-
chr1	24526119	24528030	AT1G65920.1_cds_5_0_chr1_24526120_r	0	-
chr1	24556046	24556515	AT1G65960.1_cds_3_0_chr1_24556047_f	0	+
chr1	24562943	24563161	AT1G65985.1_cds_3_0_chr1_24562944_r	0	-
chr1	24565797	24566383	AT1G65985.1_cds_1_0_chr1_24565798_r	0	-
chr1	24603792	24604573	AT1G66090.1_cds_1_0_chr1_24603793_f	0	+
chr1	24609258	24610232	AT1G66110.1_cds_0_0_chr1_24609259_r	0	-
chr1	24613069	24613923	AT1G66120.1_cds_1_0_chr1_24613070_f	0	+
chr1	24614023	24614690	AT1G66120.1_cds_2_0_chr1_24614024_f	0	+
chr1	24620062	24620845	AT1G66140.1_cds_1_0_chr1_24620063_r	0	-
chr1	24638792	24640368	AT1G66170.1_cds_2_0_chr1_24638793_r	0	-
chr1	24655754	24655914	AT1G66200.1_cds_8_0_chr1_24655755_r	0	-
chr1	24665734	24666300	AT1G66210.1_cds_7_0_chr1_24665735_r	0	-
chr1	24671087	24671908	AT1G66220.1_cds_3_0_chr1_24671088_f	0	+
chr1	24693661	24694912	AT1G66250.1_cds_1_0_chr1_24693662_f	0	+
chr1	24737005	24737366	AT1G66340.1_cds_6_0_chr1_24737006_f	0	+
chr1	24752289	24752607	AT1G66360.1_cds_2_0_chr1_24752290_f	0	+
chr1	24754114	24754604	AT1G66370.1_cds_2_0_chr1_24754115_f	0	+
chr1	24764901	24765400	AT1G66390.1_cds_2_0_chr1_24764902_f	0	+
chr1	24789893	24790238	AT1G66460.1_cds_5_0_chr1_24789894_r	0	-
chr1	24790961	24791140	AT1G66460.1_cds_2_0_chr1_24790962_r	0	-
chr1	24795325	24795853	AT1G66470.1_cds_0_0_chr1_24795326_f	0	+
chr1	24825427	24825814	AT1G66540.1_cds_1_0_chr1_24825428_f	0	+
chr1	24855478	24856204	AT1G66630.1_cds_1_0_chr1_24855479_r	0	-
chr1	24860112	24860805	AT1G66650.1_cds_1_0_chr1_24860113_r	0	-
chr1	24862055	24862677	AT1G66660.1_cds_1_0_chr1_24862056_r	0	-
chr1	24873825	24874530	AT1G66700.3_cds_1_0_chr1_24873826_r	0	-
chr1	24873876	24874530	AT1G66700.1_cds_1_0_chr1_24873877_r	0	-
chr1	24902436	24902981	AT1G66760.1_cds_1_0_chr1_24902437_f	0	+
chr1	24902571	24902981	AT1G66760.3_cds_0_0_chr1_24902572_f	0	+
chr1	24903500	24903744	AT1G66760.1_cds_4_0_chr1_24903501_f	0	+
chr1	24909759	24910304	AT1G66780.1_cds_1_0_chr1_24909760_f	0	+
chr1	24927935	24928619	AT1G66810.2_cds_1_0_chr1_24927936_r	0	-
chr1	24928007	24928619	AT1G66810.1_cds_1_0_chr1_24928008_r	0	-
chr1	24930699	24931307	AT1G66830.1_cds_1_0_chr1_24930700_r	0	-
chr1	24933997	24935734	AT1G66840.1_cds_2_0_chr1_24933998_r	0	-
chr1	24942441	24942755	AT1G66860.1_cds_1_0_chr1_24942442_f	0	+
chr1	24942941	24943358	AT1G66860.1_cds_2_0_chr1_24942942_f	0	+
chr1	24978238	24978633	AT1G66950.1_cds_0_0_chr1_24978239_f	0	+
chr1	24979468	24979759	AT1G66950.1_cds_4_0_chr1_24979469_f	0	+
chr1	24982896	24982980	AT1G66950.1_cds_14_0_chr1_24982897_f	0	+
chr1	24988875	24989061	AT1G66960.1_cds_1_0_chr1_24988876_r	0	-
chr1	24992745	24993032	AT1G66970.1_cds_7_0_chr1_24992746_r	0	-
chr1	24994585	24995054	AT1G66970.3_cds_2_0_chr1_24994586_r	0	-
chr1	24994585	24995203	AT1G66970.1_cds_2_0_chr1_24994586_r	0	-
chr1	25005905	25006601	AT1G67000.1_cds_1_0_chr1_25005906_r	0	-
chr1	25013343	25013769	AT1G67025.2_cds_0_0_chr1_25013344_r	0	-
chr1	25013343	25013981	AT1G67025.1_cds_1_0_chr1_25013344_r	0	-
chr1	25019987	25021517	AT1G67040.1_cds_2_0_chr1_25019988_r	0	-
chr1	25054147	25054659	AT1G67100.1_cds_1_0_chr1_25054148_f	0	+
chr1	25061835	25062258	AT1G67110.1_cds_3_0_chr1_25061836_r	0	-
chr1	25063659	25064044	AT1G67110.2_cds_2_0_chr1_25063660_r	0	-
chr1	25064387	25064847	AT1G67110.1_cds_1_0_chr1_25064388_r	0	-
chr1	25070452	25072462	AT1G67120.1_cds_71_0_chr1_25070453_r	0	-
chr1	25077392	25077474	AT1G67120.1_cds_52_0_chr1_25077393_r	0	-
chr1	25081729	25081795	AT1G67120.1_cds_35_0_chr1_25081730_r	0	-
chr1	25082146	25083655	AT1G67120.1_cds_33_0_chr1_25082147_r	0	-
chr1	25089569	25091339	AT1G67120.1_cds_16_0_chr1_25089570_r	0	-
chr1	25094402	25094674	AT1G67120.1_cds_3_0_chr1_25094403_r	0	-
chr1	25101015	25101852	AT1G67140.1_cds_47_0_chr1_25101016_r	0	-
chr1	25133053	25134313	AT1G67190.1_cds_1_0_chr1_25133054_f	0	+
chr1	25152118	25154169	AT1G67230.1_cds_5_0_chr1_25152119_r	0	-
chr1	25198779	25199359	AT1G67310.1_cds_10_0_chr1_25198780_r	0	-
chr1	25230869	25231622	AT1G67340.1_cds_2_0_chr1_25230870_f	0	+
chr1	25237071	25237554	AT1G67360.1_cds_1_0_chr1_25237072_r	0	-
chr1	25245768	25246386	AT1G67390.1_cds_1_0_chr1_25245769_f	0	+
chr1	25251605	25252022	AT1G67410.1_cds_2_0_chr1_25251606_r	0	-
chr1	25277293	25278115	AT1G67480.1_cds_2_0_chr1_25277294_f	0	+
chr1	25292788	25294409	AT1G67500.1_cds_11_0_chr1_25292789_r	0	-
chr1	25304722	25304977	AT1G67520.4_cds_1_0_chr1_25304723_r	0	-
chr1	25304722	25305106	AT1G67520.5_cds_2_0_chr1_25304723_r	0	-
chr1	25304722	25305210	AT1G67520.7_cds_2_0_chr1_25304723_r	0	-
chr1	25309004	25310167	AT1G67530.1_cds_4_0_chr1_25309005_f	0	+
chr1	25311495	25312194	AT1G67540.1_cds_0_0_chr1_25311496_r	0	-
chr1	25311495	25312260	AT1G67540.2_cds_1_0_chr1_25311496_r	0	-
chr1	25323357	25324117	AT1G67560.1_cds_8_0_chr1_25323358_f	0	+
chr1	25347178	25347632	AT1G67630.1_cds_3_0_chr1_25347179_r	0	-
chr1	25352657	25353157	AT1G67640.1_cds_2_0_chr1_25352658_r	0	-
chr1	25364064	25365069	AT1G67660.3_cds_1_0_chr1_25364065_f	0	+
chr1	25376993	25377830	AT1G67710.1_cds_4_0_chr1_25376994_r	0	-
chr1	25378098	25378528	AT1G67710.1_cds_2_0_chr1_25378099_r	0	-
chr1	25390529	25390856	AT1G67720.1_cds_14_0_chr1_25390530_f	0	+
chr1	25401875	25402616	AT1G67750.1_cds_1_0_chr1_25401876_f	0	+
chr1	25449592	25450105	AT1G67870.1_cds_1_0_chr1_25449593_r	0	-
chr1	25468038	25469283	AT1G67900.1_cds_3_0_chr1_25468039_f	0	+
chr1	25504103	25504760	AT1G68040.1_cds_1_0_chr1_25504104_f	0	+
chr1	25509109	25510697	AT1G68050.1_cds_1_0_chr1_25509110_f	0	+
chr1	25513985	25514226	AT1G68060.1_cds_0_0_chr1_25513986_r	0	-
chr1	25532842	25533138	AT1G68130.2_cds_0_0_chr1_25532843_f	0	+
chr1	25539409	25540414	AT1G68140.1_cds_1_0_chr1_25539410_r	0	-
chr1	25539696	25540414	AT1G68140.2_cds_1_0_chr1_25539697_r	0	-
chr1	25544545	25544830	AT1G68150.1_cds_2_0_chr1_25544546_f	0	+
chr1	25567040	25567511	AT1G68210.1_cds_2_0_chr1_25567041_f	0	+
chr1	25570495	25570704	AT1G68220.1_cds_1_0_chr1_25570496_f	0	+
chr1	25589292	25589875	AT1G68270.1_cds_1_0_chr1_25589293_r	0	-
chr1	25604307	25604884	AT1G68320.1_cds_2_0_chr1_25604308_f	0	+
chr1	25634060	25634184	AT1G68370.1_cds_1_0_chr1_25634061_r	0	-
chr1	25642837	25643419	AT1G68390.1_cds_0_0_chr1_25642838_f	0	+
chr1	25668975	25670049	AT1G68460.1_cds_0_0_chr1_25668976_r	0	-
chr1	25684542	25684993	AT1G68480.1_cds_4_0_chr1_25684543_r	0	-
chr1	25685446	25685575	AT1G68480.1_cds_2_0_chr1_25685447_r	0	-
chr1	25707492	25708004	AT1G68510.1_cds_1_0_chr1_25707493_f	0	+
chr1	25709330	25709564	AT1G68520.1_cds_1_0_chr1_25709331_r	0	-
chr1	25725809	25726784	AT1G68550.1_cds_2_0_chr1_25725810_r	0	-
chr1	25748068	25748392	AT1G68570.1_cds_3_0_chr1_25748069_f	0	+
chr1	25782912	25783228	AT1G68670.1_cds_2_0_chr1_25782913_f	0	+
chr1	25789191	25790179	AT1G68690.1_cds_0_0_chr1_25789192_f	0	+
chr1	25815314	25815754	AT1G68740.1_cds_2_0_chr1_25815315_r	0	-
chr1	25831880	25832957	AT1G68780.1_cds_1_0_chr1_25831881_r	0	-
chr1	25835559	25837364	AT1G68790.1_cds_5_0_chr1_25835560_r	0	-
chr1	25847486	25848471	AT1G68800.2_cds_0_0_chr1_25847487_r	0	-
chr1	25862390	25862882	AT1G68810.1_cds_1_0_chr1_25862391_f	0	+
chr1	25883805	25884233	AT1G68850.1_cds_3_0_chr1_25883806_r	0	-
chr1	25887748	25887877	AT1G68862.2_cds_1_0_chr1_25887749_r	0	-
chr1	25899958	25900153	AT1G68890.1_cds_9_0_chr1_25899959_f	0	+
chr1	25915619	25916348	AT1G68920.1_cds_0_0_chr1_25915620_f	0	+
chr1	25924171	25925374	AT1G68940.3_cds_1_0_chr1_25924172_r	0	-
chr1	25958856	25959459	AT1G69040.1_cds_4_0_chr1_25958857_f	0	+
chr1	25969227	25969887	AT1G69070.1_cds_6_0_chr1_25969228_r	0	-
chr1	25972131	25972425	AT1G69080.1_cds_2_0_chr1_25972132_r	0	-
chr1	25980385	25980885	AT1G69100.1_cds_1_0_chr1_25980386_f	0	+
chr1	25993658	25995212	AT1G69150.1_cds_0_0_chr1_25993659_r	0	-
chr1	26006469	26007041	AT1G69170.1_cds_3_0_chr1_26006470_f	0	+
chr1	26013130	26014581	AT1G69190.1_cds_2_0_chr1_26013131_r	0	-
chr1	26050491	26050840	AT1G69295.1_cds_3_0_chr1_26050492_r	0	-
chr1	26051325	26051565	AT1G69295.1_cds_1_0_chr1_26051326_r	0	-
chr1	26064137	26064950	AT1G69330.1_cds_1_0_chr1_26064138_r	0	-
chr1	26066297	26066621	AT1G69340.1_cds_1_0_chr1_26066298_f	0	+
chr1	26072519	26074432	AT1G69360.1_cds_3_0_chr1_26072520_r	0	-
chr1	26074545	26075101	AT1G69360.1_cds_2_0_chr1_26074546_r	0	-
chr1	26095998	26096736	AT1G69420.1_cds_8_0_chr1_26095999_f	0	+
chr1	26101564	26102957	AT1G69440.1_cds_2_0_chr1_26101565_r	0	-
chr1	26103039	26104270	AT1G69440.1_cds_1_0_chr1_26103040_r	0	-
chr1	26116926	26117479	AT1G69480.1_cds_1_0_chr1_26116927_r	0	-
chr1	26122495	26122776	AT1G69490.1_cds_1_0_chr1_26122496_f	0	+
chr1	26145334	26145877	AT1G69540.2_cds_9_0_chr1_26145335_r	0	-
chr1	26145412	26145877	AT1G69540.1_cds_9_0_chr1_26145413_r	0	-
chr1	26146974	26147159	AT1G69540.1_cds_1_0_chr1_26146975_r	0	-
chr1	26151522	26152627	AT1G69550.1_cds_1_0_chr1_26151523_r	0	-
chr1	26188287	26188689	AT1G69610.1_cds_2_0_chr1_26188288_f	0	+
chr1	26223658	26225743	AT1G69710.1_cds_6_0_chr1_26223659_f	0	+
chr1	26260099	26260465	AT1G69780.1_cds_2_0_chr1_26260100_f	0	+
chr1	26268329	26268818	AT1G69790.1_cds_4_0_chr1_26268330_f	0	+
chr1	26275370	26275813	AT1G69800.1_cds_1_0_chr1_26275371_r	0	-
chr1	26277237	26277684	AT1G69810.1_cds_3_0_chr1_26277238_r	0	-
chr1	26310398	26310958	AT1G69860.1_cds_2_0_chr1_26310399_f	0	+
chr1	26318518	26319084	AT1G69870.1_cds_2_0_chr1_26318519_f	0	+
chr1	26319205	26320097	AT1G69870.1_cds_3_0_chr1_26319206_f	0	+
chr1	26323425	26323704	AT1G69890.1_cds_1_0_chr1_26323426_r	0	-
chr1	26326519	26327035	AT1G69900.1_cds_1_0_chr1_26326520_r	0	-
chr1	26334394	26334748	AT1G69920.1_cds_1_0_chr1_26334395_r	0	-
chr1	26386762	26387401	AT1G70060.1_cds_13_0_chr1_26386763_f	0	+
chr1	26409742	26410224	AT1G70130.1_cds_1_0_chr1_26409743_r	0	-
chr1	26412687	26413972	AT1G70140.1_cds_1_0_chr1_26412688_r	0	-
chr1	26427495	26427909	AT1G70180.3_cds_4_0_chr1_26427496_f	0	+
chr1	26427495	26428493	AT1G70180.1_cds_4_0_chr1_26427496_f	0	+
chr1	26453931	26454696	AT1G70250.1_cds_3_0_chr1_26453932_f	0	+
chr1	26454910	26456088	AT1G70250.1_cds_5_0_chr1_26454911_f	0	+
chr1	26459138	26459338	AT1G70260.1_cds_0_0_chr1_26459139_r	0	-
chr1	26466085	26466796	AT1G70280.1_cds_5_0_chr1_26466086_r	0	-
chr1	26472105	26473219	AT1G70290.2_cds_2_0_chr1_26472106_r	0	-
chr1	26472105	26474078	AT1G70290.1_cds_1_0_chr1_26472106_r	0	-
chr1	26473333	26474078	AT1G70290.2_cds_1_0_chr1_26473334_r	0	-
chr1	26492792	26500505	AT1G70320.1_cds_3_0_chr1_26492793_r	0	-
chr1	26505659	26506389	AT1G70340.1_cds_0_0_chr1_26505660_r	0	-
chr1	26513002	26514832	AT1G70370.1_cds_1_0_chr1_26513003_r	0	-
chr1	26532613	26533126	AT1G70400.1_cds_1_0_chr1_26532614_r	0	-
chr1	26549732	26549971	AT1G70440.1_cds_1_0_chr1_26549733_r	0	-
chr1	26598761	26598980	AT1G70550.1_cds_3_0_chr1_26598762_f	0	+
chr1	26599510	26599888	AT1G70550.1_cds_5_0_chr1_26599511_f	0	+
chr1	26605109	26605413	AT1G70560.1_cds_1_0_chr1_26605110_f	0	+
chr1	26607119	26607319	AT1G70560.1_cds_4_0_chr1_26607120_f	0	+
chr1	26609365	26609848	AT1G70570.1_cds_1_0_chr1_26609366_f	0	+
chr1	26631553	26631924	AT1G70630.3_cds_1_0_chr1_26631554_f	0	+
chr1	26645411	26645506	AT1G70670.1_cds_3_0_chr1_26645412_f	0	+
chr1	26659355	26659688	AT1G70710.1_cds_6_0_chr1_26659356_r	0	-
chr1	26673846	26674293	AT1G70740.1_cds_5_0_chr1_26673847_r	0	-
chr1	26680727	26681932	AT1G70750.1_cds_2_0_chr1_26680728_r	0	-
chr1	26704800	26705091	AT1G70810.1_cds_2_0_chr1_26704801_f	0	+
chr1	26706552	26706862	AT1G70820.1_cds_2_0_chr1_26706553_f	0	+
chr1	26713169	26713447	AT1G70840.1_cds_1_0_chr1_26713170_r	0	-
chr1	26738157	26738419	AT1G70920.1_cds_3_0_chr1_26738158_f	0	+
chr1	26753225	26753840	AT1G70950.1_cds_1_0_chr1_26753226_f	0	+
chr1	26769424	26769667	AT1G71000.2_cds_2_0_chr1_26769425_r	0	-
chr1	26783365	26784136	AT1G71010.1_cds_1_0_chr1_26783366_f	0	+
chr1	26784469	26784814	AT1G71010.1_cds_3_0_chr1_26784470_f	0	+
chr1	26784932	26785706	AT1G71010.1_cds_4_0_chr1_26784933_f	0	+
chr1	26789388	26789749	AT1G71015.1_cds_1_0_chr1_26789389_r	0	-
chr1	26795382	26795803	AT1G71030.1_cds_2_0_chr1_26795383_r	0	-
chr1	26797735	26798860	AT1G71040.1_cds_1_0_chr1_26797736_r	0	-
chr1	26803321	26803620	AT1G71050.1_cds_1_0_chr1_26803322_r	0	-
chr1	26892213	26893841	AT1G71360.1_cds_2_0_chr1_26892214_r	0	-
chr1	26900976	26901480	AT1G71380.1_cds_1_0_chr1_26900977_r	0	-
chr1	26913069	26913961	AT1G71410.1_cds_13_0_chr1_26913070_r	0	-
chr1	26933325	26935371	AT1G71490.1_cds_0_0_chr1_26933326_r	0	-
chr1	26936801	26937062	AT1G71500.1_cds_1_0_chr1_26936802_f	0	+
chr1	26945165	26945549	AT1G71680.1_cds_2_0_chr1_26945166_f	0	+
chr1	26945641	26946038	AT1G71680.1_cds_3_0_chr1_26945642_f	0	+
chr1	26965942	26966557	AT1G71695.1_cds_2_0_chr1_26965943_f	0	+
chr1	26973795	26974140	AT1G71710.1_cds_8_0_chr1_26973796_r	0	-
chr1	27076785	27077057	AT1G71930.1_cds_1_0_chr1_27076786_f	0	+
chr1	27077292	27077829	AT1G71930.1_cds_2_0_chr1_27077293_f	0	+
chr1	27082586	27083273	AT1G71960.1_cds_3_0_chr1_27082587_r	0	-
chr1	27083342	27083680	AT1G71960.1_cds_2_0_chr1_27083343_r	0	-
chr1	27101530	27102097	AT1G71990.1_cds_2_0_chr1_27101531_f	0	+
chr1	27115914	27116359	AT1G72050.1_cds_3_0_chr1_27115915_f	0	+
chr1	27125227	27125436	AT1G72090.1_cds_6_0_chr1_27125228_f	0	+
chr1	27143565	27144346	AT1G72140.1_cds_3_0_chr1_27143566_f	0	+
chr1	27188704	27189093	AT1G72230.1_cds_1_0_chr1_27188705_f	0	+
chr1	27202731	27206004	AT1G72270.1_cds_5_0_chr1_27202732_r	0	-
chr1	27226404	27227379	AT1G72310.1_cds_0_0_chr1_27226405_f	0	+
chr1	27247110	27248465	AT1G72390.1_cds_8_0_chr1_27247111_f	0	+
chr1	27249646	27251218	AT1G72390.1_cds_12_0_chr1_27249647_f	0	+
chr1	27253512	27255184	AT1G72410.1_cds_7_0_chr1_27253513_r	0	-
chr1	27275060	27275391	AT1G72450.2_cds_2_0_chr1_27275061_r	0	-
chr1	27289545	27289711	AT1G72490.1_cds_3_0_chr1_27289546_r	0	-
chr1	27289797	27290390	AT1G72490.1_cds_2_0_chr1_27289798_r	0	-
chr1	27295335	27295788	AT1G72500.1_cds_11_0_chr1_27295336_r	0	-
chr1	27297220	27297337	AT1G72500.1_cds_4_0_chr1_27297221_r	0	-
chr1	27303905	27304403	AT1G72510.1_cds_1_0_chr1_27303906_f	0	+
chr1	27310950	27311522	AT1G72520.1_cds_4_0_chr1_27310951_f	0	+
chr1	27331563	27332161	AT1G72570.1_cds_1_0_chr1_27331564_f	0	+
chr1	27358253	27358508	AT1G72670.1_cds_1_0_chr1_27358254_r	0	-
chr1	27366909	27368717	AT1G72700.1_cds_1_0_chr1_27366910_f	0	+
chr1	27370804	27371491	AT1G72700.1_cds_10_0_chr1_27370805_f	0	+
chr1	27386397	27386772	AT1G72760.1_cds_7_0_chr1_27386398_r	0	-
chr1	27398759	27399698	AT1G72810.1_cds_1_0_chr1_27398760_r	0	-
chr1	27403456	27404506	AT1G72820.1_cds_0_0_chr1_27403457_f	0	+
chr1	27410019	27411279	AT1G72840.1_cds_4_0_chr1_27410020_r	0	-
chr1	27421927	27422999	AT1G72870.1_cds_1_0_chr1_27421928_f	0	+
chr1	27432904	27433532	AT1G72900.1_cds_1_0_chr1_27432905_f	0	+
chr1	27436199	27436887	AT1G72910.1_cds_1_0_chr1_27436200_f	0	+
chr1	27445141	27445814	AT1G72950.1_cds_1_0_chr1_27445142_f	0	+
chr1	27450682	27450862	AT1G72960.1_cds_21_0_chr1_27450683_f	0	+
chr1	27454996	27455565	AT1G72970.1_cds_4_0_chr1_27454997_f	0	+
chr1	27455290	27455565	AT1G72970.2_cds_5_0_chr1_27455291_f	0	+
chr1	27464779	27465169	AT1G73010.1_cds_3_0_chr1_27464780_r	0	-
chr1	27476697	27478213	AT1G73050.1_cds_1_0_chr1_27476698_r	0	-
chr1	27491969	27493979	AT1G73100.1_cds_2_0_chr1_27491970_f	0	+
chr1	27497364	27497635	AT1G73120.1_cds_1_0_chr1_27497365_r	0	-
chr1	27499651	27500607	AT1G73130.2_cds_2_0_chr1_27499652_f	0	+
chr1	27499651	27501086	AT1G73130.1_cds_1_0_chr1_27499652_f	0	+
chr1	27523453	27524047	AT1G73200.1_cds_6_0_chr1_27523454_r	0	-
chr1	27581674	27581820	AT1G73360.1_cds_0_0_chr1_27581675_r	0	-
chr1	27587723	27587878	AT1G73370.1_cds_3_0_chr1_27587724_r	0	-
chr1	27633664	27634092	AT1G73490.1_cds_4_0_chr1_27633665_r	0	-
chr1	27642650	27643118	AT1G73510.1_cds_0_0_chr1_27642651_r	0	-
chr1	27662328	27662486	AT1G73590.1_cds_3_0_chr1_27662329_f	0	+
chr1	27681698	27682023	AT1G73620.1_cds_1_0_chr1_27681699_f	0	+
chr1	27682605	27682954	AT1G73620.1_cds_2_0_chr1_27682606_f	0	+
chr1	27694136	27695299	AT1G73660.1_cds_3_0_chr1_27694137_r	0	-
chr1	27704848	27705051	AT1G73680.1_cds_6_0_chr1_27704849_r	0	-
chr1	27706178	27706328	AT1G73680.2_cds_3_0_chr1_27706179_r	0	-
chr1	27730433	27732102	AT1G73730.2_cds_0_0_chr1_27730434_r	0	-
chr1	27747514	27748052	AT1G73805.1_cds_2_0_chr1_27747515_r	0	-
chr1	27767869	27768411	AT1G73850.1_cds_2_0_chr1_27767870_f	0	+
chr1	27769167	27769572	AT1G73850.1_cds_4_0_chr1_27769168_f	0	+
chr1	27773370	27773550	AT1G73860.1_cds_11_0_chr1_27773371_r	0	-
chr1	27793749	27794698	AT1G73920.1_cds_8_0_chr1_27793750_f	0	+
chr1	27796017	27797534	AT1G73930.1_cds_0_0_chr1_27796018_r	0	-
chr1	27829265	27829743	AT1G74000.1_cds_2_0_chr1_27829266_r	0	-
chr1	27830086	27830356	AT1G74000.1_cds_1_0_chr1_27830087_r	0	-
chr1	27833260	27833530	AT1G74010.1_cds_1_0_chr1_27833261_r	0	-
chr1	27856693	27857432	AT1G74080.1_cds_2_0_chr1_27856694_f	0	+
chr1	27907738	27908647	AT1G74200.1_cds_0_0_chr1_27907739_r	0	-
chr1	27916278	27916857	AT1G74230.1_cds_4_0_chr1_27916279_f	0	+
chr1	27923915	27926292	AT1G74260.1_cds_3_0_chr1_27923916_r	0	-
chr1	27936714	27937014	AT1G74310.1_cds_5_0_chr1_27936715_r	0	-
chr1	27938712	27939862	AT1G74310.1_cds_1_0_chr1_27938713_r	0	-
chr1	27944423	27944966	AT1G74330.3_cds_6_0_chr1_27944424_r	0	-
chr1	27954678	27957911	AT1G74360.1_cds_1_0_chr1_27954679_f	0	+
chr1	27988149	27988403	AT1G74460.1_cds_4_0_chr1_27988150_r	0	-
chr1	27994759	27995151	AT1G74490.1_cds_4_0_chr1_27994760_r	0	-
chr1	27998536	27998668	AT1G74500.1_cds_0_0_chr1_27998537_r	0	-
chr1	28006064	28007420	AT1G74510.1_cds_2_0_chr1_28006065_f	0	+
chr1	28033284	28033600	AT1G74640.1_cds_1_0_chr1_28033285_f	0	+
chr1	28042023	28042773	AT1G74650.2_cds_1_0_chr1_28042024_f	0	+
chr1	28053711	28053893	AT1G74670.1_cds_2_0_chr1_28053712_f	0	+
chr1	28054907	28055165	AT1G74675.1_cds_1_0_chr1_28054908_r	0	-
chr1	28061672	28062744	AT1G74690.1_cds_5_0_chr1_28061673_r	0	-
chr1	28079387	28079831	AT1G74730.1_cds_1_0_chr1_28079388_f	0	+
chr1	28091114	28092796	AT1G74770.1_cds_5_0_chr1_28091115_r	0	-
chr1	28096787	28097912	AT1G74780.1_cds_1_0_chr1_28096788_f	0	+
chr1	28099458	28100244	AT1G74790.1_cds_2_0_chr1_28099459_f	0	+
chr1	28110869	28111149	AT1G74810.1_cds_11_0_chr1_28110870_f	0	+
chr1	28154228	28154324	AT1G74960.1_cds_4_0_chr1_28154229_r	0	-
chr1	28159836	28160250	AT1G74990.1_cds_1_0_chr1_28159837_r	0	-
chr1	28164280	28164586	AT1G75000.1_cds_1_0_chr1_28164281_f	0	+
chr1	28171778	28172347	AT1G75020.1_cds_1_0_chr1_28171779_f	0	+
chr1	28172920	28173357	AT1G75020.1_cds_3_0_chr1_28172921_f	0	+
chr1	28174563	28175255	AT1G75030.1_cds_1_0_chr1_28174564_f	0	+
chr1	28178060	28178731	AT1G75040.1_cds_1_0_chr1_28178061_f	0	+
chr1	28180370	28181062	AT1G75050.1_cds_1_0_chr1_28180371_f	0	+
chr1	28186319	28187063	AT1G75080.1_cds_1_0_chr1_28186320_f	0	+
chr1	28210322	28210679	AT1G75160.1_cds_1_0_chr1_28210323_f	0	+
chr1	28211138	28211624	AT1G75160.1_cds_2_0_chr1_28211139_f	0	+
chr1	28241575	28242505	AT1G75240.1_cds_1_0_chr1_28241576_f	0	+
chr1	28250254	28250747	AT1G75270.1_cds_2_0_chr1_28250255_r	0	-
chr1	28261587	28265089	AT1G75310.1_cds_1_0_chr1_28261588_f	0	+
chr1	28266456	28266639	AT1G75330.1_cds_4_0_chr1_28266457_r	0	-
chr1	28283345	28283631	AT1G75380.1_cds_1_0_chr1_28283346_r	0	-
chr1	28308343	28308891	AT1G75430.2_cds_1_0_chr1_28308344_r	0	-
chr1	28308502	28308891	AT1G75430.1_cds_1_0_chr1_28308503_r	0	-
chr1	28317460	28318064	AT1G75450.2_cds_0_0_chr1_28317461_r	0	-
chr1	28338281	28338483	AT1G75500.1_cds_5_0_chr1_28338282_r	0	-
chr1	28351778	28352140	AT1G75520.1_cds_1_0_chr1_28351779_r	0	-
chr1	28352500	28353179	AT1G75520.1_cds_0_0_chr1_28352501_r	0	-
chr1	28371419	28371945	AT1G75560.1_cds_3_0_chr1_28371420_r	0	-
chr1	28414302	28414825	AT1G75660.1_cds_22_0_chr1_28414303_f	0	+
chr1	28435990	28436383	AT1G75730.1_cds_10_0_chr1_28435991_r	0	-
chr1	28450665	28450971	AT1G75770.1_cds_2_0_chr1_28450666_f	0	+
chr1	28455429	28455795	AT1G75790.1_cds_5_0_chr1_28455430_r	0	-
chr1	28484254	28484748	AT1G75860.1_cds_2_0_chr1_28484255_r	0	-
chr1	28491390	28491624	AT1G75880.1_cds_2_0_chr1_28491391_f	0	+
chr1	28500396	28500652	AT1G75900.1_cds_3_0_chr1_28500397_f	0	+
chr1	28502446	28502708	AT1G75910.1_cds_3_0_chr1_28502447_f	0	+
chr1	28508748	28508979	AT1G75930.1_cds_2_0_chr1_28508749_f	0	+
chr1	28524622	28525135	AT1G75990.1_cds_6_0_chr1_28524623_r	0	-
chr1	28536592	28536916	AT1G76030.1_cds_12_0_chr1_28536593_f	0	+
chr1	28573538	28573919	AT1G76140.1_cds_6_0_chr1_28573539_f	0	+
chr1	28595201	28595882	AT1G76210.1_cds_0_0_chr1_28595202_r	0	-
chr1	28606560	28607334	AT1G76250.1_cds_1_0_chr1_28606561_r	0	-
chr1	28623890	28624246	AT1G76290.1_cds_2_0_chr1_28623891_r	0	-
chr1	28624423	28625140	AT1G76290.1_cds_1_0_chr1_28624424_r	0	-
chr1	28640142	28640937	AT1G76350.1_cds_1_0_chr1_28640143_f	0	+
chr1	28643748	28643872	AT1G76360.1_cds_4_0_chr1_28643749_r	0	-
chr1	28645546	28646118	AT1G76360.1_cds_1_0_chr1_28645547_r	0	-
chr1	28651415	28651967	AT1G76380.1_cds_8_0_chr1_28651416_r	0	-
chr1	28656948	28658531	AT1G76390.1_cds_3_0_chr1_28656949_f	0	+
chr1	28673223	28673498	AT1G76420.1_cds_1_0_chr1_28673224_r	0	-
chr1	28679114	28680003	AT1G76430.1_cds_1_0_chr1_28679115_r	0	-
chr1	28681164	28681874	AT1G76430.1_cds_0_0_chr1_28681165_r	0	-
chr1	28690759	28690945	AT1G76470.1_cds_2_0_chr1_28690760_r	0	-
chr1	28705531	28706440	AT1G76500.1_cds_0_0_chr1_28705532_f	0	+
chr1	28716432	28716525	AT1G76520.1_cds_6_0_chr1_28716433_f	0	+
chr1	28719429	28719522	AT1G76530.1_cds_7_0_chr1_28719430_f	0	+
chr1	28719429	28719714	AT1G76530.3_cds_6_0_chr1_28719430_f	0	+
chr1	28734599	28735078	AT1G76580.1_cds_1_0_chr1_28734600_f	0	+
chr1	28769420	28770225	AT1G76660.2_cds_0_0_chr1_28769421_r	0	-
chr1	28779762	28780355	AT1G76690.1_cds_3_0_chr1_28779763_f	0	+
chr1	28789886	28790703	AT1G76710.3_cds_9_0_chr1_28789887_r	0	-
chr1	28883590	28884377	AT1G76900.1_cds_3_0_chr1_28883591_f	0	+
chr1	28908164	28910276	AT1G76950.1_cds_5_0_chr1_28908165_f	0	+
chr1	28910618	28911085	AT1G76950.1_cds_7_0_chr1_28910619_f	0	+
chr1	28952253	28952429	AT1G77060.1_cds_4_0_chr1_28952254_r	0	-
chr1	28971550	28972182	AT1G77110.1_cds_1_0_chr1_28971551_f	0	+
chr1	28972893	28973155	AT1G77110.1_cds_2_0_chr1_28972894_f	0	+
chr1	28976047	28976532	AT1G77120.1_cds_3_0_chr1_28976048_f	0	+
chr1	29020443	29021364	AT1G77250.1_cds_4_0_chr1_29020444_r	0	-
chr1	29030117	29030343	AT1G77270.1_cds_2_0_chr1_29030118_f	0	+
chr1	29042645	29043366	AT1G77300.1_cds_10_0_chr1_29042646_r	0	-
chr1	29046343	29048810	AT1G77300.1_cds_1_0_chr1_29046344_r	0	-
chr1	29100663	29100981	AT1G77450.1_cds_2_0_chr1_29100664_f	0	+
chr1	29104531	29107598	AT1G77460.1_cds_3_0_chr1_29104532_f	0	+
chr1	29107969	29110517	AT1G77460.1_cds_4_0_chr1_29107970_f	0	+
chr1	29128576	29128696	AT1G77510.1_cds_6_0_chr1_29128577_f	0	+
chr1	29136571	29136917	AT1G77530.1_cds_1_0_chr1_29136572_f	0	+
chr1	29160623	29160845	AT1G77600.1_cds_4_0_chr1_29160624_r	0	-
chr1	29168781	29169950	AT1G77620.1_cds_12_0_chr1_29168782_r	0	-
chr1	29192796	29194923	AT1G77680.1_cds_4_0_chr1_29192797_r	0	-
chr1	29201231	29201426	AT1G77690.1_cds_6_0_chr1_29201232_r	0	-
chr1	29201642	29202108	AT1G77690.1_cds_5_0_chr1_29201643_r	0	-
chr1	29202395	29202579	AT1G77690.1_cds_3_0_chr1_29202396_r	0	-
chr1	29205387	29206051	AT1G77700.2_cds_1_0_chr1_29205388_f	0	+
chr1	29213304	29213877	AT1G77720.1_cds_5_0_chr1_29213305_f	0	+
chr1	29277243	29277828	AT1G77855.1_cds_1_0_chr1_29277244_r	0	-
chr1	29303008	29303341	AT1G77932.1_cds_0_0_chr1_29303009_r	0	-
chr1	29315410	29315743	AT1G77980.1_cds_8_0_chr1_29315411_r	0	-
chr1	29317964	29318117	AT1G77990.1_cds_11_0_chr1_29317965_r	0	-
chr1	29330729	29330904	AT1G78000.1_cds_4_0_chr1_29330730_f	0	+
chr1	29331572	29332067	AT1G78000.6_cds_7_0_chr1_29331573_f	0	+
chr1	29357006	29357219	AT1G78070.3_cds_0_0_chr1_29357007_f	0	+
chr1	29357084	29357219	AT1G78070.1_cds_4_0_chr1_29357085_f	0	+
chr1	29394286	29394817	AT1G78120.2_cds_2_0_chr1_29394287_r	0	-
chr1	29432007	29432516	AT1G78230.1_cds_3_0_chr1_29432008_f	0	+
chr1	29433622	29433926	AT1G78240.1_cds_6_0_chr1_29433623_r	0	-
chr1	29454341	29454441	AT1G78280.1_cds_6_0_chr1_29454342_f	0	+
chr1	29456720	29456904	AT1G78280.1_cds_14_0_chr1_29456721_f	0	+
chr1	29457814	29458204	AT1G78290.2_cds_4_0_chr1_29457815_r	0	-
chr1	29482069	29482414	AT1G78360.1_cds_1_0_chr1_29482070_r	0	-
chr1	29502727	29503054	AT1G78410.1_cds_0_0_chr1_29502728_f	0	+
chr1	29517146	29517588	AT1G78450.1_cds_1_0_chr1_29517147_r	0	-
chr1	29518546	29518943	AT1G78460.1_cds_1_0_chr1_29518547_r	0	-
chr1	29529289	29529538	AT1G78490.1_cds_3_0_chr1_29529290_f	0	+
chr1	29539563	29539703	AT1G78530.2_cds_3_0_chr1_29539564_r	0	-
chr1	29540115	29540463	AT1G78530.1_cds_1_0_chr1_29540116_r	0	-
chr1	29551763	29552207	AT1G78570.1_cds_2_0_chr1_29551764_f	0	+
chr1	29584096	29584512	AT1G78650.1_cds_4_0_chr1_29584097_f	0	+
chr1	29598118	29598409	AT1G78690.1_cds_5_0_chr1_29598119_f	0	+
chr1	29603725	29603904	AT1G78710.1_cds_2_0_chr1_29603726_f	0	+
chr1	29632053	29632641	AT1G78815.1_cds_0_0_chr1_29632054_r	0	-
chr1	29658312	29658428	AT1G78895.1_cds_3_0_chr1_29658313_r	0	-
chr1	29684557	29684668	AT1G78950.1_cds_16_0_chr1_29684558_r	0	-
chr1	29686203	29686323	AT1G78950.1_cds_8_0_chr1_29686204_r	0	-
chr1	29696721	29696925	AT1G78960.1_cds_1_0_chr1_29696722_f	0	+
chr1	29713530	29714478	AT1G78990.1_cds_1_0_chr1_29713531_r	0	-
chr1	29720612	29722211	AT1G79000.1_cds_6_0_chr1_29720613_r	0	-
chr1	29759998	29760586	AT1G79110.1_cds_2_0_chr1_29759999_f	0	+
chr1	29810335	29811257	AT1G79250.1_cds_4_0_chr1_29810336_r	0	-
chr1	29811351	29812058	AT1G79250.1_cds_3_0_chr1_29811352_r	0	-
chr1	29817605	29818088	AT1G79270.1_cds_5_0_chr1_29817606_f	0	+
chr1	29832500	29832809	AT1G79280.1_cds_0_0_chr1_29832501_r	0	-
chr1	29865252	29866236	AT1G79400.1_cds_1_0_chr1_29865253_f	0	+
chr1	29873626	29874166	AT1G79420.1_cds_2_0_chr1_29873627_f	0	+
chr1	29877520	29878168	AT1G79430.1_cds_4_0_chr1_29877521_r	0	-
chr1	29889448	29889738	AT1G79450.1_cds_6_0_chr1_29889449_f	0	+
chr1	29934741	29937540	AT1G79570.1_cds_2_0_chr1_29934742_r	0	-
chr1	29941019	29941673	AT1G79580.1_cds_3_0_chr1_29941020_r	0	-
chr1	29950317	29951763	AT1G79600.1_cds_2_0_chr1_29950318_r	0	-
chr1	29959135	29959288	AT1G79620.1_cds_14_0_chr1_29959136_r	0	-
chr1	29980187	29981413	AT1G79680.1_cds_2_0_chr1_29980188_r	0	-
chr1	29997258	29998535	AT1G79720.1_cds_1_0_chr1_29997259_r	0	-
chr1	30010653	30011061	AT1G79750.1_cds_1_0_chr1_30010654_r	0	-
chr1	30038817	30039354	AT1G79840.1_cds_3_0_chr1_30038818_f	0	+
chr1	30045332	30045851	AT1G79870.1_cds_1_0_chr1_30045333_f	0	+
chr1	30051328	30051866	AT1G79890.1_cds_7_0_chr1_30051329_f	0	+
chr1	30072397	30072859	AT1G79940.4_cds_10_0_chr1_30072398_f	0	+
chr1	30078127	30078370	AT1G79950.2_cds_17_0_chr1_30078128_f	0	+
chr1	30082772	30083429	AT1G79970.1_cds_1_0_chr1_30082773_f	0	+
chr1	30110306	30110621	AT1G80040.4_cds_1_0_chr1_30110307_r	0	-
chr1	30136355	30136767	AT1G80110.1_cds_2_0_chr1_30136356_f	0	+
chr1	30147653	30147876	AT1G80140.1_cds_4_0_chr1_30147654_f	0	+
chr1	30171519	30172052	AT1G80240.1_cds_2_0_chr1_30171520_r	0	-
chr1	30177142	30178147	AT1G80260.1_cds_5_0_chr1_30177143_f	0	+
chr1	30200694	30201268	AT1G80340.1_cds_1_0_chr1_30200695_r	0	-
chr1	30201693	30202163	AT1G80340.1_cds_0_0_chr1_30201694_r	0	-
chr1	30247306	30248273	AT1G80460.1_cds_2_0_chr1_30247307_r	0	-
chr1	30278775	30279665	AT1G80530.1_cds_1_0_chr1_30278776_r	0	-
chr1	30282071	30282396	AT1G80540.1_cds_7_0_chr1_30282072_r	0	-
chr1	30282920	30283228	AT1G80540.1_cds_3_0_chr1_30282921_r	0	-
chr1	30316671	30316854	AT1G80660.1_cds_9_0_chr1_30316672_r	0	-
chr1	30318356	30319241	AT1G80660.1_cds_4_0_chr1_30318357_r	0	-
chr1	30324597	30327131	AT1G80680.1_cds_1_0_chr1_30324598_f	0	+
chr1	30339492	30340179	AT1G80730.1_cds_0_0_chr1_30339493_r	0	-
chr1	30344883	30345213	AT1G80740.1_cds_10_0_chr1_30344884_f	0	+
chr1	30351451	30351676	AT1G80760.1_cds_1_0_chr1_30351452_r	0	-
chr1	30373065	30373374	AT1G80830.1_cds_10_0_chr1_30373066_r	0	-
chr1	30384330	30384672	AT1G80840.1_cds_1_0_chr1_30384331_f	0	+
chr1	30386842	30387272	AT1G80850.1_cds_0_0_chr1_30386843_r	0	-
chr1	30390126	30390318	AT1G80865.1_cds_1_0_chr1_30390127_f	0	+
chr1	30405773	30406127	AT1G80930.1_cds_6_0_chr1_30405774_r	0	-
chr1	30411348	30411603	AT1G80940.4_cds_1_0_chr1_30411349_f	0	+
chr1	30411348	30411680	AT1G80940.1_cds_1_0_chr1_30411349_f	0	+
chr1	30411348	30411761	AT1G80940.2_cds_1_0_chr1_30411349_f	0	+
chr1	30411419	30411680	AT1G80940.3_cds_1_0_chr1_30411420_f	0	+
chr1	30416946	30417567	AT1G80960.1_cds_4_0_chr1_30416947_f	0	+
chr1	30417666	30417879	AT1G80960.1_cds_5_0_chr1_30417667_f	0	+
chr1	30420463	30420904	AT1G80970.2_cds_1_0_chr1_30420464_f	0	+
chr2	82244	82988	AT2G01100.1_cds_2_0_chr2_82245_f	0	+
chr2	83785	83995	AT2G01110.1_cds_3_0_chr2_83786_r	0	-
chr2	95005	95645	AT2G01140.1_cds_3_0_chr2_95006_r	0	-
chr2	103622	103842	AT2G01170.1_cds_3_0_chr2_103623_r	0	-
chr2	104032	104293	AT2G01170.1_cds_1_0_chr2_104033_r	0	-
chr2	107181	108114	AT2G01180.2_cds_0_0_chr2_107182_r	0	-
chr2	116434	117296	AT2G01190.1_cds_1_0_chr2_116435_f	0	+
chr2	118635	118887	AT2G01200.1_cds_1_0_chr2_118636_f	0	+
chr2	141607	142039	AT2G01270.1_cds_10_0_chr2_141608_f	0	+
chr2	158760	159174	AT2G01330.1_cds_4_0_chr2_158761_r	0	-
chr2	164292	164709	AT2G01340.1_cds_1_0_chr2_164293_f	0	+
chr2	198081	198567	AT2G01440.1_cds_3_0_chr2_198082_r	0	-
chr2	210454	210631	AT2G01460.1_cds_19_0_chr2_210455_f	0	+
chr2	225501	225846	AT2G01500.1_cds_1_0_chr2_225502_r	0	-
chr2	228925	229237	AT2G01505.1_cds_0_0_chr2_228926_r	0	-
chr2	236612	236881	AT2G01520.1_cds_1_0_chr2_236613_f	0	+
chr2	265180	265756	AT2G01580.1_cds_0_0_chr2_265181_r	0	-
chr2	320983	321056	AT2G01730.1_cds_2_0_chr2_320984_f	0	+
chr2	334774	335072	AT2G01770.1_cds_3_0_chr2_334775_r	0	-
chr2	348415	349952	AT2G01810.1_cds_2_0_chr2_348416_f	0	+
chr2	357663	358208	AT2G01820.1_cds_1_0_chr2_357664_r	0	-
chr2	363704	364909	AT2G01830.1_cds_8_0_chr2_363705_r	0	-
chr2	396984	397201	AT2G01890.1_cds_6_0_chr2_396985_r	0	-
chr2	406132	406311	AT2G01900.3_cds_1_0_chr2_406133_f	0	+
chr2	418298	418514	AT2G01910.1_cds_3_0_chr2_418299_f	0	+
chr2	419828	420182	AT2G01910.1_cds_10_0_chr2_419829_f	0	+
chr2	421926	422166	AT2G01913.1_cds_2_0_chr2_421927_r	0	-
chr2	427357	428209	AT2G01930.1_cds_1_0_chr2_427358_r	0	-
chr2	434123	434917	AT2G01940.3_cds_2_0_chr2_434124_f	0	+
chr2	451517	451802	AT2G01960.1_cds_1_0_chr2_451518_f	0	+
chr2	452689	453174	AT2G01970.1_cds_5_0_chr2_452690_r	0	-
chr2	465196	465603	AT2G01990.1_cds_3_0_chr2_465197_r	0	-
chr2	471206	471612	AT2G02000.1_cds_1_0_chr2_471207_r	0	-
chr2	475817	476223	AT2G02010.1_cds_1_0_chr2_475818_r	0	-
chr2	518327	519291	AT2G02080.1_cds_3_0_chr2_518328_r	0	-
chr2	538672	538842	AT2G02120.1_cds_1_0_chr2_538673_f	0	+
chr2	547576	547801	AT2G02148.1_cds_7_0_chr2_547577_r	0	-
chr2	547637	547955	AT2G02148.2_cds_6_0_chr2_547638_r	0	-
chr2	557061	557515	AT2G02170.1_cds_5_0_chr2_557062_r	0	-
chr2	590392	590948	AT2G02230.1_cds_2_0_chr2_590393_r	0	-
chr2	592358	592779	AT2G02240.1_cds_2_0_chr2_592359_r	0	-
chr2	594654	595084	AT2G02250.1_cds_2_0_chr2_594655_r	0	-
chr2	606560	606951	AT2G02300.1_cds_2_0_chr2_606561_r	0	-
chr2	608758	609188	AT2G02310.1_cds_2_0_chr2_608759_r	0	-
chr2	610559	611010	AT2G02320.1_cds_2_0_chr2_610560_r	0	-
chr2	619698	620116	AT2G02360.1_cds_2_0_chr2_619699_r	0	-
chr2	631412	631904	AT2G02400.1_cds_1_0_chr2_631413_r	0	-
chr2	649965	650395	AT2G02450.1_cds_2_0_chr2_649966_f	0	+
chr2	649965	650649	AT2G02450.2_cds_2_0_chr2_649966_f	0	+
chr2	661092	663150	AT2G02480.1_cds_1_0_chr2_661093_f	0	+
chr2	702390	702971	AT2G02580.1_cds_1_0_chr2_702391_f	0	+
chr2	703046	703661	AT2G02580.1_cds_2_0_chr2_703047_f	0	+
chr2	746047	747721	AT2G02680.2_cds_1_0_chr2_746048_f	0	+
chr2	789668	790797	AT2G02790.2_cds_5_0_chr2_789669_f	0	+
chr2	798382	798720	AT2G02800.1_cds_1_0_chr2_798383_r	0	-
chr2	838377	839781	AT2G02870.1_cds_1_0_chr2_838378_f	0	+
chr2	848441	848761	AT2G02910.1_cds_4_0_chr2_848442_r	0	-
chr2	861229	861772	AT2G02955.1_cds_2_0_chr2_861230_f	0	+
chr2	901613	901798	AT2G03060.1_cds_0_0_chr2_901614_f	0	+
chr2	917902	918215	AT2G03090.1_cds_2_0_chr2_917903_r	0	-
chr2	944644	947053	AT2G03140.10_cds_5_0_chr2_944645_f	0	+
chr2	953396	954134	AT2G03150.1_cds_4_0_chr2_953397_f	0	+
chr2	970400	971800	AT2G03220.1_cds_1_0_chr2_970401_r	0	-
chr2	985141	985490	AT2G03250.1_cds_1_0_chr2_985142_r	0	-
chr2	994070	995990	AT2G03270.1_cds_1_0_chr2_994071_f	0	+
chr2	1000289	1000434	AT2G03290.1_cds_3_0_chr2_1000290_f	0	+
chr2	1059925	1060124	AT2G03500.1_cds_0_0_chr2_1059926_f	0	+
chr2	1061809	1062259	AT2G03500.1_cds_3_0_chr2_1061810_f	0	+
chr2	1122121	1122616	AT2G03690.1_cds_1_0_chr2_1122122_r	0	-
chr2	1132937	1133225	AT2G03720.1_cds_2_0_chr2_1132938_f	0	+
chr2	1138442	1139069	AT2G03730.1_cds_5_0_chr2_1138443_r	0	-
chr2	1142940	1143304	AT2G03740.1_cds_1_0_chr2_1142941_r	0	-
chr2	1167575	1167842	AT2G03821.1_cds_0_0_chr2_1167576_r	0	-
chr2	1176239	1176597	AT2G03850.1_cds_1_0_chr2_1176240_f	0	+
chr2	1289943	1290585	AT2G04032.1_cds_0_0_chr2_1289944_f	0	+
chr2	1335601	1336146	AT2G04040.1_cds_1_0_chr2_1335602_r	0	-
chr2	1401449	1401988	AT2G04160.1_cds_9_0_chr2_1401450_r	0	-
chr2	1403131	1403666	AT2G04160.1_cds_5_0_chr2_1403132_r	0	-
chr2	1429902	1430230	AT2G04190.1_cds_0_0_chr2_1429903_r	0	-
chr2	1445400	1446324	AT2G04220.1_cds_0_0_chr2_1445401_f	0	+
chr2	1447677	1448563	AT2G04230.1_cds_1_0_chr2_1447678_r	0	-
chr2	1449876	1451759	AT2G04235.2_cds_1_0_chr2_1449877_f	0	+
chr2	1493193	1493737	AT2G04300.1_cds_1_0_chr2_1493194_f	0	+
chr2	1493832	1494311	AT2G04300.2_cds_2_0_chr2_1493833_f	0	+
chr2	1520012	1520394	AT2G04360.2_cds_2_0_chr2_1520013_r	0	-
chr2	1545094	1545319	AT2G04450.1_cds_8_0_chr2_1545095_f	0	+
chr2	1554281	1554855	AT2G04480.1_cds_2_0_chr2_1554282_r	0	-
chr2	1568491	1569979	AT2G04500.1_cds_0_0_chr2_1568492_f	0	+
chr2	1589575	1589838	AT2G04550.1_cds_4_0_chr2_1589576_f	0	+
chr2	1595336	1595826	AT2G04570.1_cds_1_0_chr2_1595337_f	0	+
chr2	1625856	1626137	AT2G04660.1_cds_3_0_chr2_1625857_f	0	+
chr2	1637642	1637846	AT2G04675.1_cds_1_0_chr2_1637643_r	0	-
chr2	1645472	1645831	AT2G04690.5_cds_2_0_chr2_1645473_f	0	+
chr2	1677487	1678252	AT2G04780.1_cds_1_0_chr2_1677488_f	0	+
chr2	1687365	1687602	AT2G04800.1_cds_1_0_chr2_1687366_r	0	-
chr2	1720574	1721816	AT2G04890.1_cds_1_0_chr2_1720575_r	0	-
chr2	1842863	1843200	AT2G05120.1_cds_5_0_chr2_1842864_r	0	-
chr2	1844587	1845707	AT2G05120.1_cds_2_0_chr2_1844588_r	0	-
chr2	1859581	1860006	AT2G05160.1_cds_3_0_chr2_1859582_r	0	-
chr2	1860083	1860931	AT2G05160.1_cds_2_0_chr2_1860084_r	0	-
chr2	1871025	1872777	AT2G05170.1_cds_3_0_chr2_1871026_f	0	+
chr2	1893989	1894196	AT2G05210.1_cds_11_0_chr2_1893990_f	0	+
chr2	1951579	1951837	AT2G05350.2_cds_1_0_chr2_1951580_f	0	+
chr2	1975928	1976339	AT2G05400.1_cds_2_0_chr2_1975929_f	0	+
chr2	1984960	1985341	AT2G05420.1_cds_3_0_chr2_1984961_f	0	+
chr2	1986651	1987101	AT2G05430.1_cds_1_0_chr2_1986652_f	0	+
chr2	2016225	2016527	AT2G05510.1_cds_1_0_chr2_2016226_f	0	+
[truncated: 5,138 more rows]
