# Supplementary material for: Exonic enhancers are a widespread class of dual-function regulatory elements
Source: Nat Commun. 2026 Apr 2;17:4755. doi: 10.1038/s41467-026-71220-6 (PMC13216554; doi:10.1038/s41467-026-71220-6)
Supplement: Supplementary file 10 — Source Data [file 41467_2026_71220_MOESM10_ESM.xlsx]

## Sheet: README
Field	Notes
Purpose	Source Data providing per-figure panel sheets and previews of large tables. For large analyses and data links to Zenodo are given, with corresponding folders
Policy	Complies with Nature Communications Source Data guidance.
Repositories	Data: GEO: GSE292804; Data: Zenodo DOI: 10.5281/zenodo.15079251 https://zenodo.org/records/15079251 Code: Zenodo DOI 10.5281/zenodo.15114575 https://zenodo.org/records/15114575
Provenance	ExonEnhancers manuscrit; ExonEnhancers_Supplementary_information; Additional XLSX: OMICS, STARR-seq_catalogues, STARR-seq_experiment, TCGA_DESEQ2.

## Sheet: INDEX
Figure panel	Short name	Legend snippet	Suggested source file(s)
Fig1a	distribution	Figure 1. Identification and characterization of candidate Exonic Enhancers across species. (a) Two representative examples of candidate Exonic Enhancers (cEEs) within protein-coding exons (GARRE1 on human chromosome 19 and USP20 on chromos	Supplementary_file_OMICS.xlsx + Zenodo + This file
Fig1b	distribution	Figure 1. Identification and characterization of candidate Exonic Enhancers across species. (a) Two representative examples of candidate Exonic Enhancers (cEEs) within protein-coding exons (GARRE1 on human chromosome 19 and USP20 on chromos	Supplementary_file_OMICS.xlsx + Zenodo + This file
Fig1c	distribution	Figure 1. Identification and characterization of candidate Exonic Enhancers across species. (a) Two representative examples of candidate Exonic Enhancers (cEEs) within protein-coding exons (GARRE1 on human chromosome 19 and USP20 on chromos	Supplementary_file_OMICS.xlsx + Zenodo + This file
Fig1f	distribution	Figure 1. Identification and characterization of candidate Exonic Enhancers across species. (a) Two representative examples of candidate Exonic Enhancers (cEEs) within protein-coding exons (GARRE1 on human chromosome 19 and USP20 on chromos	Supplementary_file_OMICS.xlsx + Zenodo + This file
Fig2a	omcisfeatures	Figure 2. Exonic Enhancers display enhancer-associated features across genomes. (a) Combinatorial overlaps of cEEs with DNase I hypersensitive sites and ATAC-seq datasets, derived from ENCODE and ChIP-Atlas resources, for H. sapiens (H.sap	Supplementary_file_STARR-seq_catalogues.xlsx + Zenodo + This file
Fig2b	omcisfeatures	Figure 2. Exonic Enhancers display enhancer-associated features across genomes. (a) Combinatorial overlaps of cEEs with DNase I hypersensitive sites and ATAC-seq datasets, derived from ENCODE and ChIP-Atlas resources, for H. sapiens (H.sap	Supplementary_file_STARR-seq_catalogues.xlsx + Zenodo + This file
Fig2c	omcisfeatures	Figure 2. Exonic Enhancers display enhancer-associated features across genomes. (a) Combinatorial overlaps of cEEs with DNase I hypersensitive sites and ATAC-seq datasets, derived from ENCODE and ChIP-Atlas resources, for H. sapiens (H.sap	Supplementary_file_STARR-seq_catalogues.xlsx + Zenodo + This file
Fig2d	omcisfeatures	Figure 2. Exonic Enhancers display enhancer-associated features across genomes. (a) Combinatorial overlaps of cEEs with DNase I hypersensitive sites and ATAC-seq datasets, derived from ENCODE and ChIP-Atlas resources, for H. sapiens (H.sap	Supplementary_file_STARR-seq_catalogues.xlsx + Zenodo + This file
Fig2e	omcisfeatures	Figure 2. Exonic Enhancers display enhancer-associated features across genomes. (a) Combinatorial overlaps of cEEs with DNase I hypersensitive sites and ATAC-seq datasets, derived from ENCODE and ChIP-Atlas resources, for H. sapiens (H.sap	Supplementary_file_STARR-seq_catalogues.xlsx + Zenodo + This file
Fig2f	omcisfeatures	Figure 2. Exonic Enhancers display enhancer-associated features across genomes. (a) Combinatorial overlaps of cEEs with DNase I hypersensitive sites and ATAC-seq datasets, derived from ENCODE and ChIP-Atlas resources, for H. sapiens (H.sap	Supplementary_file_STARR-seq_catalogues.xlsx + Zenodo + This file
Fig3a	luciferase	Figure 3. Functional characterization of cEEs and the impact of genetic variants. (a) Luciferase reporter assays for a panel of candidate Exonic Enhancers (cEEs) cloned upstream of the SV40 promoter. Bars represent the relative fold-change	This file
Fig3b	luciferase	Figure 3. Functional characterization of cEEs and the impact of genetic variants. (a) Luciferase reporter assays for a panel of candidate Exonic Enhancers (cEEs) cloned upstream of the SV40 promoter. Bars represent the relative fold-change	This file
Fig3c	luciferase	Figure 3. Functional characterization of cEEs and the impact of genetic variants. (a) Luciferase reporter assays for a panel of candidate Exonic Enhancers (cEEs) cloned upstream of the SV40 promoter. Bars represent the relative fold-change	This file
Fig3f	luciferase	Figure 3. Functional characterization of cEEs and the impact of genetic variants. (a) Luciferase reporter assays for a panel of candidate Exonic Enhancers (cEEs) cloned upstream of the SV40 promoter. Bars represent the relative fold-change	This file
Fig4a	starrseq	Figure 4: STARR-seq analysis of cEEs and the impact of single and multiple SNPs on enhancer activity. (a) Schematic overview of the STARR-seq experimental design in K-562 cells. Candidate Exonic Enhancers (cEEs; red) and control sequences (	Supplementary_file_STARR-seq + Zenoodo + This file
Fig4b	starrseq	Figure 4: STARR-seq analysis of cEEs and the impact of single and multiple SNPs on enhancer activity. (a) Schematic overview of the STARR-seq experimental design in K-562 cells. Candidate Exonic Enhancers (cEEs; red) and control sequences (	Supplementary_file_STARR-seq + Zenoodo + This file
Fig4c	starrseq	Figure 4: STARR-seq analysis of cEEs and the impact of single and multiple SNPs on enhancer activity. (a) Schematic overview of the STARR-seq experimental design in K-562 cells. Candidate Exonic Enhancers (cEEs; red) and control sequences (	Supplementary_file_STARR-seq + Zenoodo + This file
Fig4d	starrseq	Figure 4: STARR-seq analysis of cEEs and the impact of single and multiple SNPs on enhancer activity. (a) Schematic overview of the STARR-seq experimental design in K-562 cells. Candidate Exonic Enhancers (cEEs; red) and control sequences (	Supplementary_file_STARR-seq + Zenoodo + This file
Fig4e	starrseq	Figure 4: STARR-seq analysis of cEEs and the impact of single and multiple SNPs on enhancer activity. (a) Schematic overview of the STARR-seq experimental design in K-562 cells. Candidate Exonic Enhancers (cEEs; red) and control sequences (	Supplementary_file_STARR-seq + Zenoodo + This file
Fig4f	starrseq	Figure 4: STARR-seq analysis of cEEs and the impact of single and multiple SNPs on enhancer activity. (a) Schematic overview of the STARR-seq experimental design in K-562 cells. Candidate Exonic Enhancers (cEEs; red) and control sequences (	Supplementary_file_STARR-seq + Zenoodo + This file
Fig5a	pan-cancer	Figure 5. Pan-cancer analysis of candidate Exonic Enhancers and their target gene interactions. (a) Construction of an “interaction atlas” to map potential EE target genes, drawing on promoter capture Hi-C data from Laverré et al. (1), ENCO	Zenoodo + This file
Fig5b	pan-cancer	Figure 5. Pan-cancer analysis of candidate Exonic Enhancers and their target gene interactions. (a) Construction of an “interaction atlas” to map potential EE target genes, drawing on promoter capture Hi-C data from Laverré et al. (1), ENCO	Zenoodo + This file
Fig5c	pan-cancer	Figure 5. Pan-cancer analysis of candidate Exonic Enhancers and their target gene interactions. (a) Construction of an “interaction atlas” to map potential EE target genes, drawing on promoter capture Hi-C data from Laverré et al. (1), ENCO	Zenoodo + This file
Fig5d	pan-cancer	Figure 5. Pan-cancer analysis of candidate Exonic Enhancers and their target gene interactions. (a) Construction of an “interaction atlas” to map potential EE target genes, drawing on promoter capture Hi-C data from Laverré et al. (1), ENCO	Zenoodo + This file
Fig5e	pan-cancer	Figure 5. Pan-cancer analysis of candidate Exonic Enhancers and their target gene interactions. (a) Construction of an “interaction atlas” to map potential EE target genes, drawing on promoter capture Hi-C data from Laverré et al. (1), ENCO	Zenoodo + This file
Fig5f	pan-cancer	Figure 5. Pan-cancer analysis of candidate Exonic Enhancers and their target gene interactions. (a) Construction of an “interaction atlas” to map potential EE target genes, drawing on promoter capture Hi-C data from Laverré et al. (1), ENCO	Zenoodo + This file
Fig6	crispri	Figure 6. CRISPRi silencing validates EE-mediated gene regulation. (a) Schematic of the CRISPR interference approach using dCas9–KRAB–MeCP2 targeted to exonic enhancers (EEs). (b–e) Four representative EEs (EE3 GARRE1, EE19 USP20, cEE STK11	This file
Fig7a	conservation	Figure 7. Evolutionary conservation and selective pressure on exonic enhancers across mammals and beyond. (a) Pairwise comparison of exonic enhancers (cEEs) between human (H. sapiens, Hsap) and mouse (M. musculus, Mmus) using Ensembl pairw	Zenoodo
Fig7b	conservation	Figure 7. Evolutionary conservation and selective pressure on exonic enhancers across mammals and beyond. (a) Pairwise comparison of exonic enhancers (cEEs) between human (H. sapiens, Hsap) and mouse (M. musculus, Mmus) using Ensembl pairw	This file
Fig7c	conservation	Figure 7. Evolutionary conservation and selective pressure on exonic enhancers across mammals and beyond. (a) Pairwise comparison of exonic enhancers (cEEs) between human (H. sapiens, Hsap) and mouse (M. musculus, Mmus) using Ensembl pairw	This file
Fig7d	conservation	Figure 7. Evolutionary conservation and selective pressure on exonic enhancers across mammals and beyond. (a) Pairwise comparison of exonic enhancers (cEEs) between human (H. sapiens, Hsap) and mouse (M. musculus, Mmus) using Ensembl pairw	This file and on Zenoo
Fig7e	conservation	Figure 7. Evolutionary conservation and selective pressure on exonic enhancers across mammals and beyond. (a) Pairwise comparison of exonic enhancers (cEEs) between human (H. sapiens, Hsap) and mouse (M. musculus, Mmus) using Ensembl pairw	This file and on Zenoo
Fig7f	conservation	Figure 7. Evolutionary conservation and selective pressure on exonic enhancers across mammals and beyond. (a) Pairwise comparison of exonic enhancers (cEEs) between human (H. sapiens, Hsap) and mouse (M. musculus, Mmus) using Ensembl pairw	Data on Zenoo

## Sheet: STARRseq_preview
source_sheet	ID	URL	PMID	Nb_peaks	Nb_peaks_overlapping_EE	Nb_EE_overlapped	Percentage_EE_overlapped	Cell_lines	Species
active_peaks	ENCFF002QHW	https://www.encodeproject.org/files/ENCFF002QHW		85504	574	574	4.25784	A-549	H.sapiens
active_peaks	ENCFF012EIY	https://www.encodeproject.org/files/ENCFF012EIY		89065	944	944	7.00245	A-549	H.sapiens
active_peaks	ENCFF019FZR	https://www.encodeproject.org/files/ENCFF019FZR		83221	644	643	4.76968	A-549	H.sapiens
active_peaks	ENCFF029OEE	https://www.encodeproject.org/files/ENCFF029OEE		2006	0	0	0	U049MAI	H.sapiens
active_peaks	ENCFF032RDN	https://www.encodeproject.org/files/ENCFF032RDN		50389	158	158	1.17202	Hep-G2	H.sapiens
active_peaks	ENCFF035NGM	https://www.encodeproject.org/files/ENCFF035NGM		528	2	2	0.0148357	WTC-11	H.sapiens
active_peaks	ENCFF037VTV	https://www.encodeproject.org/files/ENCFF037VTV		79727	579	578	4.28752	A-549	H.sapiens
active_peaks	ENCFF094QGC	https://www.encodeproject.org/files/ENCFF094QGC		4518	0	0	0	U123MIS	H.sapiens
active_peaks	ENCFF110WXW	https://www.encodeproject.org/files/ENCFF110WXW		67990	314	309	2.29211	A-549	H.sapiens
active_peaks	ENCFF122RKM	https://www.encodeproject.org/files/ENCFF122RKM		71784	234	231	1.71352	MCF7	H.sapiens
active_peaks	ENCFF130WXL	https://www.encodeproject.org/files/ENCFF130WXL		105	0	0	0	U049MAI	H.sapiens
active_peaks	ENCFF133NNZ	https://www.encodeproject.org/files/ENCFF133NNZ		94433	750	750	5.56339	A-549	H.sapiens
active_peaks	ENCFF145TRB	https://www.encodeproject.org/files/ENCFF145TRB		76614	574	574	4.25784	A-549	H.sapiens
active_peaks	ENCFF184JNS	https://www.encodeproject.org/files/ENCFF184JNS		97387	739	739	5.48179	A-549	H.sapiens
active_peaks	ENCFF198LLV	https://www.encodeproject.org/files/ENCFF198LLV		81756	624	623	4.62132	A-549	H.sapiens
active_peaks	ENCFF210STS	https://www.encodeproject.org/files/ENCFF210STS		2183	1	1	0.00741785	U049MAI	H.sapiens
active_peaks	ENCFF215TWQ	https://www.encodeproject.org/files/ENCFF215TWQ		92365	747	747	5.54113	A-549	H.sapiens
active_peaks	ENCFF223UVA	https://www.encodeproject.org/files/ENCFF223UVA		348	1	1	0.00741785	WTC-11	H.sapiens
active_peaks	ENCFF223XTC	https://www.encodeproject.org/files/ENCFF223XTC		95184	741	740	5.48921	A-549	H.sapiens
active_peaks	ENCFF268RHB	https://www.encodeproject.org/files/ENCFF268RHB		89289	765	763	5.65982	A-549	H.sapiens
active_peaks	ENCFF284TRJ	https://www.encodeproject.org/files/ENCFF284TRJ		83392	731	731	5.42245	A-549	H.sapiens
active_peaks	ENCFF288HIT	https://www.encodeproject.org/files/ENCFF288HIT		52927	169	169	1.25362	Hep-G2	H.sapiens
active_peaks	ENCFF303CXZ	https://www.encodeproject.org/files/ENCFF303CXZ		85559	773	773	5.734	A-549	H.sapiens
active_peaks	ENCFF305HQC	https://www.encodeproject.org/files/ENCFF717VJK/		41878	377	375	2.78169	HCT-116	H.sapiens
active_peaks	ENCFF311SAF	https://www.encodeproject.org/files/ENCFF311SAF		93597	768	768	5.69691	A-549	H.sapiens
active_peaks	ENCFF338CGT	https://www.encodeproject.org/files/ENCFF338CGT		75422	318	314	2.3292	A-549	H.sapiens
active_peaks	ENCFF356ZLC	https://www.encodeproject.org/files/ENCFF356ZLC		78731	293	290	2.15118	MCF7	H.sapiens
active_peaks	ENCFF371FQL	https://www.encodeproject.org/files/ENCFF371FQL		84888	705	705	5.22958	A-549	H.sapiens
active_peaks	ENCFF379GBW	https://www.encodeproject.org/files/ENCFF379GBW		94101	663	662	4.91061	A-549	H.sapiens
active_peaks	ENCFF394DBM	https://www.encodeproject.org/files/ENCFF394DBM		41810	128	128	0.949484	K-562	H.sapiens
active_peaks	ENCFF397ORB	https://www.encodeproject.org/files/ENCFF397ORB		82639	671	671	4.97738	A-549	H.sapiens
active_peaks	ENCFF407JJH	https://www.encodeproject.org/files/ENCFF407JJH		88839	710	709	5.25925	A-549	H.sapiens
active_peaks	ENCFF432NJQ	https://www.encodeproject.org/files/ENCFF432NJQ		89251	903	902	6.6909	A-549	H.sapiens
active_peaks	ENCFF447KQL	https://www.encodeproject.org/files/ENCFF447KQL		78595	639	639	4.74	A-549	H.sapiens
active_peaks	ENCFF454XBP	https://www.encodeproject.org/files/ENCFF454XBP		85632	678	676	5.01446	A-549	H.sapiens
active_peaks	ENCFF454ZKK	https://www.encodeproject.org/files/ENCFF454ZKK		216063	2140	2120	15.7258	K-562	H.sapiens
active_peaks	ENCFF468QPS	https://www.encodeproject.org/files/ENCFF468QPS		64605	247	246	1.82479	SH-SY5Y	H.sapiens
active_peaks	ENCFF475LTV	https://www.encodeproject.org/files/ENCFF475LTV		364	0	0	0	WTC-11	H.sapiens
active_peaks	ENCFF501FFC	https://www.encodeproject.org/files/ENCFF501FFC		81110	764	764	5.66724	A-549	H.sapiens
active_peaks	ENCFF511OMR	https://www.encodeproject.org/files/ENCFF511OMR		89402	779	779	5.7785	A-549	H.sapiens
active_peaks	ENCFF514BWT	https://www.encodeproject.org/files/ENCFF514BWT		83701	620	619	4.59165	A-549	H.sapiens
active_peaks	ENCFF532WMK	https://www.encodeproject.org/files/ENCFF532WMK		81650	586	585	4.33944	A-549	H.sapiens
active_peaks	ENCFF549FEA	https://www.encodeproject.org/files/ENCFF549FEA		89322	787	785	5.82301	A-549	H.sapiens
active_peaks	ENCFF549QUG	https://www.encodeproject.org/files/ENCFF549QUG		111150	1192	1179	8.74564	K-562	H.sapiens
active_peaks	ENCFF584VQD	https://www.encodeproject.org/files/ENCFF584VQD		1079	5	5	0.0370892	U123MIS	H.sapiens
active_peaks	ENCFF594EEA	https://www.encodeproject.org/files/ENCFF594EEA		49738	490	487	3.61249	HCT-116	H.sapiens
active_peaks	ENCFF608PUB	https://www.encodeproject.org/files/ENCFF608PUB		90466	795	794	5.88977	A-549	H.sapiens
active_peaks	ENCFF613OEH	https://www.encodeproject.org/files/ENCFF613OEH		4240	0	0	0	U123MIS	H.sapiens
active_peaks	ENCFF660TMJ	https://www.encodeproject.org/files/ENCFF660TMJ		90819	690	690	5.11831	A-549	H.sapiens
active_peaks	ENCFF678SNC	https://www.encodeproject.org/files/ENCFF678SNC		80861	673	673	4.99221	A-549	H.sapiens
active_peaks	ENCFF717VJK	https://www.encodeproject.org/files/ENCFF717VJK		30194	102	102	0.75662	K-562	H.sapiens
active_peaks	ENCFF727SYS	https://www.encodeproject.org/files/ENCFF727SYS		98387	790	787	5.83785	A-549	H.sapiens
active_peaks	ENCFF751GXT	https://www.encodeproject.org/files/ENCFF751GXT		383	1	1	0.00741785	WTC-11	H.sapiens
active_peaks	ENCFF764RXS	https://www.encodeproject.org/files/ENCFF764RXS		87355	753	752	5.57822	A-549	H.sapiens
active_peaks	ENCFF770OWS	https://www.encodeproject.org/files/ENCFF770OWS		84096	934	933	6.92085	A-549	H.sapiens
active_peaks	ENCFF770ZHP	https://www.encodeproject.org/files/ENCFF770ZHP		368	1	1	0.00741785	WTC-11	H.sapiens
active_peaks	ENCFF783EJW	https://www.encodeproject.org/files/ENCFF783EJW		80250	580	580	4.30235	A-549	H.sapiens
active_peaks	ENCFF796UAA	https://www.encodeproject.org/files/ENCFF796UAA		89658	800	800	5.93428	A-549	H.sapiens
active_peaks	ENCFF805RIZ	https://www.encodeproject.org/files/ENCFF805RIZ		1161	8	8	0.0593428	U123MIS	H.sapiens
active_peaks	ENCFF840VIU	https://www.encodeproject.org/files/ENCFF840VIU		82401	627	627	4.65099	A-549	H.sapiens
active_peaks	ENCFF840WAW	https://www.encodeproject.org/files/ENCFF840WAW		82229	658	658	4.88094	A-549	H.sapiens
active_peaks	ENCFF858HIX	https://www.encodeproject.org/files/ENCFF858HIX		84958	638	638	4.73259	A-549	H.sapiens
active_peaks	ENCFF863JQU	https://www.encodeproject.org/files/ENCFF863JQU		84515	780	778	5.77109	A-549	H.sapiens
active_peaks	ENCFF867OTW	https://www.encodeproject.org/files/ENCFF867OTW		86227	752	751	5.5708	A-549	H.sapiens
active_peaks	ENCFF876PIA	https://www.encodeproject.org/files/ENCFF876PIA		86114	702	702	5.20733	A-549	H.sapiens
active_peaks	ENCFF883PVL	https://www.encodeproject.org/files/ENCFF883PVL		88473	732	730	5.41503	A-549	H.sapiens
active_peaks	ENCFF885IYA	https://www.encodeproject.org/files/ENCFF885IYA		65580	233	233	1.72836	SH-SY5Y	H.sapiens
active_peaks	ENCFF891BKY	https://www.encodeproject.org/files/ENCFF891BKY		538	1	1	0.00741785	WTC-11	H.sapiens
active_peaks	ENCFF919UHO	https://www.encodeproject.org/files/ENCFF919UHO		113650	1223	1208	8.96076	K-562	H.sapiens
active_peaks	ENCFF944UZG	https://www.encodeproject.org/files/ENCFF944UZG		107	0	0	0	U049MAI	H.sapiens
active_peaks	ENCFF969GRL	https://www.encodeproject.org/files/ENCFF969GRL		87398	699	698	5.17766	A-549	H.sapiens
active_peaks	ENCFF971TTE	https://www.encodeproject.org/files/ENCFF971TTE		85984	605	603	4.47296	A-549	H.sapiens
active_peaks	ENCFF975YYP	https://www.encodeproject.org/files/ENCFF975YYP		86147	578	578	4.28752	A-549	H.sapiens
active_peaks	GSE100432	https://www-ncbi-nlm-nih-gov.proxy.insermbiblio.inist.fr/geo/query/acc.cgi?acc=GSE100432	29256496	95752	1201	890	6.60188	HeLa-S3	H.sapiens
active_peaks	GSE113978	https://www-ncbi-nlm-nih-gov.proxy.insermbiblio.inist.fr/geo/query/acc.cgi?acc=GSE113978	30045748	4153	17	7	0.0519249	Hep-G2	H.sapiens
active_peaks	GSE114063	https://www-ncbi-nlm-nih-gov.proxy.insermbiblio.inist.fr/geo/query/acc.cgi?acc=GSE114063	30575722	64253	292	146	1.08301	A-549	H.sapiens
active_peaks	GSE118725	https://www-ncbi-nlm-nih-gov.proxy.insermbiblio.inist.fr/geo/query/acc.cgi?acc=GSE118725	33505025	72	0	0	0	Hep-G2;HEK293T	H.sapiens
active_peaks	GSE133802	https://www-ncbi-nlm-nih-gov.proxy.insermbiblio.inist.fr/geo/query/acc.cgi?acc=GSE133802	32248749	197	0	0	0	transfect in rat cell line (iAM1)	H.sapiens
active_peaks	GSE142207	https://www-ncbi-nlm-nih-gov.proxy.insermbiblio.inist.fr/geo/query/acc.cgi?acc=GSE142207	32103011	1491133	7020	3113	23.0918	K-562	H.sapiens
active_peaks	GSE142566	https://www-ncbi-nlm-nih-gov.proxy.insermbiblio.inist.fr/geo/query/acc.cgi?acc=GSE142566		868	4	1	0.00741785	Hep-G2	H.sapiens
active_peaks	GSE142696	https://www-ncbi-nlm-nih-gov.proxy.insermbiblio.inist.fr/geo/query/acc.cgi?acc=GSE142696	33046894	12347	60	9	0.0667606	Hep-G2	H.sapiens
active_peaks	GSE145257	https://www-ncbi-nlm-nih-gov.proxy.insermbiblio.inist.fr/geo/query/acc.cgi?acc=GSE145257	32672536	884	2	2	0.0148357	transfect in monkey cell line (cos7)	H.sapiens
active_peaks	GSE156740	https://www-ncbi-nlm-nih-gov.proxy.insermbiblio.inist.fr/geo/query/acc.cgi?acc=GSE156740	35650434	3250	21	21	0.155775	HCT-116	H.sapiens
active_peaks	GSE156857	https://www-ncbi-nlm-nih-gov.proxy.insermbiblio.inist.fr/geo/query/acc.cgi?acc=GSE156857	33879525	108436	318	14	0.10385	A-549;BE2C;Hep-G2;K-562	H.sapiens
active_peaks	GSE180152	https://www-ncbi-nlm-nih-gov.proxy.insermbiblio.inist.fr/geo/query/acc.cgi?acc=GSE180152	35190730	68190	95	70	0.519249	GP5d;Hep-G2	H.sapiens
active_peaks	GSE180846	https://www-ncbi-nlm-nih-gov.proxy.insermbiblio.inist.fr/geo/query/acc.cgi?acc=GSE180846	35193936	11205	18	6	0.0445071	teloHAEC	H.sapiens
active_peaks	GSE181317	https://www-ncbi-nlm-nih-gov.proxy.insermbiblio.inist.fr/geo/query/acc.cgi?acc=GSE181317	35858748	30078	62	57	0.422817	GM12878	H.sapiens
active_peaks	GSE183938	https://www-ncbi-nlm-nih-gov.proxy.insermbiblio.inist.fr/geo/query/acc.cgi?acc=GSE183938	35551305	2406	19	19	0.140939	HCT-116	H.sapiens
active_peaks	GSE184426	https://www-ncbi-nlm-nih-gov.proxy.insermbiblio.inist.fr/geo/query/acc.cgi?acc=GSE184426	35594906	21062029	52507	4192	31.0956	K-562	H.sapiens
active_peaks	GSE211657	https://www-ncbi-nlm-nih-gov.proxy.insermbiblio.inist.fr/geo/query/acc.cgi?acc=GSE183938		2367	21	21	0.155775	HCT-116	H.sapiens
active_peaks	GSE40739	https://www-ncbi-nlm-nih-gov.proxy.insermbiblio.inist.fr/geo/query/acc.cgi?acc=GSE40739	23328393	6	0	0	0	HeLa-Kyoto	H.sapiens
active_peaks	GSE76654	https://www-ncbi-nlm-nih-gov.proxy.insermbiblio.inist.fr/geo/query/acc.cgi?acc=GSE76654	27197205	515	1	1	0.00741785	MCF7	H.sapiens
active_peaks	GSE77869	https://www-ncbi-nlm-nih-gov.proxy.insermbiblio.inist.fr/geo/query/acc.cgi?acc=GSE77869	27565349	1329	4	4	0.0296714	A-549	H.sapiens
active_peaks	GSE82204	https://www-ncbi-nlm-nih-gov.proxy.insermbiblio.inist.fr/geo/query/acc.cgi?acc=GSE82204	29151363	94438	309	309	2.29211	LNCaP	H.sapiens
active_peaks	GSE99630	https://www-ncbi-nlm-nih-gov.proxy.insermbiblio.inist.fr/geo/query/acc.cgi?acc=GSE99630	30033119	715559	2870	1192	8.84207	H9-hESCs	H.sapiens
active_peaks	41467_2015_BFncomms7905_MOESM360_ESM.csv	Article Supplementary Data 1	25872643	5457	20	16	0.130676	P5424	M.musculus
active_peaks	ENCFF428NIS	https://www.encodeproject.org/files/ENCFF428NIS		5405	5	5	0.0408363	C57BL/6NJ	M.musculus
active_peaks	ENCFF449JPD	https://www.encodeproject.org/files/ENCFF449JPD		10648	9	9	0.0735054	C57BL/6NJ	M.musculus
active_peaks	ENCFF667UIB	https://www.encodeproject.org/files/ENCFF667UIB		13180	12	12	0.0980072	C57BL/6NJ	M.musculus
active_peaks	ENCFF709PFP	https://www.encodeproject.org/files/ENCFF709PFP		12093	18	18	0.147011	C57BL/6NJ	M.musculus
active_peaks	ENCFF788NIT	https://www.encodeproject.org/files/ENCFF788NIT		11970	8	8	0.0653381	C57BL/6NJ	M.musculus
active_peaks	GSE121753	https://www.ncbi.nlm.nih.gov/geo/query/acc.cgi?acc=GSE121753	31873292	17380	16	16	0.130676	activated B Cells	M.musculus
active_peaks	GSE143544	https://www.ncbi.nlm.nih.gov/geo/query/acc.cgi?acc=GSE143544	32912294	4848	4	4	0.0326691	129/Ola	M.musculus
active_peaks	GSE171771	https://www.ncbi.nlm.nih.gov/geo/query/acc.cgi?acc=GSE171771	34850108	5789	4	2	0.0163345	E14 ES cells	M.musculus
active_peaks	GSE197005	https://www.ncbi.nlm.nih.gov/geo/query/acc.cgi?acc=GSE197005	37185990	485	5	5	0.0408363	C57BL/6JRj	M.musculus
active_peaks	GSE183936	https://www-ncbi-nlm-nih-gov.proxy.insermbiblio.inist.fr/geo/query/acc.cgi?acc=GSE183936	35551305	18720	221	212	1.5488	S2	D.melanogaster
active_peaks	GSE183937	https://www-ncbi-nlm-nih-gov.proxy.insermbiblio.inist.fr/geo/query/acc.cgi?acc=GSE183937	35551305	18664	208	84	0.613676	S2	D.melanogaster
active_peaks	GSE183939	https://data.starklab.org/almeida/DeepSTARR/Tutorial/	35551305	234445	5217	2403	17.5555	S2	D.melanogaster
active_peaks	GSE40739	https://www-ncbi-nlm-nih-gov.proxy.insermbiblio.inist.fr/geo/query/acc.cgi?acc=GSE40739	25517091	16584	334	253	1.84833	S2;OSC	D.melanogaster
active_peaks	GSE47691	https://www-ncbi-nlm-nih-gov.proxy.insermbiblio.inist.fr/geo/query/acc.cgi?acc=GSE47691	24685159	43904	3576	2654	19.3892	S2;OSC	D.melanogaster
active_peaks	GSE49809	https://www-ncbi-nlm-nih-gov.proxy.insermbiblio.inist.fr/geo/query/acc.cgi?acc=GSE49809	24714811	4245	90	90	0.65751	BG3	D.melanogaster
active_peaks	GSE57876	https://www-ncbi-nlm-nih-gov.proxy.insermbiblio.inist.fr/geo/query/acc.cgi?acc=GSE57876	25517091	51780	704	452	3.30216	S2;OSC	D.melanogaster
active_peaks	GSE96542	https://www-ncbi-nlm-nih-gov.proxy.insermbiblio.inist.fr/geo/query/acc.cgi?acc=GSE96542	28369070	25167	1282	1066	7.78784	Kc167	D.melanogaster
active_peaks	tpj16373-sup-0002-tables1-s7.xlsx	Article Supplementary Table S2	37387536	4339	419	403	5.64584	Protoplasts	A.thaliana

## Sheet: OMICS_preview
source_sheet	ID	LINK	TYPE	ASSEMBLY	SPECIES
DNAse_ATAC	ENCODE DNAse-seq from UCSC	https://hgdownload.cse.ucsc.edu/goldenpath/hg19/encodeDCC/wgEncodeRegDnaseClustered/wgEncodeRegDnaseClustered.bed.gz	DNAse-seq	hg38	H.sapiens
DNAse_ATAC	All DNAse-seq at 50 threshold from ChipAtlas	https://chip-atlas.dbcls.jp/data/hg38/assembled/DNS.ALL.05.AllAg.AllCell.bed	DNAse-seq	hg38	H.sapiens
DNAse_ATAC	All ATAC-seq at 50 threshold from ChipAtlas	https://chip-atlas.dbcls.jp/data/hg38/assembled/ATC.ALL.05.AllAg.AllCell.bed	ATAC-seq	hg38	H.sapiens
DNAse_ATAC	All DNAse-seq at 50 threshold from ChipAtlas	https://chip-atlas.dbcls.jp/data/dm6/assembled/DNS.ALL.05.AllAg.AllCell.bed	DNAse-seq	dm6	D.melanogaster
DNAse_ATAC	All ATAC-seq at 50 threshold from ChipAtlas	https://chip-atlas.dbcls.jp/data/dm6/assembled/ATC.ALL.05.AllAg.AllCell.bed	ATAC-seq	dm6	D.melanogaster
DNAse_ATAC	All DNAse-seq at 50 threshold from ChipAtlas	https://chip-atlas.dbcls.jp/data/mm10/assembled/DNS.ALL.05.AllAg.AllCell.bed	DNAse-seq	mm10	M.musculus
DNAse_ATAC	All ATAC-seq at 50 threshold from ChipAtlas	https://chip-atlas.dbcls.jp/data/mm10/assembled/ATC.ALL.05.AllAg.AllCell.bed	ATAC-seq	mm10	M.musculus
DNAse_ATAC	GSE101482	https://www.ncbi.nlm.nih.gov/gds/	ATAC-seq	TAIR10	A.thaliana
DNAse_ATAC	GSE101940	https://www.ncbi.nlm.nih.gov/gds/	ATAC-seq	TAIR10	A.thaliana
DNAse_ATAC	GSE122772	https://www.ncbi.nlm.nih.gov/gds/	ATAC-seq	TAIR10	A.thaliana
DNAse_ATAC	GSE164159	https://www.ncbi.nlm.nih.gov/gds/	ATAC-seq	TAIR10	A.thaliana
DNAse_ATAC	GSE173834	https://www.ncbi.nlm.nih.gov/gds/	ATAC-seq	TAIR10	A.thaliana
DNAse_ATAC	DHS_Ath_flower_14_days.bed	https://plantregmap.gao-lab.org/download.php	DNAse-seq	TAIR10	A.thaliana
DNAse_ATAC	DHS_Ath_inflorescence_normal.bed	https://plantregmap.gao-lab.org/download.php	DNAse-seq	TAIR10	A.thaliana
DNAse_ATAC	DHS_Ath_leaf_normal.bed	https://plantregmap.gao-lab.org/download.php	DNAse-seq	TAIR10	A.thaliana
DNAse_ATAC	DHS_Ath_open_flower_normal.bed	https://plantregmap.gao-lab.org/download.php	DNAse-seq	TAIR10	A.thaliana
DNAse_ATAC	DHS_Ath_root_7_days.bed	https://plantregmap.gao-lab.org/download.php	DNAse-seq	TAIR10	A.thaliana
DNAse_ATAC	DHS_Ath_root_hair_7_days.bed	https://plantregmap.gao-lab.org/download.php	DNAse-seq	TAIR10	A.thaliana
DNAse_ATAC	DHS_Ath_root_non_hair_10_days.bed	https://plantregmap.gao-lab.org/download.php	DNAse-seq	TAIR10	A.thaliana
DNAse_ATAC	DHS_Ath_root_non_hair_7_days.bed	https://plantregmap.gao-lab.org/download.php	DNAse-seq	TAIR10	A.thaliana
DNAse_ATAC	DHS_Ath_root_normal.bed	https://plantregmap.gao-lab.org/download.php	DNAse-seq	TAIR10	A.thaliana
DNAse_ATAC	DHS_Ath_seed_coat_4_days_past_anthesis_rep1.bed	https://plantregmap.gao-lab.org/download.php	DNAse-seq	TAIR10	A.thaliana
DNAse_ATAC	DHS_Ath_seed_coat_4_days_past_anthesis_rep2.bed	https://plantregmap.gao-lab.org/download.php	DNAse-seq	TAIR10	A.thaliana
DNAse_ATAC	DHS_Ath_seed_coat_7_days_past_anthesis.bed	https://plantregmap.gao-lab.org/download.php	DNAse-seq	TAIR10	A.thaliana
DNAse_ATAC	DHS_Ath_seedling_7_day_old_Control.bed	https://plantregmap.gao-lab.org/download.php	DNAse-seq	TAIR10	A.thaliana
DNAse_ATAC	DHS_Ath_seedling_7_day_old_Dark_24hr.bed	https://plantregmap.gao-lab.org/download.php	DNAse-seq	TAIR10	A.thaliana
DNAse_ATAC	DHS_Ath_seedling_7_day_old_Dark_30min_light.bed	https://plantregmap.gao-lab.org/download.php	DNAse-seq	TAIR10	A.thaliana
DNAse_ATAC	DHS_Ath_seedling_7_day_old_Dark_3hr_light.bed	https://plantregmap.gao-lab.org/download.php	DNAse-seq	TAIR10	A.thaliana
DNAse_ATAC	DHS_Ath_seedling_7_day_old_Dark.bed	https://plantregmap.gao-lab.org/download.php	DNAse-seq	TAIR10	A.thaliana
DNAse_ATAC	DHS_Ath_seedling_7_day_old_Heat_Shock.bed	https://plantregmap.gao-lab.org/download.php	DNAse-seq	TAIR10	A.thaliana
DNAse_ATAC	DHS_Ath_seedling_Bay-0_7_day_old.bed	https://plantregmap.gao-lab.org/download.php	DNAse-seq	TAIR10	A.thaliana
DNAse_ATAC	DHS_Ath_seedling_Bur-0_7_day_old.bed	https://plantregmap.gao-lab.org/download.php	DNAse-seq	TAIR10	A.thaliana
DNAse_ATAC	DHS_Ath_seedling_Est-1_7_day_old.bed	https://plantregmap.gao-lab.org/download.php	DNAse-seq	TAIR10	A.thaliana
DNAse_ATAC	DHS_Ath_seedling_normal.bed	https://plantregmap.gao-lab.org/download.php	DNAse-seq	TAIR10	A.thaliana
DNAse_ATAC	DHS_Ath_seedling_Tsu-1_7_day_old.bed	https://plantregmap.gao-lab.org/download.php	DNAse-seq	TAIR10	A.thaliana
DNAse_ATAC	ENCFF910SRW	https://www.encodeproject.org/files/ENCFF910SRW/@@download/ENCFF910SRW.tsv	DNAse-seq	mm10	M.musculus

## Sheet: TCGA_preview
source_sheet	gene	baseMean	log2FoldChange	lfcSE	stat	pvalue	padj	nlog10	EE	cancer	patients_full_id	patient_number	analysis
tcga_deseq_significative_result	ENSG00000100139	684.791	1.97692	0.665899	2.9688	0.00298962	0.0472469	1.32563	ENST00000215957.10_cds_8_0_chr22_37927411_f	ACC	all_patients_in_EE	all_patients_in_EE	all_variants
tcga_deseq_significative_result	ENSG00000108375	784.338	-10.1432	2.30247	-4.40538	1.05598e-05	0.00399412	2.39858	ENST00000268893.10_cds_17_0_chr17_58310836_r	ACC	all_patients_in_EE	all_patients_in_EE	all_variants
tcga_deseq_significative_result	ENSG00000145088	89.8064	-3.09341	0.98431	-3.14272	0.00167384	0.0426475	1.37011	ENST00000273691.7_cds_5_0_chr3_121993150_r	ACC	all_patients_in_EE	all_patients_in_EE	all_variants
tcga_deseq_significative_result	ENSG00000093183	1536.01	-1.86058	0.471044	-3.94991	7.81821e-05	0.0443951	1.35266	ENST00000310232.11_cds_12_0_chr3_42730467_r	ACC	all_patients_in_EE	all_patients_in_EE	all_variants
tcga_deseq_significative_result	ENSG00000173267	18913.6	-6.18392	1.76626	-3.50113	0.000463285	0.0381249	1.41879	ENST00000361373.9_cds_8_0_chr10_86709905_f	ACC	all_patients_in_EE	all_patients_in_EE	all_variants
tcga_deseq_significative_result	ENSG00000168421	47.0669	5.30706	1.7043	3.11393	0.00184613	0.0485654	1.31367	ENST00000381799.10_cds_2_0_chr4_40243387_f	ACC	all_patients_in_EE	all_patients_in_EE	all_variants
tcga_deseq_significative_result	ENSG00000178498	2300.2	-4.66927	0.953798	-4.89545	9.80794e-07	0.00163188	2.78731	ENST00000455537.7_cds_13_0_chr12_57572061_f	ACC	all_patients_in_EE	all_patients_in_EE	all_variants
tcga_deseq_significative_result	ENSG00000100139	684.791	1.97692	0.665899	2.9688	0.00298962	0.0472469	1.32563	ENST00000215957.10_cds_8_0_chr22_37927411_f	ACC	TCGA-OR-A5JB-01A	A5JB	synonymous_variants
tcga_deseq_significative_result	ENSG00000168421	47.0669	5.30706	1.7043	3.11393	0.00184613	0.0485654	1.31367	ENST00000381799.10_cds_2_0_chr4_40243387_f	ACC	TCGA-P6-A5OG-01A	A5OG	synonymous_variants
tcga_deseq_significative_result	ENSG00000006282	3371.18	-3.53194	0.877336	-4.02575	5.67929e-05	0.0278692	1.55488	ENST00000006658.11_cds_11_0_chr17_50550998_f	BLCA	all_patients_in_EE	all_patients_in_EE	all_variants
tcga_deseq_significative_result	ENSG00000167107	3923.68	-4.81135	1.16821	-4.11856	3.81255e-05	0.0226057	1.64578	ENST00000006658.11_cds_11_0_chr17_50550998_f	BLCA	all_patients_in_EE	all_patients_in_EE	all_variants
tcga_deseq_significative_result	ENSG00000160117	70.8115	2.6599	0.599833	4.4344	9.23295e-06	0.00321941	2.49222	ENST00000159087.7_cds_16_0_chr19_17324717_r	BLCA	all_patients_in_EE	all_patients_in_EE	all_variants
tcga_deseq_significative_result	ENSG00000092054	11.9958	5.77923	1.51161	3.82322	0.000131722	0.0489595	1.31016	ENST00000216733.8_cds_3_0_chr14_23359317_r	BLCA	all_patients_in_EE	all_patients_in_EE	all_variants
tcga_deseq_significative_result	ENSG00000161847	1005.21	-3.84485	0.742117	-5.18093	2.20787e-07	3.34914e-05	4.47507	ENST00000221980.5_cds_9_0_chr19_10295346_f	BLCA	all_patients_in_EE	all_patients_in_EE	all_variants
tcga_deseq_significative_result	ENSG00000105668	7311.34	-7.66011	1.97607	-3.87644	0.000105996	0.0171481	1.76578	ENST00000222275.3_cds_2_0_chr19_35668454_f	BLCA	all_patients_in_EE	all_patients_in_EE	all_variants
tcga_deseq_significative_result	ENSG00000166863	991.915	-6.17684	2.00933	-3.07408	0.00211153	0.0412363	1.38472	ENST00000228682.7_cds_9_0_chr12_57467994_f	BLCA	all_patients_in_EE	all_patients_in_EE	all_variants
tcga_deseq_significative_result	ENSG00000007516	680.648	-6.09072	1.72677	-3.52724	0.000419914	0.01726	1.76296	ENST00000248104.11_cds_4_0_chr16_1367092_r	BLCA	all_patients_in_EE	all_patients_in_EE	all_variants
tcga_deseq_significative_result	ENSG00000105668	7311.34	-5.67708	1.39484	-4.07004	4.70044e-05	0.049269	1.30743	ENST00000262630.7_cds_1_0_chr19_35714627_f	BLCA	all_patients_in_EE	all_patients_in_EE	all_variants
tcga_deseq_significative_result	ENSG00000179933	2450.16	1.23304	0.341217	3.61365	0.000301918	0.0147439	1.83139	ENST00000262710.5_cds_16_0_chr14_23061298_r	BLCA	all_patients_in_EE	all_patients_in_EE	all_variants
tcga_deseq_significative_result	ENSG00000099834	48.8636	-3.14643	0.704703	-4.46491	8.01031e-06	0.00189494	2.7224	ENST00000264555.10_cds_13_0_chr11_607066_f	BLCA	all_patients_in_EE	all_patients_in_EE	all_variants
tcga_deseq_significative_result	ENSG00000145246	1080.03	-2.36921	0.595999	-3.97519	7.03241e-05	0.0365445	1.43718	ENST00000273859.8_cds_11_0_chr4_47557664_f	BLCA	all_patients_in_EE	all_patients_in_EE	all_variants
tcga_deseq_significative_result	ENSG00000164879	31.9966	3.07755	0.854584	3.60122	0.000316725	0.0399235	1.39877	ENST00000276616.3_cds_1_0_chr8_86063965_r	BLCA	all_patients_in_EE	all_patients_in_EE	all_variants
tcga_deseq_significative_result	ENSG00000038358	1845.84	-1.59699	0.420626	-3.7967	0.000146634	0.0233704	1.63133	ENST00000291041.6_cds_2_0_chr16_67927325_f	BLCA	all_patients_in_EE	all_patients_in_EE	all_variants
tcga_deseq_significative_result	ENSG00000205517	1365.84	-6.90077	1.95403	-3.53156	0.000413123	0.0211358	1.67498	ENST00000293771.10_cds_3_0_chr19_11487292_r	BLCA	all_patients_in_EE	all_patients_in_EE	all_variants
tcga_deseq_significative_result	ENSG00000167705	527.958	-3.04476	0.914864	-3.3281	0.000874396	0.0421855	1.37484	ENST00000305513.12_cds_8_0_chr17_1783360_r	BLCA	all_patients_in_EE	all_patients_in_EE	all_variants
tcga_deseq_significative_result	ENSG00000186532	541.884	1.81744	0.518931	3.50227	0.000461309	0.0267192	1.57318	ENST00000305513.12_cds_8_0_chr17_1783360_r	BLCA	all_patients_in_EE	all_patients_in_EE	all_variants
tcga_deseq_significative_result	ENSG00000087085	206.992	-1.95149	0.547182	-3.56644	0.000361862	0.0279078	1.55427	ENST00000306085.11_cds_2_0_chr7_101087313_f	BLCA	all_patients_in_EE	all_patients_in_EE	all_variants
tcga_deseq_significative_result	ENSG00000113716	2500.13	1.27714	0.270736	4.71729	2.39003e-06	0.00461754	2.33559	ENST00000309241.10_cds_7_0_chr5_149836263_f	BLCA	all_patients_in_EE	all_patients_in_EE	all_variants
tcga_deseq_significative_result	ENSG00000183307	44.2863	3.24356	0.823489	3.9388	8.18915e-05	0.0161957	1.7906	ENST00000319363.11_cds_12_0_chr22_17108307_f	BLCA	all_patients_in_EE	all_patients_in_EE	all_variants
tcga_deseq_significative_result	ENSG00000159618	113.285	-3.66508	0.93606	-3.91543	9.02436e-05	0.0208819	1.68023	ENST00000340339.4_cds_10_0_chr16_57574815_f	BLCA	all_patients_in_EE	all_patients_in_EE	all_variants
tcga_deseq_significative_result	ENSG00000127616	10113.9	-2.9656	0.504978	-5.87273	4.28687e-09	0.000245972	3.60911	ENST00000344626.10_cds_30_0_chr19_11058255_f	BLCA	all_patients_in_EE	all_patients_in_EE	all_variants
tcga_deseq_significative_result	ENSG00000164929	214.679	-3.30424	0.835122	-3.9566	7.60246e-05	0.0190101	1.72102	ENST00000358755.5_cds_3_0_chr8_103324481_f	BLCA	all_patients_in_EE	all_patients_in_EE	all_variants
tcga_deseq_significative_result	ENSG00000167984	185.269	-2.13641	0.743257	-2.87438	0.00404815	0.0438821	1.35771	ENST00000359128.10_cds_4_0_chr16_3563009_r	BLCA	all_patients_in_EE	all_patients_in_EE	all_variants
tcga_deseq_significative_result	ENSG00000104880	2602.24	1.85667	0.444801	4.17415	2.991e-05	0.00531745	2.2743	ENST00000361664.7_cds_1_0_chr19_7500823_f	BLCA	all_patients_in_EE	all_patients_in_EE	all_variants
tcga_deseq_significative_result	ENSG00000188404	1662.71	-6.07877	1.50699	-4.03371	5.49042e-05	0.00518783	2.28501	ENST00000367797.9_cds_9_0_chr1_169549801_r	BLCA	all_patients_in_EE	all_patients_in_EE	all_variants
tcga_deseq_significative_result	ENSG00000169442	543.51	-3.32214	0.952518	-3.48774	0.000487115	0.0136597	1.86456	ENST00000374269.2_cds_2_0_chr1_26121837_f	BLCA	all_patients_in_EE	all_patients_in_EE	all_variants
tcga_deseq_significative_result	ENSG00000114948	378.378	-1.39741	0.418797	-3.33673	0.000847705	0.0386792	1.41252	ENST00000374423.9_cds_4_0_chr2_206304717_f	BLCA	all_patients_in_EE	all_patients_in_EE	all_variants
tcga_deseq_significative_result	ENSG00000116044	6528.31	0.699123	0.154626	4.52138	6.1437e-06	0.000154648	3.81066	ENST00000397063.9_cds_1_0_chr2_177234005_r	BLCA	all_patients_in_EE	all_patients_in_EE	all_variants
tcga_deseq_significative_result	ENSG00000186453	12.4478	3.94229	0.960274	4.10538	4.0365e-05	0.0321021	1.49347	ENST00000406895.3_cds_1_0_chr2_24037677_r	BLCA	all_patients_in_EE	all_patients_in_EE	all_variants
tcga_deseq_significative_result	ENSG00000105668	7311.34	-8.51697	1.61275	-5.28102	1.28465e-07	0.000683335	3.16537	ENST00000420124.4_cds_27_0_chr19_35732215_f	BLCA	all_patients_in_EE	all_patients_in_EE	all_variants
tcga_deseq_significative_result	ENSG00000271447	2243.38	-4.66064	1.23629	-3.76985	0.000163343	0.0444959	1.35168	ENST00000604641.6_cds_1_0_chr17_35750077_r	BLCA	all_patients_in_EE	all_patients_in_EE	all_variants
tcga_deseq_significative_result	ENSG00000174720	1650.43	0.792116	0.211652	3.74255	0.000182165	0.0344168	1.46323	ENST00000177648.13_cds_10_0_chr4_112430448_f	BLCA	TCGA-ZF-A9RF-01A,TCGA-E5-A4U1-01A,TCGA-UY-A78O-01A	A9RF,A4U1,A78O	synonymous_variants
tcga_deseq_significative_result	ENSG00000161847	1005.21	-3.84485	0.742117	-5.18093	2.20787e-07	3.34914e-05	4.47507	ENST00000221980.5_cds_9_0_chr19_10295346_f	BLCA	TCGA-GD-A6C6-01A	A6C6	synonymous_variants
tcga_deseq_significative_result	ENSG00000092295	700.899	-4.88296	1.30187	-3.75072	0.000176328	0.0310298	1.50822	ENST00000251343.9_cds_2_0_chr14_24431463_f	BLCA	TCGA-GU-A767-01A,TCGA-G2-A2EO-01A,TCGA-4Z-AA87-01A	A767,A2EO,AA87	synonymous_variants
tcga_deseq_significative_result	ENSG00000100441	2250.73	-1.51201	0.351208	-4.30516	1.66868e-05	0.00852388	2.06936	ENST00000251343.9_cds_2_0_chr14_24431463_f	BLCA	TCGA-GU-A767-01A,TCGA-G2-A2EO-01A,TCGA-4Z-AA87-01A	A767,A2EO,AA87	synonymous_variants
tcga_deseq_significative_result	ENSG00000130702	13976.1	-4.38279	0.915524	-4.78719	1.69129e-06	0.00148974	2.82689	ENST00000252999.7_cds_52_0_chr20_62318454_r	BLCA	TCGA-DK-A1AC-01A	A1AC	synonymous_variants
tcga_deseq_significative_result	ENSG00000140632	3783.07	-1.69695	0.458227	-3.70329	0.000212824	0.00413302	2.38373	ENST00000262376.11_cds_14_0_chr16_4874211_f	BLCA	TCGA-GD-A6C6-01A	A6C6	synonymous_variants
tcga_deseq_significative_result	ENSG00000221990	225.931	-3.59552	1.01585	-3.53943	0.000400993	0.0456467	1.34059	ENST00000264938.8_cds_15_0_chr5_474883_r	BLCA	TCGA-DK-A1AC-01A	A1AC	synonymous_variants
tcga_deseq_significative_result	ENSG00000145246	1083.82	-2.6327	0.728926	-3.61175	0.000304142	0.0429223	1.36732	ENST00000273859.8_cds_11_0_chr4_47557664_f	BLCA	TCGA-UY-A78K-01A,TCGA-XF-AAMG-01A	A78K,AAMG	synonymous_variants
tcga_deseq_significative_result	ENSG00000164879	32.0749	3.48046	0.982443	3.54266	0.000396117	0.0297957	1.52585	ENST00000276616.3_cds_1_0_chr8_86063965_r	BLCA	TCGA-G2-A3VY-01A,TCGA-ZF-A9RL-01A,TCGA-XF-AAMG-01A	A3VY,A9RL,AAMG	synonymous_variants
tcga_deseq_significative_result	ENSG00000113716	2489.94	2.0302	0.465399	4.36228	1.28715e-05	0.00136413	2.86514	ENST00000309241.10_cds_7_0_chr5_149836263_f	BLCA	TCGA-ZF-AA54-01A	AA54	synonymous_variants
tcga_deseq_significative_result	ENSG00000104880	2602.24	1.85667	0.444801	4.17415	2.991e-05	0.00531745	2.2743	ENST00000361664.7_cds_1_0_chr19_7500823_f	BLCA	TCGA-G2-A2EF-01A,TCGA-XF-A9T8-01A	A2EF,A9T8	synonymous_variants
tcga_deseq_significative_result	ENSG00000169071	624.746	-6.98797	1.88225	-3.71257	0.000205167	0.0490215	1.30961	ENST00000375715.5_cds_8_0_chr9_91724154_r	BLCA	TCGA-G2-A3VY-01A	A3VY	synonymous_variants
tcga_deseq_significative_result	ENSG00000271447	2243.38	-4.66064	1.23629	-3.76985	0.000163343	0.0444959	1.35168	ENST00000604641.6_cds_1_0_chr17_35750077_r	BLCA	TCGA-GV-A3QH-01A,TCGA-FD-A43P-01A	A3QH,A43P	synonymous_variants
tcga_deseq_significative_result	ENSG00000073150	360.409	3.33143	0.878599	3.79176	0.000149586	0.0137761	1.86088	ENST00000159647.9_cds_1_0_chr22_50176939_f	BRCA	all_patients_in_EE	all_patients_in_EE	all_variants
tcga_deseq_significative_result	ENSG00000105419	1513.26	-2.41538	0.776376	-3.11109	0.00186396	0.0398588	1.39948	ENST00000236877.11_cds_1_0_chr19_47465729_r	BRCA	all_patients_in_EE	all_patients_in_EE	all_variants
tcga_deseq_significative_result	ENSG00000154478	153.842	-7.61608	1.82107	-4.18221	2.88695e-05	0.049719	1.30348	ENST00000241305.4_cds_10_0_chr10_123761872_r	BRCA	all_patients_in_EE	all_patients_in_EE	all_variants
tcga_deseq_significative_result	ENSG00000078814	79.5883	3.92625	0.732919	5.35701	8.46123e-08	0.000187691	3.72656	ENST00000262873.13_cds_26_0_chr20_34994146_f	BRCA	all_patients_in_EE	all_patients_in_EE	all_variants
tcga_deseq_significative_result	ENSG00000100991	7323.8	2.34993	0.346167	6.78843	1.13364e-11	1.34117e-07	6.87252	ENST00000262873.13_cds_26_0_chr20_34994146_f	BRCA	all_patients_in_EE	all_patients_in_EE	all_variants
tcga_deseq_significative_result	ENSG00000126005	2535.91	3.21813	0.592145	5.4347	5.48879e-08	0.000145249	3.83789	ENST00000262873.13_cds_26_0_chr20_34994146_f	BRCA	all_patients_in_EE	all_patients_in_EE	all_variants
tcga_deseq_significative_result	ENSG00000131067	1153.93	2.86427	0.673163	4.25493	2.0911e-05	0.0168676	1.77295	ENST00000262873.13_cds_26_0_chr20_34994146_f	BRCA	all_patients_in_EE	all_patients_in_EE	all_variants
tcga_deseq_significative_result	ENSG00000100372	2115.02	2.16477	0.516779	4.18897	2.80224e-05	0.0139325	1.85597	ENST00000263253.9_cds_17_0_chr22_41157169_f	BRCA	all_patients_in_EE	all_patients_in_EE	all_variants
tcga_deseq_significative_result	ENSG00000070193	1474.35	-7.87821	1.83882	-4.28437	1.83255e-05	0.0173128	1.76163	ENST00000264663.9_cds_13_0_chr5_43653018_f	BRCA	all_patients_in_EE	all_patients_in_EE	all_variants
tcga_deseq_significative_result	ENSG00000141298	2044.17	1.44727	0.281456	5.14206	2.71739e-07	0.000224466	3.64885	ENST00000269033.7_cds_14_0_chr17_29630841_r	BRCA	all_patients_in_EE	all_patients_in_EE	all_variants
tcga_deseq_significative_result	ENSG00000174567	425.97	-4.51202	1.19385	-3.77938	0.000157222	0.0232821	1.63298	ENST00000272203.8_cds_8_0_chr1_204257353_r	BRCA	all_patients_in_EE	all_patients_in_EE	all_variants
tcga_deseq_significative_result	ENSG00000075035	72.3045	-4.87601	1.58792	-3.0707	0.00213556	0.0174906	1.7572	ENST00000332082.8_cds_4_0_chr12_108210121_f	BRCA	all_patients_in_EE	all_patients_in_EE	all_variants
tcga_deseq_significative_result	ENSG00000099812	2655.91	-5.5879	1.58012	-3.53637	0.000405664	0.0361262	1.44218	ENST00000338448.10_cds_8_0_chr19_746285_f	BRCA	all_patients_in_EE	all_patients_in_EE	all_variants
tcga_deseq_significative_result	ENSG00000144021	5682.01	1.12236	0.308392	3.63938	0.000273293	0.0200032	1.6989	ENST00000342380.3_cds_7_0_chr2_96129824_r	BRCA	all_patients_in_EE	all_patients_in_EE	all_variants
tcga_deseq_significative_result	ENSG00000125510	22.0647	-2.94203	0.920701	-3.19542	0.00139628	0.0476962	1.32152	ENST00000349451.3_cds_4_0_chr20_64097802_f	BRCA	all_patients_in_EE	all_patients_in_EE	all_variants
tcga_deseq_significative_result	ENSG00000173156	1841.09	-5.10354	0.957896	-5.32787	9.93717e-08	0.000370339	3.4314	ENST00000356404.8_cds_9_0_chr11_67498596_r	BRCA	all_patients_in_EE	all_patients_in_EE	all_variants
tcga_deseq_significative_result	ENSG00000064932	5288.42	1.28995	0.433051	2.97874	0.00289433	0.0349307	1.45679	ENST00000361757.8_cds_21_0_chr19_1112189_r	BRCA	all_patients_in_EE	all_patients_in_EE	all_variants
tcga_deseq_significative_result	ENSG00000251369	634.719	-0.798894	0.226106	-3.53327	0.000410452	0.0349287	1.45682	ENST00000366197.9_cds_2_0_chr19_57398430_f	BRCA	all_patients_in_EE	all_patients_in_EE	all_variants
tcga_deseq_significative_result	ENSG00000081277	2779.7	-5.44291	1.62346	-3.35266	0.000800401	0.0393045	1.40556	ENST00000367324.8_cds_10_0_chr1_201324941_f	BRCA	all_patients_in_EE	all_patients_in_EE	all_variants
tcga_deseq_significative_result	ENSG00000126903	1942.05	2.44667	0.619928	3.94671	7.92338e-05	0.0216531	1.66448	ENST00000369682.4_cds_10_0_chrX_154465018_f	BRCA	all_patients_in_EE	all_patients_in_EE	all_variants
tcga_deseq_significative_result	ENSG00000198246	1542.08	2.88543	0.458059	6.29925	2.99087e-10	9.66949e-07	6.0146	ENST00000373189.6_cds_3_0_chr10_71351562_f	BRCA	all_patients_in_EE	all_patients_in_EE	all_variants
tcga_deseq_significative_result	ENSG00000167283	1136.45	1.84494	0.620939	2.97121	0.00296628	0.02772	1.55721	ENST00000389506.10_cds_10_0_chr11_118488614_f	BRCA	all_patients_in_EE	all_patients_in_EE	all_variants
tcga_deseq_significative_result	ENSG00000167549	488.942	-4.11355	1.08125	-3.80444	0.000142128	0.0168812	1.7726	ENST00000394835.8_cds_9_0_chr17_30053255_f	BRCA	all_patients_in_EE	all_patients_in_EE	all_variants
tcga_deseq_significative_result	ENSG00000004660	755.873	-2.89696	0.819119	-3.53668	0.000405189	0.0298366	1.52525	ENST00000397041.8_cds_16_0_chr17_3935192_r	BRCA	all_patients_in_EE	all_patients_in_EE	all_variants
tcga_deseq_significative_result	ENSG00000101222	169.736	-2.8234	0.65674	-4.29911	1.71483e-05	0.00502012	2.29929	ENST00000416600.6_cds_5_0_chr20_3865683_f	BRCA	all_patients_in_EE	all_patients_in_EE	all_variants
tcga_deseq_significative_result	ENSG00000189157	181.657	-4.15599	1.25825	-3.30299	0.000956604	0.0489543	1.31021	ENST00000434846.2_cds_4_0_chr4_76384088_r	BRCA	all_patients_in_EE	all_patients_in_EE	all_variants
tcga_deseq_significative_result	ENSG00000179761	82.4256	4.06777	1.09706	3.70789	0.000208994	0.0437572	1.35895	ENST00000527372.7_cds_37_0_chr17_29086936_r	BRCA	all_patients_in_EE	all_patients_in_EE	all_variants
tcga_deseq_significative_result	ENSG00000131470	204.012	-3.39536	0.924931	-3.67094	0.000241664	0.00578112	2.23799	ENST00000591022.6_cds_11_0_chr17_42669430_r	BRCA	all_patients_in_EE	all_patients_in_EE	all_variants
tcga_deseq_significative_result	ENSG00000166348	2237.77	1.97357	0.532567	3.70577	0.000210752	0.00758205	2.12021	ENST00000603187.5_cds_11_0_chr10_73799002_f	BRCA	all_patients_in_EE	all_patients_in_EE	all_variants
tcga_deseq_significative_result	ENSG00000214655	2626.17	1.39938	0.356777	3.92229	8.77099e-05	0.00443691	2.35292	ENST00000603187.5_cds_11_0_chr10_73799002_f	BRCA	all_patients_in_EE	all_patients_in_EE	all_variants
tcga_deseq_significative_result	ENSG00000073150	360.232	3.85244	1.07501	3.58365	0.000338829	0.0417749	1.37908	ENST00000159647.9_cds_1_0_chr22_50176939_f	BRCA	TCGA-AC-A23H-01A,TCGA-A8-A07O-01A	A23H,A07O	synonymous_variants
tcga_deseq_significative_result	ENSG00000100109	1733.07	-1.5958	0.47564	-3.35506	0.000793485	0.0343521	1.46405	ENST00000215917.11_cds_2_0_chr22_26488029_f	BRCA	TCGA-AO-A1KR-01A	A1KR	synonymous_variants
tcga_deseq_significative_result	ENSG00000174567	425.97	-4.51202	1.19385	-3.77938	0.000157222	0.0232821	1.63298	ENST00000272203.8_cds_8_0_chr1_204257353_r	BRCA	TCGA-AO-A128-01A	A128	synonymous_variants
tcga_deseq_significative_result	ENSG00000148343	1214.27	-2.37713	0.632467	-3.7585	0.000170935	0.021094	1.67584	ENST00000358369.8_cds_2_0_chr9_129042304_f	BRCA	TCGA-D8-A1JA-01A	A1JA	synonymous_variants
tcga_deseq_significative_result	ENSG00000198246	1541.71	4.34374	0.785059	5.53301	3.14781e-08	0.000912409	3.03981	ENST00000373189.6_cds_3_0_chr10_71351562_f	BRCA	TCGA-AR-A254-01A	A254	synonymous_variants
tcga_deseq_significative_result	ENSG00000179761	82.4256	4.06777	1.09706	3.70789	0.000208994	0.0437572	1.35895	ENST00000527372.7_cds_37_0_chr17_29086936_r	BRCA	TCGA-BH-A18G-01A	A18G	synonymous_variants
tcga_deseq_significative_result	ENSG00000049283	2109.63	-2.7099	0.839546	-3.22781	0.0012474	0.045505	1.34194	ENST00000017003.7_cds_7_0_chr17_50356511_f	CESC	all_patients_in_EE	all_patients_in_EE	all_variants
tcga_deseq_significative_result	ENSG00000131747	12876.6	-1.83184	0.622089	-2.94465	0.00323316	0.0241582	1.61694	ENST00000254066.10_cds_5_0_chr17_40352331_f	CESC	all_patients_in_EE	all_patients_in_EE	all_variants
tcga_deseq_significative_result	ENSG00000178222	1371.18	-8.10224	1.78251	-4.54541	5.48283e-06	0.00171741	2.76512	ENST00000264748.6_cds_3_0_chr4_1023817_f	CESC	all_patients_in_EE	all_patients_in_EE	all_variants
tcga_deseq_significative_result	ENSG00000005379	1097.95	2.79103	0.890558	3.13402	0.00172428	0.0413425	1.3836	ENST00000268893.10_cds_15_0_chr17_58311892_r	CESC	all_patients_in_EE	all_patients_in_EE	all_variants
tcga_deseq_significative_result	ENSG00000108375	752.747	2.39743	0.678394	3.53397	0.000409363	0.015217	1.81767	ENST00000268893.10_cds_15_0_chr17_58311892_r	CESC	all_patients_in_EE	all_patients_in_EE	all_variants
tcga_deseq_significative_result	ENSG00000165959	1624.16	-4.4432	1.0619	-4.18419	2.86189e-05	0.00368155	2.43397	ENST00000298912.9_cds_12_0_chr14_95191564_r	CESC	all_patients_in_EE	all_patients_in_EE	all_variants
tcga_deseq_significative_result	ENSG00000180739	1775.47	-4.53332	1.15277	-3.93254	8.40513e-05	0.00496949	2.30369	ENST00000312962.12_cds_14_0_chr19_10557769_r	CESC	all_patients_in_EE	all_patients_in_EE	all_variants
tcga_deseq_significative_result	ENSG00000146054	877.103	-5.17164	0.94073	-5.49747	3.85277e-08	3.25164e-05	4.4879	ENST00000315073.10_cds_5_0_chr5_181234174_f	CESC	all_patients_in_EE	all_patients_in_EE	all_variants
tcga_deseq_significative_result	ENSG00000169242	9051.83	-2.6019	0.664358	-3.91641	8.98762e-05	0.00517017	2.28649	ENST00000334634.9_cds_8_0_chr1_155181852_f	CESC	all_patients_in_EE	all_patients_in_EE	all_variants
tcga_deseq_significative_result	ENSG00000127616	10260	1.50505	0.38358	3.92368	8.72059e-05	0.0209149	1.67954	ENST00000344626.10_cds_25_0_chr19_11033290_f	CESC	all_patients_in_EE	all_patients_in_EE	all_variants
tcga_deseq_significative_result	ENSG00000149451	252.75	-5.97226	1.73778	-3.43672	0.000588797	0.0294674	1.53066	ENST00000344754.6_cds_17_0_chr20_3691340_r	CESC	all_patients_in_EE	all_patients_in_EE	all_variants
tcga_deseq_significative_result	ENSG00000177854	759.434	-2.81908	0.820098	-3.43749	0.000587127	0.0401037	1.39682	ENST00000350060.10_cds_8_0_chrX_153913409_r	CESC	all_patients_in_EE	all_patients_in_EE	all_variants
tcga_deseq_significative_result	ENSG00000006282	2248.35	-2.88136	0.761454	-3.78403	0.000154309	0.0119137	1.92395	ENST00000352832.9_cds_14_0_chr17_50596730_f	CESC	all_patients_in_EE	all_patients_in_EE	all_variants
tcga_deseq_significative_result	ENSG00000049283	2109.63	-2.7099	0.839546	-3.22781	0.0012474	0.045505	1.34194	ENST00000352832.9_cds_14_0_chr17_50596730_f	CESC	all_patients_in_EE	all_patients_in_EE	all_variants
tcga_deseq_significative_result	ENSG00000162591	2840.4	-3.83066	1.06453	-3.59847	0.000320097	0.0297299	1.52681	ENST00000356575.9_cds_1_0_chr1_3602466_r	CESC	all_patients_in_EE	all_patients_in_EE	all_variants
tcga_deseq_significative_result	ENSG00000196387	594.332	-3.45848	0.639814	-5.40545	6.46471e-08	2.47526e-05	4.60638	ENST00000360187.9_cds_4_0_chr12_132925373_r	CESC	all_patients_in_EE	all_patients_in_EE	all_variants
tcga_deseq_significative_result	ENSG00000126895	33.0233	-2.48084	0.827535	-2.99786	0.00271878	0.033083	1.48039	ENST00000361971.10_cds_23_0_chrX_153774880_f	CESC	all_patients_in_EE	all_patients_in_EE	all_variants
tcga_deseq_significative_result	ENSG00000153029	2380.29	-3.12926	0.864317	-3.6205	0.000294038	0.0278725	1.55482	ENST00000367588.9_cds_1_0_chr1_180916154_f	CESC	all_patients_in_EE	all_patients_in_EE	all_variants
tcga_deseq_significative_result	ENSG00000163155	675.416	-2.39372	0.551649	-4.3392	1.43001e-05	0.00474912	2.32339	ENST00000368931.8_cds_3_0_chr1_151038796_f	CESC	all_patients_in_EE	all_patients_in_EE	all_variants
tcga_deseq_significative_result	ENSG00000126070	1286.78	-2.00075	0.426524	-4.69082	2.7211e-06	0.000126773	3.89697	ENST00000373178.5_cds_3_0_chr1_36091910_f	CESC	all_patients_in_EE	all_patients_in_EE	all_variants
tcga_deseq_significative_result	ENSG00000171812	1645.22	-3.62222	1.28616	-2.8163	0.00485808	0.0326123	1.48662	ENST00000373178.5_cds_3_0_chr1_36091910_f	CESC	all_patients_in_EE	all_patients_in_EE	all_variants
tcga_deseq_significative_result	ENSG00000135083	665.021	-4.16847	1.18776	-3.50952	0.000448915	0.0388427	1.41069	ENST00000393977.7_cds_6_0_chr5_160253378_r	CESC	all_patients_in_EE	all_patients_in_EE	all_variants
tcga_deseq_significative_result	ENSG00000128928	2530.8	-2.07323	0.549193	-3.77504	0.000159982	0.0280143	1.55262	ENST00000397536.7_cds_10_0_chr15_40335158_r	CESC	all_patients_in_EE	all_patients_in_EE	all_variants
tcga_deseq_significative_result	ENSG00000072609	1887.83	-1.42095	0.342398	-4.15	3.32473e-05	0.0138624	1.85816	ENST00000450791.8_cds_7_0_chr12_132801767_r	CESC	all_patients_in_EE	all_patients_in_EE	all_variants
tcga_deseq_significative_result	ENSG00000186350	7440.85	-2.56036	0.747852	-3.42362	0.00061794	0.0436796	1.35972	ENST00000481739.2_cds_9_0_chr9_134436467_f	CESC	all_patients_in_EE	all_patients_in_EE	all_variants
tcga_deseq_significative_result	ENSG00000111816	1781.18	-3.96458	0.995161	-3.98386	6.78055e-05	0.00728889	2.13734	ENST00000606080.2_cds_1_0_chr6_116003877_r	CESC	all_patients_in_EE	all_patients_in_EE	all_variants
tcga_deseq_significative_result	ENSG00000182149	6965.3	-1.15357	0.331472	-3.48014	0.000501157	0.0316129	1.50014	ENST00000620267.2_cds_17_0_chr16_71952894_r	CESC	all_patients_in_EE	all_patients_in_EE	all_variants
tcga_deseq_significative_result	ENSG00000112378	80701.3	-3.49537	1.16845	-2.99145	0.00277657	0.0216003	1.66554	ENST00000251691.5_cds_18_0_chr6_138291733_f	CESC	TCGA-DG-A2KJ-01A	A2KJ	synonymous_variants
tcga_deseq_significative_result	ENSG00000178222	1371.18	-8.10224	1.78251	-4.54541	5.48283e-06	0.00171741	2.76512	ENST00000264748.6_cds_3_0_chr4_1023817_f	CESC	TCGA-2W-A8YY-01A	A8YY	synonymous_variants
tcga_deseq_significative_result	ENSG00000169242	9051.83	-2.6019	0.664358	-3.91641	8.98762e-05	0.00517017	2.28649	ENST00000334634.9_cds_8_0_chr1_155181852_f	CESC	TCGA-EA-A410-01A,TCGA-2W-A8YY-01A	A410,A8YY	synonymous_variants
tcga_deseq_significative_result	ENSG00000127616	10260	1.50505	0.38358	3.92368	8.72059e-05	0.0209149	1.67954	ENST00000344626.10_cds_25_0_chr19_11033290_f	CESC	TCGA-VS-A8Q9-01A,TCGA-2W-A8YY-01A	A8Q9,A8YY	synonymous_variants
tcga_deseq_significative_result	ENSG00000149451	252.75	-5.97226	1.73778	-3.43672	0.000588797	0.0294674	1.53066	ENST00000344754.6_cds_17_0_chr20_3691340_r	CESC	TCGA-FU-A3HZ-01A	A3HZ	synonymous_variants
tcga_deseq_significative_result	ENSG00000006282	2248.35	-2.88136	0.761454	-3.78403	0.000154309	0.0119137	1.92395	ENST00000352832.9_cds_14_0_chr17_50596730_f	CESC	TCGA-EA-A410-01A	A410	synonymous_variants
tcga_deseq_significative_result	ENSG00000049283	2109.63	-2.7099	0.839546	-3.22781	0.0012474	0.045505	1.34194	ENST00000352832.9_cds_14_0_chr17_50596730_f	CESC	TCGA-EA-A410-01A	A410	synonymous_variants
tcga_deseq_significative_result	ENSG00000006282	2241.67	-2.88142	0.763505	-3.77394	0.000160689	0.0124182	1.90594	ENST00000352832.9_cds_15_0_chr17_50599428_f	CESC	TCGA-EA-A410-01A	A410	synonymous_variants
tcga_deseq_significative_result	ENSG00000162591	2840.4	-3.83066	1.06453	-3.59847	0.000320097	0.0297299	1.52681	ENST00000356575.9_cds_1_0_chr1_3602466_r	CESC	TCGA-2W-A8YY-01A	A8YY	synonymous_variants
tcga_deseq_significative_result	ENSG00000164626	1021.48	-3.69105	1.00466	-3.67392	0.000238862	0.0489176	1.31053	ENST00000359534.4_cds_4_0_chr6_39190890_r	CESC	TCGA-FU-A3HZ-01A,TCGA-EA-A411-01A	A3HZ,A411	synonymous_variants
tcga_deseq_significative_result	ENSG00000163155	675.416	-2.39372	0.551649	-4.3392	1.43001e-05	0.00474912	2.32339	ENST00000368931.8_cds_3_0_chr1_151038796_f	CESC	TCGA-C5-A2LV-01A	A2LV	synonymous_variants
tcga_deseq_significative_result	ENSG00000126070	1286.78	-2.00075	0.426524	-4.69082	2.7211e-06	0.000126773	3.89697	ENST00000373178.5_cds_3_0_chr1_36091910_f	CESC	TCGA-DG-A2KJ-01A	A2KJ	synonymous_variants
tcga_deseq_significative_result	ENSG00000171812	1645.22	-3.62222	1.28616	-2.8163	0.00485808	0.0326123	1.48662	ENST00000373178.5_cds_3_0_chr1_36091910_f	CESC	TCGA-DG-A2KJ-01A	A2KJ	synonymous_variants
tcga_deseq_significative_result	ENSG00000092929	8924.61	-6.0169	1.36034	-4.4231	9.72966e-06	0.00196946	2.70565	ENST00000200181.8_cds_34_0_chr17_75755701_f	CHOL	all_patients_in_EE	all_patients_in_EE	all_variants
tcga_deseq_significative_result	ENSG00000159307	55.6991	4.96347	1.0407	4.76936	1.84808e-06	0.000650193	3.18696	ENST00000290460.7_cds_7_0_chr22_43238728_r	CHOL	all_patients_in_EE	all_patients_in_EE	all_variants
tcga_deseq_significative_result	ENSG00000173548	2762.94	-1.81923	0.428064	-4.24991	2.13854e-05	0.00336172	2.47344	ENST00000308508.5_cds_9_0_chr15_75675550_r	CHOL	all_patients_in_EE	all_patients_in_EE	all_variants
tcga_deseq_significative_result	ENSG00000142675	1019.45	-6.60959	1.35336	-4.88385	1.04032e-06	0.000413284	3.38375	ENST00000374269.2_cds_2_0_chr1_26121837_f	CHOL	all_patients_in_EE	all_patients_in_EE	all_variants
tcga_deseq_significative_result	ENSG00000101417	1148.07	3.45351	0.541282	6.38026	1.76793e-10	5.22476e-07	6.28193	ENST00000409299.8_cds_3_0_chr20_33707706_r	CHOL	all_patients_in_EE	all_patients_in_EE	all_variants
tcga_deseq_significative_result	ENSG00000067191	305.552	-4.19164	1.08759	-3.85406	0.000116177	0.0102445	1.98951	ENST00000447079.6_cds_13_0_chr17_39530604_f	CHOL	all_patients_in_EE	all_patients_in_EE	all_variants
tcga_deseq_significative_result	ENSG00000173548	2762.94	-1.81923	0.428064	-4.24991	2.13854e-05	0.00336172	2.47344	ENST00000308508.5_cds_9_0_chr15_75675550_r	CHOL	TCGA-W5-AA39-01A	AA39	synonymous_variants
tcga_deseq_significative_result	ENSG00000015532	1327.91	-0.734111	0.193784	-3.78828	0.000151691	0.00886724	2.05221	ENST00000017003.7_cds_7_0_chr17_50356511_f	COAD	all_patients_in_EE	all_patients_in_EE	all_variants
tcga_deseq_significative_result	ENSG00000077063	423.774	-6.59848	1.63224	-4.0426	5.28614e-05	0.00984206	2.00691	ENST00000160373.8_cds_9_0_chr7_117760435_r	COAD	all_patients_in_EE	all_patients_in_EE	all_variants
tcga_deseq_significative_result	ENSG00000128203	268.988	1.20577	0.377206	3.19658	0.00139069	0.024452	1.61169	ENST00000215906.6_cds_1_0_chr22_26433616_f	COAD	all_patients_in_EE	all_patients_in_EE	all_variants
tcga_deseq_significative_result	ENSG00000069345	3068.02	1.21176	0.366675	3.30472	0.000950714	0.0130401	1.88472	ENST00000219097.7_cds_1_0_chr16_46690991_f	COAD	all_patients_in_EE	all_patients_in_EE	all_variants
tcga_deseq_significative_result	ENSG00000166123	2915.82	-2.66609	0.727702	-3.66372	0.000248582	0.00446413	2.35026	ENST00000219097.7_cds_1_0_chr16_46690991_f	COAD	all_patients_in_EE	all_patients_in_EE	all_variants
tcga_deseq_significative_result	ENSG00000110921	954.832	-0.717568	0.157206	-4.56451	5.00655e-06	0.000247694	3.60609	ENST00000228510.8_cds_4_0_chr12_109581395_f	COAD	all_patients_in_EE	all_patients_in_EE	all_variants
tcga_deseq_significative_result	ENSG00000139438	418.63	-0.842949	0.302072	-2.79056	0.00526175	0.0390716	1.40814	ENST00000228510.8_cds_4_0_chr12_109581395_f	COAD	all_patients_in_EE	all_patients_in_EE	all_variants
tcga_deseq_significative_result	ENSG00000044090	1235.44	-1.78129	0.612937	-2.90616	0.00365896	0.0358097	1.446	ENST00000244496.6_cds_5_0_chr6_43027360_f	COAD	all_patients_in_EE	all_patients_in_EE	all_variants
tcga_deseq_significative_result	ENSG00000133116	45.1772	-1.77323	0.539979	-3.28388	0.00102387	0.0329029	1.48277	ENST00000255486.8_cds_4_0_chr13_33128929_r	COAD	all_patients_in_EE	all_patients_in_EE	all_variants
tcga_deseq_significative_result	ENSG00000134780	833.266	-3.68658	0.836282	-4.4083	1.04185e-05	0.000335569	3.47422	ENST00000257215.10_cds_13_0_chr11_61737182_f	COAD	all_patients_in_EE	all_patients_in_EE	all_variants
tcga_deseq_significative_result	ENSG00000178498	291.246	-2.32921	0.598387	-3.89248	9.92238e-05	0.00455161	2.34184	ENST00000257897.7_cds_15_0_chr12_57727360_r	COAD	all_patients_in_EE	all_patients_in_EE	all_variants
tcga_deseq_significative_result	ENSG00000135960	670.543	-4.41101	1.00403	-4.39331	1.11639e-05	0.00455486	2.34152	ENST00000258443.7_cds_11_0_chr2_108896907_r	COAD	all_patients_in_EE	all_patients_in_EE	all_variants
tcga_deseq_significative_result	ENSG00000110844	191.718	-1.24081	0.340889	-3.63992	0.000272728	0.0416316	1.38058	ENST00000261897.5_cds_1_0_chr12_49631401_f	COAD	all_patients_in_EE	all_patients_in_EE	all_variants
tcga_deseq_significative_result	ENSG00000122490	1541.69	-1.54484	0.494926	-3.12135	0.00180023	0.0304426	1.51652	ENST00000262197.7_cds_2_0_chr18_80037330_f	COAD	all_patients_in_EE	all_patients_in_EE	all_variants
tcga_deseq_significative_result	ENSG00000101544	1026.82	0.507779	0.121848	4.16731	3.08218e-05	0.0032112	2.49333	ENST00000262198.9_cds_3_0_chr18_80135612_f	COAD	all_patients_in_EE	all_patients_in_EE	all_variants
tcga_deseq_significative_result	ENSG00000178184	122.966	0.662298	0.206584	3.20595	0.00134619	0.0324532	1.48874	ENST00000262198.9_cds_3_0_chr18_80135612_f	COAD	all_patients_in_EE	all_patients_in_EE	all_variants
tcga_deseq_significative_result	ENSG00000167964	191.828	1.45393	0.358864	4.05146	5.08983e-05	0.00161087	2.79294	ENST00000262304.9_cds_14_0_chr16_2108252_r	COAD	all_patients_in_EE	all_patients_in_EE	all_variants
tcga_deseq_significative_result	ENSG00000073050	1056.98	-1.21214	0.348701	-3.47616	0.000508649	0.0136174	1.86591	ENST00000262887.10_cds_8_0_chr19_43552017_r	COAD	all_patients_in_EE	all_patients_in_EE	all_variants
tcga_deseq_significative_result	ENSG00000099998	759.445	-3.48301	1.18845	-2.93073	0.00338171	0.0337988	1.4711	ENST00000263119.10_cds_34_0_chr22_24176111_f	COAD	all_patients_in_EE	all_patients_in_EE	all_variants
tcga_deseq_significative_result	ENSG00000099834	4344.07	-1.18919	0.307254	-3.87037	0.000108668	0.00422229	2.37445	ENST00000264555.10_cds_13_0_chr11_607066_f	COAD	all_patients_in_EE	all_patients_in_EE	all_variants
tcga_deseq_significative_result	ENSG00000139044	2567.38	-1.40136	0.432315	-3.24152	0.00118893	0.0421017	1.3757	ENST00000266383.10_cds_13_0_chr12_553194_f	COAD	all_patients_in_EE	all_patients_in_EE	all_variants
tcga_deseq_significative_result	ENSG00000108375	4196.51	-1.8102	0.456253	-3.96753	7.262e-05	0.0124721	1.90406	ENST00000268893.10_cds_17_0_chr17_58310836_r	COAD	all_patients_in_EE	all_patients_in_EE	all_variants
tcga_deseq_significative_result	ENSG00000213246	10.2057	-2.73328	0.809333	-3.3772	0.00073227	0.0393626	1.40492	ENST00000268893.10_cds_17_0_chr17_58310836_r	COAD	all_patients_in_EE	all_patients_in_EE	all_variants
tcga_deseq_significative_result	ENSG00000141736	8949.61	3.4472	0.498002	6.92206	4.45133e-12	2.06938e-08	7.68416	ENST00000269571.10_cds_19_0_chr17_39724726_f	COAD	all_patients_in_EE	all_patients_in_EE	all_variants
tcga_deseq_significative_result	ENSG00000099849	2582.06	-1.86371	0.504579	-3.69359	0.00022111	0.0111392	1.95315	ENST00000270115.8_cds_8_0_chr11_551131_f	COAD	all_patients_in_EE	all_patients_in_EE	all_variants
tcga_deseq_significative_result	ENSG00000185522	109.524	-3.00475	0.82331	-3.6496	0.000262651	0.0124149	1.90606	ENST00000270115.8_cds_8_0_chr11_551131_f	COAD	all_patients_in_EE	all_patients_in_EE	all_variants
tcga_deseq_significative_result	ENSG00000142611	116.4	1.39194	0.463089	3.00576	0.00264917	0.0305309	1.51526	ENST00000270722.10_cds_8_0_chr1_3411384_f	COAD	all_patients_in_EE	all_patients_in_EE	all_variants
tcga_deseq_significative_result	ENSG00000182134	405.272	-1.18263	0.341828	-3.45971	0.000540761	0.042887	1.36767	ENST00000271636.12_cds_11_0_chr1_151529909_f	COAD	all_patients_in_EE	all_patients_in_EE	all_variants
tcga_deseq_significative_result	ENSG00000236935	316.682	-5.86834	1.34833	-4.35231	1.3471e-05	0.00761344	2.11842	ENST00000279230.12_cds_10_0_chr11_64258473_f	COAD	all_patients_in_EE	all_patients_in_EE	all_variants
tcga_deseq_significative_result	ENSG00000158528	487.651	-7.54431	2.02032	-3.73421	0.000188305	0.0122628	1.91141	ENST00000289495.7_cds_4_0_chr7_95198349_f	COAD	all_patients_in_EE	all_patients_in_EE	all_variants
tcga_deseq_significative_result	ENSG00000143390	1349.51	0.58431	0.143084	4.08368	4.43277e-05	0.0123426	1.90859	ENST00000290524.8_cds_10_0_chr1_151342186_r	COAD	all_patients_in_EE	all_patients_in_EE	all_variants
tcga_deseq_significative_result	ENSG00000235890	19.8029	-3.41765	1.00087	-3.4147	0.00063853	0.0359744	1.44401	ENST00000291592.6_cds_1_0_chr21_44456645_f	COAD	all_patients_in_EE	all_patients_in_EE	all_variants
tcga_deseq_significative_result	ENSG00000161509	36.8699	-2.67335	0.691512	-3.86595	0.000110658	0.0324497	1.48879	ENST00000293190.10_cds_1_0_chr17_74854694_r	COAD	all_patients_in_EE	all_patients_in_EE	all_variants
tcga_deseq_significative_result	ENSG00000164398	587.485	-6.15485	1.46108	-4.21255	2.52507e-05	0.00813097	2.08986	ENST00000296859.10_cds_26_0_chr5_131430859_r	COAD	all_patients_in_EE	all_patients_in_EE	all_variants
tcga_deseq_significative_result	ENSG00000103021	381.497	-0.767423	0.26264	-2.92196	0.00347834	0.0358009	1.44611	ENST00000299237.3_cds_1_0_chr16_57996517_r	COAD	all_patients_in_EE	all_patients_in_EE	all_variants
tcga_deseq_significative_result	ENSG00000099377	661.025	0.522644	0.144299	3.62195	0.000292388	0.0162791	1.78837	ENST00000300850.5_cds_1_0_chr16_31076325_f	COAD	all_patients_in_EE	all_patients_in_EE	all_variants
tcga_deseq_significative_result	ENSG00000006016	31.8773	2.21834	0.553811	4.00559	6.18636e-05	0.00732032	2.13547	ENST00000300976.9_cds_2_0_chr19_18667664_f	COAD	all_patients_in_EE	all_patients_in_EE	all_variants
tcga_deseq_significative_result	ENSG00000101346	5936.03	-0.552618	0.178935	-3.08837	0.00201257	0.0237308	1.62469	ENST00000306058.9_cds_11_0_chr20_32434432_f	COAD	all_patients_in_EE	all_patients_in_EE	all_variants
tcga_deseq_significative_result	ENSG00000205277	5696.81	-2.25396	0.5016	-4.49354	7.00476e-06	0.00131446	2.88125	ENST00000306085.11_cds_2_0_chr7_101087313_f	COAD	all_patients_in_EE	all_patients_in_EE	all_variants
tcga_deseq_significative_result	ENSG00000133574	408.995	0.882339	0.291926	3.02248	0.00250717	0.0479649	1.31908	ENST00000307194.6_cds_2_0_chr7_150720048_f	COAD	all_patients_in_EE	all_patients_in_EE	all_variants
tcga_deseq_significative_result	ENSG00000175264	99.8366	0.805374	0.280031	2.87601	0.00402735	0.0438003	1.35852	ENST00000308064.7_cds_3_0_chr11_45649688_r	COAD	all_patients_in_EE	all_patients_in_EE	all_variants
tcga_deseq_significative_result	ENSG00000141994	1250.53	-4.00871	0.787109	-5.09296	3.52522e-07	2.0607e-05	4.68598	ENST00000309061.12_cds_2_0_chr19_5789207_r	COAD	all_patients_in_EE	all_patients_in_EE	all_variants
tcga_deseq_significative_result	ENSG00000179912	1111.4	-0.576357	0.180282	-3.19697	0.00138878	0.0366103	1.4364	ENST00000309668.3_cds_1_0_chr12_57449277_f	COAD	all_patients_in_EE	all_patients_in_EE	all_variants
tcga_deseq_significative_result	ENSG00000184216	8941.52	-0.741776	0.214666	-3.45549	0.000549285	0.0280235	1.55248	ENST00000310441.12_cds_16_0_chrX_153954066_r	COAD	all_patients_in_EE	all_patients_in_EE	all_variants
tcga_deseq_significative_result	ENSG00000162383	262.019	-3.9179	0.805935	-4.86131	1.1661e-06	0.00353646	2.45143	ENST00000312553.10_cds_7_0_chr1_53078365_f	COAD	all_patients_in_EE	all_patients_in_EE	all_variants
tcga_deseq_significative_result	ENSG00000020181	965.823	1.73078	0.459438	3.76717	0.000165111	0.0270145	1.5684	ENST00000315215.11_cds_15_0_chr8_37841086_f	COAD	all_patients_in_EE	all_patients_in_EE	all_variants
tcga_deseq_significative_result	ENSG00000144868	17.6629	1.49928	0.356624	4.2041	2.62128e-05	0.0061897	2.20833	ENST00000321871.11_cds_3_0_chr3_133379752_f	COAD	all_patients_in_EE	all_patients_in_EE	all_variants
tcga_deseq_significative_result	ENSG00000085741	728.801	-3.52519	1.10752	-3.18295	0.00145782	0.0450907	1.34591	ENST00000322563.8_cds_2_0_chr11_76194567_r	COAD	all_patients_in_EE	all_patients_in_EE	all_variants
tcga_deseq_significative_result	ENSG00000172466	1912	0.574623	0.193461	2.97022	0.00297584	0.0396834	1.40139	ENST00000330501.12_cds_3_0_chr18_35245262_f	COAD	all_patients_in_EE	all_patients_in_EE	all_variants
tcga_deseq_significative_result	ENSG00000257267	547.607	0.511751	0.167973	3.04662	0.00231427	0.0342602	1.46521	ENST00000330501.12_cds_3_0_chr18_35245262_f	COAD	all_patients_in_EE	all_patients_in_EE	all_variants
tcga_deseq_significative_result	ENSG00000132793	1237.44	-1.39732	0.380717	-3.67024	0.000242319	0.0155132	1.8093	ENST00000332312.4_cds_3_0_chr20_41361268_r	COAD	all_patients_in_EE	all_patients_in_EE	all_variants
tcga_deseq_significative_result	ENSG00000168065	108.081	-3.89435	1.1454	-3.39999	0.000673895	0.0496364	1.3042	ENST00000336464.7_cds_6_0_chr11_64599676_f	COAD	all_patients_in_EE	all_patients_in_EE	all_variants
tcga_deseq_significative_result	ENSG00000054356	57.6303	3.59686	1.19034	3.02171	0.00251349	0.041226	1.38483	ENST00000336576.10_cds_8_0_chr2_219284632_f	COAD	all_patients_in_EE	all_patients_in_EE	all_variants
tcga_deseq_significative_result	ENSG00000134202	527.679	-3.11721	0.793542	-3.92822	8.55767e-05	0.0236977	1.62529	ENST00000342115.8_cds_9_0_chr1_109628083_f	COAD	all_patients_in_EE	all_patients_in_EE	all_variants
tcga_deseq_significative_result	ENSG00000166313	279.746	-1.05236	0.34776	-3.02611	0.00247725	0.0470492	1.32745	ENST00000345851.8_cds_5_0_chr11_6456297_r	COAD	all_patients_in_EE	all_patients_in_EE	all_variants
tcga_deseq_significative_result	ENSG00000176945	1809.58	-3.06934	0.762467	-4.02553	5.6847e-05	0.0175435	1.75588	ENST00000346145.8_cds_22_0_chr3_195748902_r	COAD	all_patients_in_EE	all_patients_in_EE	all_variants
tcga_deseq_significative_result	ENSG00000154451	463.485	4.89439	1.1212	4.36532	1.26937e-05	0.0488925	1.31076	ENST00000355754.7_cds_6_0_chr1_89190038_r	COAD	all_patients_in_EE	all_patients_in_EE	all_variants
tcga_deseq_significative_result	ENSG00000276334	41.9343	-1.69387	0.336632	-5.0318	4.85888e-07	9.72278e-05	4.01221	ENST00000360906.9_cds_3_0_chr2_32249607_r	COAD	all_patients_in_EE	all_patients_in_EE	all_variants
tcga_deseq_significative_result	ENSG00000158773	1464.22	0.742848	0.244567	3.0374	0.00238628	0.038371	1.416	ENST00000368012.4_cds_1_0_chr1_161079590_r	COAD	all_patients_in_EE	all_patients_in_EE	all_variants
tcga_deseq_significative_result	ENSG00000085552	756.26	-1.6571	0.426793	-3.88267	0.000103317	0.0108359	1.96514	ENST00000368088.4_cds_1_0_chr1_160084031_f	COAD	all_patients_in_EE	all_patients_in_EE	all_variants
tcga_deseq_significative_result	ENSG00000240563	1146.36	-3.297	0.849952	-3.87904	0.00010487	0.0402401	1.39534	ENST00000371153.9_cds_2_0_chr1_62273204_r	COAD	all_patients_in_EE	all_patients_in_EE	all_variants
tcga_deseq_significative_result	ENSG00000184719	241.122	-3.31126	0.883774	-3.74673	0.000179158	0.0350069	1.45585	ENST00000371930.5_cds_1_0_chr10_88831835_r	COAD	all_patients_in_EE	all_patients_in_EE	all_variants
tcga_deseq_significative_result	ENSG00000122863	406.215	0.934232	0.312642	2.98819	0.00280634	0.0357703	1.44648	ENST00000373115.5_cds_2_0_chr10_72007172_f	COAD	all_patients_in_EE	all_patients_in_EE	all_variants

## Sheet: STARRexp_preview
source_sheet	CATEGORY	ID	CHR	START	END	STRAND	SEQUENCE
Sequences	EEK	ENST00000338591.8_cds_6_EEK	chr1	963108	963253	+	GCGGCGGGAGCCTGTTTGCCATCCACGGAGACTGTGAGGCCTACGACACGCGCACCGACCGCTGGCACGTGGTGGCCTCCATGTCCACGCGCCGGGCCCGGGTGGGAGTGGCTGCGGTGGGGAACCGGCTCTATGCTGTGGGCGG
Sequences	EEKAG	ENST00000379370.7_cds_3_EEKAG	chr1	1040664	1040880	+	CGTGCCGGGGAATGCTGTGCGGCTTCGGCGCCGTGTGCGAGCCCAACGCGGAGGGGCCGGGCCGGGCGTCCTGCGTCTGCAAGAAGAGCCCGTGCCCCAGCGTGGTGGCGCCTGTGTGTGGGTCGGACGCCTCCACCTACAGCAACGAATGCGAGCTGCAGCGGGCGCAGTGCAGCCAGCAGCGCCGCATCCGCCTGCTCAGCCGCGGGCCGTGCG
Sequences	EEK	ENST00000379370.7_cds_6_EEK	chr1	1041955	1042162	+	ACCAGTGCCCGGAGCCCTGCCGGTTCAATGCCGTGTGCCTGTCCCGCCGTGGCCGTCCCCGCTGCTCCTGCGACCGCGTCACCTGTGACGGGGCCTACAGGCCCGTGTGTGCCCAGGACGGGCGCACGTATGACAGTGATTGCTGGCGGCAGCAGGCTGAGTGCCGGCAGCAGCGTGCCATCCCCAGCAAGCACCAGGGCCCGTGTG
Sequences	EEK	ENST00000379370.7_cds_8_EEK	chr1	1043537	1043732	+	ACCGCTGCGGGCAGTGCCGCTTTGGAGCCCTGTGCGAGGCCGAGACCGGGCGCTGCGTGTGCCCCTCTGAATGCGTGGCTTTGGCCCAGCCCGTGTGTGGCTCCGACGGGCACACGTACCCCAGCGAGTGCATGCTGCACGTGCACGCCTGCACACACCAGATCAGCCTGCACGTGGCCTCAGCTGGACCCTGTG
Sequences	EEK	ENST00000325425.12_cds_7_EEK	chr1	1287672	1287836	+	GAGTCGGCCTGGTCCTCAGGGTTGAGCAGCAGCCTCACCTCCCTCTGCTGTCCACGCTGGCCGGCATCAGGGTCATGGTTCACGGCCGTAACCACACGCCCTTCCTGGGGCACCACAGCTTCAGCGTCCGGCCAGGGACGGAGGCCACCATCAGCATCCGAGAG
Sequences	EEKG	ENST00000353662.4_cds_3_EEKG	chr1	1300508	1300692	-	GGATGTGCGGAAGTTCAAGGAGACAAAGAAGCAGTTTGACAAGGTGCGGGAGGACCTGGAGCTGTCCCTGGTGAGGAACGCCCAGGCCCCGAGGCACCGGCCCCACGAGGTGGAGGAAGCCACCGGGGCCCTCACCCTCACCAGGAAGTGCTTCCGCCACCTGGCACTGGACTATGTGCTCCAG
Sequences	EEK	ENST00000378625.5_cds_3_EEK	chr1	1759733	1759902	-	AGCCACTCCTTTGTCACTCGCATCTCAGCTGCTGCCTTCACCAGCCGTCAGTCACTCGGGCCAGGGCGGGGTCACCGGACAGGTGCATGTTCTGCCTCAGCCCTCAGACCAGGGCGTACTCAGTGGTCCCCGAGCTGCCCGAGGCCAGACAGCCCCGCAGGAGGAAGCG
Sequences	EEKG	ENST00000502556.5_cds_6_EEKG	chr1	2598653	2598790	-	GGATTTAACTGGACTCTGTTCATACAAACTGTGCTATCCTCTGTCAAAATCAAGCTGCTGCCAGATGAGGAAGTGGTGGTCTATGGCATCCCCTACCTGCAGAACCTTGAAAACATCATCGACACCTACTCAGCCAG
Sequences	EEK	ENST00000378280.5_cds_2_EEK	chr1	3722020	3722207	+	TACTCCCCGCTCTTGAAGAAACTCTACTGCCAGATCGCCAAGACATGCCCCATCCAGATCAAGGTGTCCACCCCGCCACCCCCAGGCACCGCCATCCGGGCCATGCCTGTTTACAAGAAAGCGGAGCACGTGACCGACGTCGTGAAACGCTGCCCCAACCACGAGCTCGGGAGGGACTTCAACGAAG
Sequences	EEK	ENST00000378156.9_cds_5_EEK	chr1	5961793	5961949	-	AAAACAGACACATGACCCTCATTGAGAACTGCAGCCTGCAGTACACGCTGAAGCCACACCCGGCCCTGGAGCCTGCGTTCCACCTTCTTCCTGAGAACCTTCTGGTGTCTGGTCTGCAGCAGATACCTGGCCTGCTTCCAGCTCATGGAGAATCCG
Sequences	EEK	ENST00000262450.8_cds_17_EEK	chr1	6135229	6135403	-	CAACCTGGAGGGCTTCCTGGAGGAGTTTGCTGACATCTCCAAGGAAGACCAGATCAAGAAGCTGCATGACCTGCTGGGGCCGCACATGCTCAGGCGGCTCAAGGCTGACGTGTTCAAGAACATGCCGGCCAAGACCGAGCTCATTGTCCGGGTGGAGCTGAGCCAGATGCAGAA
Sequences	EEK	ENST00000343813.10_cds_3_EEK	chr1	6231901	6232119	-	AACTGAAGCAGATTACCTGGCTCAGTGTCACAGGGCTGCTGATGGTGGTCTTCGGAGAATGTCTGAGGAAGGCGGCCATGTTTACAGCTGGCTCCAATTTCAACCACGTGGTACAGAATGAAAAATCAGATACACATACTCTGGTGACCAGTGGAGTGTACGCTTGGTTTCGGCATCCTTCTTACGTCGGGTGGTTTTACTGGAGTATTGGAACTCAG
Sequences	EEK	ENST00000377893.3_cds_3_EEK	chr1	6251337	6251530	-	GTGGTGAGCTTCAGCAGCCTGCGGGCCGACGCCTCAGCGCCCTGGATGGCACTCTGCGTGCTGTGGTGCTCCGTGGCCCAGGCCCTGCTGCTGCCTGTGTTCCTCTGGGCCTGCGACCGCTACCGGGCTGACCTCAAAGCTGTCCGGGAGAAGTGCATGGCCCTCATGGCCAACGACGAGGAGTCAGACGATG
Sequences	EEK	ENST00000377732.5_cds_1_EEK	chr1	6477528	6477658	-	GTATGTCACCACGCCGACTGCCAGCAGCTGCACCGCCGGGGGCCCCTCAACCTCTGCGAGGCCTGTGACAGCAAGTTCCACAGCACCATGCATTATGATGGGCATGTCCGCTTCGACCTTCCCCCACAAG
Sequences	EEK	ENST00000361923.2_cds_11_EEK	chr1	7810437	7810588	+	ATGACCTTGCAGCAGGTCTATGCCAGTGTGAACAAAATTAAAAATCTGGGTCAGCAGCTCTACATTGAGTCAATGACCAAATCATCATTCAAGCCAGTGACGGGGACACGCACAGAACCGAATGGTGGTGGTGAGTCAGCGAATGGTGGTG
Sequences	EEK	ENST00000340305.9_cds_3_EEK	chr1	9598448	9598625	+	GGCAGGTATGACGAGGAGGTCGAGGTGTACCGGCATCACCTGGAGCAGATGTACAAGCTGTGCCGGCCGTGCCAAGCGGCTGTGGAGTACTACATCAAGCACCAGAACCGCCAGCTGCGCGCCCTGTTGCTCAGCCACCAGTTCAAGCGCCGGGAGGCCGACCAGACCCACGCACAG
Sequences	EEK	ENST00000361311.4_cds_10_EEK	chr1	9735884	9736042	-	GTGGCGACCTGCACATGACCCAGTTTTTCCGAGGCAATCTGGCTGGCTTAACTCTCCGTTCCGGGAAACTCGCGGATAAGAAGGTGATCGACTGTCTGTATACCTGCAAGGAGGGGCTGGACCTGCAGGTCCTCGAAGACAGTGGCAGAGGCGTGCAG
Sequences	EEK	ENST00000294484.7_cds_4_EEK	chr1	11515368	11515503	+	TGTTCCTGTCCTTCTTTGGGATTGCCAGCATTGGTCTCAGCTGCCTGGTGGCCCTCTTCCTGTACCACGTGGTCTTTGGTATCCAGTACTTGGGCATCCTGAATGGGGTGGCCGCCTTCGTGATCGTGGGCATTG
Sequences	EEK	ENST00000294484.7_cds_5_EEK	chr1	11516000	11516161	+	GTGTGGACGATGTCTTTGTGTTCATCAACACCTACCGCCAGGCCACCCACCTGGAAGACCCACAGCTGCGCATGATCCACACCGTCCAAACTGCAGGCAAGGCCACCTTCTTCACCTCCCTGACCACAGCCGCCGCCTACGCAGCTAACGTCTTCTCCCAG
Sequences	EEK	ENST00000294484.7_cds_14_EEK	chr1	11529786	11529959	+	TGCCCAAGGCCCGTCTCTCAGCCACCTTCGGCTTCAACCCCTGCGTGAACACGGGCTGCGGGAAGCCGGCGGTGCGGCCACTAGTGGATACCGGGGCCATGGTCTTTGTGGTCTTCGGCATTATTGGCGTCAACCGCACTCGGCAGGTGGACAACCACGTCATTGGAGACCCG
Sequences	EEK	ENST00000251547.10_cds_4_EEK	chr1	11658735	11658871	+	GTTCGCAGCCAGGCCAGATTGCGGGTCCAAGTACCAGCTGTGCGTTCAGCTCCTGTCGTCCGCGCACGCGCCTCTGGGGACCTTCCAGCCAGACCCGGCGACCATCCAGCAGAAGAGCGATGCCAAGTGGAGGGAG
Sequences	EEK	ENST00000263932.7_cds_13_EEK	chr1	12138228	12138436	+	CAGCTGAGGAGTGGTGCGTCGGTGACAGAACCCGTCGCGGAAGAGCGAGGGTTAATGAGCCAGCCACTGATGGAGACCTGCCACAGCGTGGGGGCAGCCTACCTGGAGAGCCTGCCGCTGCAGGATGCCAGCCCGGCCGGGGGCCCCTCGTCCCCCAGGGACCTTCCTGAGCCCCGGGTGTCCACGGAGCACACCAATAACAAGATTG
Sequences	EEK	ENST00000376259.7_cds_8_EEK	chr1	12201966	12202171	+	CCTCACTTGCCTGCCGATAAGGCCCGGGGTACACAGGGCCCCGAGCAGCAGCACCTGCTGATCACAGCGCCGAGCTCCAGCAGCAGCTCCCTGGAGAGCTCGGCCAGTGCGTTGGACAGAAGGGCGCCCACTCGGAACCAGCCACAGGCACCAGGCGTGGAGGCCAGTGGGGCCGGGGAGGCCCGGGCCAGCACCGGGAGCTCAG
Sequences	EEKAG	ENST00000613099.4_cds_3_EEKAG	chr1	12244245	12244436	+	GCTTCATTGGGAAAGTAACCCTTCAGATTCCCTTTTATCGCCCCCATGTGGACCCTTGGGTGATCTCCATCTCCAGCCTTCACTTAATTGGAGCCCCAGAGAAAATACAGGATTTCAATGATGAAAAGGAGAAGCTGTTGGAAAGGGAACGTAAGAAAGCACTACTTCAAGCCCTGGAGGAGAAATGGAAG
Sequences	EEK	ENST00000011700.10_cds_42_EEK	chr1	12400180	12400330	+	GTGGACAATCAGCTCATTGGTACCACGCAGCCCTTCATGCTCTATGTGACTCCCCTGAGCAATGAGAATGAGGTCATCGAGACCGGCCCAGCTGTGCAAGTCAACGCAGTGAAGTTCCCCAGTAAGAGTGCACTGACCAACATCTACAAG
Sequences	EEKG	ENST00000375799.8_cds_5_EEKG	chr1	15719733	15719920	+	GATGCCCCTTACCTAGACCTGGCCCCCTACATGCCCGACTACTACAAACCTCAGTACCTGCTGGACTTTGAAGACCGCCTTCCCAGCTCGGTCCACGGCTCAGACAGTCTGTCCCTCAACTCTTTCAACTCCGTCACCTCCACCAACCTGGAGTGGGATGACAGTGCGATTGCCCCATCTAGTGAGG
Sequences	EEK	ENST00000375759.8_cds_5_EEK	chr1	15916127	15916279	+	AAACAGAAAGTGAAAATGAATTTCGCCCCTTGGATGAAAGGATAGATGAATTTCACCCCAAAGCAACAAGAACTCTCTTTATTGGCAACCTTGAAAAAACCACTACTTACCATGACCTTCGCAACATCTTCCAGCGCTTTGGAGAAATTGTG
Sequences	EEK	ENST00000326735.13_cds_15_EEK	chr1	16993628	16993835	-	ACGGGCACCCTCACTGAGGACGGCTTAGACGTGATGGGGGTGGTGCCCCTGAAGGGGCAGGCATTCCTGCCCCTGGTCCCAGAGCCTCGCCGCCTGCCTGTGGGGCCCCTGCTCCGAGCACTGGCCACCTGCCATGCCCTCAGCCGGCTCCAGGACACCCCCGTGGGCGACCCCATGGACTTGAAGATGGTGGAGTCTACTGGCTGG
Sequences	EEK	ENST00000326735.13_cds_10_EEK	chr1	17000010	17000142	-	AGGAAGAGTGGGTGGACTCCAGTGAGCTAGTGCCCGGAGACTGCCTGGTGCTGCCCCAGGAGGGTGGGCTGATGCCCTGTGATGCCGCCCTGGTGGCCGGCGAGTGCATGGTGAATGAGAGCTCTCTGACAG
Sequences	EEK	ENST00000375460.3_cds_1_EEK	chr1	17259577	17259758	+	GTCAGTGCCTGAGGGCACAGAAATGTTTGAGGTCTATGGGACGCCTGGCGTGGACATCTACATCTCTCCCAACATGGAGAGGGGCCGGGAGCGTGCAGACACCAGGCGGTGGCGCTTTGACGCGACTTTGGAGATCATCGTGGTCATGAACTCCCCCAGCAATGACCTCAACGACAGCCAT
Sequences	EEK	ENST00000375460.3_cds_6_EEK	chr1	17270232	17270411	+	GTCCTGAGGATGTGTGTGAGGCCTATAGGCATGTGCTGGGCCAAGATAAGGTGTCCTATGAGGTACCCCGCTTGCATGGGGATGAGGAGCGCTTCTTCGTGGAAGGCCTGTCCTTCCCTGATGCCGGCTTCACAGGACTCATCTCCTTCCATGTCACTCTGCTGGACGACTCCAACGAG
Sequences	EEK	ENST00000251296.4_cds_7_EEK	chr1	18376799	18376992	+	AACGAAGTCTTCCCGGAGCCCATGTTCACGTGGACGCGGGTTGGGAGCCGCCTCCTGGACGGCAGCGCTGAGTTCGACGGGAAGGAGCTGGTGCTGGAGCGGGTTCCCGCCGAGCTCAATGGCTCCATGTATCGCTGCACCGCCCAGAACCCACTGGGCTCCACCGACACGCACACCCGGCTCATCGTGTTTG
Sequences	EEK	ENST00000290597.9_cds_9_EEK	chr1	18877415	18877612	-	AGTGCGGCGGAAAGAACTTCCACTTCGTGCACCGCTCGGCCGACGTGGAGAGCGTGGTGAGCGGGACCCTCCGCTCAGCCTTCGAGTACGGTGGCCAGAAGTGTTCCGCGTGCTCGCGTCTCTACGTGCCGCACTCGCTGTGGCCGCAGATCAAAGGGCGGCTGCTGGAGGAGCACAGTCGGATCAAAGTGGGCGAC
Sequences	EEK	ENST00000375254.8_cds_47_EEK	chr1	19151642	19151859	-	CCCGGAGGCTTCACCATTGAGATTAGTAACAACAATAGCACTATGGTGATGACAGGCATGCGGATCCAGATTGGGACTCAAGCAATAGAACGGGCCCCGTCATATATCGAGATCTTCGGCAGAACTATGCAGCTCAACCTGAGTCGCTCACGCTGGTTTGACTTCCCCTTCACCAGAGAAGAAGCCCTGCAGGCTGATAAGAAGCTGAACCTCTTCA
Sequences	EEK	ENST00000247986.2_cds_1_EEK	chr1	20715492	20715639	-	GGCGTCACTGAGGGCTACAATGGCACCATCTTTGCCTACGGCCAGACAGGCAGCGGGAAGTCCTTCACCATGCAGGGCCTGCCGGATCCGCCCTCCCAGAGAGGCATCATCCCCAGGGCCTTCGAGCACGTGTTCGAGAGCGTCCAG
Sequences	EEKA	ENST00000400422.6_cds_27_EEKA	chr1	20840855	20841028	-	GAAGCCATGCAGTGTGTGGAAGAGCTGAATGCCCAGGGCCTACTACATGTTTTTGTGAGAGTGGGAGTGGAGTCCACCCTGGAAAGGAGCCAGATCACCAGGGATCACATGGGCCAATTACTCTATCAGCTGGTACAGTCAGAAAAACTCAGCAAACAGGACTTTTTCAAAGG
Sequences	EEK	ENST00000374695.8_cds_71_EEK	chr1	21839821	21840017	-	ATTTCATCAGCTAAACCATCAGATGCGGGCACTTATGTGTGCCTTGCTCAGAATGCACTAGGCACAGCACAGAAGCAGGTGGAGGTGATCGTGGACACGGGCGCCATGGCCCCAGGGGCCCCTCAGGTCCAAGCTGAAGAAGCTGAGCTGACTGTGGAGGCTGGACACACGGCCACCTTGCGCTGCTCAGCCACAG
Sequences	EEK	ENST00000374695.8_cds_66_EEK	chr1	21842769	21842921	-	CTCCAGGACTGGCCCAGCCCATCTACATCGAGGCCTCCTCTTCACACGTGACTGAAGGGCAGACTCTGGATCTGAACTGTGTGGTGCCCGGGCAGGCCCATGCCCAGGTCACGTGGTACAAGCGCGGGGGCAGCCTCCCCGCCCGGCACCAG
Sequences	EEK	ENST00000374630.8_cds_12_EEK	chr1	22909021	22909171	+	GGCGGAAAGATCCCCATCCGCTGGACAGCCCCGGAAGCCATCCAGTACCGGAAGTTCACCTCGGCCAGTGATGTGTGGAGCTACGGCATTGTCATGTGGGAGGTGATGTCCTATGGGGAGCGGCCCTACTGGGACATGACCAACCAGGAT
Sequences	EEK	ENST00000270800.2_cds_2_EEK	chr1	24137130	24137309	-	GTACGGAGAGAGGGACTGGGTGGCAAAGAAGGGCTGTCAGCGGATCACCCGGAAGTCCTGCAACCTGACGGTGGAGACGGGCAACCTCACGGAGCTCTACTATGCCAGGGTCACCGCTGTCAGTGCGGGAGGCCGGTCAGCCACCAAGATGACTGACAGGTTCAGCTCTCTGCAGCACA
Sequences	EEKG	ENST00000361547.7_cds_6_EEKG	chr1	25809682	25809820	+	GATCCATGCCGAGTTCCAGCTCAGTGAGCCGCCCGACTTCCCCTTTTGGTTCTCCCCTGCTCAGTTCACCGGCCACATCATCCTCTCCAAAGACGCCACCCACGTCCGCGACTTCCGGCTCTTCGTGCCCAACCACAG
Sequences	EEK	ENST00000361547.7_cds_8_EEK	chr1	25811690	25811879	+	ATGGAGCTGGAGGCCACGGGCCCCTCTGTGCCCTCCGTGATCCTGGATGAGGATGGCAGCATGATCGACAGCCACCTGCCTTCAGGGGAGCCCCTGCAGTTTGTGTTTGAGGAGATCAAGTGGCAGCAGGAGCTGAGCTGGGAGGAGGCTGCCCGGCGCCTGGAGGTGGCCATGTACCCCTTCAAGAAG
Sequences	EEK	ENST00000374300.7_cds_4_EEK	chr1	25826614	25826826	+	GAGTGATACGCGCCCCCTGAGGCACACCTGGAAACCCAGCCCTCTGATTGTCATGCAGCGCAATGCCTCTGTTCCCAACCTGCGTGGGTCCGAGGAGAGGCTTCTGGCCCTGAAGAAGCCAGCTCTGCCAGCCCTAAGCCGCACTACTGAGCTGCAGGACGAGCTGAGCCACTTGCGCAGCCAGATTGCAAAGATAGTGGCAGCTGATGCAG
Sequences	EEK	ENST00000252992.8_cds_7_EEK	chr1	26268482	26268635	+	GTCAAAGGTCGTGATAAACATATCAATAATTTGAAAAAGAAATGCCAGAAGGAATCAGAGCAGAACCGGGAGAAGCAGCAGCGTATTGAGACCTTGGAGCGCTACCTGGCTGACCTGCCCACACTGGAAGACCATCAGAAGCAGAGCCAGCAG
Sequences	EEK	ENST00000253063.4_cds_2_EEK	chr1	28271673	28271871	+	GTCCTTCGGGAGGGGGCTGAGAGCCTCGAGCAGCACCTGGGGCTGGAGGCACTGATGTCCTCTGGGCGAGTAGACAACCTGGCAGTGGTGATGGGCCTGCACCCTGACTACTTTACCAGCTTCTGGCGCCTGCACTACCTGCTGCTGCACACGGATGGTCCCTTGGCCAGCTCCTGGCGCCACTACATTGCCATCATG
Sequences	EEK	ENST00000347529.7_cds_7_EEK	chr1	29033092	29033245	+	GACTTGGAAGGAGTAGATATCATCCTAGGTGTCTGCTCTAGTGGCCTTCTGGTTTACAAAGATAAGCTGAGAATTAACCGCTTCCCTTGGCCCAAAGTGCTGAAGATTTCTTATAAACGTAGTAGCTTTTTCATCAAGATTCGGCCTGGAGAG
Sequences	EEK	ENST00000347529.7_cds_10_EEK	chr1	29053103	29053312	+	CAGCAGCTGTCGATTCGGCAGACCGAAGTCCTCGGCCCACTTCTGCACCTGCCATTACTCAGGGTCAGGTTGCAGAAGGTGGCGTCCTAGATGCCTCTGCTAAAAAAACAGTGGTCCCTAAAGCACAGAAGGAAACAGTGAAGGCTGAAGTGAAAAAGGAAGACGAGCCACCTGAGCAAGCTGAGCCAGAGCCCACAGAAGCATGGAAG
Sequences	EEK	ENST00000373709.8_cds_8_EEK	chr1	31432966	31433185	+	TCTGCGCTCCTCAGACCACCGGCAGGTGAACAGCCTGATGCAGACCGAGGAGTGCCCACCTATGCTAGACGCCACACAGCAGCAGCAGCAGGTGGCAGCCTGTGAGGGCCGGGCCTTTGACAACGAGCAGGACGGCGTCACCTACAGCTACTCCTTCTTCCACTTCTGCCTGGTGCTGGCCTCACTGCACGTCATGATGACGCTCACCAACTGGTACAA
Sequences	EEK	ENST00000373655.6_cds_25_EEK	chr1	31732971	31733143	-	GGCCTCACTCTGGAGCTCCTGCGTGGTGCTGCCCCTGCTGGCGCTCACCTGGATGTCTGCCGTCCTGGCTATGACAGACCGCCGTTCCGTCCTCTTCCAGGCCCTCTTTGCTGTCTTCAACTCCGCGCAGGGCTTTGTCATCACTGCTGTGCACTGCTTCCTGCGCCGAGAG
Sequences	EEK	ENST00000373477.9_cds_10_EEK	chr1	32780084	32780278	-	CACCCAGATGCAGACAGCCTGTATGTAGAGAAGATTGACGTGGGGGAAGCTGAACCACGGACTGTGGTGAGCGGCCTGGTACAGTTCGTGCCCAAGGAGGAACTGCAGGACAGGCTGGTAGTGGTGCTGTGCAACCTGAAACCCCAGAAGATGAGAGGAGTCGAGTCCCAAGGCATGCTTCTGTGTGCTTCTAT
Sequences	EEKG	ENST00000235150.5_cds_2_EEKG	chr1	32948221	32948366	-	CAGATGACATCAAGCCATGCCCACGATGCAGTGCATACATTATCAAGATGAATGATGGAAGCTGTAATCACATGACCTGTGCAGTGTGTGGCTGTGAATTCTGTTGGCTTTGTATGAAAGAGATCTCAGACTTGCATTACCTCAG
Sequences	EEKG	ENST00000373381.9_cds_33_EEKG	chr1	33625050	33625254	-	CGGTTCCTCGAACCAGCGCCACGCAGTGCAGCTCTGTGCCGGAACCCCGCTATGGCAAGAGGCTGGGCAGTGACTTCTCGGTGGGGGCCATCGTCCGCTTCGAATGCAACTCCGGCTATGCCCTGCAGGGGTCGCCAGAGATCGAGTGCCTCCCTGTGCCTGGGGCCTTGGCCCAATGGAATGTCTCAGCGCCCACGTGTGTGG
Sequences	EEKAG	ENST00000325722.8_cds_16_EEKAG	chr1	35444160	35444303	-	CACCAAAATGGTATTTTTTGTTCAAAACGAGCCTCCCCACCAGATCTTCAAAGGCCATGAGGTGGCAGCGATGCTCAAGAGTGAGCTGCGGAAGCAAAAGGCAGACTTTTTGATATTCAGAGCCTTGGAAGTCAACACTGTCA
Sequences	EEK	ENST00000373210.4_cds_3_EEK	chr1	35825312	35825494	+	GTTGATATGGAGGTGACTCTTCCAGGCGAGGGTAAAGACCAAACATTTAAAGTGTCTGTTCAGTGGGTGTCAGTTGTGAGCCTTCAGTTGCTTTTAGAAGCTTTGGCTGGGCACTTGAATGAAGTCCCAGATGACTCAGTACAAGCACTTGATGTTATCACAAGACACCTTCCCTCCATGAG
Sequences	EEK	ENST00000316156.8_cds_3_EEK	chr1	36172463	36172627	+	CGGCCAAGAAGGCAGTGTGGCTGGAGAAGGAGGAGAAGGCCAAGGCGCTGCGGGAGAAGCAGCTCCAGGAGCGCCGGCGCCGGCTGGAGGAGCAACGTCTTAAAGCCGAGCAACGCCGTGCAGCCCTGGAGGAACGGCAGCGGCAGAAGCTCGAGAAAAACAAG
Sequences	EEK	ENST00000373129.7_cds_11_EEK	chr1	36341754	36341973	-	GCGAAGGTGACGGAGGAGTGCTCCCAGTACGAGTTTGAGAACTACATGCGTCAGCAGCTGCTGCTGGCCGAGGAGAAGAGCTCCATCCATGACGCCCGGAGCTGGGTACCCAAGCGGCAGTTCGGCAGCGCACCACCGGTGCGACGGCTGGGCCACGACGCACAGCCCATGACCTCCTTGGACACGGCCATCCTGGCGCAGCGCTACCTGCGGAAATAA
Sequences	EEK	ENST00000296218.8_cds_2_EEK	chr1	37559326	37559496	+	GGAGTGGGTGGAAGACACGCAGCTATGGATCCAGCAGGTGTCCAGCACCCCTAGCACCAGGATGGACGTGGTGCACCTCCAGGAGCAGTTAGACTTAAAGCTGCAGCAGCGGCAGGCCAGGGAAACAGGCATCTGCCCTGTCCGCAGGGAACTCTACTCACAGTGTTTTG
Sequences	EEK	ENST00000347132.10_cds_8_EEK	chr1	40824096	40824258	+	AGAGCTGGCCCTCTTGTTTGAGCACGTGCAACGGGCCCGCAATGGGGGCCTACGGCCCCTGGAGGTGCGGCGGGCGCCGGTACCCGACGGAGCACCCTCCCGTTACCCGCCCGTTGCCACCTGCCACCGGCCGGGCAGCACCTCCTTCTGCCCTGGGGAAAG
Sequences	EEK	ENST00000347132.10_cds_13_EEK	chr1	40838310	40838523	+	GTGCAGTCCATCGAGCACAAGCTGGACCTGCTGTTGGGCTTCTATTCGCGCTGCCTGCGCTCTGGCACCTCGGCCAGCCTGGGCGCCGTGCAAGTGCCGCTGTTCGACCCCGACATCACCTCCGACTACCACAGCCCTGTGGACCACGAGGACATCTCCGTCTCCGCACAGACGCTCAGCATCTCCCGCTCGGTCAGCACCAACATGGACTGA
Sequences	EEK	ENST00000326197.11_cds_9_EEK	chr1	41048689	41048890	-	TTTGTATCTACTTGAACAAGAATGGCAGCACAGGCCCCCACTTAGATAAGAAGAAGGTCCAGCAACTCCCTGACCATTTTGGACCAGCCCGTGCCTCTGTGGTGTTGCAGCAGGCTGTCCAGGCCTGTATCGACTGTGCTTATCACCAGAAAACCGTCTTCAGCTTCCTCAAGCAAGGCCATGGTGGTGAGGTTATCTCAG
Sequences	EEK	ENST00000372343.8_cds_9_EEK	chr1	43958460	43958595	+	ACAAGCCAGTGCATGTGGCTGATGCAGGCGCTGGGCTTCCTGCTGTCAGCTCTTCAAGTGGAGGAGATCCTTAAGAACCTGCACTCGCTTATCTCACCCTATATCCAGCAACTGGAGAAGCTGGCAGAGGAGATA
Sequences	EEK	ENST00000372192.4_cds_7_EEK	chr1	44829613	44829761	-	GGCAGAGGCCCTGCAGAGCACCTTCTTGCTGATGAGTCCCCGCCAGCTGTACGAGCATTTCCGGGGTGACTATCAGACACATGACATTGGCTGGAGTGAGGAGCAGGCCAGCACAGTGCTACAAGCCTGGCAGCGGCGCTTTGTGCAG
Sequences	EEK	ENST00000372192.4_cds_2_EEK	chr1	44832151	44832341	-	TGGGCAGCCGGGTGAGCCAGGAGCTGCATTACACCAAGGAGAAGCTGGGGGAGGAGGCTGCATACACCTCTCAGATGCTGATACAGACCGCACGCCAGGAGGGAGAGAACATCCTCACACCCGAAGCACTTGGCCTCCACCTCCAGGCAGCCCTCACTGCCAGTAAAGTCCAAGTATCACTCTATGGGAA
Sequences	EEK	ENST00000360403.7_cds_3_EEK	chr1	44941505	44941665	-	ACAGATGTGCTGGTGCTGAGCTGTGATCTGATAACAGACGTTGCCTTACATGAGGTTGTGGACCTGTTTAGAGCTTATGATGCATCACTTGCTATGTTGATGAGAAAAGGCCAAGATAGCATAGAACCTGTTCCCGGTCAAAAGGGGAAAAAAAAAGCAG
Sequences	EEK	ENST00000243167.9_cds_2_EEK	chr1	46405013	46405148	+	GCCTGGGAAGTGAACAAAGGGACCAACTGTGTGACCTCCTATCTGGCTGACTGTGAGACTCAGCTGTCTCAGGCCCCAAGGCAGGGCCTGCTCTATGGCGTCCCTGTGAGCCTCAAGGAGTGCTTCACCTACAAG
Sequences	EEK	ENST00000310638.9_cds_5_EEK	chr1	46934999	46935154	-	GAATTCTCAGTCCTACATACAGGCCATTAGTGACCTGAACAACCTGGTTTTTTCCCGTGTGAGGAATGCCTTTCACCAGAATGACACCATCTACAGCCTGACCTCTGCTGGCCGCTGGACACACCGCGCCTGCCAGCTGGCCCATCAGCACACAG
Sequences	EEKAG	ENST00000360380.7_cds_15_EEKAG	chr1	47262902	47263116	-	CAGCTCTTCTCTAGTTGTGAGAAAAGAACCTGATGTACCTGTGTTCTTTCCAAGTGGCCAGCTGGCAGAAAGTGTAAGCATGTGTTTACAGACTGGACCAACAGGGGGTGCCAGTAACAATTCTGAAACATCAGAGGAACCAAAAATTGAGCATGTAATGCAACCCTTGCTTCATCAACCATCAGATAACCAGAAAATTTACCAGGATTTATTG
Sequences	EEKAG	ENST00000396221.6_cds_14_EEKAG	chr1	47262902	47263062	-	TGGCCAGCTGGCAGAAAGTGTAAGCATGTGTTTACAGACTGGACCAACAGGGGGTGCCAGTAACAATTCTGAAACATCAGAGGAACCAAAAATTGAGCATGTAATGCAACCCTTGCTTCATCAACCATCAGATAACCAGAAAATTTACCAGGATTTATTG
Sequences	EEK	ENST00000606738.3_cds_3_EEK	chr1	47794585	47794760	-	CTGCCCAACTTTATCAACACCACCCTCCCGCCACACGAGCAGGTGACGGCCCAGGAGATTGACAGCTACTTCCGCCAGGAGCTCATCTACAAGAGGAATGAGCGCATGGGGAAGAGGGTCATGGCGCTTCTACGGGAGAACGAGGACAAGATCTGCTTCTTTGCCTTCGGAGCAG
Sequences	EEK	ENST00000371750.9_cds_2_EEK	chr1	51312811	51312943	-	AACCAAGGAAAGCATGTACCACTCACTGACATATGCCACCATCCTGGAGATGCAGGCCATGATGACCTTTGACCCTCAGGACATCCTGCTTGCCGGCAACATGATGAAGGAGGCACAGATGCTGTGTCAGAG
Sequences	EEKA	ENST00000371494.9_cds_8_EEKA	chr1	53089799	53089934	-	TATCACAGCCACTGCAGCCAGCATTGGGGCAGCTGGCATCCCCCAGGCCGGCCTCGTCACCATGGTCATCGTGCTCACCTCCGTGGGACTGCCCACCGATGACATCACCCTCATCATTGCCGTTGACTGGGCTCT
Sequences	EEK	ENST00000343744.7_cds_5_EEK	chr1	54594555	54594691	+	GTGAAGCTGAAGCAGATCACGCCGCGGACAGAAGAGGAGAAGATGGAGCACAGTGTGGCGGCTGAGCGCCGGCGCATGCGCCTTGTCTATGCAGACACCATCAAGGACCTCCTGGCCAACTGCGCCATTCAGGGCG
Sequences	EEK	ENST00000302118.5_cds_5_EEK	chr1	55055992	55056189	+	GCCTGGAGTTTATTCGGAAAAGCCAGCTGGTCCAGCCTGTGGGGCCACTGGTGGTGCTGCTGCCCCTGGCGGGTGGGTACAGCCGCGTCCTCAACGCCGCCTGCCAGCGCCTGGCGAGGGCTGGGGTCGTGCTGGTCACCGCTGCCGGCAACTTCCGGGACGATGCCTGCCTCTACTCCCCAGCCTCAGCTCCCGAG
Sequences	EEKA	ENST00000371065.9_cds_2_EEKA	chr1	65429861	65430048	+	CGTTTACTGGCCCTTATTCGTCCTGATTTTCCACGCCATCTCCCCCATCCCCCATTTCATTGCCAAAAGAGTCACCTATGACTCAGATGCAACCAGTAGTGCCTGTCGGGAACTGGCATATTTCTTCACTACTGGAATTGTTGTTTCTGCCTTTGGATTTCCTGTTATTCTTGCTCGTGTGGCTGTG
Sequences	EEK	ENST00000344610.12_cds_13_EEK	chr1	65616007	65616224	+	CCCCTGATGAAAAATGACTCATTGTGCAGTGTTCAGAGATATGTGATAAACCATCATACTTCCTGCAATGGAACATGGTCAGAAGATGTGGGAAATCACACGAAATTCACTTTCCTGTGGACAGAGCAAGCACATACTGTTACGGTTCTGGCCATCAATTCAATTGGTGCTTCTGTTGCAAATTTTAATTTAACCTTTTCATGGCCTATGAGCAAAG
Sequences	EEK	ENST00000371037.9_cds_20_EEK	chr1	66733747	66733880	+	TGATAATACACAAAATGATGCCAATACCAAGGAATTCTGGGTAAACATGCCAAATTTGATGACTCACCTAAAGAAAGTGTCTGAACAAAAACCCCAGGCTACATATTATAACGTTGACATGCTCAAATATCAG
Sequences	EEKG	ENST00000355356.3_cds_11_EEKG	chr1	66981778	66981918	+	GGATTACATGGATCGTCTTCTAGACGAAAGTGAAAGTGCTGCATCTAGTCGAGCACCATCCCCTCCCCCAACTGCATCAAACAGTAGTAACAGCCAGTCTGAGAAAGAAGATGGCACTGTAAGCACTGCTAATCAAAATG
Sequences	EEKG	ENST00000262345.5_cds_8_EEKG	chr1	67350869	67351089	+	AATCTGAGTGTCTCAGAGGCAAGAGGAAAAATTCTCCACTATCAGGTGACCTTGCAGGAGCTGACAGGAGGGAAAGCCATGACACAGAACATCACAGGACACACCTCCTGGACCACAGTCATTCCTAGAACCGGAAATTGGGCTGTGGCTGTGTCTGCAGCAAATTCAAAAGGCAGTTCTCTGCCCACTCGTATTAACATAATGAACCTGTGTGAGGCAG
Sequences	EEKA	ENST00000262345.5_cds_9_EEKA	chr1	67367824	67368025	+	GGTTGCTGGCTCCTCGCCAGGTCTCTGCAAACTCAGAGGGCATGGACAACATTCTGGTGACTTGGCAGCCTCCCAGGAAAGATCCCTCTGCTGTTCAGGAGTACGTGGTGGAATGGAGAGAGCTCCATCCAGGGGGTGACACACAGGTCCCTCTAAACTGGCTACGGAGTCGACCCTACAATGTGTCTGCTCTGATTTCAG
Sequences	EEK	ENST00000415775.2_cds_15_EEK	chr1	70043953	70044094	+	AATGCTGCTTACAAACACAATACAGTTAACCTTGGCATGCTGCCCTATGGAGGTATTTCAGCAATGCATGCAGGCAGAAGCATGACTTTAAACTTGCAGACTAAGTCTAAATTTGATCATCAAGAACTACCTCTTCAGAAA
Sequences	EEK	ENST00000370894.9_cds_1_EEK	chr1	74199663	74199831	+	GCAAACTTGTAGCACGTGGAGAATTCTGGGACATAGTTGCAATAACAGCGGCTGATGAAAAACAGGAACTTGCTTACAACCAACAGCTGTCAGAAAAGCTGAAAAGAAAGGAGTTACCCCTTGGAGTTCAATATCACGTTTTTGTGGATCCTGCTGGAGCCAAAATTG
Sequences	EEK	ENST00000370466.4_cds_1_EEK	chr1	89121776	89121966	-	ATGGCTCCAGAGATCAACTTGCCGGGCCCAATGAGCCTCATTGATAACACTAAAGGGCAGCTGGTGGTGAATCCAGAAGCTCTGAAGATCCTATCTGCAATTACGCAGCCTGTGGTGGTGGTGGCGATTGTGGGCCTCTATCGCACAGGCAAATCCTACCTGATGAACAAGCTGGCTGGGAAGAAAAACG
Sequences	EEK	ENST00000212355.9_cds_10_EEK	chr1	91716567	91716708	-	ATTGTGATACAGGTTCCAGCCCTTGGGGACAGTAGTGGTTGGCCAGATGGTTATGAAGATCTGGAGTCAGGTGATAATGGATTTCCGGGAGATATGGATGAAGGAGATGCTTCCCTGTTCACCCGACCTGAAATCGTGGTG
Sequences	EEK	ENST00000212355.9_cds_5_EEK	chr1	91729804	91729973	-	ATCAAGTGTTCCCTCCAAAGTGCAACATAGGGAAGAATTTTCTCTCACTCAATTACCTTGCTGAGTACCTTCAACCCAAAGCAGCAGAAGGGTGTGTGATGTCCAGCCAGCCCCAGAATGAGGAAGTACACATCATCGAGCTAATCACCCCCAACTCTAACCCCTACAG
Sequences	EEK	ENST00000294724.8_cds_11_EEK	chr1	99877640	99877828	+	GTTCAGAAGTTTACCTAAGGAGAGAACTTATTTGCTGGGGAGACAGTGTTAAATTACGCTATGGGAATAAACCAGAGGACTGTCCTTATCTCTGGGCACACATGAAAAAATACACTGAAATAACTGCAACTTATTTCCAGGGAGTACGTCTTGATAACTGCCACTCAACACCTCTTCACGTAGCTGAG
Sequences	EEK	ENST00000533028.8_cds_1_EEK	chr1	99993554	99993741	+	ATGTTCGCCAACCTAAAATACGTTTCCCTGGGAATTTTGGTCTTTCAGACTACCAGTTTGGTTCTAACAATGCGTTATTCCAGAACTTTAAAAGAAGAAGGACCTCGTTATCTATCTTCTACAGCAGTGGTTGTTGCTGAACTTTTGAAGATAATGGCCTGCATTTTATTGGTCTACAAAGACAGCA
Sequences	EEK	ENST00000342115.8_cds_11_EEK	chr1	109628642	109628806	+	GAGGTGATGTCAGACCTGGAGGAGAGCAAATACCAGAATGCAGAGCTGCGGCTCTCCATTTACGGGCGCTCGAGGGATGAGTGGGACAAGCTGGCGCGCTGGGCCGTCATGCACCGCGTGCACTCCCCCAACGTGCGCTGGCTGGTGCAGGTGCCCCGCCTCTT
Sequences	EEK	ENST00000357443.2_cds_1_EEK	chr1	112688934	112689138	+	CTTTGGGACCCCCGCCCCTGGCTTCTCCTCCATGCTGTATGGAATGAAGATTGCAAATCTGGCCTACGTCACCAAGACTCGGGTCAGGTTCTTCAGACTCGACCGCTGGGCCGACGTGCGGTTCCCAGAAAAGAGGAGAATGAAGCTGGGGTCAGATATCAGCAAACACCACAAGTCACTGCTAGCCAAGATCTTTTATGACAG
Sequences	EEK	ENST00000369611.4_cds_15_EEK	chr1	113659079	113659265	+	TTATTCCTCATAAAATTGGCCGAGTCATAGAAGGAAGTCCGGCTGACCGCTGTGGAAAACTGAAAGTTGGAGATCATATCTCTGCAGTGAATGGGCAGTCCATTGTTGAACTGTCTCATGATAACATTGTTCAGCTGATCAAAGATGCTGGTGTCACCGTCACACTAACGGTCATTGCTGAAGAAG
Sequences	EEKAG	ENST00000369503.9_cds_3_EEKAG	chr1	116020720	116020885	+	GTTTTGCTCTTGACATCTTATTTGCAATTGCAAATGGATTTTCCCCCTCATATGAGTTCTTTGCAGTAACTCGCTTCCTGGTGGGCATGATGAATGGAGGGATGTCGCTGGTGGCCTTTGTCTTGCTTAATGAATGTGTGGGCACCGCCTACTGGGCACTTGCAG
Sequences	EEK	ENST00000256649.9_cds_2_EEK	chr1	117116615	117116745	-	ACCTCCACAGAGCCCGGGAGAAACAGACGGCCTCTTTCACCCTGCTTTGTAAGGATGCCGCAGGAGAAATCATGGGCAGGGGAGGAGACAACGTTCAAGTTGCCGTTGTCCCTAAAGATAAGAAAGACAG
Sequences	EEK	ENST00000369409.9_cds_6_EEK	chr1	119735294	119735443	+	GCTTGCTGAATGACAACACCTTTGCCCAGTGCAAGAAGGGGGTGCGTGTGGTGAACTGTGCCCGTGGAGGGATCGTGGACGAAGGCGCCCTGCTCCGGGCCCTGCAGTCTGGCCAGTGTGCCGGGGCTGCACTGGACGTGTTTACGGAA
Sequences	EEKAG	ENST00000256646.7_cds_6_EEKAG	chr1	119968076	119968232	-	GTCTCCTGTGTCATCTGGATGATGCATGCATCAGCAATCCTTGCCACAAGGGGGCACTGTGTGACACCAACCCCCTAAATGGGCAATATATTTGCACCTGCCCACAAGGCTACAAAGGGGCTGACTGCACAGAAGATGTGGATGAATGTGCCATGG
Sequences	EEK	ENST00000369304.8_cds_11_EEK	chr1	145901515	145901664	-	GTTACTCTGTTTCTTCCATGCTTTTGCGGGGTGGACGCCGCCTGTTTCTCTCTGGGGCTCCTCGATTTAGACATCGAGGAAAAGTCATCGCCTTCCAGCTTAAGAAAGATGGGGCTGTGAGGGTTGCCCAGAGCCTCCAGGGGGAGCAG
Sequences	EEK	ENST00000369306.8_cds_2_EEK	chr1	145916816	145917018	-	TTCTACGCCTGGGTAACTCAGCAGATGCCCTTGAGTCAGCCAAAAGAGCTGTTCACCTATCAGATGTTGTCCTGAGATTCTGCATCACTGTTAGTCACCTCAATCGAGCCTTGTACTTCGCCTGTGACAATGTCCTGTGGGCTGGAAAGTCTGGACTGGCTCCCCGTGTGGATCAGGAGAAGTGGGCCCAGCGTTCATTCAG
Sequences	EEK	ENST00000369146.8_cds_10_EEK	chr1	149906649	149906856	-	ACCTGTTCGAGTACAAGTTTGTGAACAGCCGTCTGATAAACAGTACATTCCTGCACAACAAGGAGGGCTGCCCGCTAGACGTGACAGGGACGGGCGAAGGTGCCTACATGGTATACTTTGTGAGCTTCCTGGGGACACTGGCAGTGCTTCCTGGGAATATCGTGTCTGCCCTGCTCATGGACAAGATCGGCAGGCTCAGAATGCTTG
Sequences	EEKG	ENST00000369111.9_cds_6_EEKG	chr1	150263041	150263199	+	ATCAGAAGACCTCAGTGCCTCCCTTCAACCTAAGAGAGCTGCTCCCCAAACAGCTGGGGCAGTACTTCCGCTACAATGGCTCGCTCACAACTCCCCCTTGCTACCAGAGTGTGCTCTGGACAGTTTTTTATAGAAGGTCCCAGATTTCAATGGAACAG
Sequences	EEKAG	ENST00000369068.5_cds_9_EEKAG	chr1	150464526	150464727	+	GGGTCAGTCCTGCATCAAGACCTTCTCCAGGAACGCCCACCAGCCCCAGCAACCTCACCAGTGGCCTGAAAACACCTGCACCTGCCACGACAACATCTCACAACCCTCTGGCAAATATCCTCTCCAAGGTGGAGATCACCCCAGAGAGCATTCTGTCTGCACTTTCCAAAACCCAGACACAGTCAGCCCCTGCACTGCAAG
Sequences	EEK	ENST00000369038.6_cds_11_EEK	chr1	150557944	150558149	+	CTGGGAGGCTGGCGAGTGGACATCCTGCAGCCGCTCCTGTGGCCCCGGCACCCAGCACCGCCAGCTGCAGTGCCGGCAGGAATTTGGGGGGGGTGGCTCCTCGGTGCCCCCGGAGCGCTGTGGACATCTCCCCCGGCCCAACATCACCCAGTCTTGCCAGCTGCGCCTCTGTGGCCATTGGGAAGTTGGCTCTCCTTGGAGCCAG
Sequences	EEK	ENST00000369038.6_cds_13_EEK	chr1	150558961	150559165	+	TGCTCAGCCGAGTGTGGGACGGGAATCCAGCGGCGCTCTGTGGTCTGCCTTGGGAGTGGGGCAGCCCTCGGGCCAGGCCAGGGGGAAGCAGGAGCAGGAACTGGGCAGAGCTGTCCAACAGGAAGCCGGCCCCCTGACATGCGCGCCTGCAGCCTGGGGCCCTGTGAGAGAACTTGGCGCTGGTACACAGGGCCCTGGGGTGAG
Sequences	EEKA	ENST00000354396.6_cds_20_EEKA	chr1	150813171	150813338	-	CTCCTGAGACTGGACAGACTGCAGGACAATTCCAGACACGGACAGCAGAGGGTGTGGGTGTCTGGCCACAGTGGCAGGGCCAGCAGCCTCATCATCGTTCAAGTTCTAGTGAGCAACATGTTCAACAACCGCCAGCACAGCAACCTGGCCAGCCTGAGGTCTTCCAG
Sequences	EEK	ENST00000361936.9_cds_5_EEK	chr1	151000456	151000615	-	AATGTGGATGATGCAATGACAGTGCTGCCTAAACTGGCCACAGGTCTGGATGTCAATGTGCGATTCACAGGCGTCTCTGATTTTGAGTATACACCCGAGTGCAGTGTCTTTGACCTGCTAGGCATACCTCTGTACCATGGCTGGCTTGTTGATCCACAG
Sequences	EEKAG	ENST00000271620.8_cds_3_EEKAG	chr1	151024610	151024795	+	AAGTGACACAGCCCTAGAGGAGGCAGTAGCAGAGGTGCTAGACCATCGACCCATCGAGCCGAAACACTGCCCTCCCTGCCATGTTTCAGTTGAGCTGGTGGGGTCCTGTGCTACCCTGGTGACCGAGAGAATCCTGCAGGGGGCACCAGAGATCTTGGACAGGCAAACTGCAGCCCTTCTGCATG
Sequences	EEKA	ENST00000368918.8_cds_6_EEKA	chr1	151107036	151107222	+	CCAATACAGAGGAAATTATAGAAGGAAATTCCGTTGACTCATCAATCCAGCAAGTAATGGGGAGTGGAGGCCAGAGGGTCATCACCATAGTGACTGATGGAGTCCCTCTGGGTAATATCCAAACTTCAATCCCTACTGGAGGCATTGGCCAGCCATTTATTGTAACTGTGCAAGATGGACAGCAAG
Sequences	EEKG	ENST00000341697.7_cds_13_EEKG	chr1	151135590	151135764	-	GGCCCTACTGACCCAAGTAGCTGTGGATGGCATGGCTGGTCCCCACAGTAACATCACAGTCATGTTCCTTGGCTCCAATGATGGGACAGTGCTGAAGGTGCTGACCCCAGGTGGGCGATCCGGGGGACCTGAGCCCATCCTCCTGGAAGAGATTGATGCCTACAGCCCTGCCCG
Sequences	EEK	ENST00000271636.12_cds_10_EEK	chr1	151529349	151529559	+	GAGCTGCTCCGGACACAGGAGGAGCTTAAGGAACTGCAGGCAGAACGGCAGAGCCAGGAGGTGGCTGGGCGACACCGGGACCGGGAGTTGGAGAAGCAGCTGGCGGTCCTGAGGGTCGAGGCTGATCGAGGTCGGGAGCTGGAAGAACAGAACCTCCAGCTACAAAAGACCCTCCAGCAACTGCGACAGGACTGTGAAGAGGCTTCCAAG
Sequences	EEKA	ENST00000271636.12_cds_20_EEKA	chr1	151537204	151537346	+	GCGCAAAGCTTCCCGCTCAGCTGCTGAGTCAGCTCTCAAAAACGAAGGGCTGAGCTCAGATGAGGAATTCGACAGTGTCTACGATCCCTCGTCCATTGCATCACTGCTTACGGAGAGCAACCTACAGACCAGCTCCTGTTAG
Sequences	EEK	ENST00000290583.9_cds_10_EEK	chr1	151705821	151705965	-	GCCCTGATGGCTGCAACATCTTCATCTACCACCTGCCCCAGGAGTTCACTGACTCAGAGATCCTCCAGATGTTTGTCCCCTTTGGCCACGTCATCTCAGCCAAAGTCTTTGTTGACCGAGCCACCAATCAAAGCAAATGTTTTG
Sequences	EEK	ENST00000368680.4_cds_14_EEK	chr1	153688052	153688221	+	AGATCATCGAGCGGGTGACTCGGGGTGAGCAGCCCCCCTTCCGGCCCTCCCTGGCCCTGCAGAGTCACCTGGAGGAGTTGGGGCTGCTCATGCAGCGGTGCTGGGCTGAGGACCCACAGGAGAGGCCACCATTCCAGCAGATCCGCCTGACGTTGCGCAAATTTAACAG
Sequences	EEK	ENST00000361217.9_cds_8_EEK	chr1	153940903	153941048	-	TGGTGCCAGCTTCCTGCAGCTGCTGCAGAGCCTGGGCCCTGAGCTGGCTATCACACTGCTGCTGGCTGTGCTCACAGAGCACAAGCTGCTAGTCCACTCGCTGCGGCCAGACCTGCTCACCAGCGTCTGTGAGGCCCTCGTCTCG
Sequences	EEK	ENST00000343815.10_cds_11_EEK	chr1	154249238	154249437	+	GTGAGCATGTTAGGGAAAGGATTTGGTGATGTCGGTGAAGCTAAAGGCGGCAGTACTACAGGCTCCCAGTTCTTGGAGCAATTCAAGACTGCCCAAGCCCTGGCTCAGTTGGCAGCTCAGCATTCTCAGTCTGGAAGCACCACCACCTCCTCTTGGGACATGGGCTCGACGACACAATCCCCATCACTGGTGCAGTATG
Sequences	EEK	ENST00000368471.8_cds_10_EEK	chr1	154588124	154588258	-	CACTGCTCCGTGTGGAGATGGCGCCCTCTTTGACAAGTCCTGCAGCGACCGTGCTATGGAAAGCACAGAATCCCGCCACTACCCTGTCTTCGAGAATCCCAAACAAGGAAAGCTCCGCACCAAGGTGGAGAACG
Sequences	EEKAG	ENST00000343043.7_cds_8_EEKAG	chr1	155729207	155729366	+	GGCATAACACGGGTGAGGAACGCCACAGATGCAGTTGGAATTGTGCTGAAAGAGCTAAAGAGGCAAAGTTCTTTGGGTATGTTTCACCTCCTAGTGGCCGTGGATGGAATCAATGCTCTTTGGGGAAGAACCACTCTGAAAAGAGAAGATAAAAGCCCG
Sequences	EEK	ENST00000313667.8_cds_4_EEK	chr1	155965630	155965760	-	CAACCATCCGGGAGCGGCCAAGCTCGGCCATCTACCCCTCCGACAGCTTCCGGCAGTCCCTCCTGGGCTCCCGCCGTGGCCGCTCCTCCTTGTCTTTAGCCAAGAGTGTTTCTACCACCAACATTGCTGG
Sequences	EEKA	ENST00000355014.6_cds_10_EEKA	chr1	156172825	156173006	+	TGCTCAGTGGGCCCCTCCTCTGATAAGGCCCTGACCTTCATGAAGGACCATTTCCTGATGGATGAGCAAGTGGTGGGGACGCCCCTGCTGGTGAAATCTGGCGTGGAGTATACACGGCTTGCAGTGGAGACAGCCCAGGGCCTTGATGGGCACAGCCATCTTGTCATGTACCTGGGAACCA
Sequences	EEK	ENST00000362007.6_cds_3_EEK	chr1	156294017	156294236	-	GTCCAGGCCTTTTCCAGGTCCAGCCGACCAGCCCAACCCCCTCGCCTCCTGCACACAGCAGACACCTGTCAGCTAGAGGTGGCCCTGATTGGAGCCTCTCCCCGGGGAAACCGTTCCCTGTTTGGGCTGGAGGTAGCCACATTGGGCCAGGGCCCTGACTGCCCCTCAATGCAGGAGCAGCACTCCATCGACGATGAATATGCACCGGCCGTCTTCCAG
Sequences	EEKA	ENST00000348159.9_cds_6_EEKA	chr1	156477011	156477202	-	GGAATGGCTACGTCAGTGCTCGGGCTTCCCCTGGCCTCCTCCCTGTGGCCAATGGCAACAGCCTAAACAAGGTCATCCCTGCCAAGTCTCCACCCCCACCTACCCACAGCACCCAGCTTGGAGCCCCCAGCCGCAAGCCCGACCTGCGAGTCATCACTTCCCAGGCAGGAAAGGGGTTAATGCATCACTTG
Sequences	EEK	ENST00000348159.9_cds_4_EEK	chr1	156479585	156479796	-	TCAACTGTCCCGGCCCCCAACTTTGCCATGCCTGTCACGGTGCCCGTGTCCAATCAGAGCTCACTGCAGTTCAGCAATCCCAGCGGCTCCCTGGTCACCCCTTCCCTGGTGACATCATCCCTCACGGACCCGCGGCTCCTGTCCCCCCAGCAGCCAGCACTACAGAGGAACAGTGTGTCTCCTGGCCTGCCCCAGCGGCCAGCTAGTGCGG
Sequences	EEKAG	ENST00000348159.9_cds_3_EEKAG	chr1	156480833	156480971	-	ACCCTGAGGAAGAAGGGCTTCAACGGCTGCGACAGCCCCGAGCCCGACGGGGAGGACTCGCTGGAACAGAGCCCCCTGCTGGAGGACAAGTACCGACGCGCCAGCGAGGAGCTCGACGGGCTCTTCCGGCGCTATGGG
Sequences	EEK	ENST00000368195.4_cds_9_EEK	chr1	156845618	156845814	-	GCTTGCGGCTGCCCACCAGCAACAACGATCCGCGCTTCGACGGCGAAGACGGGGATCCTGAGGCCGAGATGGAGTCCGACTGCTGCCCTTGCCAGCACCCACCTCCTGGTCAGGTTCTGCCCCCGCTGGAGGCGCAAGAGGCCTCGTTCCAGAAGAAGTTTGAAAACTTTCTACACAACGCGATCACCATCCCCAT
Sequences	EEKAG	ENST00000368008.5_cds_4_EEKAG	chr1	161119818	161119952	+	GGGCAGTAGTGGCCACTTACAGGAAGACACATCTGTGTGACGTAGAGATTCCAGGGCAGGGGCCTATGTGTGAAAGCAACTCTACCATGCCTGGGCCCAGTCTTGAGTCACCTGTCAGCACACCAGCAGGCAAG
Sequences	EEK	ENST00000367921.8_cds_17_EEK	chr1	162780111	162780246	+	ACTTACCTCCCTCAACCAGCCATTTGTCCTGACTCTGTGTATAAGCTGATGCTCAGCTGCTGGAGAAGAGATACGAAGAACCGTCCCTCATTCCAAGAAATCCACCTTCTGCTCCTTCAACAAGGCGACGAGTGA
Sequences	EEK	ENST00000271385.9_cds_4_EEK	chr1	167119248	167119466	+	GAGTGTGGCTGTGAACAAGGGGAGGCTGAAGAGGCTGGGAATCACCCACATTCTGAATGCTGCGCATGGCACCGGCGTTTACACTGGCCCCGAATTCTACACTGGCCTGGAGATCCAGTACCTGGGTGTAGAGGTGGATGACTTTCCTGAGGTGGACATTTCCCAGCATTTCCGGAAGGCGTCTGAGTTCCTGGATGAGGCGCTGCTGACTTACAGAG
Sequences	EEK	ENST00000312263.10_cds_15_EEK	chr1	168065589	168065746	+	ATAAAAGAAGCCAATTTCTGGGGTGCTAACTTTGTAATGAGTGGTTCTGACTGTGGCCACATTTTCATCTGGGATCGGCACACTGCTGAGCATTTGATGCTTCTGGAAGCTGATAATCATGTGGTAAACTGCCTGCAGCCACATCCGTTTGACCCAA
Sequences	EEKAG	ENST00000367797.9_cds_10_EEKAG	chr1	169546441	169546592	-	AGGGCAGCAGACATCGAACAGCAGGCTGTGTTTGCTGTGTTTGATGAGAACAAAAGCTGGTACCTTGAGGACAACATCAACAAGTTTTGTGAAAATCCTGATGAGGTGAAACGTGATGACCCCAAGTTTTATGAATCAAACATCATGAGCA
Sequences	EEK	ENST00000258349.8_cds_13_EEK	chr1	173947368	173947582	-	AATGTGGAGAGTAAAGGAATGAGGGACCAGCGATTAGATCTTCAGAGAAGAGCAGCAGAAACCAGTGATGATGACCTCATCCCATTTGGAGACCGACCAACAGTGTCTCGGTTTGGTGCCATCTCACGAACTTCCAAAACTATATATCAGGGTGCTGGTCCAATGCAGGCTATGGCACCTCAGGGAGCTCCTACAAAATCTATTAACATTTCAG
Sequences	EEKAG	ENST00000361833.7_cds_11_EEKAG	chr1	176949184	176949351	-	TGCCCATCTGGACTCAGTCCCATGAAGGACAGCTCTGGCTGCTATGACCGCCACATCGGGGTGGACTGTTCCGACGGCTTCAACGGCGGCTGTGAGCAGCTGTGCCTCCAGCAGATGGCGCCCTTCCCGGACGACCCCACCTTGTATAACATCCTCATGTTCTGTGG
Sequences	EEK	ENST00000263726.4_cds_2_EEK	chr1	180266391	180266594	+	GCGCTTCGGCACAAAATGCACGGCCTGCCAGCAGGGTATCCCCCCAACCCAGGTGGTCCGCAAGGCCCAGGACTTTGTCTACCACCTGCACTGCTTTGCTTGCATCATCTGCAACCGGCAGCTGGCCACGGGGGACGAATTCTACCTCATGGAGGACGGGCGGCTGGTGTGCAAGGAAGACTACGAGACAGCCAAGCAGAACG
Sequences	EEK	ENST00000367588.9_cds_5_EEK	chr1	180938554	180938711	+	GAGGACCCCAGGGCTTTCTTGGCTCAGCAGATGTTGCCACCATCAACTCCACGGGCATCACCCTCTCCCTGTCCTCAGAGGAGTCAGAGTCCAGCAAGGAATCAGAGGGAAGCCTGCAGAGGACAGGGTCAGGATCTGGAGGACATGTGCTGTCAAG
Sequences	EEKG	ENST00000367554.7_cds_2_EEKG	chr1	182806358	182806531	+	ATGAGCAGGGCCCCCGGGATCCTGGCTTCTTGGAGAAGAGCCCCCTCCCTTTCTGTGCAGAAGGGCAGCCAAACTGCTAGACACACCTGCCACCCAGAGGTTCCGCTGGGAAACTGCTTCTTACCTGTCTACAAGGCCAGTCCCCTCACAGTTACCCGTCTTTGGGCTGAAAG
Sequences	EEK	ENST00000258341.5_cds_14_EEK	chr1	183125396	183125550	+	CCTGCAATTGCAATCTGTATGGGACCATGAAGCAGCAGAGCAGCTGTAACCCCGTGACGGGGCAGTGTGAATGTTTGCCTCACGTGACTGGCCAGGACTGTGGTGCTTGTGACCCTGGATTCTACAATCTGCAGAGTGGGCAAGGCTGTGAGAG
Sequences	EEK	ENST00000347615.6_cds_4_EEK	chr1	183526595	183526767	+	TTATTACAAGAACTGTGTACAGTATTTAATGTAGATTTACCATGCCGTGTGAAGTCTTCCCAATTGGGAATTATCAGCAATAAACAGACGCATACCAGCGCCATAGTGAAGCCACAGTCTAGCTCCTGTTCCTATATCTGCCAGCACTGCCTCGTCCACCTTGGAGACATTG
Sequences	EEK	ENST00000271588.9_cds_65_EEK	chr1	186093485	186093669	+	TTACACCTACAATTAGGGGTAATAAAGATGAAGCAGAGAAACTAATGACTTTAGTGGATACTTCAATAAATATTGAATGCAGAGCCACAGGGACGCCTCCACCACAGATAAACTGGCTGAAGAATGGACTTCCTCTGCCTCTCTCCTCCCATATCCGGTTACTGGCAGCAGGACAAGTTATCAG
Sequences	EEK	ENST00000367462.5_cds_3_EEK	chr1	190264864	190265055	-	GAGAGGAGTCACTCACAATTTTTGTGGACAAGCGGAAGTTGAGCAAACGAGCTGAAGGAAGTGATTCCACCACCAATAGCTCTTCGGTCACTCTGGAGACGCTACATCAGCTAGCCGCTTCTTATTTCATTGACAGGGACAGCACCCTTCGGAGACTTCACCACATTCAAATTGCATCCACTGCCATAAAG
Sequences	EEK	ENST00000367313.4_cds_1_EEK	chr1	201389159	201389303	-	CCTTGCCCGGCAGAGGACTCTGGAGGATGAGGAGGAACAGGAGCGCGAGCGCAGGCGGCGGCACCGCAACCTGAGCTCCACCACGGACGATGAGGCTCCCAGGCTCAGCCAGAATGGAGACCGGCAGGCCTCTGCTTCTGAGAG
Sequences	EEK	ENST00000367187.7_cds_24_EEK	chr1	204434438	204434608	-	GCTGTGGAGAACTTTATCTACTCCTGCGCTGGCTGCTGCGTGGCCACGTACGTCTTGGGCATCTGTGACCGACATAATGACAACATCATGCTGAAGACCACTGGTCACATGTTCCACATTGATTTTGGCCGCTTCCTGGGCCATGCCCAGATGTTTGGCAACATCAAGCG
Sequences	EEKAG	ENST00000367187.7_cds_16_EEKAG	chr1	204445955	204446144	-	GCTCACTGATGCTGACAAGAAGCGCCTGTGGGAGAAGCGATATTACTGCCACTCGGAGGTGAGCTCGCTCCCCCTGGTGCTCGCCAGCGCCCCCAGCTGGGAGTGGGCTTGCCTGCCTGACATCTATGTTCTCCTGAAGCAGTGGACCCACATGAACCACCAGGATGCCCTGGGGCTCCTGCATGCCAC
Sequences	EEK	ENST00000340781.8_cds_7_EEK	chr1	205927901	205928049	-	GTTCCCCACCCCGGTGTCGCCTGTGGTCTCACAGTGGAAGGACATGATAGGCACAGCCTTCTCCCTAGCCATCGTGAGCTACGTCATCAACCTGGCTATGGGCCGGACCCTGGCCAACAAGCACGGCTACGACGTGGATTCGAACCAG
Sequences	EEK	ENST00000322875.8_cds_5_EEK	chr1	207767012	207767195	+	TGGTCAAATGTCGATTTCCAGTAGTCGAAAATGGAAAACAGATATCAGGATTTGGAAAAAAATTTTACTACAAAGCAACAGTTATGTTTGAATGCGATAAGGGTTTTTACCTCGATGGCAGCGACACAATTGTCTGTGACAGTAACAGTACTTGGGATCCCCCAGTTCCAAAGTGTCTTAAAG
Sequences	EEKA	ENST00000366993.7_cds_18_EEKA	chr1	211944783	211944969	-	CTTGCTCTGTCACCATCGCCCCGGAATCCTGCAGAGCCCATTGCTGTCCAGAATAACCAGCAGCTGGCGCTAAAGGTAGAGGGAGTGGTTCAGCACGGATCTAAACCAGGACTCTTCCGCAAAATTCAGTCTGTCTGTCTGAATGTTTCTTCCACACTGCAGAGTAAATCTGGACAAGACTACAAG
Sequences	EEK	ENST00000366993.7_cds_5_EEK	chr1	212007249	212007449	-	GTTTAGCGACACCAGTAGACTTGAAGCTAAAATTGATACCCATTCTACAGCACATGCACCATGATGCAATCTTGGCTTCCAGTGCTCGTCAGCTTTTACAACAGCTGGTCACATCCTATCCGTCCACCAAAATGGTGATTGTGTCTTTGCACACTTTCACTCTGCTTGCAGCGTCATCTTTGGTTGATACACCTAAGCAG
Sequences	EEKAG	ENST00000366957.10_cds_9_EEKAG	chr1	214332017	214332192	+	CCCCTAGTGAGCTGCTGGAGATCTGCGAGCTCAGCCAGGAGAAGATGAGCTCTGTGTTTGAGGACAGTAACGTGTACATGTTGCACATGATGTACCAGGCCATGGGTGTCTGCTTGTACATGCAGGACTGGGAAGGAGCCCTGCAATATGGACAGAAAATCATTAAGCCCTACAG
Sequences	EEK	ENST00000366956.10_cds_1_EEK	chr1	214464629	214464803	-	ATGCCTTTTGGTCTGAAGCTCCGCCGGACACGGCGCTACAACGTCCTGAGCAAGAACTGCTTTGTCACACGGATTCGCCTGCTGGACAGCAATGTTATCGAGTGCACGCTGTCGGTGGAAAGCACAGGGCAAGAATGCCTGGAGGCTGTGGCCCAGAGGCTGGAGCTGCGAGAG
Sequences	EEKAG	ENST00000366955.8_cds_10_EEKAG	chr1	214637865	214638001	+	GAAATGAAGAAGGAAAACAACCTCCTTAAGAGTCACTCTGAGCAAAAGGCCAGAGAAGTCTGCCACCTGGAGGCAGAACTCAAGAACATCAAACAGTGTTTAAATCAGAGCCAGAATTTTGCAGAAGAAATGAAAG
Sequences	EEKAG	ENST00000366955.8_cds_18_EEKAG	chr1	214658849	214659028	+	GGTTTGCTGACATCCCGACAGGAAAGACTAGCCCATATATCCTGCGAAGAACAACCATGGCAACTCGGACCAGCCCCCGCCTGGCTGCACAGAAGTTAGCGCTATCCCCACTGAGTCTCGGCAAAGAAAATCTTGCAGAGTCCTCCAAACCAACAGCTGGTGGCAGCAGATCACAAAAG
Sequences	EEK	ENST00000344029.6_cds_4_EEK	chr1	223264629	223264818	-	GCTGCCTGAGACCTCTAGCCTCTTCTAATGGCTATGTAAACATCTCTGAGCTCCAGACCTCCTTCCCGGTGGGGACTGTGATCTCCTATCGCTGCTTTCCCGGATTTAAACTTGATGGGTCTGCGTATCTTGAGTGCTTACAAAACCTTATCTGGTCGTCCAGCCCACCCCGGTGCCTTGCTCTGGAAG
Sequences	EEK	ENST00000366835.8_cds_23_EEK	chr1	225847039	225847213	-	CCCTACGTGCCTCGGATTCTGAACGGCTTGGCCTCGGAGAGGACAGCACTGTCTCCGCAGCAGCAGCAGCAGCAGACCTATGGTGCCATCCACAACATCAGCGGGACTATCCCTGGACAGTGCTTGGCGCAGAGCGCCACGGGCAGTGTGGCTGCTGCCCCCCAGGAGGCCTGA
Sequences	EEK	ENST00000636476.2_cds_65_EEK	chr1	228337943	228338144	+	ATCTTTGACATCTACGTGGTCACCGCTGACTACCTGCCCCTAGGGGCTGAGCAGGATGCCATCACGCTGCGGGAAGGCCAGTATGTGGAGGTCCTGGATGCAGCCCACCCACTGCGCTGGCTTGTCCGCACCAAGCCCACCAAGTCCAGCCCCTCACGGCAGGGCTGGGTGTCACCAGCCTACCTGGACAGGAGGCTCAAG
Sequences	EEK	ENST00000391860.7_cds_4_EEK	chr1	230332843	230333041	-	GGATTTACTGCTGCGGCTTGCTCCGCGCGCGGAAGAGTGACTGCACCGGCCTCCCACTGTCCATGCTGACCAACCCAGCCACACCCCCGGCCCGGGGCCAGTACCAAATCAAGATGAAGGGGAACATGTCCTTGATCTGCTGGTACAACAAAGGACACTTCCGCTTCCTGACCAACGCCTACTCCCCGGTGCAGCAGG
Sequences	EEK	ENST00000366653.6_cds_4_EEK	chr1	231201357	231201517	+	ATCTCAGATGCTCTGATCAAGCGCGTCCAGGTGTCTCAGGAGCAGTGGGTCAAAGGCGCCCTGGAGCCGAAAGTGTCTGCGGAGTTTGATCTGACTTTGGACAGCGAGCCGCTGCTGCAGGCCATCCACCAGCTGGACTTCATTCAGATGAAATGTAGGG
Sequences	EEK	ENST00000366653.6_cds_8_EEK	chr1	231213814	231213977	+	GACGGAAGGTGGCGTGTGCAAGGGGGCCACCGTGGGCGTGCTGCTGGACCTGAATAAGCACACTCTCACCTTCTTCATCAACGGGCAGCAGCAGGGCCCCACAGCCTTCAGCCACGTGGACGGGGTCTTCATGCCAGCCCTCAGCCTCAACCGCAACGTGCAG
Sequences	EEK	ENST00000366624.8_cds_5_EEK	chr1	233372037	233372198	+	ATTTCCAGCACAAGATAACCGTGCAGGCCTCTCCCAACTTGGACAAACGGCGGAGCCTGAACAGCAGCAGTTCCAGTCCCCCGAGCAGCCCCACAATGATGCCCCGACTCCGAGCCATACAGTGTGAGCTTTCTGCACTGCCACGGGGGCTCCTGTGTTGA
Sequences	EEK	ENST00000264187.7_cds_6_EEK	chr1	236029549	236029750	-	GGGGTGAGTTCACTCGCCAGGCTGAGGTGACCTTCGTGGGGCACCCGGGCAATCTGGTCATTAAGCAGCGGTTCAGCGGCATCGATGAGCATGGGCACCTGACCATCGACACGGAGCTGGAGGGCCGCGTGCCGCAGATTCCGTTCGGCTCCTCCGTGCACATTGAGCCCTACACGGAGCTGTACCACTACTCCACCTCAG
Sequences	EEK	ENST00000366578.6_cds_11_EEK	chr1	236744625	236744776	+	GCAAAGAGCAGATCTTGCTGCAGAAGGATTACGAGTCGGCGTCGCTGACAGAGGTGCGGGCTCTGCTGCGGAAGCACGAGGCGTTCGAGAGCGACCTGGCAGCGCACCAGGACCGCGTGGAGCAGATCGCAGCCATCGCGCAGGAGCTCAA
Sequences	EEK	ENST00000407071.7_cds_8_EEK	chr1	245611792	245611976	+	CTGCAGAACCAGAGCGAGCTGCGGGCCCCCACCGCAGAGAAGGCTGCCTTTTTCCTGGATGCCGCCATTGCCTCCCGCAGGAGCCACCAACAGGACTGTGATGAGGACGACCACCGCAACTCACACGTGTTCTTCACACTGCACATCTACCAGTACCGGATGGAGAAGAGCGGGAAAGGGGGAA
Sequences	EEK	ENST00000366472.6_cds_4_EEK	chr1	248814448	248814610	-	GCTCAGCAGGAGACACAGAAGGCAGCGCTGCGGTACGAGCGGGCCGTAAGCATGCACAACGCTGCTCGAGAAATGGTGTTTGTGGCTGAGCAGGGCGTCATGGCTGACAAGAACCGACTGGACCCCACGTGGCAGGAGATGCTGAACCATGCTACCTGCAAG
Sequences	EEK	ENST00000281419.8_cds_23_EEK	chr2	9393481	9393647	+	ATCCCCTGACCCCCACGCCGCCCCCACCCGTTGCCAAGACGCCCAGCGTAATGGAAGCCTTGAGCCAGCCGAGCAAGCCTGCCCCGCCTGGGATCTCACAGATCAGGCCCCCACCTCTGCCCCCACAGCCGCCCAGCCGCCTCCCGCAGAAGAAGCCTGCGCCGGG
Sequences	EEK	ENST00000234111.9_cds_10_EEK	chr2	10441508	10441723	-	AGACCTAAACCAGATGAGAAGTATTATTCATCCAGCATATGGGGACCAACATGTGATGGCCTCGATCGGATTGTTGAGCGCTGTGACCTGCCTGAAATGCATGTGGGTGATTGGATGCTCTTTGAAAACATGGGCGCTTACACTGTTGCTGCTGCCTCTACGTTCAATGGCTTCCAGAGGCCGACGATCTACTATGTGATGTCAGGGCCTGCGTG
Sequences	EEK	ENST00000401753.5_cds_1_EEK	chr2	11227253	11227398	-	ACAGGCATGGTACATTGTGATACAGCAGTTGGAACACCGGATTATATATCACCTGAGGTTCTGAAATCACAAGGGGGTGATGGTTTCTATGGGCGAGAATGTGATTGGTGGTCTGTAGGTGTTTTCCTTTATGAGATGCTAGTGG
Sequences	EEKG	ENST00000281405.9_cds_7_EEKG	chr2	19973562	19973708	-	ATCCCGTTTTGATTGACACTGGCATGTACGTAGTAGGCATCCAGTGGAACCACATGGGCAGCGTGTTAGCTGTGGCAGGCTTCCAGAAGGCAGCCATGCAGGACAAAGATGTGAACATTGTGCAGTTTTACACTCCGTTTGGTGAG
Sequences	EEK	ENST00000355123.9_cds_20_EEK	chr2	24261560	24261742	-	GTTGATGAAAAAACCGTAGGAGAACCTGGTTGGCTTTATGGTAGTTTTCAAGGAAATTTTGGCTGGTTTCCATGCAATTATGTAGAAAAAATGCCATCAAGTGAAAATGAAAAAGCTGTATCTCCAAAGAAGGCCTTACTTCCTCCTACAGTTTCTTTATCTGCTACCTCAACTTCCTCTGA
Sequences	EEKAG	ENST00000311519.5_cds_4_EEKAG	chr2	26316274	26316448	-	AGTGTAATGTCAACCACAAGGGGAATTTCTATTGTGCTTGCCTCTCTGGCTACCAGTGGAACACCAGCATCTGCCTCCATTACCCTCCTTGTCAAAGCCTCCACAACCACCAGCCTTGTGGCTGCCTTGTCTTCAGCCATCCCGAACCCGGGTACTGCCAGTTGCTGCCACCTG
Sequences	EEK	ENST00000311519.5_cds_3_EEK	chr2	26316911	26317055	-	AATCAGCGCTGGTCTCCGTCTATGTACATCTGGACTTTCCAGATAAGACCTGGCCCCCTGAACTCTCCAGGACACTGACTCTCCCTGCTGCCTCAGCTTCCTCTTCCCCAAGGCCTCTTCTCACTGGCCTCAGACTCACAACAG
Sequences	EEK	ENST00000344420.10_cds_3_EEK	chr2	26775463	26775676	+	CTCTGAACATGACCAGTGCCTCCAGCTTCCAGATGCTGCGGGGTGCAGTGATCATATTCACTGGCCTGTTCTCGGTGGCCTTCCTGGGCCGGAGGCTGGTGCTGAGCCAGTGGCTGGGCATCCTAGCCACCATCGCGGGGCTGGTGGTCGTGGGCCTGGCTGACCTCCTGAGCAAGCACGACAGTCAGCACAAGCTCAGCGAAGTGATCACAG
Sequences	EEK	ENST00000233575.7_cds_9_EEK	chr2	27375505	27375709	+	TTCCTGAGACTGGCCCAGACGCTGCGGCACTATGGCTACTTGCGCTTTGATGCCTGTGTGGCTGACTTCCCAGAAAAGGACTGTCCTGTGGTGGTGAGCGCGGGCAACAGTGAGCTCAGCCTGCAGCTCCGCCTGCCTGGCCAGCAACTCCGAGAAGGCTCCTTCCGGGTCACCCGCATGCGATGCTGGCGGGTCACCTCCTCT
Sequences	EEK	ENST00000317907.9_cds_2_EEK	chr2	32633875	32634005	+	ACAACAGTTGATATTTCTACTTGGTGTGAGCAGTTTGCAACTTTTTGTTCAGAGCAACTGGACGGGGCCCCCTGTTGACTTACACCCTCAGGACTTTTTGTCATCTGTTTTGTTCCAGCAATTCAGTGAG
Sequences	EEKA	ENST00000282406.9_cds_10_EEKA	chr2	43707400	43707545	+	AAGGCGACCCAAATAAGTAGCAGCCCTTTCCTGGATGACTCATCTGGGTCAGAGGAAGAAGACAGCTCCAGATCCAGCTCCCGGACGTCAGAGTCAGACTCACGCAGTAGGAGTGGGCCAGGCAGCCCCAGAGCCATGAAACGAG
Sequences	EEK	ENST00000234256.4_cds_5_EEK	chr2	65018070	65018265	+	CTCAGCGACCCTTCCCTCTATGATGAAGTGCATTGAAGAGAACAATGGTGTGGACAAGAGGATCAGCAGGTTTATTCTCCCCATCGGGGCCACCGTGAACATGGACGGAGCAGCCATCTTCCAGTGTGTGGCCGCGGTGTTCATTGCGCAACTCAACAACGTAGAGCTCAACGCAGGACAGATTTTCACCATTCT
Sequences	EEKG	ENST00000356388.9_cds_1_EEKG	chr2	65344718	65344896	-	TGACAGCTATATTGTGCGTGTCAAGGCTGTGGTTATGACCAGAGATGACTCCAGCGGGGGATGGTTCCCACAGGAAGGAGGCGGGATCAGTCGCGTCGGGGTCTGTAAGGTCATGCACCCCGAAGGCAATGGACGAAGCGGCTTTCTCATCCATGGTGAACGACAGAAAGACAAACTG
Sequences	EEK	ENST00000264436.9_cds_4_EEK	chr2	70696244	70696396	-	ATGTCTCCATGATGACGCCTATCAATGACCTCCACACAGCTGACTCCCTGAACCTGGCCAAAGGGGAGCGGCTCATGCGGTGCAAGATCAGCAGTGTCTACCGACTCCTGGACCTCTATGGCTGGGCCCAGCTGAGTGACACCTATGTCACG
Sequences	EEK	ENST00000264436.9_cds_3_EEK	chr2	70704320	70704459	-	TCTTTCAGGGAGGAGCTGGAAGGCCTCATCCAGGAGCAGATGAAGAAGGGGAACAACTCCTCCAACATCTGGGCCCTGCGACAGATCGCGGACTTCATGGCCAGCACCTCCCACGCAGTCTTCCCGACATCTTCCATGA
Sequences	EEK	ENST00000258104.8_cds_19_EEK	chr2	71553010	71553188	+	AAGTACCTTAGGAGGCGCAAGTACTCCCTGTTTGCGGCCTTCTACTCAGCCACCATGCTGCAGGATGTGGATGATGCCATCCAGTTTGAGGTCAGCATCGGGAACTACGGGAACAAGTTCGACATGACCTGCCTGCCGCTGGCCTCCACCACTCAGTACAGCCGTGCAGTCTTTGACG
Sequences	EEKG	ENST00000258106.11_cds_1_EEKG	chr2	72924308	72924493	+	CCAGCGACGTGCCCCAGGACGGGCTGCTTCTGCACGGCCCCTTCGCACGCAAGCCCAAGCGGATCCGCACGGCCTTCTCGCCCTCGCAGCTGCTGCGGCTGGAGCGCGCCTTCGAGAAGAACCACTACGTGGTGGGCGCCGAGCGGAAGCAGCTGGCCGGCAGTCTCAGCCTCTCCGAGACGCAG
Sequences	EEK	ENST00000389501.9_cds_12_EEK	chr2	73225795	73225946	+	GGAGAACTATCTATTTGTCTGTTCCTGTCCCAAATGCCTGGCAGAGGCTGATGAACCCAATGTGACCTCAGAAGAGGAAGAGGAAGAGGAGGAGGAGGAGGAAGGAGAGCCAGAAGATGCAGAGCTGGGGGATGAGATGACTGATGTGTGA
Sequences	EEKAG	ENST00000295133.9_cds_9_EEKAG	chr2	73260388	73260547	-	CGAGAAACTGCATGCGGCTGCAGGTCCTGGAGCTTGACCACGTGTCAGAGATCACCCAGGAGGTGGCAGCAGAGGTCTGCCGGGAAGGCCTGAAGGGACTGGAGATGCTGGTGCTCACGGCGACTCCCGTCACCCCTAAGGCCCTACTGCACTTCAACA
Sequences	EEK	ENST00000233330.6_cds_1_EEK	chr2	74432466	74432666	-	GACACGGAGTTGCAGAGGAAGCTAGACCATGAGATCCGGATGAGGGAAGGGGCCTGTAAGCTGCTGGCAGCCTGCTCCCAGCGAGAGCAGGCTCTGGAGGCCACCAAGAGCCTGCTAGTGTGCAACAGCCGCATCCTCAGCTACATGGGCGAGCTGCAGCGGCGCAAGGAGGCGCAGGTGCTGGGGAAGACAAGCCGGCG
Sequences	EEKAG	ENST00000393965.8_cds_7_EEKAG	chr2	74474915	74475115	-	CCTGCAGGGAGCGCTGCAGCTCAAACAAGACTTTGGAGTGGTCAGGGAGTTGCTGGAAGAGGAGCAGTGGAGCCTGTCCCCTGATCTCCGCCAGACCCTGCTCATGCTCAGCATCTTCCAGCAGCTGGATGGGGCCCTGCTGTGTCTGTTGCAGCAGCCCCTGCCCAAGTCTCAAGTCCACAGGAGGCCCCCCTGTTGCT
Sequences	EEK	ENST00000264094.8_cds_4_EEK	chr2	74536708	74536928	-	GCTGCTAGCCCAACGGCAGCAACACTCCTTTGGTCTGCATGGGGTGGCGTGCGTGGGCACGGAGGCCCACCTCTCCCTCTGTTCCCTGGAGTTCTATCGTGCCAATGACACCGCCAGGTGCCCTGGGGGGGGCCCTGCAGTGGTGAGCTGTGTGCCAGGCCCTGTCTACGCGGCATCCAGTGGCCAGAAGAAGCAACAACAGTCGAAGCCTCAGGGGGAG
Sequences	EEKAG	ENST00000305249.10_cds_2_EEKAG	chr2	75053604	75053755	-	GTACCACATCTGTGTGACTGTGCTGATCTACTTCCTCCCCCTGCTGGTGATTGGCTATGCATACACCGTAGTGGGAATCACACTATGGGCCAGTGAGATCCCCGGGGACTCCTCTGACCGCTACCACGAGCAAGTCTCTGCCAAGCGCAAG
Sequences	EEK	ENST00000419482.7_cds_2_EEK	chr2	88087861	88088075	+	GCTGGCGGCGCGCATCATGTGGCGGGTGGAGAGAGAAGGCACCGGGCTCACGGAGGGCTGCCTGGTGTCCGTGGACGACTTGCAGAACCACGTGGAGCACTTTGGGGAGGAGGAGCAGAAGGACCTGCGGGTGGACGTGGACACATTCTTGCAGTACTGGCCGCCGCAGAGCCAGCAGTTCAGCATGCAGTACATCTCGCACATCTTCGGAGTG
Sequences	EEK	ENST00000305510.4_cds_5_EEK	chr2	96828566	96828700	+	TTCACCAGTCCCCGGTGTCCTCGCTCCAGCCCATCCGCCATGACCTGCAGCCCGACCCAGGTGACGGCACGCATTCATCTGCGTATTGTCCCGACTACACCGTGAGGGCGCTCTCTGATCTGCAGCTCATCAAG
Sequences	EEKAG	ENST00000233336.7_cds_3_EEKAG	chr2	112501205	112501341	+	GTGAAGGCATTCTCATCTCCTCAGAGGCTTCAGAGCTTCTCGATTTCATAGACAACCAGGGCCAAGTGCACGTGATCCAGAAATATCTTGAGCACCCTCTGCTGCTTGAGCCAGGTCATCGCAAGTTTGACATCCG
Sequences	EEKA	ENST00000409894.7_cds_2_EEKA	chr2	112547420	112547567	+	GCTGATATCAACTGGGCAGTGAATGGAATCTCAAAAGGAATCATTAAGCAGTTTCTTGGCTATGTTCCCATCATGGTGAAATCCAAGCTTTGCAACTTACGTAACCTTCCCCCACAAGCCCTCATTGAGCACCATGAGGAGGCAGAG
Sequences	EEK	ENST00000409816.8_cds_16_EEK	chr2	127592793	127592946	+	CTGTTCGACCGGGAGCTGTGCCTGCGGCAGCTGCGATACTCGGGCATGATGGAGACCGTGCACATCCGCAAGTCGGGCTTCCCCATCCGCTACACGTTCGAGGAGTTCTCGCAGAGGTTCGGCGTGTTGCTGCCCAACGCCATGCGGATGCAG
Sequences	EEK	ENST00000409816.8_cds_20_EEK	chr2	127607205	127607424	+	ATCCTCGTGGGCTTTGAGCGCCTGCAGGCTATTGCCCGGAGCCAGCCGCTGGCGAGGCAGTACCAGGCCATGCGGCAGAGGACAGTCCAGCTGCAGGCCCTGTGCAGGGGATACCTGGTGCGCCAGCAAGTCCAGGCCAAGAGGAGGGCAGTGGTGGTCATTCAGGCCCATGCCAGGGGCATGGCTGCCCGGCGCAACTTCCAGCAAAGGAAGGCCAAT
Sequences	EEKAG	ENST00000264160.8_cds_21_EEKAG	chr2	135710058	135710231	+	CTGGACCACCACCGCCACCTGGTGGGGGGATGGTGATGATGCAGCTCAGTGTACCAAACAATCCACAATCTTGTGCCCACTCACCCCCGCAGTGGAAACAAAACAAATATTACTGTGATCACCAGAGAGGACAGAAGTGTGTAGAATTTAGCAGTGTAGACAATATTGTCCAG
Sequences	EEKAG	ENST00000493468.7_cds_1_EEKAG	chr2	152715994	152716126	-	ATGGGGCACCCTGGCATGCATTATGCCCCAATGGGAATGCACCCTATGGGTCAGAGAGCGAATATGCCTCCTGTACCTCATGGAATGATGCCGCAGATGATGCCCCCTATGGGAGGGCCACCAATGGGACAA
Sequences	EEKA	ENST00000422440.7_cds_15_EEKA	chr2	171787788	171787947	-	GTGTCCCAGCTGCATCTCTGGTGACCCCTGCTGATGTCATCAAGACAAGACTGCAGGTGGCTGCCCGCGCTGGCCAGACGACATACAGTGGTGTCATCGACTGTTTCAGGAAGATTCTCCGGGAAGAAGGGCCCTCAGCATTTTGGAAAGGGACTGCAG
Sequences	EEK	ENST00000282077.8_cds_3_EEK	chr2	172564502	172564687	+	CTTTACAGATACTGTGATACGGATCAGAAACCGACACAATGATGTCATTCCCACAATGGCCCAGGGTGTGATTGAATACAAGGAGAGCTTTGGGGTGGATCCTGTCACCAGCCAGAATGTTCAGTACTTTTTGGATCGATTCTACATGAGTCGCATTTCAATTAGAATGTTACTCAATCAGCACT
Sequences	EEK	ENST00000272748.9_cds_11_EEK	chr2	175937343	175937514	-	CTTTTCGATGTGCCTACTGTTTTTTCTTGAACCCTGCAAGAAAAACCAGACCTCAGGCTCCAAGACTTCCTGAGTTTAGTTTTGAGAAGAGGCAGGTGGTGGAAGGTTCAAGTTCAGTTGGTCCCTTGCCATCAGGAAGTGTGCTTTCATCAGACAACCAGTTTAATGAAG
Sequences	EEK	ENST00000424317.5_cds_14_EEK	chr2	197005693	197005910	-	ATTATGACAGGACACGAGGAATGTGTGCAAATGCTGCTGGAACAAGAAGTGTCAATTCTCTGTAAAGATTCCAGAGGGAGGACGCCCTTGCACTATGCAGCTGCTCGTGGCCACGCCACGTGGCTGAGCGAGCTGCTCCAAATGGCTCTTTCTGAGGAGGACTGTTGTTTCAAAGATAACCAAGGCTACACGCCGCTGCACTGGGCTTGTTACAATG
Sequences	EEK	ENST00000409919.5_cds_4_EEK	chr2	197125836	197126037	-	GAAGCAGTACAGGTTTTGATTAAGCACTCAGCTGATGTCAATGCAAGGGACAAGAACTGGCAGACCCCTCTTCATGTGGCAGCAGCCAACAAGGCTGTCAAATGTGCAGAAGTGATCATTCCCCTGCTGAGCAGTGTCAATGTCTCCGACCGAGGGGGGCGCACAGCCTTGCACCATGCGGCTCTGAACGGCCACGTGGAG
Sequences	EEK	ENST00000264276.11_cds_26_EEK	chr2	201709880	201710038	-	GCCTGTGACACTCCTCTGCACCCCCTGGGCAGGCTTGTGGAGACACTGGTTGCAGTGTATAGAATGACATACGTGGGCGTAGGAGCCAACCGCAGGTTATTGCAGGAGGCTGTAAAGGAGATTAAGTCCTATCTTAAGCGAATTTTCCAGCTGGTGAG
Sequences	EEKA	ENST00000272849.7_cds_2_EEKA	chr2	205716192	205716374	+	GTATGACTTTATCGAGATTCGGGATGGGGACAGTGAATCCGCAGACCTCCTGGGCAAACACTGTGGGAACATCGCCCCGCCCACCATCATCTCCTCGGGCTCCATGCTCTACATCAAGTTCACCTCCGACTACGCCCGGCAGGGGGCAGGCTTCTCTCTGCGCTACGAGATCTTCAAGACAG
Sequences	EEKAG	ENST00000273067.5_cds_1_EEKAG	chr2	216283573	216283729	-	GGGGAGCTGCTGAGCCCATGCCGCTGTGATGGCTCGGTCAAGTGCACACACCAGCCTTGCCTCATCAAGTGGATCAGCGAGCGGGGCTGCTGGAGCTGCGAGCTGTGCTACTACAAGTACCACGTCATCGCCATAAGCACAAAAAATCCTCTGCAG
Sequences	EEKAG	ENST00000295718.7_cds_18_EEKAG	chr2	219294974	219295141	-	GTGAACCTGGTGTCGGAGCACATCTGGTGCGAGGACTTTCTGGTGCGGAGCTTCTACCTGAAGAACGTGCAGACCCAGGAGACGCGCACGCTCACGCAGTTCCACTTCCTCAGCTGGCCGGCAGAGGGCACACCGGCCTCCACGCGGCCCCTGCTGGACTTCCGCAG
Sequences	EEK	ENST00000272907.8_cds_5_EEK	chr2	225626916	225627126	+	AATCAACAGAGGAACTGAAAGTCCGAAGCCACAGCACGGAGCCATTACCAAAGTTGGACAACAAGGAAAGAGGCCACCATGGGGCGTCTTCCTCCAGAGAGCCTGTCAAAGCTCAGGAATGGGATGGAACACCAGGGACACCTGTGGTCACCAGTCGACTAGGAAGATGCTCTGTGAGCCCCACCTTGTTAGCGGGAAACCACAGTTCAG
Sequences	EEK	ENST00000358662.9_cds_16_EEK	chr2	230170620	230170761	-	ATTCGAGATTACGGTGAGCCCTTTCAGGAAGCAATGTGGTTGGACCTGGTTAAGGAAAGGCTGATTACGGAAATGTACACGGTGGCATGGTTTGTGCGAGACATGCGCCTGATGTTTCGCAACCATAAAACATTTTACAAG
Sequences	EEK	ENST00000389492.3_cds_5_EEK	chr2	232542881	232543082	+	AGAATGGGGAGTGGGCCATCCAGCACCGACCAGCCAAGATGCTCCTGGACCCAGCGGCGCCAGCCCAGGAAGCAGGCCACCAGAAGGTGGTGTTCTACCTGCTCATCCAGCGCAAGCCCCTCTTCTACGTCATCAACATCATCGCCCCCTGTGTGCTCATCTCCTCTGTCGCCATCCTCATCCACTTCCTTCCTGCCAAGG
Sequences	EEK	ENST00000389492.3_cds_8_EEK	chr2	232544366	232544580	+	GTGTTCCTGAGGCTCTTGCCCCAGCTGCTGAGGATGCACGTTCGCCCGCTGGCCCCGGCAGCTGTGCAGGACACCCAGTCCCGGCTACAGAATGGCTCCTCGGGATGGTCGATCACAACTGGGGAGGAGGTGGCCCTCTGCCTGCCTCGCAGTGAACTCCTCTTCCAGCAGTGGCAGCGGCAAGGGCTGGTGGCGGCAGCGCTGGAGAAGCTAG

## Sheet: Figure1
Figure panel	Brief description	Data Repository/Accession	Folder/file location	Code Repository
a	Two representative examples of candidate Exonic Enhancers (cEEs) within protein-coding exons	Zenodo DOI: 10.5281/zenodo.15079251 https://zenodo.org/records/15079251	NA	Zenodo DOI 10.5281/zenodo.15114575 https://zenodo.org/records/15114575
b	Donut charts showing the proportion of genomic annotations	Zenodo DOI: 10.5281/zenodo.15079251 https://zenodo.org/records/15079251	Script to reproduce the plot via Python Jupyter Notebook: EE_selection/Figures/data_genome_repartition_chipseeker.R EE_selection/Figures/supp_donut_chipseeker_4_species.ipynb	Zenodo DOI 10.5281/zenodo.15114575 https://zenodo.org/records/15114575
c	Bar plots indicating the overlap of exons with various genomic resources	Zenodo DOI: 10.5281/zenodo.15079251 https://zenodo.org/records/15079251	Script via Python Jupyter Notebook: EE_selection/Figures/fig1c_data_on_exons.ipynb Input: EE_selection/summary_files/hg38_bilan_remap_ccre_CAGEtss_fantomEnh_NC1_TSS_TES_UTR5_UTR3_density50bp_NbAll_correl_DnaseENCODEChipAtlas_ATAC.tsv	Zenodo DOI 10.5281/zenodo.15114575 https://zenodo.org/records/15114575
d	Histogram depicting the total number of exons overlapping TF-bound peaks according to ReMap, stratified by the minimum number of TFs bound.	Zenodo DOI: 10.5281/zenodo.15079251 https://zenodo.org/records/15079251	Script to reproduce the plot via Python Jupyter Notebook (see also Sheet Figure2d.g): EE_selection/Figures/supp_nb_tf_remap_ovlp_4_species.ipynb	Zenodo DOI 10.5281/zenodo.15114575 https://zenodo.org/records/15114575
e	Metagene plot of TF summit density centered on internal coding exons.	Zenodo DOI: 10.5281/zenodo.15079251 https://zenodo.org/records/15079251	Script to reproduce the plot via Python Jupyter Notebook:: EE_selection/Figures/fig1e_remap_distrib_nb_ovlp_internal_exonst_hsap.ipynb Input: EE_selection/1_overlap_remap/by_nb/*	Zenodo DOI 10.5281/zenodo.15114575 https://zenodo.org/records/15114575
f	Bar chart showing the number of cEEs detected in four model organisms—human (H. sapiens), mouse (M. musculus), fruit fly (D. melanogaster), and thale cress (A. thaliana).	Zenodo DOI: 10.5281/zenodo.15079251 https://zenodo.org/records/15079251	Script to reproduce the plot via Python Jupyter Notebook: EE_selection/Figures/fig1f_ee_barplot.ipynb	Zenodo DOI 10.5281/zenodo.15114575 https://zenodo.org/records/15114575
g	Donut plots showing the proportion of coding exons (top) and coding genes (bottom) that contain at least one putative exonic enhancer (cEE) in each species.	Zenodo DOI: 10.5281/zenodo.15079251 https://zenodo.org/records/15079251	Script via Python Jupyter Notebook (see also Sheet Figure2d.g): EE_selection/Figures/fig1g_perc_exons_and_genes.ipynb	Zenodo DOI 10.5281/zenodo.15114575 https://zenodo.org/records/15114575

## Sheet: Figure1d,g
Fig2d	Species	Exons	Nb of exons			Fig2g	Species	cEEs	Total Exons	Genes with cEEs	Total protein coding genes
	H.sap	All exons	176711				H.sap	13481	176711	6973	16529
	H.sap	1+ TF binding	131358				M.mus	12244	217182	6584	21393
	H.sap	5+ TF binding	67827				D.mel	13688	60187	6547	13968
	H.sap	10+ TF binding	42699				A.thaliana	7138	148696	5858	27628
	M.mus	All exons	217182
	M.mus	1+ TF binding	146706
	M.mus	5+ TF binding	66169
	M.mus	10+ TF binding	40082
	D.mel	All exons	60187
	D.mel	1+ TF binding	52412
	D.mel	5+ TF binding	37551
	D.mel	10+ TF binding	28590
	A.thaliana	All exons	148696
	A.thaliana	1+ TF binding	95598
	A.thaliana	5+ TF binding	38481
	A.thaliana	10+ TF binding	22613

## Sheet: Figure2
Figure panel	Brief description	Data Repository/Accession	Folder/file location	Code Repository
a	upset plot of cEEs overlap with chromatin accessibility data in human and mouse (data in sheet Fig2a)	Zenodo DOI: 10.5281/zenodo.15079251 https://zenodo.org/records/15079251	Script: Chromatin_accessibility/Figures/fig2a_upset_dnase_atac_hg_mm.ipynb Input: EE_selection/summary_files/EE_summary_mm39.tsv	Zenodo DOI 10.5281/zenodo.15114574 https://zenodo.org/records/15114581
b	Starr-seq catalog, full details in supplementary file, as well as in sheet Fig2b	Zenodo DOI: 10.5281/zenodo.15079251 https://zenodo.org/records/15079251	Script: STARR-seq_catalog/Figures/fig2b_starr_boxplot.R STARR-seq_catalog/Figures/fig2b_size_starr_catalogs_all_species.ipynb	Zenodo DOI 10.5281/zenodo.15114574 https://zenodo.org/records/15114576
c	bar plot of cEEs overlap with STARR-seq peaks (data in sheet Fig2c)	Zenodo DOI: 10.5281/zenodo.15079251 https://zenodo.org/records/15079251	Script: STARR-seq_catalog/Figures/fig2c_overlap_starr_all_species.ipynb	Zenodo DOI 10.5281/zenodo.15114574 https://zenodo.org/records/15114577
d	STARR-seq signal distribution on cEEs with biotype specificity	Zenodo DOI: 10.5281/zenodo.15079251 https://zenodo.org/records/15079251	Script: STARR-seq_catalog/Figures/fig2d_deeptools_starr.sh Input: STARR-seq_catalog/starr_signal/*	Zenodo DOI 10.5281/zenodo.15114574 https://zenodo.org/records/15114578
e	curves of matching rate between TF peaks and TFBS (see stats in sheet Fig2e)	Zenodo DOI: 10.5281/zenodo.15079251 https://zenodo.org/records/15079251	Script: TF_randomisation/Figure/fig2e_match_tf_tfbs.ipynb Input: TF_randomisation/results/*	Zenodo DOI 10.5281/zenodo.15114574 https://zenodo.org/records/15114579
f	donuts showing the overlap rate between cEEs and G4 data (data in sheet Fig2f)	Zenodo DOI: 10.5281/zenodo.15079251 https://zenodo.org/records/15079251	Script: G-quadruplex/fig2f_donut_plot.ipynb	Zenodo DOI 10.5281/zenodo.15114574 https://zenodo.org/records/15114580

## Sheet: Figure2a
Fig2a
H.sap					M.mus
DNAse ENCODE	DNAse ChipAtlas	ATAC ChipAtlas	Intersection size		DNase ChipAtlas	DNase ENCODE	ATAC ChipAtlas	Intersection size
○	○	○	600		○	○	○	1669
○	○	●	921		○	○	●	1634
○	●	○	443		○	●	○	543
●	○	○	502		●	○	○	239
○	●	●	1596		○	●	●	1040
●	○	●	781		●	○	●	762
●	●	○	699		●	●	○	217
●	●	●	7939		●	●	●	6140

[truncated: 24 more sheets: Figure2b, Figure2c, Figure2e, Figure2f, Figure3, Figure4, Figure4f, Figure5, Figure5a, Figure5b, Figure5d, Figure5e , Figure5f, Figure6, Figure7, Figure7a, Figure7b, Figure7c, Figure7d, Figure7e,f …]
